# Supplementary material for: Tamoxifen for the treatment of myeloproliferative neoplasms: A Phase II clinical trial and exploratory analysis
Source: Nat Commun. 2023 Nov 25;14:7725. doi: 10.1038/s41467-023-43175-5 (PMC10673935; doi:10.1038/s41467-023-43175-5)
Supplement: Supplementary file 4 — Supplementary Data 1 [file 41467_2023_43175_MOESM4_ESM.xlsx]

## Sheet: MPN subtype and allele burden
Disease	Driver mutation	Allele burden
		0w (%)	12w (% change ratio)	24w (% change ratio)
ET	CALR INS 5	62	17	-9
PMF	JAK2 V617F	98	17	2
ET	JAK2 V617F	59	0	-1
ET	CALR INS 5	51	19	-34
ET	JAK2 V617F	88	9	13
ET	CALR INS 5	39	-9	-2
ET	JAK2 V617F	34	-41	-85
PV	JAK2 V617F	68	28	-55
PV	JAK2 V617F	74	-12	24
PV-MF	JAK2 V617F	55	4	-14
ET	JAK2 V617F	21	0	-2
ET	JAK2 V617F	68	-26	14
PV	JAK2 V617F	39	33	-75
ET-MF	CALR INS 5	45	-17
PV-MF	JAK2 V617F	85	66	-18
PV-MF	JAK2 V617F	63	-20	-16
PV-MF	JAK2 V617F	71	1	8
PV	JAK2 V617F	28	22	37
ET	JAK2 V617F	28	-25	-35
PV	JAK2 V617F	78	9	-3
PMF	JAK2 V617F	58	3	-6
ET	CALR INS 5	54	-5
PV-MF	JAK2 V617F	100	1	0
ET	JAK2 V617F	71	-20	-15
ET	CALR DEL 52	26	-8	-26
PV	JAK2 V617F	37	-15	-4
PMF	CALR DEL 52	37		-7
ET	CALR DEL 52	43	-6	-16
PV	JAK2 V617F	25	4	-3
ET	JAK2 V617F	63	-23
ET-MF	CALR DEL 52	45
PV	JAK2 V617F	85	-35	-42
PV	JAK2 V617F	35	-48
PV	JAK2 V617F	24
PMF	JAK2 V617F	30	-18	-25
PMF	CALR DEL 52	28	-5	-18
PV	JAK2 V617F	43	-71	-13
PMF	JAK2 V617F	56	-13	-4

## Sheet: Response in ET and PV (ELN) 
Disease type	ET	PV	Overall
Week: 2
Response
No Response	0 ( 0.0)	3 (33.3)	3 (13.0)
Partial Response	10 (71.4)	5 (55.6)	15 (65.2)
Complete Response	4 (28.6)	1 (11.1)	5 (21.7)
Total	14 (100.0)	9 (100.0)	23 (100.0)
Week: 4
Response
No Response	0 ( 0.0)	3 (30.0)	3 (12.5)
Partial Response	10 (71.4)	4 (40.0)	14 (58.3)
Complete Response	4 (28.6)	3 (30.0)	7 (29.2)
Total	14 (100.0)	10 (100.0)	24 (100.0)
Week: 8
Response
No Response	0 ( 0.0)	1 (11.1)	1 ( 4.3)
Partial Response	9 (64.3)	5 (55.6)	14 (60.9)
Complete Response	4 (28.6)	2 (22.2)	6 (26.1)
.	1 ( 7.1)	1 (11.1)	2 ( 8.7)
Total	14 (100.0)	9 (100.0)	23 (100.0)
Week: 12
Response
No Response	1 ( 7.1)	2 (22.2)	3 (13.0)
Partial Response	8 (57.1)	6 (66.7)	14 (60.9)
Complete Response	5 (35.7)	1 (11.1)	6 (26.1)
Total	14 (100.0)	9 (100.0)	23 (100.0)
Week: 18
Response
Partial Response	10 (71.4)	2 (25.0)	12 (54.5)
Complete Response	3 (21.4)	6 (75.0)	9 (40.9)
.	1 ( 7.1)	0 ( 0.0)	1 ( 4.5)
Total	14 (100.0)	8 (100.0)	22 (100.0)
Week: 24
Response
No Response	0 ( 0.0)	2 (25.0)	2 ( 9.5)
Partial Response	12 (92.3)	3 (37.5)	15 (71.4)
Complete Response	1 ( 7.7)	3 (37.5)	4 (19.0)
Total	13 (100.0)	8 (100.0)	21 (100.0)
. = missing data

## Sheet: Response in MF (IWG-MRT)
Week	2 (12)	4 (13)	8 (12)	12 (13)	18 (12)	24 (13)
Evidence of disease progression
No	11 (91.7)	12 (92.3)	12 (100.0)	13 (100.0)	12 (100.0)	11 (84.6)
.	1 ( 8.3)	1 ( 7.7)	0 ( 0.0)	0 ( 0.0)	0 ( 0.0)	2 (15.4)
Total	12 (100.0)	13 (100.0)	12 (100.0)	13 (100.0)	12 (100.0)	13 (100.0)
Anemia response
No	0 ( 0.0)	0 ( 0.0)	0 ( 0.0)	0 ( 0.0)	0 ( 0.0)	6 (46.2)
.	12 (100.0)	13 (100.0)	12 (100.0)	13 (100.0)	12 (100.0)	7 (53.8)
Total	12 (100.0)	13 (100.0)	12 (100.0)	13 (100.0)	12 (100.0)	13 (100.0)
Spleen response
No	0 ( 0.0)	0 ( 0.0)	0 ( 0.0)	0 ( 0.0)	0 ( 0.0)	5 (38.5)
Yes	0 ( 0.0)	0 ( 0.0)	0 ( 0.0)	0 ( 0.0)	0 ( 0.0)	1 ( 7.7)
.	12 (100.0)	13 (100.0)	12 (100.0)	13 (100.0)	12 (100.0)	7 (53.8)
Total	12 (100.0)	13 (100.0)	12 (100.0)	13 (100.0)	12 (100.0)	13 (100.0)
Symptoms response
No	0 ( 0.0)	0 ( 0.0)	0 ( 0.0)	0 ( 0.0)	0 ( 0.0)	6 (46.2)
.	12 (100.0)	13 (100.0)	12 (100.0)	13 (100.0)	12 (100.0)	7 (53.8)
Total	12 (100.0)	13 (100.0)	12 (100.0)	13 (100.0)	12 (100.0)	13 (100.0)

## Sheet: Discontinuation
Number of patients (frequency in brackets) that discontinued treatment in the course of Study, and reasons for discontinuation
Time on treatment, weeks	No trt. (1)	<12 (2)	12-23 (3)	24-35 (23)	36-47 (3)	48+ (6)	Overall (38)
Reason for discontinuation
Thrombotic event	0 (0.0)	0 (0.0)	1 (33.3)	0 (0.0)	0 (0.0)	0 (0.0)	1 (2.6)
Other toxicity	0 (0.0)	2 (100.0)	0 (0.0)	0 (0.0)	0 (0.0)	0 (0.0)	2 (5.3)
Lack of response (allele burden)	0 (0.0)	0 (0.0)	0 (0.0)	17 (73.9)	2 (66.7)	0 (0.0)	19 (50.0)
Other reason	0 (0.0)	0 (0.0)	0 (0.0)	1 (4.3)	0 (0.0)	2 (33.3)	3 (7.9)
Other reason selected but no details given	1 (100.0)	0 (0.0)	0 (0.0)	1 (4.3)	0 (0.0)	0 (0.0)	2 (5.3)
Symptoms/side effects/toxicities	0 (0.0)	0 (0.0)	0 (0.0)	2 (8.7)	0 (0.0)	1 (16.7)	3 (7.9)
No reason given	0 (0.0)	0 (0.0)	0 (0.0)	0 (0.0)	0 (0.0)	2 (33.3)	2 (5.3)
Withdrew consent; Other toxicity	0 (0.0)	0 (0.0)	0 (0.0)	1 (4.3)	0 (0.0)	0 (0.0)	1 (2.6)
Unacceptable toxicity; Symptoms/side effects/toxicities	0 (0.0)	0 (0.0)	1 (33.3)	0 (0.0)	0 (0.0)	0 (0.0)	1 (2.6)
Other toxicity; Symptoms/side effects/toxicities	0 (0.0)	0 (0.0)	1 (33.3)	0 (0.0)	1 (33.3)	1 (16.7)	3 (7.9)
Withdrew consent; Other toxicity; Lack of response (allele burden); Symptoms/side effects/toxicities	0 (0.0)	0 (0.0)	0 (0.0)	1 (4.3)	0 (0.0)	0 (0.0)	1 (2.6)
Total	1 (100.0)	2 (100.0)	3 (100.0)	23 (100.0)	3 (100.0)	6 (100.0)	38 (100.0)

## Sheet: Adverse events
Overview of Adverse Events
Events (patients; %)	ET	PV	PMF	PET-MF	PPV-MF
Any grade	59 (14; 100.0)	74 (9; 81.8)	33 (5; 83.3)	15 (2; 100.0)	22 (5; 100.0)
Grade1	43 (13; 92.9)	61 (8; 72.7)	28 (5; 83.3)	12 (2; 100.0)	18 (5; 100.0)
Grade2	15 (8; 57.1)	14 (5; 45.5)	5 (4; 66.7)	3 (2; 100.0)	4 (3; 60.0)
Grade3	1 (1; 7.1)	1 (1; 9.1)	0 (0; 0.0)	0 (0; 0.0)	0 (0; 0.0)
Grade4	0 (0; 0.0)	0 (0; 0.0)	0 (0; 0.0)	0 (0; 0.0)	0 (0; 0.0)
Grade5	0 (0; 0.0)	0 (0; 0.0)	0 (0; 0.0)	0 (0; 0.0)	0 (0; 0.0)
Possibly/probably/definitely related to tamoxifen	20 (7; 50.0)	27 (6; 54.5)	13 (5; 83.3)	1 (1; 50.0)	5 (3; 60.0)

## Sheet: Toxicities
Toxicities experienced by grade, ordered according to most frequently occurring
Toxicity	Grade1	Grade2	Grade3	Grade4	Any Grade
Fatigue	6 (4)	4 (0)	0 (0)	0 (0)	10 (4)
Infections and infestations - Other	3 (1)	6 (1)	0 (0)	0 (0)	9 (2)
Skin and subcutaneous tissue disorders - Other	5 (2)	3 (1)	0 (0)	0 (0)	8 (3)
Nausea	7 (2)	1 (1)	0 (0)	0 (0)	8 (3)
Musculoskeletal and connective tissue disorder - Other	4 (2)	4 (0)	0 (0)	0 (0)	8 (2)
Hot flashes	6 (6)	1 (1)	0 (0)	0 (0)	7 (7)
General disorders and administration site conditions - Other	5 (3)	1 (1)	0 (0)	0 (0)	6 (4)
Headache	5 (2)	1 (1)	0 (0)	0 (0)	6 (3)
Gastrointestinal disorders - Other	6 (0)	0 (0)	0 (0)	0 (0)	6 (0)
Arthralgia	5 (0)	0 (0)	0 (0)	0 (0)	5 (0)
Epistaxis	4 (0)	0 (0)	0 (0)	0 (0)	4 (0)
Metabolism and nutrition disorders - Other	3 (3)	0 (0)	0 (0)	0 (0)	3 (3)
Libido decreased	3 (2)	0 (0)	0 (0)	0 (0)	3 (2)
Pruritus	2 (1)	1 (0)	0 (0)	0 (0)	3 (1)
Flu like symptoms	3 (1)	0 (0)	0 (0)	0 (0)	3 (1)
Pain in extremity	3 (1)	0 (0)	0 (0)	0 (0)	3 (1)
Insomnia	3 (1)	0 (0)	0 (0)	0 (0)	3 (1)
Abdominal pain	2 (0)	1 (0)	0 (0)	0 (0)	3 (0)
Respiratory, thoracic and mediastinal disorders - Other	2 (0)	1 (0)	0 (0)	0 (0)	3 (0)
Sore throat	3 (0)	0 (0)	0 (0)	0 (0)	3 (0)
Urinary tract infection	0 (0)	1 (1)	1 (0)	0 (0)	2 (1)
Rash pustular	1 (0)	1 (1)	0 (0)	0 (0)	2 (1)
Bone pain	1 (0)	1 (1)	0 (0)	0 (0)	2 (1)
Mucositis oral	2 (1)	0 (0)	0 (0)	0 (0)	2 (1)
Dizziness	2 (1)	0 (0)	0 (0)	0 (0)	2 (1)
Alopecia	2 (1)	0 (0)	0 (0)	0 (0)	2 (1)
Dry skin	2 (1)	0 (0)	0 (0)	0 (0)	2 (1)
Investigations - Other	0 (0)	2 (0)	0 (0)	0 (0)	2 (0)
Dyspnea	0 (0)	2 (0)	0 (0)	0 (0)	2 (0)
Upper respiratory infection	2 (0)	0 (0)	0 (0)	0 (0)	2 (0)
Back pain	2 (0)	0 (0)	0 (0)	0 (0)	2 (0)
Nervous system disorders - Other	2 (0)	0 (0)	0 (0)	0 (0)	2 (0)
Cough	2 (0)	0 (0)	0 (0)	0 (0)	2 (0)
Vascular disorders - Other	2 (0)	0 (0)	0 (0)	0 (0)	2 (0)
Mucosal infection	0 (0)	1 (1)	0 (0)	0 (0)	1 (1)
Alanine aminotransferase increased	0 (0)	1 (1)	0 (0)	0 (0)	1 (1)
Lymphedema	0 (0)	1 (1)	0 (0)	0 (0)	1 (1)
Superficial thrombophlebitis	0 (0)	1 (1)	0 (0)	0 (0)	1 (1)
Flashing lights	1 (1)	0 (0)	0 (0)	0 (0)	1 (1)
Eye disorders - Other	1 (1)	0 (0)	0 (0)	0 (0)	1 (1)
Oral pain	1 (1)	0 (0)	0 (0)	0 (0)	1 (1)
Skin infection	1 (1)	0 (0)	0 (0)	0 (0)	1 (1)
Cholesterol high	1 (1)	0 (0)	0 (0)	0 (0)	1 (1)
Generalized muscle weakness	1 (1)	0 (0)	0 (0)	0 (0)	1 (1)
Peripheral sensory neuropathy	1 (1)	0 (0)	0 (0)	0 (0)	1 (1)
Agitation	1 (1)	0 (0)	0 (0)	0 (0)	1 (1)
Urinary frequency	1 (1)	0 (0)	0 (0)	0 (0)	1 (1)
Urinary tract pain	1 (1)	0 (0)	0 (0)	0 (0)	1 (1)
Vaginal dryness	1 (1)	0 (0)	0 (0)	0 (0)	1 (1)
Rash acneiform	1 (1)	0 (0)	0 (0)	0 (0)	1 (1)
Flushing	1 (1)	0 (0)	0 (0)	0 (0)	1 (1)
Skin ulceration	0 (0)	0 (0)	1 (0)	0 (0)	1 (0)
Blood and lymphatic system disorders - Other	0 (0)	1 (0)	0 (0)	0 (0)	1 (0)
Palpitations	0 (0)	1 (0)	0 (0)	0 (0)	1 (0)
Retinal detachment	0 (0)	1 (0)	0 (0)	0 (0)	1 (0)
Eye infection	0 (0)	1 (0)	0 (0)	0 (0)	1 (0)
Memory impairment	0 (0)	1 (0)	0 (0)	0 (0)	1 (0)
Wheezing	0 (0)	1 (0)	0 (0)	0 (0)	1 (0)
Cardiac disorders - Other	1 (0)	0 (0)	0 (0)	0 (0)	1 (0)
Ear pain	1 (0)	0 (0)	0 (0)	0 (0)	1 (0)
Tinnitus	1 (0)	0 (0)	0 (0)	0 (0)	1 (0)
Ear and labyrinth disorders - Other	1 (0)	0 (0)	0 (0)	0 (0)	1 (0)
Blurred vision	1 (0)	0 (0)	0 (0)	0 (0)	1 (0)
Eye pain	1 (0)	0 (0)	0 (0)	0 (0)	1 (0)
Abdominal distension	1 (0)	0 (0)	0 (0)	0 (0)	1 (0)
Constipation	1 (0)	0 (0)	0 (0)	0 (0)	1 (0)
Diarrhea	1 (0)	0 (0)	0 (0)	0 (0)	1 (0)
Flatulence	1 (0)	0 (0)	0 (0)	0 (0)	1 (0)
Vomiting	1 (0)	0 (0)	0 (0)	0 (0)	1 (0)
Chills	1 (0)	0 (0)	0 (0)	0 (0)	1 (0)
Non-cardiac chest pain	1 (0)	0 (0)	0 (0)	0 (0)	1 (0)
Pain	1 (0)	0 (0)	0 (0)	0 (0)	1 (0)
Hepatic pain	1 (0)	0 (0)	0 (0)	0 (0)	1 (0)
Bruising	1 (0)	0 (0)	0 (0)	0 (0)	1 (0)
Weight loss	1 (0)	0 (0)	0 (0)	0 (0)	1 (0)
Hypertriglyceridemia	1 (0)	0 (0)	0 (0)	0 (0)	1 (0)
Myalgia	1 (0)	0 (0)	0 (0)	0 (0)	1 (0)
Neck pain	1 (0)	0 (0)	0 (0)	0 (0)	1 (0)
Lethargy	1 (0)	0 (0)	0 (0)	0 (0)	1 (0)
Paresthesia	1 (0)	0 (0)	0 (0)	0 (0)	1 (0)
Vaginal discharge	1 (0)	0 (0)	0 (0)	0 (0)	1 (0)
Reproductive system and breast disorders - Other	1 (0)	0 (0)	0 (0)	0 (0)	1 (0)
Nasal congestion	1 (0)	0 (0)	0 (0)	0 (0)	1 (0)
Pleuritic pain	1 (0)	0 (0)	0 (0)	0 (0)	1 (0)
Rash maculo-papular	1 (0)	0 (0)	0 (0)	0 (0)	1 (0)
The brackets contain the number of potentially related AEs for that toxicity. GradeNK: Grade is missing
