# Supplementary material for: Tamoxifen for the treatment of myeloproliferative neoplasms: A Phase II clinical trial and exploratory analysis
Source: Nat Commun. 2023 Nov 25;14:7725. doi: 10.1038/s41467-023-43175-5 (PMC10673935; doi:10.1038/s41467-023-43175-5)
Supplement: Supplementary file 5 — Supplementary Data 2 [file 41467_2023_43175_MOESM5_ESM.xlsx]

## Sheet: Sample Info
allele burden change at 24w (%)	driver mutation	batch
2	JAK2V617F	A
-1	JAK2V617F	A
13	JAK2V617F	B
-85	JAK2V617F	B
-55	JAK2V617F	B
-14	JAK2V617F	B
-2	JAK2V617F	B
14	JAK2V617F	A
-75	JAK2V617F	A
-18	JAK2V617F	B
8	JAK2V617F	B
37	JAK2V617F	B
-35	JAK2V617F	B
0	JAK2V617F	B
-26	CALR DEL52	B
N/A (-48 at 12w)	JAK2V617F	B

## Sheet: Normalized Gene Counts
GeneID
ENSG00000223972	95.078	220.722	112.273	43.4813	43.2483	28.6748	32.5349	22.9064	39.7532	70.1497	109.91	85.7048	50.634	42.7651	26.5667	112.387
ENSG00000227232	482.896	174.206	185.494	143.958	209.033	205.502	225.193	160.345	179.374	174.205	160.339	114.273	187.533	191.73	216.621	187.926
ENSG00000278267	7.50616	0.912074	6.10179	2.35034	5.60626	10.3548	10.845	0	2.90877	5.84581	1.93959	0	7.50133	3.56376	2.04359	0
ENSG00000243485	5.0041	3.6483	2.44072	0	4.80536	8.76173	5.74146	4.29495	4.84795	30.3982	3.87917	47.6138	0	3.56376	1.36239	16.5817
ENSG00000237613	0	1.82415	0	0	0	3.18608	0	0	0	8.18414	0	11.9034	0.625111	0	0.681197	7.36963
ENSG00000240361	0	0	2.44072	0	0	6.37217	9.5691	21.4748	3.87836	16.3683	0	35.7103	0	0	0	22.1089
ENSG00000186092	0	0	0	0	1.60179	0	0	0	1.93918	2.33832	0	23.8069	0	0	0	3.68482
ENSG00000238009	0	1.82415	9.76287	0	4.00447	0	13.3967	4.29495	1.93918	22.2141	3.23264	47.6138	0.625111	2.851	2.72479	7.36963
ENSG00000233750	0	12.769	0	0.587585	6.40715	9.55825	0.63794	15.7482	0	12.8608	3.87917	61.8979	0	3.56376	0	14.7393
ENSG00000268903	33.7777	102.152	137.901	35.8427	116.93	164.88	12.1209	115.964	40.7228	64.3039	0	71.4207	39.382	117.604	25.8855	33.1634
ENSG00000269981	0	30.0984	34.17	8.2262	58.4652	35.0469	5.10352	31.4963	31.9965	16.3683	0	30.949	16.2529	47.0416	16.3487	49.745
ENSG00000239906	0	0	0	0	2.40268	1.59304	0	2.8633	0	2.33832	0	4.76138	2.50044	1.4255	2.04359	1.84241
ENSG00000241860	12.5103	39.2192	37.8311	0.587585	20.0223	42.2156	21.69	20.0431	6.78714	23.3832	20.6889	11.9034	8.75155	24.9463	19.7547	14.7393
ENSG00000279928	367.802	76.6142	98.849	19.3903	122.537	62.1286	24.8796	61.561	245.306	46.7665	48.4896	109.512	55.6349	44.1906	12.9427	436.651
ENSG00000279457	965.792	291.864	328.276	258.538	333.973	391.888	319.608	240.517	284.09	182.389	301.282	185.694	360.689	339.27	416.211	364.797
ENSG00000228463	0	45.6037	45.1533	12.9269	95.3063	46.1982	44.6558	80.1725	5.81754	46.7665	84.0487	161.887	11.8771	121.88	65.3949	145.55
ENSG00000236679	3.75308	2.73622	3.66108	1.76276	3.20357	3.9826	3.1897	5.7266	3.87836	0	7.11181	0	3.12555	5.70201	1.36239	11.0545
ENSG00000236743	0	0	0	0	0	0	0.63794	0	0	1.16916	0.646529	0	0.625111	0.712751	0	1.84241
ENSG00000237094	7.50616	8.20867	4.88143	2.93793	8.00894	17.5235	11.4829	7.15826	0	11.6916	1.93959	4.76138	2.50044	9.26576	4.76838	9.21204
ENSG00000278566	1.25103	0	3.66108	0	0	1.59304	0	4.29495	1.93918	0	0	4.76138	0	0.712751	0	7.36963
ENSG00000233653	0	7.29659	0	2.35034	6.40715	1.59304	3.82764	1.43165	1.93918	3.50749	5.17223	11.9034	0.625111	4.27651	0.681197	1.84241
ENSG00000250575	0	2.73622	4.88143	0	6.40715	8.76173	0	2.8633	0.969591	3.50749	0	2.38069	1.87533	2.851	2.04359	5.52723
ENSG00000278757	3.75308	0.912074	0	0	3.20357	0	0	22.9064	10.6655	2.33832	0	0	0	0	0	1.84241
ENSG00000230021	0	6.38452	3.66108	3.52551	0.800894	7.96521	3.1897	2.8633	0	24.5524	0.646529	47.6138	5.626	1.4255	1.36239	38.6906
ENSG00000225972	82.5677	72.9659	107.392	74.0358	81.6912	55.7565	42.104	214.748	62.0538	84.1797	53.0153	90.4662	67.512	68.4241	51.771	213.719
ENSG00000225630	170.14	208.865	328.276	153.947	123.338	114.699	96.3289	708.667	201.675	212.788	77.5834	285.683	128.773	169.635	1421.66	641.158
ENSG00000237973	3555.42	3481.39	3562.23	2835.1	2884.02	5865.58	2180.48	5043.71	3180.26	3264.3	2310.69	3806.72	2137.88	2533.12	2068.79	5486.69
ENSG00000229344	405.332	310.105	416.142	312.008	285.919	221.433	214.986	624.2	284.09	308.659	226.932	438.047	248.169	297.217	239.781	619.049
ENSG00000240409	0	1.82415	9.76287	1.76276	0	1.59304	4.46558	44.3812	0.969591	8.18414	2.58611	9.52276	4.37578	2.13825	3.40598	20.2665
ENSG00000248527	411.588	3224.18	4470.17	2665.29	2791.92	2135.47	2081.6	7779.59	3262.67	2893.68	182.321	4185.25	2115.38	2795.41	2344.68	6844.55
ENSG00000198744	701.826	552.717	640.688	477.707	532.594	356.841	274.952	946.321	461.525	493.386	355.591	840.383	469.458	474.692	489.78	1114.66
ENSG00000268663	7.50616	0	0	0	0	0	0	1.43165	0	2.33832	0	0	0	0	0	5.52723
ENSG00000273547	1.25103	0	3.66108	0	0	1.59304	0	4.29495	1.93918	0	0	4.76138	0	1.4255	0	9.21204
ENSG00000229376	0	5.47244	0	1.76276	9.61072	1.59304	3.1897	1.43165	1.93918	7.01497	3.87917	4.76138	0.625111	4.27651	0.681197	9.21204
ENSG00000228327	678.056	106.713	167.189	42.3062	160.179	160.897	152.468	90.194	94.0503	151.991	115.729	133.319	106.894	145.401	137.602	119.757
ENSG00000229905	0	1.82415	12.2036	0	12.0134	0.796521	0	0	0	1.16916	0	9.52276	0	0	0.681197	20.2665
ENSG00000237491	5.0041	69.3176	140.341	80.4992	40.0447	36.64	54.8628	148.892	78.5369	139.13	49.7827	133.319	83.7649	80.5409	44.2778	116.072
ENSG00000230092	125.103	12.769	25.6275	42.3062	16.8188	16.7269	3.1897	62.9926	4.84795	23.3832	12.9306	7.14207	27.5049	37.7758	27.9291	27.6361
ENSG00000177757	2.50205	22.8018	52.4754	1.17517	13.6152	19.1165	3.1897	12.8849	4.84795	21.0449	14.2236	80.9434	17.5031	6.41476	55.8581	11.0545
ENSG00000228794	2.50205	149.58	547.941	97.5392	143.36	246.921	333.005	124.554	321.904	195.25	288.998	497.564	367.565	218.815	118.528	237.671
ENSG00000225880	38.7818	121.306	79.3233	121.043	60.8679	96.379	63.156	41.5179	46.5404	83.0105	70.4716	35.7103	154.402	139.699	99.4547	42.3754
ENSG00000230368	7.50616	10.9449	17.085	15.8648	12.8143	6.37217	15.3106	12.8849	0	16.3683	29.7403	14.2841	0	18.5315	2.72479	29.4785
ENSG00000234711	0	0	0	0	0	1.59304	0	2.8633	0	4.67665	0	7.14207	0	10.6913	0	35.0058
ENSG00000283040	0	0	0	0	0	0	0	0	0	0	0	9.52276	0	0	0	18.4241
ENSG00000230699	0	14.5932	0	1.76276	3.20357	0	0	0	0	5.84581	0	11.9034	0	0	0	49.745
ENSG00000223764	0	2.73622	17.085	0	16.0179	0	33.1729	0	0	39.7515	5.17223	19.0455	0	0	0	0
ENSG00000187634	0	14.5932	2.44072	19.9779	1.60179	4.77913	0.63794	11.4532	0	23.3832	3.87917	14.2841	5.00089	9.97852	1.36239	14.7393
ENSG00000188976	623.011	1703.75	1642.6	1930.81	2197.65	1225.05	2299.77	1201.16	1851.92	1721.01	2310.69	1195.11	2668.6	2368.47	2707.76	1652.64
ENSG00000187961	0	16.4173	51.2551	9.40137	16.0179	11.1513	0	0	11.6351	4.67665	1.29306	0	0	24.2335	0	0
ENSG00000187583	0	0	76.8826	0	1.60179	9.55825	0	45.8128	0	39.7515	1.29306	0	0	46.3288	0	51.5874
ENSG00000187642	0	0	0	0	0	0	0	0	0	11.6916	0	19.0455	0	2.13825	0	0
ENSG00000188290	0	0	0	238.56	0	1.59304	0	0	0	0	0	0	0	0	0	0
ENSG00000187608	1023.34	1450.2	4023.52	1077.63	2200.86	1360.46	693.44	954.911	868.753	1186.7	797.17	909.423	870.154	924.438	1333.1	1650.8
ENSG00000224969	0	4.56037	9.76287	10.5765	0	1.59304	1.27588	8.58991	2.90877	11.6916	1.29306	7.14207	0	7.84026	6.13077	0
ENSG00000188157	188.905	3.6483	78.1029	14.1021	20.8232	18.32	0	2.8633	59.145	63.1348	2.58611	28.5683	4.37578	2.851	8.17436	44.2178
ENSG00000217801	0	6.38452	102.51	54.6455	20.0223	2.38956	1.91382	30.0647	11.6351	11.6916	1.93959	0	17.5031	24.2335	28.6103	0
ENSG00000273443	0	0	0	22.3282	0	0	0	0	0	2.33832	0	0	0	4.98926	0	0
ENSG00000237330	0	0	0	0	11.2125	0	0	0	0	4.67665	0	4.76138	0	0	0	0
ENSG00000131591	1388.64	331.995	495.466	478.882	276.308	549.599	326.625	200.431	285.06	258.385	391.15	338.058	409.448	463.288	422.342	86.5932
ENSG00000223823	0	0	12.2036	0	0	1.59304	0	2.8633	0	0	0	4.76138	0	0	0	0
ENSG00000272141	0	0	0	0	0	0	0	8.58991	25.2094	0	0	0	0	1.4255	0	0
ENSG00000205231	1.25103	24.626	0	0	4.80536	11.1513	7.65528	0	0	14.0299	11.6375	0	37.5067	30.6483	6.81197	0
ENSG00000162571	220.181	46.5158	2.44072	95.7764	28.0313	51.7739	105.26	31.4963	5.81754	7.01497	69.8251	40.4717	79.3891	58.4456	45.6402	57.1147
ENSG00000186891	624.262	124.954	201.359	840.247	232.259	427.732	81.6563	178.956	537.153	2.33832	6.46529	19.0455	246.919	181.039	138.283	0
ENSG00000186827	127.605	82.9987	159.867	122.218	84.8947	353.655	137.795	203.294	341.296	72.4881	72.4112	104.75	295.677	231.644	38.147	40.533
ENSG00000078808	105.086	157.789	583.331	2365.03	122.537	571.902	38.2764	101.647	114.412	56.1198	106.677	83.3241	121.272	99.0724	147.82	379.536
ENSG00000176022	0	7.29659	73.2215	125.743	80.0894	105.141	88.0357	2.8633	38.7836	72.4881	285.766	95.2276	83.7649	58.4456	53.1333	7.36963
ENSG00000184163	0	16.4173	2.44072	61.1089	6.40715	0	12.7588	11.4532	3.87836	0	5.17223	9.52276	3.75067	0	0	0
ENSG00000260179	0	0	0	0	0.800894	0	6.3794	30.0647	0	0	2.58611	2.38069	4.37578	0	0	0
ENSG00000160087	763.126	953.117	313.632	1151.08	206.631	1350.9	1295.02	1115.26	1286.65	148.484	93.1001	145.222	696.373	109.764	615.121	105.017
ENSG00000230415	0	1.82415	2.44072	1.76276	0	7.96521	0	15.7482	0.969591	2.33832	0	0	5.626	1.4255	1.36239	0
ENSG00000162572	2.50205	44.6916	225.766	41.7186	88.8992	178.421	16.5864	163.208	56.2363	160.175	73.7043	99.989	58.7604	136.848	61.3077	125.284
ENSG00000131584	70.0575	39.2192	100.069	642.231	40.0447	244.532	15.3106	15.7482	46.5404	36.244	24.5681	26.1876	6.25111	35.6376	15.6675	22.1089
ENSG00000169972	415.341	344.764	51.2551	259.125	203.427	210.282	190.106	198.999	169.678	85.3488	20.6889	61.8979	191.284	243.761	318.119	14.7393
ENSG00000127054	5160.48	2813.75	2858.08	3677.11	2692.6	2299.56	2657.66	1941.32	1999.3	1924.44	3530.69	1856.94	3099.92	2902.32	3029.96	2035.86
ENSG00000240731	0	20.0656	12.2036	7.05103	13.6152	0.796521	15.9485	0	0	19.8758	14.8702	4.76138	1.87533	5.70201	10.218	1.84241
ENSG00000224051	0	514.41	4.88143	518.25	189.011	495.436	407.006	80.1725	422.742	140.299	15.5167	133.319	123.772	372.056	182.561	3.68482
ENSG00000169962	0	0	0	0	11.2125	0	0	0	0	0	2.58611	42.8524	0	3.56376	0	36.8482
ENSG00000107404	0	164.173	169.63	126.918	185.807	111.513	95.053	77.3092	46.5404	105.225	40.7313	95.2276	216.288	183.177	126.703	81.066
ENSG00000162576	132.609	31.0105	36.6108	4.70068	23.2259	22.3026	0	0	0	7.01497	0	7.14207	0	4.27651	0	0
ENSG00000175756	1313.58	1878.87	1728.03	2223.42	1866.08	1706.15	1417.5	1196.86	1411.72	1260.36	1158.58	1014.17	2280.4	1538.12	1849.45	1020.69
ENSG00000223663	0	0	0	0	8.00894	0	1.27588	0	0	7.01497	0	16.6648	5.00089	5.70201	0	20.2665
ENSG00000221978	1967.86	5656.68	3778.23	4952.76	4592.32	4351.39	4537.03	4881.93	5162.1	1441.58	1194.78	1768.85	6100.46	4081.21	5160.07	2100.35
ENSG00000224870	0	208.865	274.581	327.285	297.932	663.502	636.664	463.855	361.657	645.378	1098.45	388.052	341.311	729.857	209.809	353.742
ENSG00000242485	899.488	784.384	762.724	813.806	607.878	956.622	1058.98	425.2	875.54	1081.48	1461.15	949.895	1318.36	918.023	986.373	648.528
ENSG00000272455	0	10.9449	46.3736	0	9.61072	6.37217	38.9143	40.0862	1.93918	45.5973	40.7313	23.8069	5.00089	1.4255	29.2915	3.68482
ENSG00000235098	50.041	28.2743	9.76287	170.987	83.2929	21.5061	1.27588	45.8128	62.0538	28.0599	1.29306	26.1876	981.424	44.9033	5.44957	0
ENSG00000225285	0	2.73622	20.7461	31.142	43.2483	57.3495	44.0178	38.6546	42.662	65.4731	75.6438	0	130.648	111.189	25.2043	31.3209
ENSG00000179403	0	14.5932	0	131.619	12.8143	0	1.27588	234.791	31.0269	116.916	1.29306	42.8524	0.625111	25.659	0	47.9026
ENSG00000215915	93.827	71.1418	34.17	26.4413	44.0492	18.32	5.10352	73.0142	12.6047	156.668	13.5771	114.273	16.878	9.26576	6.81197	53.4299
ENSG00000160072	810.665	311.929	430.787	686.887	164.984	706.514	424.23	110.237	260.82	178.882	139.65	173.79	425.7	181.039	301.089	198.98
ENSG00000197785	25.0205	94.8557	140.341	450.09	80.0894	452.424	365.539	128.849	157.074	100.548	109.91	85.7048	227.54	84.8174	283.378	79.2236
ENSG00000205090	0	3.6483	2.44072	5.87585	1.60179	1.59304	0	0	0	0	0	0	5.00089	12.8295	1.36239	0
ENSG00000160075	1806.48	2755.38	2433.39	5665.5	3419.01	2295.57	2540.91	2847.55	2350.29	2300.91	2913.9	1878.36	2527.95	2575.17	2674.38	3021.55
ENSG00000215014	3.75308	129.514	205.02	148.072	76.0849	66.1112	5.74146	75.8775	50.4187	90.0255	60.7737	38.091	56.8851	146.114	46.3214	128.969
ENSG00000279244	0	0	0	0	0.800894	0	1.27588	12.8849	0	4.67665	0	0	0	0	0	9.21204
ENSG00000274481	0	0	0	0	5.60626	0	0	0	0	0	0	4.76138	0	0	0	0
ENSG00000228594	0	12.769	31.7293	141.021	21.6241	0	22.9658	11.4532	3.87836	28.0599	16.8097	14.2841	55.0098	51.3181	44.959	0
ENSG00000272106	980.805	374.862	388.074	356.077	474.93	567.919	377.022	133.144	93.0807	147.314	204.303	199.978	855.152	655.731	733.649	272.676
ENSG00000197530	520.427	344.764	173.291	1597.06	99.3108	1460.02	818.477	511.099	347.114	22.2141	34.266	49.9945	116.896	96.2214	332.424	14.7393
ENSG00000189409	1.25103	0.912074	2.44072	3.52551	1.60179	5.57565	0	4.29495	0	0	0.646529	0	16.878	9.97852	6.81197	0
ENSG00000248333	636.772	595.584	1230.12	723.905	782.473	727.224	176.071	329.28	81.4456	479.357	631.658	433.286	719.503	796.143	630.107	628.261
ENSG00000272004	0	8.20867	4.88143	0	4.80536	0	0.63794	1.43165	0	0	2.58611	4.76138	1.87533	0.712751	0	0
ENSG00000189339	2.50205	1276.9	1232.56	801.467	730.415	1142.21	799.338	969.228	634.112	842.966	722.172	978.463	658.867	1119.02	824.929	537.983
ENSG00000269737	0	12.769	20.7461	3.52551	20.0223	21.5061	22.9658	1.43165	4.84795	42.0898	32.973	90.4662	9.37666	32.0738	11.5803	7.36963
ENSG00000215914	1.25103	4.56037	2.44072	5.28827	9.61072	7.16869	6.3794	1.43165	7.75673	2.33832	3.23264	4.76138	73.7631	22.808	20.4359	0
ENSG00000008128	15.0123	116.745	172.071	139.845	120.134	103.548	22.9658	42.9495	20.3614	59.6273	56.8945	47.6138	272.548	94.7959	136.921	173.186
ENSG00000268575	10.0082	125.866	82.9844	97.5392	208.232	295.509	112.915	62.9926	145.439	121.593	206.889	145.222	198.785	174.624	237.738	108.702
ENSG00000227775	0	72.0538	15.8647	138.083	125.74	156.118	119.933	50.1078	112.473	143.807	264.43	157.126	116.896	218.102	61.9889	93.9628
ENSG00000215790	0	347.5	118.375	168.637	257.087	331.353	195.847	134.575	139.621	139.13	131.892	109.512	381.943	349.961	261.58	147.393
ENSG00000008130	45.0369	1924.48	657.773	870.214	1158.09	1870.23	232.848	1753.77	1913	3097.11	215.294	1742.66	164.404	515.319	96.7299	1879.26
ENSG00000078369	680.558	980.479	811.538	2627.68	1117.25	753.509	837.615	790.271	882.328	1065.11	687.906	1066.55	790.14	688.518	733.649	1063.07
ENSG00000231050	0	0	0	25.8538	20.0223	19.1165	4.46558	0	43.6316	43.259	0	4.76138	28.13	36.3503	21.7983	0
ENSG00000169885	0	1.82415	0	0	0	0	0	0	0	32.7365	1.29306	14.2841	0	0	0	0
ENSG00000178821	0	9.12074	0	0	0	15.9304	0	0	0	2.33832	0	0	3.75067	1.4255	8.17436	0
ENSG00000142609	0	57.4607	45.1533	0	17.6197	19.1165	1.91382	73.0142	0	99.3788	0	178.552	3.12555	2.851	0	108.702
ENSG00000233542	0	0	0	0	0	7.16869	0	2.8633	0	4.67665	0	19.0455	0.625111	0.712751	0	0
ENSG00000187730	0	141.371	0	0	0	25.4887	0	48.6761	0	18.7066	16.8097	16.6648	3.75067	7.84026	10.8991	0
ENSG00000226969	0	0	0	0	15.217	0	0	0	0	0	3.87917	0	0	7.12751	0	0
ENSG00000067606	0	61.109	198.918	118.692	58.4652	215.061	50.3972	18.6115	42.662	161.344	41.3778	199.978	31.8807	25.659	64.7137	90.278
ENSG00000271806	0	34.6588	14.6443	0	25.6286	49.3843	10.207	28.633	0	75.9955	7.75834	64.2786	1.25022	5.70201	6.81197	0
ENSG00000182873	0	58.3727	0	30.5544	37.642	22.3026	31.897	14.3165	21.331	23.3832	10.3445	33.3297	36.8815	25.659	0	9.21204
ENSG00000162585	1124.67	999.633	147.663	1084.1	358.8	764.66	527.576	554.049	501.278	175.374	200.424	285.683	787.015	621.519	892.368	331.634
ENSG00000234396	0	2.73622	0	0	0	0	0	0	0	0	0	0	0	2.13825	0	1.84241
ENSG00000157933	27.5226	62.021	137.901	38.1931	98.5099	130.629	21.69	8.58991	1.93918	33.9057	72.4112	47.6138	73.138	27.7973	85.1496	70.0115
ENSG00000116151	725.595	238.051	336.819	243.848	285.919	293.12	189.468	136.007	116.351	441.943	190.726	385.672	385.693	339.27	496.592	210.035
ENSG00000272161	0	12.769	8.54251	0	10.4116	6.37217	0	1.43165	0	24.5524	1.29306	21.4262	15.6278	1.4255	10.218	46.0602
ENSG00000269896	693.069	0	32.9497	10.5765	0	35.8434	33.1729	0	1.93918	2.33832	9.0514	14.2841	51.8842	32.0738	2.72479	0
ENSG00000272420	125.103	3.6483	24.4072	19.9779	20.8232	23.0991	19.1382	31.4963	54.2971	10.5225	3.87917	9.52276	13.7524	19.2443	19.0735	36.8482
ENSG00000157916	2074.2	1804.99	942.117	2290.41	1457.63	1789.78	1860.23	1577.68	2243.63	1523.42	1068.07	1309.38	1174.58	1582.31	1071.52	956.21
ENSG00000157911	901.99	463.334	2.44072	355.489	168.989	416.58	310.677	128.849	181.313	42.0898	30.3868	4.76138	371.316	153.954	419.617	119.757
ENSG00000149527	0	1.82415	9.76287	0	1.60179	62.1286	3.82764	0	0	9.3533	0	9.52276	54.3846	32.0738	1.36239	0
ENSG00000157881	0	86.647	48.8143	55.233	111.324	140.984	226.469	75.8775	254.033	166.021	265.077	219.023	66.8869	58.4456	120.572	51.5874
ENSG00000238164	0	0.912074	34.17	5.87585	4.80536	1.59304	0	2.8633	0	7.01497	6.46529	0	6.25111	2.13825	0	0
ENSG00000157873	1368.62	1607.07	2489.53	997.133	1065.19	981.314	384.678	1103.8	830.939	1274.39	1461.8	942.753	921.413	1990	1452.99	1602.9
ENSG00000228037	0	0	42.7125	0	0	0	0	0	0	0	0	4.76138	0	2.851	0	27.6361
ENSG00000157870	175.144	255.381	112.273	279.691	174.595	121.071	195.21	188.978	240.459	109.901	183.614	190.455	473.834	332.142	356.947	51.5874
ENSG00000142606	0	26.4501	0	6.46344	28.0313	13.5409	81.0183	68.7193	23.2702	3.50749	112.496	19.0455	123.772	66.9986	51.771	0
ENSG00000215912	0	0	0	0	0	0	0	15.7482	0	28.0599	0.646529	0	0	5.70201	8.17436	29.4785
ENSG00000233234	0	0	0	0	3.20357	0	0	0	0	21.0449	0	2.38069	0	0	0	11.0545
ENSG00000231630	0	0	0	0	0	0	0	0	0	15.1991	0	0	0	0	0	0
ENSG00000169717	0	14.5932	0	0	0	12.7443	0	18.6115	56.2363	12.8608	0	73.8014	0	0	0	0
ENSG00000177133	0	14.5932	2.44072	25.8538	11.2125	12.7443	2.55176	25.7697	26.179	21.0449	0	14.2841	31.2555	24.2335	0	0
ENSG00000142611	0	130.427	51.2551	113.404	117.731	79.6521	12.1209	34.3596	246.276	171.867	92.4536	92.8469	333.809	320.025	15.6675	114.229
ENSG00000226286	0	0	13.4239	0	0	0	0	0	0	0	0	0	1.87533	0	0	0
ENSG00000279839	0	0	3.66108	0	1.60179	8.76173	0	0	0	83.0105	2.58611	85.7048	10.6269	2.851	0	0
ENSG00000272235	0	0	2.44072	0	0	0.796521	0	0	3.87836	19.8758	1.93959	23.8069	1.25022	2.851	0	3.68482
ENSG00000130762	0	0	0	0	0	7.96521	0	0	0	24.5524	1.29306	0	0	0	0	0
ENSG00000162591	130.107	890.184	350.243	1135.8	665.543	719.258	681.32	1365.8	525.518	206.942	80.8161	123.796	1377.74	481.82	1813.35	106.86
ENSG00000238260	2.50205	25.5381	17.085	0	12.8143	39.0295	21.69	37.2229	63.993	30.3982	76.2904	26.1876	1.25022	71.2751	2.72479	0
ENSG00000158109	0	213.425	356.345	344.325	97.709	230.991	90.5874	60.1293	348.083	170.698	168.097	180.932	77.5137	99.7852	46.3214	33.1634
ENSG00000116213	905.743	608.353	485.703	607.563	679.158	1119.91	891.84	611.315	1123.76	805.553	632.305	807.054	767.636	660.72	881.469	364.797
ENSG00000078900	0	28.2743	0	8.81378	1.60179	9.55825	7.65528	2.8633	0	88.8563	24.5681	0	15.6278	9.97852	5.44957	3.68482
ENSG00000227589	0	0	23.1868	0	0	7.16869	0.63794	0	0	18.7066	1.29306	28.5683	0	0	0	23.9513
ENSG00000235131	0	0	4.88143	0	3.20357	4.77913	1.27588	8.58991	7.75673	12.8608	0	14.2841	0	0	0.681197	5.52723
ENSG00000227372	1457.45	823.603	80.5437	781.489	496.554	709.7	794.235	635.653	585.633	61.9656	90.514	97.6083	1041.43	456.161	670.979	29.4785
ENSG00000162592	0	25.5381	4.88143	0	5.60626	12.7443	3.1897	55.8344	0	61.9656	1.93959	133.319	3.12555	13.5423	0.681197	35.0058
ENSG00000235169	0	98.504	63.4586	213.881	68.8769	55.7565	95.053	117.395	94.0503	63.1348	89.8675	123.796	251.295	131.146	81.7436	0
ENSG00000130764	0	262.677	174.511	1118.18	204.228	248.515	271.124	111.669	113.442	397.515	388.564	219.023	312.555	290.802	290.871	348.215
ENSG00000266075	0	29.1864	14.6443	0	9.61072	2.38956	6.3794	0	0	38.5824	9.0514	14.2841	10.6269	3.56376	2.72479	66.3267
ENSG00000272153	0	11.857	31.7293	12.9269	3.20357	0.796521	0.63794	4.29495	0	2.33832	1.93959	9.52276	8.12644	4.27651	0	12.8969
ENSG00000116198	1700.14	572.782	68.3401	526.477	72.0804	840.33	273.676	307.805	825.122	271.246	140.297	345.2	44.3829	129.008	215.939	219.247
ENSG00000169598	5.0041	319.226	379.531	380.168	253.082	527.297	561.387	345.028	421.772	509.755	767.429	492.803	646.365	610.828	239.781	414.542
ENSG00000198912	319.012	1152.86	472.279	1402.57	1168.5	1412.23	1277.16	1098.08	535.214	1267.37	1101.04	1059.41	1307.11	1145.39	1153.27	1158.88
ENSG00000236423	0	68.4055	2.44072	0	8.80983	47.7913	28.0693	22.9064	0.969591	163.683	47.1966	311.87	47.5084	21.3825	1.36239	337.161
ENSG00000233304	0	16.4173	0	0	0	7.16869	0.63794	2.8633	18.4222	57.289	0	119.034	0	2.851	0	60.7995
ENSG00000226374	0	8.20867	0	0	0	1.59304	0	0	0	9.3533	0	0	0	0	0	9.21204
ENSG00000229280	0	11.857	12.2036	0	0	0	0	0	0	9.3533	0	4.76138	0	0	0	0
ENSG00000235054	0	0	0	0	8.80983	0	0	0	0	25.7216	0	30.949	0	0	0	125.284
ENSG00000227169	0	0	0	0	0	0	0	0	0	4.67665	0	9.52276	0	0	0	23.9513
ENSG00000232596	0	0.912074	32.9497	0	1.60179	0	5.10352	0	1.93918	65.4731	0	109.512	0	0	0	88.4356
ENSG00000196581	0	8.20867	47.594	0	28.8322	31.0643	10.207	111.669	3.87836	135.623	0	345.2	0	14.9678	0	198.98
ENSG00000231510	0	5.47244	6.10179	0	3.20357	0.796521	1.91382	4.29495	0	12.8608	0.646529	33.3297	0	0.712751	2.72479	29.4785
ENSG00000260972	0	0	0	0	0	0	0	0	0	14.0299	0	14.2841	0	0	0	0
ENSG00000283356	0	0	0	0	0	0	0	2.8633	0	4.67665	0	2.38069	0	0	0	9.21204
ENSG00000236948	0	5.47244	0	0	0	4.77913	0	0	0	8.18414	0	47.6138	0	0	0	57.1147
ENSG00000131697	600.493	307.369	226.987	473.006	317.154	164.88	255.814	117.395	195.857	367.117	233.397	349.961	171.28	177.475	306.539	160.29
ENSG00000069424	6985.73	3625.49	3244.93	3406.23	4516.24	4222.36	5143.07	4055.87	4368.01	4225.35	5498.73	2780.65	6197.35	4201.67	4750.67	2986.54
ENSG00000116254	0	27.3622	15.8647	23.5034	11.2125	0	10.207	52.9711	0	101.717	12.9306	199.978	15.6278	7.12751	14.3051	252.41
ENSG00000116251	8177.96	4199.19	6727.84	4536.75	5156.95	4845.24	3503.56	2569.81	3655.36	4571.42	6188.57	3597.22	6680.56	6933.64	6726.82	3660.87
ENSG00000226944	0	6.38452	0	0	2.40268	0.796521	0	0	0	8.18414	0	19.0455	1.87533	5.70201	4.08718	0
ENSG00000158286	0	56.5486	8.54251	47.5944	8.80983	3.9826	35.7246	55.8344	34.9053	75.9955	4.5257	66.6593	93.1415	42.0523	8.17436	68.1691
ENSG00000116237	70.0575	51.0761	19.5257	226.808	4.80536	44.6052	158.209	42.9495	11.6351	102.886	111.203	114.273	50.0089	44.1906	47.0026	0
ENSG00000225077	0	29.1864	4.88143	0	23.2259	18.32	0	25.7697	0	120.424	0	154.745	0	9.97852	0	147.393
ENSG00000158292	0	0	0	0	0	0	0	2.8633	34.9053	17.5374	0	0	0	0	9.53675	0
ENSG00000097021	2429.49	1735.68	1718.26	1175.76	750.437	1237.79	1263.12	619.905	681.622	1121.23	1326.68	783.247	1053.94	2263.7	1307.9	1403.92
ENSG00000069812	0	5.47244	12.2036	0	0	6.37217	0	45.8128	0	37.4132	0	9.52276	0	4.27651	0	103.175
ENSG00000187017	0	1.82415	0	0	0	3.18608	3.1897	2.8633	3.87836	9.3533	0	4.76138	0	2.13825	0	0
ENSG00000265392	0	0	0	0	0	0	0	0	0	10.5225	0	4.76138	0	0	0	0
ENSG00000215788	2.50205	1093.58	1233.78	214.469	269.1	283.561	228.382	294.92	102.777	204.603	22.6285	311.87	1170.21	178.188	201.634	57.1147
ENSG00000171680	0	0	69.5604	0	16.8188	8.76173	0	15.7482	1.93918	72.4881	6.46529	11.9034	62.5111	2.851	0	0
ENSG00000162408	432.855	478.839	987.27	605.213	647.923	876.173	1046.86	386.546	314.147	540.153	536.619	421.382	578.228	480.394	667.573	631.946
ENSG00000253022	0	6.38452	9.76287	0	0.800894	0.796521	0	0	0	10.5225	1.29306	2.38069	0	3.56376	2.72479	0
ENSG00000229519	0	7.29659	13.4239	24.091	20.8232	12.7443	2.55176	52.9711	0	8.18414	3.23264	42.8524	8.75155	0.712751	3.40598	18.4241
ENSG00000173662	0	36.483	13.4239	10.5765	44.0492	14.3374	25.5176	8.58991	0	257.216	0	135.699	10.0018	31.361	2.72479	114.229
ENSG00000204859	863.208	722.363	1409.51	844.36	715.198	1084.06	1032.82	873.307	633.143	931.822	1366.11	678.497	671.369	1169.62	1069.48	482.711
ENSG00000162413	180.148	156.877	190.376	560.557	187.409	309.847	202.227	157.482	581.754	294.629	234.69	309.49	136.274	192.443	255.449	440.336
ENSG00000116273	0	294.6	24.4072	116.342	99.3108	277.986	107.174	201.863	82.4152	100.548	42.6709	57.1366	178.782	96.2214	273.16	64.4843
ENSG00000041988	0	340.204	342.921	80.4992	193.816	261.259	424.868	224.769	543.94	526.123	708.595	428.524	185.033	286.526	341.961	410.857
ENSG00000007923	814.418	624.771	799.335	647.519	444.496	788.556	1020.7	528.279	661.261	574.059	1135.95	528.513	613.234	709.187	556.538	711.17
ENSG00000228750	0	12.769	10.9832	0	11.2125	1.59304	0.63794	5.7266	29.0877	65.4731	0	161.887	0	0	0	77.3812
ENSG00000237436	0	20.9777	6.10179	29.3793	13.6152	19.913	16.5864	7.15826	6.78714	2.33832	1.29306	0	13.7524	24.2335	25.2043	1.84241
ENSG00000171735	1673.87	893.832	933.574	822.032	727.211	755.102	880.357	1221.2	1162.54	764.632	552.135	978.463	1148.95	776.899	845.365	1044.65
ENSG00000227950	0	1.82415	0	12.9269	8.80983	15.1339	1.91382	0	0	26.8907	0.646529	9.52276	13.7524	0.712751	7.49316	27.6361
ENSG00000237365	0	8.20867	0	0	0.800894	5.57565	1.91382	12.8849	0	26.8907	1.93959	47.6138	0	0	2.72479	58.9571
ENSG00000207056	0	1.82415	2.44072	0	0	0	0	1.43165	0	7.01497	0	7.14207	0	2.851	0	0
ENSG00000237402	0	0	0	0	0	4.77913	0	2.8633	0	14.0299	0	11.9034	1.87533	0.712751	1.36239	0
ENSG00000237728	1.25103	0	0	0	0	0	0	0	0	18.7066	1.93959	49.9945	0	0	0	0
ENSG00000270171	0	0	26.8479	0	0	12.7443	0	0	0	50.274	1.29306	26.1876	0	11.404	0	0
ENSG00000270035	0	10.9449	0	0	0	0	0	0	0	0	0	19.0455	3.75067	2.851	0	0
ENSG00000269978	0	0	0	5.87585	0	0	0	0	0	10.5225	0	4.76138	0	0.712751	0	0
ENSG00000049245	3427.81	3086.46	2192.98	1278.59	2304.97	2250.17	1326.91	2259.15	2154.43	1851.95	1820.62	1742.66	1783.44	1382.74	1705.04	1254.68
ENSG00000269925	0	1.82415	0	4.70068	4.00447	11.9478	3.1897	8.58991	0	26.8907	5.17223	4.76138	3.75067	2.13825	7.49316	14.7393
ENSG00000049246	42.5349	175.118	115.934	30.5544	107.32	114.699	42.104	279.172	102.777	108.732	61.4202	309.49	154.402	378.471	243.868	263.464
ENSG00000236266	0	7.29659	0	17.04	0	3.18608	5.74146	1.43165	0	17.5374	1.93959	21.4262	0	2.851	10.8991	23.9513
ENSG00000049247	0	11.857	6.10179	0	6.40715	4.77913	3.82764	27.2014	0	44.4282	0	90.4662	85.0151	4.27651	38.147	57.1147
ENSG00000049249	0	93.9436	69.5604	0	118.532	97.9721	11.4829	22.9064	0	120.424	12.9306	133.319	1.25022	21.3825	13.6239	302.155
ENSG00000270330	0	3.6483	0	0	0	0	0	4.29495	0	7.01497	0	9.52276	0	0	0	0
ENSG00000116288	4919.04	5211.59	5251.2	4837.59	4510.63	4306.79	4998.26	3974.26	4682.15	3637.26	5786.43	4087.64	5209.05	4652.13	5176.41	5582.5
ENSG00000200344	0	0	10.9832	1.76276	1.60179	6.37217	2.55176	2.8633	0.969591	10.5225	3.23264	4.76138	2.50044	2.13825	8.17436	9.21204
ENSG00000116285	0	14.5932	43.9329	0	56.0626	7.96521	10.207	50.1078	34.9053	90.0255	0	171.41	0	27.7973	0	167.659
ENSG00000238290	0	3.6483	4.88143	0	1.60179	3.9826	0	11.4532	0	26.8907	0	80.9434	0	3.56376	0	12.8969
ENSG00000232848	0	8.20867	19.5257	0	0	19.1165	3.1897	2.8633	0	42.0898	0	104.75	0	0.712751	0	58.9571
ENSG00000229305	0	0	4.88143	0	0.800894	0	0	1.43165	0	35.0749	0	47.6138	0	1.4255	0	47.9026
ENSG00000227634	0	5.47244	12.2036	0	0.800894	0	0	17.1798	0	7.01497	0	52.3752	0	0	0	16.5817
ENSG00000200975	0	5.47244	0	0	0	0	1.27588	0	0	17.5374	0	71.4207	0	5.70201	0	0
ENSG00000233645	0	0	24.4072	0	0	1.59304	1.91382	2.8633	0	4.67665	0	11.9034	0	0	0.681197	0
ENSG00000251977	0	0	0	0	0	0	0	0	0	4.67665	0	9.52276	0	0	0	0
ENSG00000162426	0	39.2192	9.76287	25.8538	9.61072	9.55825	3.82764	7.15826	2.90877	115.747	0	61.8979	1.25022	18.5315	0	0
ENSG00000142599	1233.51	732.395	772.487	995.37	592.661	743.154	542.249	349.323	933.716	541.322	351.065	542.797	346.311	296.504	374.658	808.817
ENSG00000232912	0	20.0656	20.7461	5.87585	44.0492	35.0469	28.7073	55.8344	42.662	36.244	6.46529	107.131	8.75155	22.0953	6.13077	71.8539
ENSG00000221083	0	8.20867	2.44072	0	0	3.18608	2.55176	5.7266	0	0	1.29306	19.0455	1.25022	7.84026	0	20.2665
ENSG00000270282	0	4.56037	7.32215	3.52551	19.2214	13.5409	10.207	12.8849	19.3918	49.1048	7.11181	80.9434	3.75067	20.6698	1.36239	46.0602
ENSG00000234619	2.50205	0	2.44072	0	8.00894	10.3548	9.5691	0	7.75673	10.5225	9.0514	33.3297	3.75067	12.8295	5.44957	36.8482
ENSG00000224315	1.25103	4.56037	18.3054	1.17517	16.0179	2.38956	3.82764	0	0	37.4132	21.3354	19.0455	3.12555	31.361	0	57.1147
ENSG00000222511	0	11.857	25.6275	9.98895	22.425	28.6748	88.0357	47.2445	79.5064	43.259	39.4382	21.4262	9.37666	35.6376	5.44957	9.21204
ENSG00000226545	0	5.47244	0	9.40137	6.40715	2.38956	5.74146	8.58991	11.6351	18.7066	13.5771	21.4262	6.25111	19.957	0.681197	0
ENSG00000228423	0	134.075	92.7472	52.2951	86.4965	60.5356	142.261	104.511	156.104	65.4731	84.0487	92.8469	36.8815	127.582	36.1034	136.338
ENSG00000229716	0	0	0	0	8.00894	0	0	0	0	12.8608	0	11.9034	0	0	0	0
ENSG00000074800	36605	33070.9	37928.7	28572.5	34030.8	37428.5	38083.7	20611.5	22808.7	23629.9	33807	19088.4	28790.7	38423.7	42858.9	33428.7
ENSG00000274258	0	0	4.88143	0	0	0	1.27588	0	0.969591	0	0	2.38069	1.25022	0	0	1.84241
ENSG00000236269	196.411	74.7901	17.085	25.2662	27.2304	60.5356	82.9322	71.5826	40.7228	15.1991	5.17223	21.4262	100.018	57.0201	61.9889	46.0602
ENSG00000230679	0	10.9449	2.44072	55.233	12.0134	3.9826	12.1209	10.0216	18.4222	18.7066	10.3445	9.52276	3.75067	14.9678	5.44957	0
ENSG00000201725	0	0.912074	0	0	0	0	1.27588	0	0	1.16916	1.29306	4.76138	0	0	0	1.84241
ENSG00000238249	27.5226	25.5381	34.17	16.4524	36.8411	25.4887	44.0178	35.7913	28.1181	35.0749	49.7827	80.9434	43.7578	32.0738	53.1333	58.9571
ENSG00000232208	0	0	78.1029	0	0	11.1513	105.898	0	0	11.6916	6.46529	19.0455	0	1.4255	6.13077	68.1691
ENSG00000232663	0	0	6.10179	0	2.40268	0	14.6726	0	0	10.5225	0	14.2841	0	0	0	1.84241
ENSG00000131686	0	20.9777	446.651	0	6.40715	11.1513	9.5691	7.15826	8.72632	66.6423	0	64.2786	1.25022	0	0	36.8482
ENSG00000265141	0	13.6811	7.32215	0	9.61072	0	0	0	0	4.67665	0	16.6648	0	0	0	0
ENSG00000197241	0	1.82415	3.66108	0	0.800894	34.2504	17.2244	32.928	16.483	113.409	1.93959	104.75	0	4.98926	4.08718	53.4299
ENSG00000142583	300.246	810.834	551.602	1527.13	2188.04	1725.26	1611.44	894.782	5065.14	626.671	1763.73	840.383	693.873	1893.78	570.843	2164.83
ENSG00000252404	0	0	0	0	2.40268	0.796521	0	1.43165	0	2.33832	0	4.76138	0	0	0	0
ENSG00000180758	0	60.1969	17.085	57.5834	43.2483	12.7443	3.82764	48.6761	0	119.255	3.87917	169.029	22.504	7.84026	0	110.545
ENSG00000228526	2.50205	22.8018	2.44072	1.76276	0	8.76173	164.588	124.554	79.5064	50.274	76.9369	121.415	2.50044	45.6161	17.7111	51.5874
ENSG00000234546	0	12.769	0	0	0	18.32	9.5691	42.9495	0	45.5973	4.5257	76.1821	3.75067	7.12751	0.681197	0
ENSG00000281937	0	0	0	0	0	18.32	0	0	0	0	0	14.2841	0	0	0	0
ENSG00000049239	2349.43	523.53	827.403	654.57	648.724	682.618	398.074	741.595	542.971	675.776	599.979	640.406	882.031	655.018	179.836	810.66
ENSG00000171621	0	16.4173	26.8479	24.091	26.4295	11.9478	0	37.2229	7.75673	56.1198	0	40.4717	1.87533	12.8295	1.36239	14.7393
ENSG00000235263	0	0	0	0	4.00447	0	0	17.1798	0	2.33832	0	30.949	0	0	0	0
ENSG00000171612	65.0534	103.976	205.02	913.108	113.727	145.763	49.7593	57.266	38.7836	80.6722	45.257	80.9434	100.643	71.9879	40.1906	154.762
ENSG00000231181	0	35.5709	0	4.70068	10.4116	9.55825	0	37.2229	0	0	11.6375	14.2841	14.3775	4.98926	9.53675	0
ENSG00000188807	163.884	198.832	124.477	1077.63	119.333	297.102	333.005	143.165	72.7193	170.698	117.022	171.41	453.83	178.901	419.617	70.0115
ENSG00000171608	276.477	3625.49	3490.23	1807.41	2545.24	3687.89	1270.14	2439.53	2078.8	3410.45	2753.57	3266.31	1799.69	2003.54	1441.41	2234.84
ENSG00000179840	0	64.7572	69.5604	39.9558	58.4652	26.2852	14.0347	62.9926	0	50.274	7.75834	92.8469	10.0018	21.3825	15.6675	117.914
ENSG00000233268	0	4.56037	2.44072	9.98895	2.40268	3.18608	0	18.6115	0	22.2141	3.23264	35.7103	0.625111	3.56376	4.08718	0
ENSG00000231789	0	31.9226	65.8994	69.3351	61.6688	32.6574	47.2075	38.6546	32.9661	66.6423	127.366	99.989	70.6375	74.8389	99.4547	73.6963
ENSG00000171603	0	629.331	717.571	2454.93	487.744	420.563	271.762	349.323	198.766	410.376	269.602	466.615	414.448	307.196	232.288	595.098
ENSG00000271264	0	0	0	1.17517	12.0134	0	0	0	5.81754	7.01497	0	4.76138	7.50133	0	0	0
ENSG00000280113	0	27.3622	0	0	0	9.55825	1.27588	17.1798	0	35.0749	0	38.091	0	2.851	2.72479	0
ENSG00000178585	365.3	286.391	205.02	754.46	123.338	143.374	204.141	107.374	251.124	81.8414	175.209	52.3752	236.292	97.6469	230.926	331.634
ENSG00000162441	195.16	422.29	464.957	475.944	391.637	303.474	451.661	450.97	191.979	402.192	548.903	571.366	554.473	468.99	425.748	701.958
ENSG00000228150	0	14.5932	21.9665	10.5765	28.8322	35.0469	15.9485	18.6115	23.2702	39.7515	17.4563	30.949	13.1273	49.1798	8.17436	38.6906
ENSG00000173614	170.14	159.613	252.614	222.695	281.915	315.422	319.608	256.266	455.708	499.232	638.124	366.626	137.524	300.781	171.662	270.834
ENSG00000202415	0	13.6811	4.88143	0	0	0.796521	3.82764	0	15.5135	7.01497	7.75834	4.76138	0	0.712751	0	0
ENSG00000283611	0	3.6483	0	0	1.60179	0	0	0	0	9.3533	1.29306	4.76138	0	1.4255	3.40598	9.21204
ENSG00000265521	0	0	3.66108	0	0.800894	0	3.82764	8.58991	0	4.67665	0	7.14207	0	0	0	0
ENSG00000162444	212.674	360.269	273.36	18.8027	389.234	477.116	0	237.654	255.972	86.518	2.58611	157.126	2.50044	23.5208	4.08718	274.519
ENSG00000130939	1158.45	688.616	883.54	876.09	1002.72	734.392	1078.76	871.875	793.125	734.234	1123.67	949.895	1238.34	911.609	1286.78	816.187
ENSG00000224340	0	0	0	0	3.20357	3.18608	1.27588	0	0	7.01497	0	19.0455	1.25022	0	0	23.9513
ENSG00000233623	0	12.769	20.7461	0	16.0179	26.2852	8.29322	105.942	21.331	29.2291	5.81876	45.2331	5.00089	4.98926	1.36239	27.6361
ENSG00000201746	0	1.82415	18.3054	0	4.00447	0	0	0	0	5.84581	0	7.14207	3.75067	0	2.04359	0
ENSG00000054523	43.7859	549.069	514.991	757.398	571.838	467.558	175.433	589.84	329.661	612.641	285.766	990.367	342.561	460.437	106.267	1350.49
ENSG00000264881	0	1.82415	0	0.587585	4.00447	0.796521	1.91382	27.2014	2.90877	18.7066	1.29306	19.0455	1.87533	4.98926	0	42.3754
ENSG00000199562	52.5431	4.56037	15.8647	0.587585	5.60626	1.59304	0	14.3165	2.90877	3.50749	1.29306	21.4262	10.0018	4.27651	0	11.0545
ENSG00000142657	10761.3	9728.18	7502.76	6203.73	8423	7535.09	6411.29	9133.93	6636.85	7765.58	9099.89	6277.88	5505.98	7055.52	8698.88	9613.69
ENSG00000271989	0	0	0	0.587585	0	0	3.82764	0	0	0	0	0	2.50044	0	0	0
ENSG00000251503	0	0	0	3.52551	3.20357	0	0	0	0	0	0	0	3.75067	3.56376	0	0
ENSG00000175279	0	6.38452	20.7461	21.1531	8.00894	14.3374	70.1734	27.2014	50.4187	7.01497	17.4563	0	18.7533	30.6483	19.0735	0
ENSG00000241563	0	1.82415	0	27.0289	4.00447	0	10.845	1.43165	0	5.84581	7.11181	0	0	7.84026	2.72479	0
ENSG00000160049	4282.26	1390	1055.61	1918.47	1792.4	1290.36	2163.89	1370.09	1400.09	1341.03	2637.19	1252.24	2252.9	2363.48	1934.6	899.095
ENSG00000142655	0	114.009	185.494	137.495	83.2929	164.88	294.09	114.532	193.918	215.126	349.125	173.79	158.153	193.868	237.738	152.92
ENSG00000243267	0	3.6483	6.10179	0	4.00447	3.9826	6.3794	15.7482	5.81754	12.8608	1.93959	0	1.25022	5.70201	0	0
ENSG00000130940	1.25103	63.8452	262.377	172.163	176.197	65.3147	17.2244	10.0216	62.0538	187.066	47.8431	121.415	213.163	76.2644	73.5692	143.708
ENSG00000272078	0	0	43.9329	0	9.61072	0.796521	3.82764	0	0	16.3683	0	14.2841	30.6304	8.55301	0	0
ENSG00000225158	0	0	0	0	0	0	0	0	0	0	0	0	0	0	0	11.0545
ENSG00000175262	0	41.0433	8.54251	0	57.6643	43.0121	2.55176	21.4748	0	73.6572	2.58611	252.353	0	9.97852	2.04359	0
ENSG00000215785	0	0	0	0	0	2.38956	0	32.928	0	11.6916	0	28.5683	0	0	0	18.4241
ENSG00000120948	4022.05	1104.52	1087.34	1934.33	1254.2	1295.14	2345.7	1046.54	1803.44	1087.32	1689.38	957.037	1782.19	1451.16	2133.51	666.952
ENSG00000009724	0	27.3622	30.509	47.5944	25.6286	27.0817	28.0693	91.6257	0	106.394	9.0514	130.938	24.3793	25.659	53.8145	27.6361
ENSG00000271895	255.209	352.061	591.874	458.317	446.899	271.614	374.471	631.358	423.711	239.678	181.675	185.694	506.965	462.575	576.292	381.379
ENSG00000116649	232.691	176.942	229.427	2749.9	173.794	278.782	263.469	80.1725	244.337	171.867	479.724	135.699	397.57	309.334	279.291	189.768
ENSG00000171824	3607.96	1704.67	3355.99	2625.33	1845.26	2474.79	2776.31	2051.56	2688.68	2034.34	3520.99	1790.28	2091	2691.35	3551.76	2306.7
ENSG00000226849	3.75308	17.3294	35.3904	0.587585	11.2125	7.96521	10.207	5.7266	0.969591	9.3533	7.75834	35.7103	14.3775	23.5208	6.81197	36.8482
ENSG00000230337	0	54.7244	14.6443	0	5.60626	5.57565	7.01734	5.7266	10.6655	63.1348	1.29306	142.841	6.87622	3.56376	0	27.6361
ENSG00000198793	66.3044	657.605	925.032	1097.02	615.086	611.728	915.444	800.293	519.701	634.855	551.489	702.303	695.123	510.33	970.705	932.259
ENSG00000225602	0	1.82415	15.8647	17.04	8.00894	3.9826	21.69	24.3381	25.2094	7.01497	7.75834	30.949	20.0035	10.6913	18.3923	57.1147
ENSG00000253086	0	0	9.76287	2.93793	7.20804	3.18608	0	8.58991	9.69591	9.3533	3.23264	2.38069	7.50133	3.56376	16.3487	7.36963
ENSG00000171819	0	8.20867	4.88143	0	7.20804	1.59304	1.27588	22.9064	17.4526	107.563	3.87917	42.8524	6.25111	5.70201	11.5803	35.0058
ENSG00000238173	0	0	0	0	0	0	0	7.15826	0	0	1.29306	0	0	0	0	0
ENSG00000120942	2944.92	839.108	528.415	1005.36	777.668	944.674	1181.46	647.106	1341.91	929.484	2024.28	1026.08	1210.21	775.473	1273.16	624.577
ENSG00000238199	2.50205	9.12074	6.10179	12.3393	16.8188	7.16869	3.82764	0	5.81754	30.3982	13.5771	2.38069	7.50133	24.2335	2.72479	3.68482
ENSG00000224338	0	0	0	0	0	1.59304	0	0	0	0	0	21.4262	0	0	0	0
ENSG00000204624	0	23.7139	12.2036	0	6.40715	7.16869	0	11.4532	8.72632	192.912	0	333.297	0	1.4255	2.72479	46.0602
ENSG00000235643	0	1.82415	0	0	0	0	0	0	0	7.01497	0	19.0455	0	0	0	71.8539
ENSG00000116661	2.50205	0	0	0	0	12.7443	0	0	0	3.50749	0	4.76138	0	0	1.36239	3.68482
ENSG00000132879	2.50205	248.996	565.026	200.367	282.715	385.516	174.795	383.682	212.34	282.937	362.703	276.16	981.424	377.045	420.98	550.88
ENSG00000116663	0	711.418	400.278	438.339	699.981	450.831	401.264	604.157	793.125	1211.25	298.696	376.149	519.467	409.119	130.109	504.82
ENSG00000116670	2804.8	1522.25	1553.52	2434.37	1794.8	1517.37	1453.86	1125.28	1483.47	803.214	819.798	666.593	2527.32	1630.77	2013.62	607.995
ENSG00000162490	2.50205	52.9003	48.8143	0	41.6465	14.3374	7.65528	77.3092	45.5708	170.698	28.4473	190.455	25.0044	29.9355	36.7846	93.9628
ENSG00000177674	5.0041	4865	2889.81	1647	3901.15	3844.01	1383.69	4389.44	2104.01	3313.41	548.903	2140.24	1545.9	1315.74	504.767	4606.02
ENSG00000215910	0	32.8347	30.509	14.1021	10.4116	10.3548	3.1897	22.9064	21.331	70.1497	2.58611	76.1821	3.75067	0	0	84.7508
ENSG00000177553	0	0	0	2.93793	0	0	0	0	0	7.01497	0	4.76138	0	0	0	3.68482
ENSG00000177000	849.447	1406.42	1710.94	926.622	1259	966.976	798.063	1025.06	898.811	1084.98	1154.05	1297.48	536.345	893.077	507.492	1809.25
ENSG00000011021	110.09	1011.49	922.591	1428.42	1063.59	947.86	537.145	997.861	974.439	849.981	1083.58	1023.7	798.892	898.779	957.763	806.975
ENSG00000242349	0	58.3727	58.5772	44.6565	23.2259	22.3026	41.4661	34.3596	53.3275	29.2291	14.2236	47.6138	16.878	4.27651	3.40598	29.4785
ENSG00000175206	0	42.8675	14.6443	11.1641	10.4116	4.77913	10.207	8.58991	17.4526	86.518	12.284	116.654	9.37666	2.851	2.72479	90.278
ENSG00000120937	0	0	2.44072	0	0	4.77913	0	0	0	0	0	4.76138	0	0	0	0
ENSG00000224904	0	0	29.2886	0	22.425	12.7443	0	0	0	14.0299	0	76.1821	0	0	0	0
ENSG00000199347	0	3.6483	6.10179	13.5145	3.20357	3.18608	1.27588	1.43165	0	8.18414	2.58611	7.14207	0	3.56376	1.36239	16.5817
ENSG00000201801	0	5.47244	6.10179	1.76276	9.61072	0.796521	0.63794	8.58991	0	0	0	0	3.75067	2.851	3.40598	0
ENSG00000116685	0	210.689	375.87	510.024	134.55	74.873	67.6216	34.3596	255.972	81.8414	76.9369	80.9434	88.7657	76.2644	89.2368	23.9513
ENSG00000083444	5.0041	1526.81	890.862	719.205	718.402	1197.97	611.784	763.07	1365.18	1011.33	971.086	842.764	1110.2	1119.02	730.243	1271.26
ENSG00000116688	5.0041	2522.8	1258.19	826.733	1154.09	1283.99	1470.45	1839.67	1563.95	1372.6	1997.77	1445.08	1352.11	855.301	1448.91	1665.54
ENSG00000270914	0	3.6483	0	0	1.60179	0	0	0	0	7.01497	0	14.2841	0	0	0	0
ENSG00000116691	1113.41	2387.81	2336.99	2097.09	1946.97	1892.53	903.961	2555.5	1650.24	1468.47	1448.22	1335.57	1752.81	1497.49	1089.23	1807.4
ENSG00000202461	0	0	0	0	0	0.796521	0	0	0	4.67665	1.29306	7.14207	0	3.56376	0	0
ENSG00000243539	0	0	7.32215	0	0	0	0	0	0	12.8608	0	19.0455	0	0	0	0
ENSG00000120949	42.5349	124.042	35.3904	192.728	90.501	109.92	26.7935	103.079	31.0269	266.569	0	380.91	37.5067	29.9355	1.36239	106.86
ENSG00000201135	0	0	0	0	0.800894	0	0	0	0	2.33832	0	11.9034	0	0	0	3.68482
ENSG00000227875	0	0.912074	0	0	0	1.59304	2.55176	20.0431	0	14.0299	0.646529	73.8014	0	0	0	3.68482
ENSG00000028137	207.67	9478.27	767.605	2345.64	1284.63	6094.18	686.423	5632.12	7042.14	783.339	109.91	909.423	301.929	245.899	235.694	1315.48
ENSG00000225196	0	6.38452	6.10179	0	0.800894	10.3548	2.55176	20.0431	0	7.01497	0	38.091	0	0	0	0
ENSG00000252969	0	4.56037	0	0	1.60179	0	0	7.15826	4.84795	8.18414	0	0	0	0	0	0
ENSG00000048707	411.588	1148.3	1117.85	548.805	825.721	1017.16	349.591	502.51	489.643	1114.21	761.611	1404.61	803.267	1209.54	899.18	1696.86
ENSG00000239149	0	0	4.88143	0.587585	3.20357	3.18608	0	0	0	23.3832	1.93959	21.4262	0.625111	2.851	3.40598	22.1089
ENSG00000229484	0	6.38452	21.9665	11.1641	4.80536	3.9826	0	0	0	10.5225	0	11.9034	1.25022	4.98926	3.40598	46.0602
ENSG00000162496	57.5472	2784.56	2978.9	874.915	1574.56	514.552	740.01	771.66	437.285	365.948	416.364	1252.24	593.855	104.774	430.516	1674.75
ENSG00000221340	52.5431	6.38452	25.6275	0	0	1.59304	2.55176	0	0	0	0	11.9034	1.87533	0	0	0
ENSG00000276830	0	0	0	3.52551	1.60179	0	0	1.43165	0	0	4.5257	4.76138	0	0	0	18.4241
ENSG00000272482	0	30.0984	1.22036	5.28827	7.20804	0	2.55176	0	2.90877	0	0.646529	21.4262	4.37578	0	2.72479	0
ENSG00000204518	0	2.73622	12.2036	0	33.6375	16.7269	0	0	0	31.5674	0	80.9434	0	1.4255	0	1.84241
ENSG00000226166	0	0	0	0	0	2.38956	1.27588	0	0	0	0	9.52276	0	0	0	0
ENSG00000188984	5.0041	14.5932	31.7293	0	18.4206	1.59304	24.2417	75.8775	0	151.991	0	178.552	0	11.404	0	379.536
ENSG00000157330	0	1.82415	36.6108	0	1.60179	17.5235	5.10352	11.4532	8.72632	79.503	1.29306	314.251	0	0	0	106.86
ENSG00000116726	0	0	9.76287	0	0	10.3548	0	0	0	45.5973	0	64.2786	0	0	0	64.4843
ENSG00000116721	0	2.73622	4.88143	0	0	0.796521	0	68.7193	0	30.3982	0	111.892	0	1.4255	6.81197	49.745
ENSG00000228338	0	0	0	0	0	0	0	0	0	0	0	14.2841	0	0	0	20.2665
ENSG00000239810	0	20.0656	0	0	0	2.38956	3.82764	2.8633	0	25.7216	0	66.6593	0	4.98926	0	12.8969
ENSG00000231103	1.25103	24.626	37.8311	0	70.4786	2.38956	15.9485	84.4674	0	286.445	9.0514	649.928	0	12.8295	5.44957	77.3812
ENSG00000179172	10.0082	10.0328	26.8479	5.28827	13.6152	6.37217	3.1897	5.7266	1.93918	18.7066	4.5257	64.2786	9.37666	6.41476	10.218	46.0602
ENSG00000120952	0	2.73622	0	0	0.800894	1.59304	0	37.2229	0	77.1647	0	126.177	0	2.851	0	0
ENSG00000243073	0	5.47244	3.66108	0	24.0268	8.76173	0	0	0.969591	21.0449	0	19.0455	0	0	0	0
ENSG00000187545	0	5.47244	0	0	15.217	12.7443	5.74146	24.3381	0	53.7815	0	30.949	0	4.27651	0	77.3812
ENSG00000204510	0	0	0	3.52551	0	0	0	0	0	7.01497	0	0	0	0	0	0
ENSG00000234064	0	0	0	0	0	0	0	0	3.87836	0	0	9.52276	0	0	0	0
ENSG00000232423	0	4.56037	12.2036	0	0	0	0	18.6115	0	10.5225	0	21.4262	0	0	2.72479	3.68482
ENSG00000274178	0	0	0	0	0	0	0	1.43165	0	1.16916	0	9.52276	0	0	0.681197	0
ENSG00000274764	0	1.82415	0	0	0	0	0	1.43165	0	1.16916	0	9.52276	0	0	0	0
ENSG00000229571	0	9.12074	1.22036	0	0	0	0	0	0	2.33832	0	14.2841	0	0	0	0
ENSG00000277058	0	1.82415	0	0	0	0	0	0	0	0	0	0	0	0	0	7.36963
ENSG00000236179	1.25103	0.912074	1.22036	0	2.40268	1.59304	0.63794	4.29495	0	14.0299	0	47.6138	0	0.712751	0	22.1089
ENSG00000275774	0	0	3.66108	0.587585	0.800894	2.38956	1.27588	0	0	11.6916	0	0	0	0.712751	2.04359	3.68482
ENSG00000280267	0	0.912074	0	0	0	0	0	0	0	4.67665	0	7.14207	0	0.712751	0	5.52723
ENSG00000179412	1.25103	0.912074	1.22036	1.17517	0.800894	0.796521	0.63794	0	0	2.33832	0.646529	9.52276	1.87533	0.712751	1.36239	1.84241
ENSG00000204505	0	6.38452	2.44072	0	3.20357	0	0	4.29495	0	3.50749	0.646529	23.8069	0	4.27651	1.36239	0
ENSG00000279169	0	0	0	0	0	0	0	0	0	12.8608	0	61.8979	0	0.712751	0	0
ENSG00000279804	0	0	1.22036	0	0	0	0.63794	1.43165	0	3.50749	0	33.3297	0	0	0	0
ENSG00000250894	0	0.912074	0	0	0	0	0.63794	2.8633	0	0	0	14.2841	0	0	0	7.36963
ENSG00000204501	0	10.9449	3.66108	0	1.60179	0	7.01734	18.6115	0	45.5973	1.29306	78.5628	0	2.13825	0	79.2236
ENSG00000228229	0	5.47244	0	0	0	0.796521	0	0	0	9.3533	0	23.8069	0	0	0	0
ENSG00000204481	0	34.6588	1.22036	0.587585	0	15.1339	1.91382	51.5394	1.93918	174.205	0	416.621	0	1.4255	11.5803	9.21204
ENSG00000204480	0	5.47244	1.22036	0	19.2214	7.96521	0	25.7697	1.93918	67.8114	0	109.512	0	0	5.44957	62.6419
ENSG00000204479	0	29.1864	0	0	33.6375	0	0.63794	0	0	56.1198	0	119.034	0	8.55301	0	364.797
ENSG00000204478	0	0	0	0	5.60626	2.38956	0	0	5.81754	19.8758	0	19.0455	0	0	2.72479	0
ENSG00000162494	0	26.4501	19.5257	60.5213	67.2751	16.7269	0	5.7266	36.8445	173.036	2.58611	319.012	2.50044	5.70201	4.08718	200.823
ENSG00000215909	0	7.29659	0	0	0	1.59304	0	25.7697	0	15.1991	0	11.9034	0	1.4255	0	12.8969
ENSG00000162493	0	7.29659	40.2718	0	12.8143	0	4.46558	87.3307	1.93918	64.3039	0	97.6083	0	4.27651	2.72479	38.6906
ENSG00000222952	0	1.82415	0	0	0	0	1.27588	0	0	7.01497	0	0	0	0	0	0
ENSG00000253085	0	0	0	0	0	0	0	0	0	0	0.646529	14.2841	0	1.4255	0	0
ENSG00000116731	3565.42	1593.39	3811.18	1983.69	1945.37	1411.44	855.477	1445.97	797.004	828.936	1141.12	1104.64	1752.81	1200.99	1566.75	1333.9
ENSG00000189337	0	56.5486	31.7293	35.2551	34.4384	32.6574	16.5864	24.3381	0	350.749	11.6375	392.814	37.5067	27.7973	5.44957	337.161
ENSG00000252151	0	0	0	0	0	0	0	0	0	9.3533	0	0	0	0	0	0
ENSG00000231606	0	0	0	0	0	0	0	0	0	3.50749	0	14.2841	0	0	0	0
ENSG00000234593	0	2.73622	3.66108	0	2.40268	4.77913	10.207	25.7697	0	22.2141	0	28.5683	0	0	0	121.599
ENSG00000235829	0	0	7.32215	0	4.80536	2.38956	1.91382	0	0	33.9057	0	7.14207	0	0	0	16.5817
ENSG00000175147	0	0	2.44072	0	24.8277	9.55825	1.91382	91.6257	11.6351	161.344	1.29306	161.887	0	2.13825	4.76838	198.98
ENSG00000171729	0	70.2297	28.0682	89.313	30.434	189.572	122.484	31.4963	79.5064	71.3189	20.6889	202.359	31.8807	5.70201	36.1034	38.6906
ENSG00000204464	0	4.56037	2.44072	0	2.40268	7.96521	12.1209	0	1.93918	11.6916	1.29306	9.52276	0	1.4255	0	7.36963
ENSG00000215720	0	9.12074	0	4.70068	3.20357	4.77913	0	0	0	15.1991	1.29306	28.5683	1.25022	0	0	0
ENSG00000278480	0	9.12074	0	0	0	0	0	0	0	19.8758	0	14.2841	0	3.56376	0	14.7393
ENSG00000142621	0	51.9882	57.3568	15.8648	32.8366	46.9947	4.46558	83.0358	14.5439	336.719	10.991	385.672	15.6278	23.5208	2.04359	602.468
ENSG00000233485	0	1.82415	0	0	0	0	0	0	0	40.9207	0	42.8524	0	0	2.72479	134.496
ENSG00000228140	5.0041	20.0656	4.88143	0	30.434	15.9304	5.10352	42.9495	0	88.8563	1.29306	80.9434	3.75067	0	0	60.7995
ENSG00000142634	755.62	627.507	821.301	2836.28	732.017	872.19	95.691	445.243	315.117	372.963	76.9369	280.921	193.159	213.113	111.035	602.468
ENSG00000162438	0	35.5709	30.509	1.76276	28.0313	33.4539	10.845	65.8559	5.81754	153.16	2.58611	299.967	3.75067	8.55301	8.17436	86.5932
ENSG00000142615	0	12.769	53.6958	1.17517	4.00447	6.37217	0	20.0431	18.4222	75.9955	0	102.37	3.75067	0.712751	1.36239	16.5817
ENSG00000215704	0	4.56037	32.9497	3.52551	21.6241	4.77913	3.82764	0	0	44.4282	4.5257	97.6083	0	7.84026	2.72479	35.0058
ENSG00000132906	142.617	662.166	483.262	938.374	572.639	516.942	515.455	976.386	624.416	553.014	444.812	633.263	311.93	730.57	413.486	766.442
ENSG00000116138	80.0657	730.571	500.347	349.026	642.317	569.512	651.974	901.94	642.839	999.634	798.463	1485.55	346.311	689.943	289.509	816.187
ENSG00000272510	0	5.47244	4.88143	0	4.00447	0.796521	0.63794	24.3381	0	10.5225	1.29306	16.6648	0	7.12751	3.40598	5.52723
ENSG00000116771	0	35.5709	28.0682	0	35.2393	43.0121	17.8623	30.0647	18.4222	78.3339	2.58611	226.166	25.6295	16.3933	14.3051	47.9026
ENSG00000237301	0	22.8018	0	0	3.20357	7.96521	7.65528	57.266	0	57.289	8.40487	47.6138	8.12644	9.97852	10.218	3.68482
ENSG00000235084	47.539	62.021	56.1365	42.3062	62.4697	31.8608	37.6384	40.0862	32.9661	39.7515	87.2814	69.04	66.2617	74.8389	71.5257	95.8052
ENSG00000236500	0	0	0	0	0	3.18608	1.91382	0	0	12.8608	0	26.1876	0	1.4255	0	31.3209
ENSG00000197312	0	259.029	216.003	201.542	176.997	326.574	333.005	294.92	295.725	291.121	249.56	454.712	140.025	119.742	77.6564	434.808
ENSG00000271742	0	0	8.54251	0	0	0	1.27588	0	0	2.33832	0	14.2841	1.25022	0	0	0
ENSG00000116786	1499.98	730.571	1023.88	668.672	480.536	259.666	114.829	273.445	166.77	264.231	180.381	204.739	504.464	225.229	337.192	609.837
ENSG00000237938	351.538	418.642	488.143	366.653	374.818	117.089	51.0352	107.374	29.0877	166.021	137.064	166.648	360.689	271.558	253.405	429.281
ENSG00000162461	0	159.613	159.867	57.5834	131.347	43.8086	37.6384	95.9206	51.3883	111.07	45.257	107.131	216.913	116.891	104.904	143.708
ENSG00000224459	0	0	0	0	0	0	0	0	0	7.01497	0	23.8069	0	0	0	0
ENSG00000162460	0	1.82415	0	0	0	0	0	2.8633	0.969591	25.7216	0	23.8069	0	0	0	58.9571
ENSG00000162458	0	30.0984	53.6958	11.7517	53.6599	21.5061	0	4.29495	7.75673	197.588	6.46529	259.495	5.00089	3.56376	0	105.017
ENSG00000224321	15.0123	23.7139	40.2718	12.9269	24.0268	22.3026	11.4829	11.4532	7.75673	39.7515	23.275	14.2841	32.5058	25.659	24.5231	18.4241
ENSG00000233954	152.625	178.766	119.595	108.116	132.948	125.85	111.639	188.978	79.5064	169.529	164.218	197.597	150.027	169.635	190.735	140.023
ENSG00000178715	20.0164	70.2297	159.867	21.1531	32.8366	84.4312	51.0352	8.58991	20.3614	98.2096	51.0758	28.5683	46.8833	33.4993	40.8718	33.1634
ENSG00000179743	1018.34	587.376	756.622	770.912	793.686	886.528	398.074	508.236	449.89	441.943	667.218	354.723	662.617	965.778	645.093	821.714
ENSG00000065526	252.707	1179.31	1836.64	2805.13	1335.89	1095.22	479.731	442.38	552.667	1421.7	842.427	1556.97	1322.11	920.162	1256.81	1144.14
ENSG00000270620	0	0	0	0	0	0	0	0	0	0	0	4.76138	2.50044	0	0	0
ENSG00000116809	1429.92	1161.98	1206.93	1166.36	830.527	1294.35	1057.7	572.66	1001.59	1378.44	1449.52	776.105	1360.24	1071.26	1839.91	770.127
ENSG00000234607	0	7.29659	19.5257	0	12.0134	19.913	2.55176	2.8633	0	4.67665	0	0	3.75067	12.1168	6.81197	64.4843
ENSG00000231353	0	3.6483	10.9832	0	0	0	0	15.7482	15.5135	8.18414	0	7.14207	0	0	0	0
ENSG00000224966	0	12.769	0	0	0	0	0	10.0216	0	7.01497	0	2.38069	0	0	0	0
ENSG00000183888	0	10.0328	0	0	13.6152	15.9304	0	0	0	35.0749	0	64.2786	1.25022	0	0	64.4843
ENSG00000173641	0	0	0	0	0	0	0	0	11.6351	29.2291	0	0	0	0	0	0
ENSG00000186510	0	24.626	0	0	7.20804	0.796521	1.27588	2.8633	1.93918	4.67665	0	4.76138	1.25022	0.712751	0.681197	90.278
ENSG00000184908	0	41.0433	0	0	130.546	48.5878	16.5864	4.29495	11.6351	33.9057	8.40487	16.6648	88.1406	23.5208	12.2615	31.3209
ENSG00000142627	0	19.1536	63.4586	56.4082	17.6197	3.18608	0	18.6115	0	98.2096	7.75834	66.6593	13.7524	0	0	14.7393
ENSG00000227959	0	20.0656	9.76287	0	6.40715	15.9304	5.10352	0	0	24.5524	0	23.8069	0	0	0	0
ENSG00000224621	0	1.82415	9.76287	0	0	10.3548	0	17.1798	11.6351	30.3982	0	92.8469	0	0	0	5.52723
ENSG00000142632	1902.81	187.887	333.158	146.309	272.304	204.706	419.126	67.2876	341.296	238.509	656.873	366.626	204.411	452.597	174.386	62.6419
ENSG00000237276	0	14.5932	87.8658	12.9269	17.6197	1.59304	8.93116	17.1798	6.78714	29.2291	6.46529	59.5172	25.0044	11.404	4.08718	42.3754
ENSG00000132881	217.679	87.5591	19.5257	31.7296	38.4429	74.873	51.6731	15.7482	154.165	45.5973	107.97	90.4662	36.8815	106.2	52.4522	0
ENSG00000233929	0	33.7467	62.2383	20.5655	63.2706	24.6921	1.27588	44.3812	5.81754	50.274	12.284	78.5628	26.2547	34.9248	27.9291	33.1634
ENSG00000037637	1897.81	687.704	1137.37	904.294	1235.78	900.865	964.565	672.876	1388.45	1040.55	1367.41	1123.69	787.015	686.379	1211.17	1249.15
ENSG00000055070	2625.9	1950.01	2175.9	1727.5	1709.91	1589.06	1231.22	1606.31	1492.2	1065.11	1456.63	1054.65	1685.3	1677.1	1784.74	1811.09
ENSG00000226457	0	0	7.32215	6.46344	9.61072	28.6748	10.207	52.9711	1.93918	21.0449	8.40487	52.3752	8.75155	16.3933	2.72479	42.3754
ENSG00000187144	0	209.777	197.698	87.5502	151.369	63.7217	51.6731	115.964	9.69591	327.365	21.3354	452.331	63.1362	102.636	40.8718	233.986
ENSG00000157191	2562.1	2151.58	3302.29	1061.77	1355.91	2258.93	1589.11	2000.02	2756.55	2278.7	2158.76	2471.16	1138.95	1650.02	1423.7	1798.19
ENSG00000226029	0	7.29659	107.392	0	17.6197	12.7443	1.27588	10.0216	0	59.6273	5.17223	9.52276	8.75155	36.3503	17.0299	9.21204
ENSG00000080947	0	119.482	153.765	196.841	124.139	161.694	109.726	61.561	15.5135	167.19	29.0938	261.876	156.278	139.699	224.795	35.0058
ENSG00000206652	0	3.6483	1.22036	18.2152	8.80983	2.38956	0	0	3.87836	9.3533	0	7.14207	1.87533	4.27651	0	18.4241
ENSG00000261135	5.0041	10.9449	1.22036	39.3682	7.20804	35.0469	23.6038	8.58991	70.7801	36.244	42.0244	52.3752	12.5022	48.4671	34.0598	9.21204
ENSG00000224174	0	0	7.32215	2.35034	1.60179	0	7.65528	0	5.81754	8.18414	1.29306	19.0455	1.25022	1.4255	1.36239	0
ENSG00000233421	0	0	0	0	1.60179	0	2.55176	0	0	30.3982	16.1632	49.9945	1.25022	37.0631	0	0
ENSG00000225710	0	13.6811	0	0	0	4.77913	1.91382	1.43165	0	37.4132	0	38.091	0	1.4255	0	12.8969
ENSG00000219481	3.75308	455.125	164.748	626.954	423.673	442.866	412.747	791.703	401.411	757.617	92.4536	752.298	472.584	1130.42	224.795	320.579
ENSG00000271732	0	0	0	6.46344	8.00894	1.59304	1.27588	0	0	14.0299	0	0	0	0	0.681197	0
ENSG00000215908	241.448	1072.6	329.497	915.458	412.46	508.977	378.936	526.848	530.366	602.119	166.158	816.577	675.745	486.809	547.001	213.719
ENSG00000186301	0	51.9882	93.9676	47.5944	95.3063	60.5356	10.207	0	59.145	52.6123	9.0514	38.091	29.3802	56.3073	53.8145	0
ENSG00000282143	0	4.56037	0	5.28827	0.800894	0.796521	0.63794	1.43165	1.93918	1.16916	1.29306	7.14207	1.87533	0.712751	0	1.84241
ENSG00000237847	0	0	0	0	0	0	0	5.7266	0	3.50749	0	4.76138	0	0	0	0
ENSG00000280114	0	5.47244	3.66108	0	4.00447	0	3.1897	21.4748	0	15.1991	2.58611	33.3297	14.3775	11.404	7.49316	16.5817
ENSG00000236698	31.2757	16.4173	30.509	17.04	26.4295	15.9304	17.2244	37.2229	8.72632	30.3982	18.1028	42.8524	47.5084	27.0845	19.7547	51.5874
ENSG00000268869	0	6.38452	0	0	0	0	0	0	0	1.16916	3.87917	2.38069	7.50133	1.4255	0	0
ENSG00000279151	0	1.82415	0	0	0	0	0	10.0216	2.90877	0	0	7.14207	0	0	0	0
ENSG00000279132	0	0	0	0	0	1.59304	0	0	0	21.0449	0	4.76138	2.50044	0	0	5.52723
ENSG00000282740	0	0	0	0	0.800894	0.796521	0	0	1.93918	3.50749	1.29306	0	1.25022	0	1.36239	0
ENSG00000058453	3.75308	233.491	226.987	669.26	98.5099	165.676	137.157	128.849	93.0807	298.136	37.4987	345.2	136.274	181.039	61.3077	235.828
ENSG00000227684	0	0	8.54251	0.587585	0	0	0.63794	0	0	5.84581	0.646529	7.14207	0	0	0	0
ENSG00000207389	0	0	0	1.76276	0	1.59304	0	0	0	1.16916	0.646529	0	0	0	0	3.68482
ENSG00000186715	0	36.483	79.3233	69.3351	22.425	41.4191	1.27588	0	18.4222	59.6273	6.46529	69.04	6.25111	39.9141	6.81197	60.7995
ENSG00000230239	0	2.73622	0	0	0	0	0	0	0	10.5225	0	14.2841	0	0	0	3.68482
ENSG00000228549	0	0	0	0	0	0	19.7761	0	0	49.1048	51.0758	52.3752	0	27.0845	8.85556	31.3209
ENSG00000238142	0	25.5381	86.6455	7.63861	11.2125	9.55825	41.4661	17.1798	34.9053	29.2291	19.3959	11.9034	29.3802	52.0308	12.9427	25.7937
ENSG00000235241	0	17.3294	40.2718	0	1.60179	1.59304	3.82764	0	4.84795	12.8608	7.11181	4.76138	9.37666	18.5315	2.72479	9.21204
ENSG00000207005	0	8.20867	15.8647	32.3172	9.61072	7.96521	2.55176	0	10.6655	21.0449	7.11181	42.8524	1.25022	10.6913	0	12.8969
ENSG00000272426	182.65	40.1313	53.6958	0	4.80536	6.37217	20.4141	27.2014	66.9018	11.6916	25.2146	59.5172	13.7524	12.8295	1.36239	31.3209
ENSG00000117122	87.5718	51.0761	76.8826	189.203	321.959	253.294	518.007	880.465	219.128	56.1198	409.253	66.6593	257.546	378.471	239.1	0
ENSG00000226526	0	0	0	0	0	0	0	0	0	1.16916	0	2.38069	1.25022	0	0	3.68482
ENSG00000159363	1195.98	238.963	220.885	998.308	312.349	150.542	266.021	113.1	266.637	247.862	259.905	264.257	288.801	284.388	224.795	313.209
ENSG00000117118	1552.52	1688.25	1950.13	2122.36	2031.07	1773.06	1806.01	1700.8	2197.09	1356.23	1503.83	1373.66	1654.67	1473.26	2220.7	2778.35
ENSG00000117115	1563.78	1194.82	78.1029	545.279	3382.17	2081.31	57.4146	3076.62	800.882	922.469	1.29306	1621.25	31.2555	285.813	17.7111	1024.38
ENSG00000204362	0	6.38452	0	0	25.6286	0	0	0	0	161.344	0	107.131	0	2.13825	0	257.937
ENSG00000282843	0	0	0	0	0	0	0	0	3.87836	9.3533	0	19.0455	0	0	0	35.0058
ENSG00000142623	0	15.5053	0	0	6.40715	7.16869	0	5.7266	0	71.3189	0	173.79	0	12.8295	0	27.6361
ENSG00000142619	0	100.328	158.647	108.116	26.4295	14.3374	20.4141	2.8633	1.93918	134.454	63.3598	202.359	0	118.317	0	31.3209
ENSG00000266634	0	0	0	0	0	0	0	0	8.72632	4.67665	0	14.2841	0	1.4255	0	9.21204
ENSG00000159339	799.406	1949.1	1266.73	1082.33	822.518	2039.89	555.008	3257.01	661.261	901.424	851.478	1161.78	773.262	1217.38	485.693	3883.8
ENSG00000280226	0	6.38452	0	0	0	0	0	10.0216	0	0	0	0	0	0	0	7.36963
ENSG00000276747	0	9.12074	0	0	12.8143	5.57565	0	30.0647	0.969591	57.289	0	80.9434	2.50044	8.55301	12.9427	14.7393
ENSG00000179051	843.192	686.792	1039.75	1915.53	1311.86	767.05	695.354	240.517	574.967	572.89	1117.85	580.888	1908.46	920.874	1783.37	1344.96
ENSG00000074964	5.0041	640.276	230.648	0	97.709	498.622	1.27588	269.15	359.718	668.761	3.87917	733.252	1.25022	38.4886	0.681197	517.717
ENSG00000236648	0	11.857	7.32215	0	3.20357	11.1513	0	5.7266	2.90877	90.0255	0	71.4207	0	0	0	64.4843
ENSG00000117148	0	0	0	0	1.60179	0	2.55176	12.8849	0	32.7365	2.58611	33.3297	0	0	0	82.9084
ENSG00000261781	0	6.38452	0	0	0	0	0	8.58991	0	97.0405	0	109.512	0	2.851	1.36239	58.9571
ENSG00000117154	0	0	0	0	0.800894	2.38956	0	20.0431	0	16.3683	0	30.949	0	0	0	3.68482
ENSG00000280222	0	16.4173	34.17	0	9.61072	20.7095	7.65528	40.0862	0	42.0898	0	128.557	0	2.851	10.8991	101.332
ENSG00000230035	0	0	0	0	0	0	0	0	0	19.8758	0	7.14207	0	0	0	9.21204
ENSG00000225387	0	0.912074	0	0	0	0	0	0	0	28.0599	0	69.04	0	0	2.72479	0
ENSG00000179023	0	0	0	1.17517	0	23.8956	0	34.3596	9.69591	98.2096	0	166.648	0	0	0	73.6963
ENSG00000235282	0	0	0	0	2.40268	0	0	0	0	7.01497	0	4.76138	0	0	0	0
ENSG00000225478	0	0	0	0	0	3.9826	0	27.2014	5.81754	4.67665	0	4.76138	6.25111	0	0	16.5817
ENSG00000009709	0	43.7795	0	0	3.20357	7.96521	0	8.58991	3.87836	75.9955	0	104.75	0	1.4255	0	22.1089
ENSG00000179002	0	3.6483	14.6443	0	4.00447	7.16869	0	0	0	46.7665	0	92.8469	0	2.851	0	3.68482
ENSG00000255275	0	0	0	0	0	2.38956	0	2.8633	0	11.6916	0	9.52276	0	0	0	3.68482
ENSG00000159423	1381.13	367.566	366.108	181.564	273.906	339.318	159.485	176.093	402.38	451.297	219.173	518.99	249.419	295.079	357.628	93.9628
ENSG00000221662	0	6.38452	0	5.87585	0	1.59304	0	4.29495	0	5.84581	0	28.5683	1.25022	7.12751	5.44957	0
ENSG00000169991	5.0041	96.6798	378.311	213.881	84.0938	49.3843	11.4829	35.7913	73.6889	63.1348	43.9639	57.1366	19.3784	50.6053	57.2205	243.198
ENSG00000272084	0	22.8018	0	0	4.80536	21.5061	3.1897	12.8849	1.93918	0	5.17223	23.8069	0	0	0	3.68482
ENSG00000127481	4945.31	2461.69	3077.74	3621.88	2976.92	2039.09	1471.73	2115.98	2155.4	1981.73	1406.2	3459.14	1849.7	1844.6	2665.52	2476.2
ENSG00000230424	71.3085	40.1313	91.5269	55.8206	69.6777	29.4713	34.4487	51.5394	32.9661	33.9057	46.5501	38.091	38.7569	76.2644	67.4385	29.4785
ENSG00000127463	2006.65	951.293	1110.53	560.557	1140.47	752.712	1674.59	522.553	713.619	990.28	1226.46	940.372	1152.08	726.293	1066.07	882.514
ENSG00000053372	5.0041	321.05	555.263	558.794	625.498	555.972	1710.95	349.323	758.22	737.741	1804.46	873.713	1130.2	1026.36	899.861	668.794
ENSG00000211454	21.2674	53.8124	51.2551	13.5145	172.192	89.2103	38.9143	217.611	34.9053	588.089	26.5077	792.77	116.896	34.9248	69.4821	291.101
ENSG00000162482	2.50205	74.7901	45.1533	4.70068	37.642	20.7095	17.2244	2.8633	0	61.9656	26.5077	140.461	25.6295	0.712751	24.5231	7.36963
ENSG00000270728	0	29.1864	30.509	15.2772	46.4518	29.4713	8.93116	0	0	33.9057	12.284	21.4262	43.7578	32.7866	29.9727	75.5388
ENSG00000053371	3683.02	629.331	242.851	3274.03	92.9037	2334.6	1152.12	428.064	930.807	86.518	36.2056	157.126	165.029	96.9341	517.71	186.083
ENSG00000200403	0	0	19.5257	25.8538	3.20357	3.9826	0	5.7266	5.81754	4.67665	2.58611	0	0	2.13825	2.04359	0
ENSG00000040487	30.0246	290.952	579.67	213.294	169.789	428.528	366.815	289.194	494.491	454.804	411.839	326.154	300.053	588.02	149.182	320.579
ENSG00000077549	6302.67	10004.5	7966.5	6352.39	7224.86	6889.91	4739.89	5919.88	5810.76	5844.64	5627.39	5718.42	5743.52	7473.2	7072.18	10409.6
ENSG00000240490	0	13.6811	47.594	0	6.40715	2.38956	1.27588	7.15826	0	10.5225	0	16.6648	2.50044	1.4255	0.681197	31.3209
ENSG00000235185	0	5.47244	2.44072	0	6.40715	3.18608	0	0	3.87836	11.6916	0	28.5683	0	9.26576	0	29.4785
ENSG00000173436	23.7695	211.601	394.176	178.038	286.72	150.542	192.658	438.085	117.32	299.306	122.194	202.359	199.41	200.283	205.721	274.519
ENSG00000226396	50.041	79.3504	131.799	73.4482	59.2661	76.466	40.8281	60.1293	41.6924	81.8414	87.9279	61.8979	115.02	81.9664	83.106	55.2723
ENSG00000158747	0	8.20867	10.9832	97.5392	32.0357	3.9826	5.10352	5.7266	3.87836	37.4132	24.5681	26.1876	36.8815	68.4241	8.17436	23.9513
ENSG00000158748	0	0	4.88143	0	8.00894	0	0	0	0	15.1991	0	9.52276	0	1.4255	6.13077	5.52723
ENSG00000162542	62.5513	438.708	298.988	421.299	263.494	350.469	308.763	211.884	305.421	581.074	506.232	535.655	353.813	417.672	391.007	567.462
ENSG00000178828	0	8.20867	0	0	1.60179	0	0	0	0	5.84581	0	4.76138	0	0	0	0
ENSG00000235434	0	0	0	0	0	3.18608	0	2.8633	12.6047	23.3832	0	9.52276	0	1.4255	0	12.8969
ENSG00000169914	102.584	211.601	305.09	346.088	289.924	167.269	144.174	422.337	181.313	459.481	170.037	604.695	188.783	235.208	214.577	226.616
ENSG00000188784	0	2.73622	0	0	0	0	0	0	0	0	0	4.76138	0	2.13825	0	0
ENSG00000242688	0	0	0	0	0	0	0	0	0	17.5374	0	16.6648	0	0	0	0
ENSG00000188257	2.50205	5.47244	0	0	0	0	3.82764	0	0	9.3533	0	4.76138	0	0	13.6239	0
ENSG00000127472	0	65.6693	4.88143	0	4.00447	6.37217	9.5691	45.8128	0	70.1497	0	114.273	1.25022	9.26576	0	186.083
ENSG00000117215	0	51.0761	17.085	0	0.800894	4.77913	0	25.7697	0	23.3832	0	45.2331	0	0	0	81.066
ENSG00000158786	0	21.8898	0	0	11.2125	0	0	0	0	9.3533	0	99.989	0	0	0	51.5874
ENSG00000227066	0	0.912074	37.8311	0	27.2304	1.59304	9.5691	35.7913	0	52.6123	0	97.6083	0	32.7866	0	127.126
ENSG00000187980	0	5.47244	124.477	0	33.6375	11.1513	0	71.5826	0	111.07	3.23264	280.921	0	13.5423	0.681197	77.3812
ENSG00000225986	0	5.47244	9.76287	11.1641	3.20357	0	0	0	1.93918	11.6916	0	16.6648	7.50133	7.12751	2.72479	57.1147
ENSG00000162543	0	60.1969	17.085	14.1021	12.8143	70.8904	44.6558	45.8128	78.5369	215.126	78.8765	204.739	45.008	99.7852	0	243.198
ENSG00000228105	0	0	0	0	0	0	0	0	0	10.5225	0	14.2841	0	0	0	0
ENSG00000158816	0	27.3622	53.6958	0	22.425	17.5235	3.82764	35.7913	6.78714	87.6872	0	252.353	0	17.8188	4.08718	186.083
ENSG00000226664	0	1.82415	0	0	1.60179	0	0	15.7482	0	10.5225	0	26.1876	0	0	0	51.5874
ENSG00000236963	2.50205	1.82415	2.44072	0	6.40715	14.3374	5.74146	62.9926	0	42.0898	0	97.6083	0	1.4255	4.76838	16.5817
ENSG00000226487	0	0	18.3054	0	0	0	0	7.15826	0	10.5225	0	7.14207	0	0.712751	0	0
ENSG00000162545	0	0.912074	0	0	0	1.59304	0	0	0	12.8608	0	19.0455	1.25022	0	4.08718	70.0115
ENSG00000090432	2517.06	1420.1	2150.27	1620.56	1564.15	810.858	1318.62	1116.69	1516.44	1190.21	1596.28	1111.78	2009.73	1468.27	2670.29	1964.01
ENSG00000215520	0	0	0	0	0	0	7.01734	75.8775	0	5.84581	2.58611	38.091	0	0	0	90.278
ENSG00000158825	2.50205	1481.21	883.54	329.635	1780.39	958.215	31.897	1192.57	490.613	819.583	83.4022	766.582	71.2626	736.272	17.7111	1052.02
ENSG00000158828	137.613	107.625	169.63	426.587	25.6286	13.5409	54.2249	38.6546	38.7836	64.3039	22.6285	128.557	26.2547	47.0416	77.6564	3.68482
ENSG00000117242	0	53.8124	68.3401	5.28827	27.2304	28.6748	39.5523	17.1798	3.87836	68.9806	34.266	64.2786	58.7604	53.4563	124.659	47.9026
ENSG00000244038	6773.06	7827.42	6495.97	8681.58	7863.97	7488.89	7139.18	5453.16	7041.17	4950.23	7477.1	5111.34	8457.12	6726.23	11557.2	5851.49
ENSG00000117245	325.267	106.713	7.32215	162.761	40.8456	143.374	15.3106	1.43165	52.3579	159.006	12.284	202.359	2.50044	1.4255	15.6675	47.9026
ENSG00000235432	0	4.56037	0	0	0	6.37217	0	2.8633	0	49.1048	0	116.654	0	0	0	95.8052
ENSG00000189410	0	5.47244	2.44072	0	1.60179	0	0	0	0	4.67665	0	9.52276	0	0	0	22.1089
ENSG00000233069	0	5.47244	3.66108	0	7.20804	4.77913	2.55176	24.3381	0	14.0299	0	14.2841	0	0	1.36239	7.36963
ENSG00000127483	3161.34	4779.27	3146.08	5747.76	4107.78	5036.4	5355.5	3806.76	5460.74	3643.11	2811.75	3649.6	4225.12	4929.39	5509.52	2037.7
ENSG00000075151	1226.01	2221.81	1554.74	1171.65	1577.76	734.392	1310.97	1304.23	700.045	1150.46	1190.91	1173.68	1225.84	2055.57	836.51	2233
ENSG00000221808	0	0	0	0	9.61072	0.796521	0	0	0	0	0	2.38069	1.25022	1.4255	0	0
ENSG00000233072	0	0	28.0682	11.1641	44.85	21.5061	15.9485	80.1725	7.75673	78.3339	22.6285	228.546	11.252	25.659	23.8419	167.659
ENSG00000236073	47.539	6.38452	0	10.5765	14.4161	1.59304	10.207	2.8633	16.483	9.3533	4.5257	21.4262	16.878	20.6698	11.5803	20.2665
ENSG00000235112	0	11.857	40.2718	1.76276	36.8411	5.57565	3.82764	7.15826	0	11.6916	19.3959	19.0455	18.1282	20.6698	9.53675	29.4785
ENSG00000117298	5.0041	5507.1	3238.83	428.937	2270.53	1714.11	692.803	2134.59	860.027	1574.86	623.9	1709.34	1355.24	1521.72	397.819	4407.04
ENSG00000236936	0	319.226	175.732	0	45.6509	65.3147	0	120.259	27.1485	90.0255	0.646529	83.3241	2.50044	0	8.17436	162.132
ENSG00000231105	0	192.448	145.223	1.17517	172.192	79.6521	20.4141	231.927	0	50.274	2.58611	116.654	67.512	32.7866	0	202.665
ENSG00000236216	0	0	0	0	0	0	0	8.58991	0	2.33832	1.29306	2.38069	0	0	0	0
ENSG00000228823	0	0	0	0	0	0	0	0	0	15.1991	0	38.091	0	0	0	0
ENSG00000236009	0	0	0	0	0	0	0	0	11.6351	14.0299	0	19.0455	0	2.851	0	18.4241
ENSG00000227001	0	39.2192	10.9832	0	17.6197	19.913	17.8623	8.58991	0	31.5674	7.11181	47.6138	8.12644	14.255	8.85556	18.4241
ENSG00000187952	0	1.82415	0	0	1.60179	1.59304	0	0	0	0	0	0	1.25022	0	0	11.0545
ENSG00000186543	0	29.1864	0	0	0	5.57565	0	0	0	17.5374	0	7.14207	0	0	0	25.7937
ENSG00000142794	227.687	679.495	133.019	273.227	333.973	127.443	184.365	496.783	386.867	233.832	397.615	402.337	254.42	168.922	147.138	348.215
ENSG00000176378	0	0.912074	0	0	1.60179	0	0	2.8633	0	0	0	0	0.625111	0	0	0
ENSG00000162551	7.50616	3308.09	217.224	1.17517	8560.75	3737.28	98.8807	5262.75	1007.4	2397.95	27.1542	947.514	23.7542	1030.64	0	4497.32
ENSG00000233431	0	3.6483	0	0	24.8277	15.9304	0	20.0431	0	8.18414	0	28.5683	0	2.851	0	7.36963
ENSG00000076864	0	44.6916	0	0	64.8724	5.57565	24.2417	21.4748	0.969591	44.4282	25.2146	73.8014	21.2538	75.5516	0	46.0602
ENSG00000090686	4552.48	2255.56	710.249	3362.75	1170.91	2845.97	3177.58	2629.94	2983.43	624.333	461.621	942.753	2207.89	1027.79	2452.31	690.903
ENSG00000231978	0	5.47244	0	0	19.2214	0	5.74146	0	0	11.6916	0	7.14207	0	1.4255	0	3.68482
ENSG00000187942	112.592	41.0433	75.6622	32.3172	112.125	88.4138	189.468	77.3092	48.4795	54.9506	23.9216	16.6648	195.66	236.633	46.3214	70.0115
ENSG00000142798	530.435	506.201	524.754	932.498	585.453	454.813	842.08	662.854	598.238	736.572	437.053	733.252	698.874	1426.21	239.1	339.003
ENSG00000232037	20.0164	10.9449	19.5257	12.9269	16.0179	12.7443	6.3794	8.58991	7.75673	36.244	23.275	45.2331	22.504	14.255	25.8855	84.7508
ENSG00000283234	0	0	15.8647	0	0	0	0	0	0	17.5374	0	16.6648	0	0	5.44957	1.84241
ENSG00000219073	0	11.857	10.9832	0	8.80983	4.77913	3.1897	11.4532	0	71.3189	2.58611	121.415	0	0	0	25.7937
ENSG00000273610	0	2.73622	0	0	0	0	0	0	0	1.16916	0	4.76138	0	0	0	25.7937
ENSG00000142789	0	7.29659	0	0	6.40715	3.9826	0	4.29495	6.78714	132.115	1.29306	152.364	0	0	0	36.8482
ENSG00000278124	0	1.82415	0	0	0	3.18608	0	0	0	2.33832	0	2.38069	0	0	0	7.36963
ENSG00000201273	0	3.6483	0	0	0	3.9826	0	0	0	0	0	9.52276	0	0	0	1.84241
ENSG00000228397	0	0	15.8647	0	1.60179	10.3548	9.5691	0	7.75673	2.33832	10.3445	7.14207	22.504	12.8295	6.13077	0
ENSG00000218510	2.50205	166.91	381.972	309.07	108.922	365.603	737.458	168.935	412.076	719.035	787.472	464.234	148.776	603.7	135.558	154.762
ENSG00000070831	12222.5	9027.71	9908.09	6350.04	10040	6993.45	4933.83	10390.9	5720.59	5689.14	5425.67	5937.44	7242.53	5977.13	8299.7	10931
ENSG00000230068	0	81.1746	73.2215	36.4303	120.935	74.0764	18.5003	52.9711	8.72632	73.6572	25.8611	80.9434	104.394	86.9556	39.5094	130.811
ENSG00000271428	0	20.9777	0	4.70068	1.60179	10.3548	8.93116	2.8633	0	8.18414	1.93959	7.14207	1.25022	4.27651	12.2615	29.4785
ENSG00000271840	0	1.82415	4.88143	0	3.20357	14.3374	0	18.6115	0	61.9656	0	35.7103	5.00089	0	3.40598	62.6419
ENSG00000162552	0	3.6483	0	0	0	2.38956	0	74.4459	0	15.1991	0	30.949	0	5.70201	6.81197	0
ENSG00000279625	0	0	0	0	1.60179	6.37217	25.5176	64.4243	0	16.3683	0	104.75	0	4.27651	0	95.8052
ENSG00000184677	193.909	642.1	885.98	212.706	486.943	823.603	544.801	231.927	636.052	689.806	954.276	1183.2	747.633	756.229	683.922	1341.27
ENSG00000237200	0	6.38452	0	3.52551	3.20357	2.38956	0	2.8633	9.69591	4.67665	2.58611	9.52276	3.75067	1.4255	2.04359	20.2665
ENSG00000070886	0	0	0	0	0	3.18608	0	0	3.87836	36.244	0	47.6138	1.25022	3.56376	0	79.2236
ENSG00000173372	545.447	569.134	302.649	557.031	1685.08	587.832	2.55176	1224.06	1261.44	655.9	31.0334	378.53	8.75155	719.166	4.08718	1120.18
ENSG00000159189	5.0041	342.94	95.188	49.3572	1198.14	270.021	1.27588	246.244	571.089	216.295	12.9306	178.552	1.25022	222.378	24.5231	169.502
ENSG00000173369	15.0123	556.365	336.819	235.622	2803.93	541.634	2.55176	651.401	1592.07	542.491	20.6889	326.154	0	555.946	28.6103	663.267
ENSG00000133216	2.50205	47.4278	4.88143	0	43.2483	57.3495	3.82764	47.2445	5.81754	224.479	6.46529	240.45	0	1.4255	0	243.198
ENSG00000225952	0	17.3294	0	0	7.20804	0	0	0	0	9.3533	0	30.949	0	0	0	0
ENSG00000215906	0	33.7467	0	0	4.80536	0	0	24.3381	2.90877	40.9207	0	49.9945	0	1.4255	0	0
ENSG00000227868	0	1.82415	1.22036	0	1.60179	0	2.55176	18.6115	0.969591	33.9057	3.87917	85.7048	0	0.712751	0	92.1204
ENSG00000004487	1994.14	628.419	853.031	1676.38	490.948	1096.81	988.169	236.222	681.622	322.689	382.098	409.479	842.649	422.661	865.12	493.766
ENSG00000240553	0	0	0	0	2.40268	0	0	0	0	2.33832	0	0	2.50044	0	0	0
ENSG00000263793	0	3.6483	2.44072	9.40137	21.6241	12.7443	7.01734	11.4532	2.90877	5.84581	0	14.2841	7.50133	21.3825	6.81197	20.2665
ENSG00000266802	0	0	4.88143	1.17517	6.40715	1.59304	0.63794	5.7266	0	5.84581	0	9.52276	5.00089	0	2.04359	11.0545
ENSG00000169641	1079.64	1279.64	1664.57	1810.94	1859.68	859.446	683.871	468.15	510.974	837.12	1578.18	711.826	3234.95	1501.05	3206.39	1529.2
ENSG00000229010	0	0	0	0	52.859	2.38956	1.27588	0	0	0	1.29306	21.4262	14.3775	29.2228	2.04359	11.0545
ENSG00000206935	0	4.56037	1.22036	1.76276	9.61072	15.1339	15.9485	85.8991	5.81754	2.33832	7.75834	4.76138	20.0035	12.1168	4.08718	9.21204
ENSG00000252578	2.50205	3.6483	0	0	1.60179	3.18608	0	5.7266	0.969591	0	1.29306	0	5.626	0	0	0
ENSG00000179546	0	1.82415	0	0	16.0179	13.5409	0	30.0647	0	80.6722	0	147.603	0	5.70201	2.04359	105.017
ENSG00000215381	5.0041	1.82415	0	1.17517	1.60179	1.59304	6.3794	2.8633	0	15.1991	0	14.2841	1.25022	4.98926	2.72479	0
ENSG00000261326	2.50205	21.8898	9.76287	0	11.2125	49.3843	356.608	41.5179	132.834	160.175	307.748	157.126	3.75067	44.1906	21.7983	11.0545
ENSG00000125944	8496.97	4039.58	3775.79	5127.86	4127	3913.31	5943.05	4077.34	5670.17	3705.08	6307.53	3432.95	6663.06	5431.16	6052.43	5752
ENSG00000125945	5.0041	143.196	42.7125	43.4813	80.0894	39.826	331.091	346.46	293.786	230.325	406.02	376.149	110.645	182.464	115.122	217.404
ENSG00000249087	12.5103	400.4	179.393	110.466	269.901	377.551	489.3	130.28	370.384	445.451	486.836	292.825	260.671	480.394	386.92	163.974
ENSG00000271420	0	18.2415	30.509	0	1.60179	3.18608	0	30.0647	4.84795	63.1348	6.46529	152.364	14.3775	2.13825	0	70.0115
ENSG00000204219	0	140.459	767.605	2.35034	52.0581	43.0121	0	88.7624	86.2936	56.1198	5.81876	99.989	126.898	7.12751	1.36239	178.714
ENSG00000232482	0	0	1.22036	0	0	0	1.91382	14.3165	0	8.18414	0	26.1876	0	1.4255	0	0
ENSG00000088280	0	154.14	4.88143	0	6.40715	15.1339	1.27588	0	0.969591	114.578	3.87917	299.967	2.50044	45.6161	15.6675	57.1147
ENSG00000007968	0	128.602	7.32215	150.422	47.2527	110.716	274.314	85.8991	46.5404	135.623	60.7737	176.171	213.163	75.5516	173.024	103.175
ENSG00000235052	0	2.73622	4.88143	0	0	1.59304	8.93116	0	0	10.5225	0	11.9034	0	0	0	18.4241
ENSG00000117318	0	331.995	202.58	3.52551	416.465	54.1634	8.93116	105.942	213.31	22.2141	11.6375	204.739	2229.15	49.8926	16.3487	114.229
ENSG00000197880	2.50205	89.3832	713.91	0	31.2349	15.9304	0	12.8849	12.6047	52.6123	0	142.841	0	7.84026	0	58.9571
ENSG00000229239	0	0	0	0	0	2.38956	0	8.58991	0	24.5524	0	92.8469	0	0	0	0
ENSG00000142676	17197.9	13781.4	24349.8	11285.2	14348	11707.3	7262.31	7478.95	9220.81	14227.5	15181.1	11565.4	15617.8	16281.4	16753.4	13805.2
ENSG00000011007	1889.05	2635.89	1726.81	3131.24	2135.18	1454.45	1141.27	1526.14	1300.22	1272.05	1359.65	1447.46	2588.58	1785.44	1871.93	2052.44
ENSG00000236810	327.769	63.8452	100.069	54.6455	53.6599	83.6347	104.622	21.4748	60.1146	65.4731	114.436	85.7048	47.5084	67.7114	42.9154	97.6477
ENSG00000057757	2283.12	1190.26	674.858	1387.88	610.281	1370.81	1426.43	910.53	1185.81	347.241	305.808	397.575	1369.62	505.341	2264.3	173.186
ENSG00000011009	970.796	1973.73	1942.81	1346.75	1379.94	1665.53	1852.58	1211.18	1798.59	1526.93	2303.58	1264.15	1974.1	1757.64	1953.67	2402.5
ENSG00000117308	2.50205	317.402	214.783	338.449	446.899	271.614	528.214	211.884	329.661	319.181	514.637	552.32	279.425	411.97	197.547	272.676
ENSG00000117305	2.50205	427.763	383.193	629.892	404.451	468.354	1339.04	813.178	917.233	1486.01	1776.01	1209.39	315.056	605.126	324.931	379.536
ENSG00000179163	980.805	792.592	81.764	649.87	458.111	744.747	795.511	727.279	1774.35	705.005	575.41	816.577	307.555	859.578	334.468	532.456
ENSG00000188822	0	158.701	203.8	1.17517	116.13	304.271	179.899	101.647	209.432	213.957	103.445	547.559	61.2609	51.3181	0	211.877
ENSG00000229106	0	3.6483	47.594	0	0	0	0	0	0	26.8907	2.58611	19.0455	0	8.55301	0	60.7995
ENSG00000232557	0	1.82415	4.88143	1.76276	4.00447	0	4.46558	0	2.90877	18.7066	0.646529	42.8524	0	0.712751	0	40.533
ENSG00000230228	2.50205	0	0	1.17517	1.60179	19.1165	1.27588	0	0	9.3533	5.17223	0	1.25022	2.851	2.72479	29.4785
ENSG00000189266	7208.41	2586.64	3482.9	2702.89	2963.31	3451.32	3801.48	2671.46	3595.24	2282.2	3259.15	2121.19	3600.01	2850.29	4032	2013.75
ENSG00000188529	5490.75	3165.81	3330.36	5062.05	3991.65	2839.6	4401.78	1945.61	3502.16	2265.84	4070.54	2287.84	4816.48	3432.61	5478.87	2726.76
ENSG00000215905	0	4.56037	0	0	4.00447	8.76173	2.55176	12.8849	0	17.5374	0	97.6083	0	0	0	0
ENSG00000225315	0	6.38452	1.22036	0	0	1.59304	0	7.15826	0	8.18414	0	14.2841	0	0	0	58.9571
ENSG00000142661	0	41.9554	10.9832	0	29.6331	23.0991	0	41.5179	11.6351	209.28	2.58611	385.672	0	17.8188	2.72479	302.155
ENSG00000142677	0	5.47244	0	0	4.80536	5.57565	0	40.0862	0.969591	22.2141	0	57.1366	0	0.712751	0	20.2665
ENSG00000185436	0	10.0328	1.22036	18.8027	9.61072	3.18608	0	37.2229	1.93918	43.259	1.29306	173.79	0	4.27651	5.44957	23.9513
ENSG00000230023	0	4.56037	0	0	3.20357	6.37217	0.63794	22.9064	0	37.4132	3.87917	47.6138	0	0	0	0
ENSG00000232298	0	0	0	0	0	2.38956	0	0	0	7.01497	0	26.1876	0	0	0	5.52723
ENSG00000158055	186.403	19.1536	17.085	68.1599	4.80536	23.8956	0	30.0647	1.93918	83.0105	1.29306	85.7048	0	0	0	75.5388
ENSG00000001460	0	234.403	289.225	5.28827	144.962	102.751	182.451	247.676	330.63	341.395	406.02	630.883	86.2653	127.582	132.152	480.869
ENSG00000001461	2029.16	1426.48	1900.1	1859.71	1251.8	1417.81	2359.1	1514.69	1432.09	2614.25	2549.26	2704.46	1330.24	1604.4	1162.8	1811.09
ENSG00000117602	2.50205	451.477	1386.33	521.776	151.369	248.515	310.039	284.899	273.425	167.19	235.983	576.127	196.285	280.824	211.852	296.628
ENSG00000264443	0	2.73622	0	0	0	0	1.91382	0	0	0	0	0	0	0	0	0
ENSG00000184454	0	16.4173	1.22036	0	1.60179	11.1513	2.55176	31.4963	11.6351	83.0105	0	123.796	1.25022	0	0.681197	29.4785
ENSG00000227312	0	1.82415	0	0	0	0	0	14.3165	0	9.3533	0	9.52276	0	0	0	27.6361
ENSG00000239106	0	8.20867	0	0	0	3.18608	0	1.43165	0	7.01497	0	4.76138	0	1.4255	0	3.68482
ENSG00000133226	7791.39	4602.33	6187.22	5775.97	5784.05	3982.6	4806.88	3619.21	4616.22	3496.96	4762.33	3228.22	7635.73	5080.49	6399.16	3675.61
ENSG00000169504	1083.39	1704.67	500.347	695.701	1399.96	767.846	1216.55	1819.63	1628.91	771.647	439.639	1178.44	1121.45	710.613	1333.78	510.347
ENSG00000238482	0	8.20867	0	2.35034	5.60626	1.59304	0.63794	0	0	2.33832	0.646529	0	3.75067	0.712751	1.36239	0
ENSG00000020633	255.209	218.898	652.892	1225.7	312.349	390.295	128.226	134.575	319.965	274.753	169.39	307.109	313.806	181.752	189.373	495.608
ENSG00000278034	0	0.912074	2.44072	0	0	0	0	0	0	2.33832	0	2.38069	0	0	0	0
ENSG00000229162	181.399	2.73622	9.76287	0	7.20804	19.1165	3.82764	0	4.84795	5.84581	1.29306	11.9034	23.1291	0	0	11.0545
ENSG00000261025	0	1.82415	0	0	0	0	0	47.2445	0	39.7515	0	61.8979	0	2.851	1.36239	3.68482
ENSG00000264371	0	0	0	9.98895	0.800894	0	0	0	0	0	0	0	0	0	0.681197	0
ENSG00000233755	0	5.47244	0	10.5765	3.20357	8.76173	0	12.8849	3.87836	7.01497	0	19.0455	0	0	2.72479	0
ENSG00000233419	0	0	1.22036	0	0	0	7.65528	11.4532	0	47.9357	0	47.6138	0	2.851	0	57.1147
ENSG00000231953	0	106.713	125.697	9.40137	72.0804	28.6748	3.82764	114.532	5.81754	77.1647	0	199.978	18.7533	20.6698	6.81197	110.545
ENSG00000117614	3292.7	1718.35	2306.48	1997.2	2566.86	1503.83	1314.16	1457.42	1724.9	1640.33	1825.15	1704.57	1590.91	2039.18	2724.11	1846.09
ENSG00000117616	8825.99	6745.7	7995.79	10018.9	7313.76	8605.61	7338.86	9677.96	10388.2	6530.94	8931.15	5527.96	7330.05	7322.09	5649.16	7074.85
ENSG00000272432	0	9.12074	17.085	4.70068	3.20357	7.96521	13.3967	8.58991	20.3614	3.50749	3.87917	2.38069	6.25111	12.8295	8.17436	0
ENSG00000261349	15.0123	58.3727	133.019	102.827	10.4116	39.826	21.69	21.4748	33.9357	81.8414	109.263	57.1366	44.3829	121.168	40.1906	121.599
ENSG00000187010	2.50205	705.945	274.581	69.3351	0	89.2103	150.554	237.654	146.408	251.37	199.777	407.098	58.1353	185.315	67.4385	731.436
ENSG00000224183	15.0123	23.7139	9.76287	12.3393	9.61072	39.0295	21.052	12.8849	29.0877	47.9357	80.8161	52.3752	27.5049	33.4993	45.6402	18.4241
ENSG00000259984	28.7736	10.0328	10.9832	31.7296	27.2304	18.32	12.1209	15.7482	18.4222	8.18414	12.284	4.76138	11.8771	24.9463	11.5803	33.1634
ENSG00000183726	5946.13	5549.97	4527.53	3428.56	2958.5	3273.7	3527.17	4360.81	3987.93	3480.6	2792.36	3728.16	3080.55	2474.67	3892.36	7227.77
ENSG00000188672	462.88	97.5919	15.8647	50.5324	40.8456	210.282	175.433	81.6041	35.8749	190.573	82.7557	299.967	83.1397	69.1369	43.5966	186.083
ENSG00000238084	12.5103	12.769	7.32215	16.4524	3.20357	27.8782	14.0347	10.0216	9.69591	23.3832	28.4473	19.0455	3.75067	12.8295	19.0735	7.36963
ENSG00000204178	564.213	301.896	208.681	262.651	308.344	407.819	268.573	61.561	151.256	169.529	162.279	180.932	452.58	281.537	627.382	121.599
ENSG00000157978	819.422	4645.19	889.641	614.614	294.729	922.371	575.422	1364.36	911.415	636.024	120.901	1030.84	655.741	820.377	387.601	620.892
ENSG00000225643	0	21.8898	1.22036	16.4524	14.4161	0	5.74146	17.1798	3.87836	5.84581	1.29306	33.3297	9.37666	7.12751	10.218	0
ENSG00000117643	0	130.427	246.512	43.4813	88.8992	50.9773	10.207	12.8849	116.351	239.678	37.4987	433.286	0	34.2121	4.08718	125.284
ENSG00000233478	0	84.8229	279.462	0	3.20357	44.6052	7.01734	20.0431	0	52.6123	2.58611	190.455	32.5058	19.957	10.8991	359.27
ENSG00000162430	0	60.1969	212.342	106.353	111.324	99.5651	100.794	61.561	125.077	68.9806	100.858	145.222	111.27	119.742	151.907	106.86
ENSG00000228172	0	24.626	96.4083	152.772	2.40268	23.0991	16.5864	34.3596	10.6655	21.0449	27.8007	4.76138	9.37666	2.851	29.2915	0
ENSG00000117640	809.414	2511.85	1846.4	1731.03	1190.93	1855.89	1273.97	1670.74	953.108	1351.55	1644.12	1378.42	1248.97	1353.51	656.674	1492.35
ENSG00000127423	0	96.6798	17.085	0	123.338	119.478	184.365	94.489	26.179	166.021	239.216	104.75	121.897	195.294	228.882	18.4241
ENSG00000236528	0	21.8898	10.9832	0	1.60179	7.96521	3.1897	2.8633	0	4.67665	25.2146	28.5683	0	6.41476	8.85556	7.36963
ENSG00000182749	407.835	637.54	458.855	442.452	510.97	557.565	1089.6	838.948	815.426	548.337	954.923	373.768	980.799	954.374	717.3	396.118
ENSG00000207302	0	0.912074	0	0	1.60179	0	0	0	0	7.01497	0	7.14207	0	0	0	0
ENSG00000117632	11044.1	5608.34	4819.2	9252.71	7227.26	6770.43	11792.3	4492.52	9042.4	6053.92	11265.1	6694.5	7932.03	6864.51	12903.9	6536.87
ENSG00000229786	0	0	0	0	0	1.59304	0	7.15826	0	5.84581	0	19.0455	0	0	1.36239	0
ENSG00000223624	0	8.20867	0	0	0	0	0	0	3.87836	10.5225	0	2.38069	0	0	6.13077	11.0545
ENSG00000158006	205.168	239.875	264.818	121.63	115.329	249.311	197.761	236.222	207.492	459.481	360.763	507.087	111.895	215.251	91.2804	149.235
ENSG00000207237	0	0	3.66108	0	0	1.59304	0	15.7482	0	8.18414	1.29306	7.14207	0	0	0	12.8969
ENSG00000252691	0	0	0	0	4.80536	0	0	0	0	2.33832	0	0	0	0	0	0
ENSG00000158008	0	25.5381	41.4922	0	3.20357	7.96521	7.65528	37.2229	8.72632	39.7515	11.6375	95.2276	2.50044	7.84026	0	103.175
ENSG00000158014	0	14.5932	0	0	0	11.1513	0	1.43165	12.6047	107.563	0	121.415	0.625111	1.4255	6.81197	0
ENSG00000158022	0	28.2743	0	0	18.4206	23.8956	0	24.3381	40.7228	75.9955	0	169.029	0	0.712751	4.08718	149.235
ENSG00000175087	870.714	253.557	248.953	310.245	472.527	548.006	880.995	453.833	621.508	451.297	826.264	445.189	444.454	342.121	715.938	130.811
ENSG00000197245	0	1.82415	26.8479	0	0	7.96521	1.91382	5.7266	0	8.18414	11.6375	9.52276	0	6.41476	8.17436	0
ENSG00000282872	0	11.857	0	0	0	3.9826	0	8.58991	0	19.8758	0	16.6648	0	0	0	9.21204
ENSG00000236782	0	15.5053	156.206	57.5834	12.0134	12.7443	2.55176	2.8633	8.72632	54.9506	34.266	35.7103	58.1353	17.8188	13.6239	0
ENSG00000142684	0	6.38452	12.2036	6.46344	3.20357	1.59304	0.63794	0	1.93918	3.50749	0.646529	0	8.75155	0.712751	3.40598	0
ENSG00000142675	439.11	149.58	111.053	141.021	185.807	24.6921	239.865	302.078	54.2971	77.1647	164.218	252.353	188.783	812.536	23.1607	110.545
ENSG00000188782	0	16.4173	0	17.6276	0	1.59304	0	5.7266	2.90877	73.6572	0	78.5628	0	5.70201	0	47.9026
ENSG00000236155	0	13.6811	6.10179	1.17517	41.6465	11.1513	16.5864	74.4459	21.331	156.668	22.6285	297.586	2.50044	19.957	1.36239	92.1204
ENSG00000278572	5.0041	1.82415	0	0	1.60179	3.9826	0	4.29495	1.93918	32.7365	3.87917	7.14207	2.50044	1.4255	1.36239	0
ENSG00000130695	1200.99	667.638	397.837	434.226	922.629	665.891	1130.43	366.503	812.517	935.33	1305.99	921.327	791.39	861.716	1509.53	309.525
ENSG00000270733	0	16.4173	9.76287	12.3393	25.6286	13.5409	4.46558	4.29495	3.87836	24.5524	25.8611	2.38069	14.3775	19.957	47.0026	0
ENSG00000142669	17403	26977.3	26681.9	14736.1	14272.7	14084.9	6312.41	17201.3	11642.8	14170.2	9306.13	18364.6	8945.34	9848.08	9100.11	32483.5
ENSG00000158062	1536.26	4342.38	4213.9	2430.84	2377.05	2796.58	1328.83	3400.17	2307.63	2219.07	1360.94	2561.62	1767.81	1712.74	1377.38	4244.91
ENSG00000169442	2278.12	3919.18	7063.43	2459.05	3464.67	3606.65	3182.68	3258.44	4434.91	5234.34	4128.09	4509.03	2422.3	5478.2	3062.66	3498.73
ENSG00000176092	0	32.8347	45.1533	19.3903	60.067	45.4017	29.9832	74.4459	153.195	150.822	84.6952	161.887	1.87533	79.8281	40.1906	228.459
ENSG00000225854	0	0	0	0	8.80983	10.3548	2.55176	31.4963	0	7.01497	0	33.3297	0	5.70201	0	16.5817
ENSG00000176083	0	15.5053	87.8658	27.0289	125.74	74.873	0	15.7482	350.992	144.976	12.284	76.1821	1.25022	5.70201	1.36239	46.0602
ENSG00000131914	0	40.1313	0	0	27.2304	7.16869	0	14.3165	0	108.732	1.29306	80.9434	0	4.27651	5.44957	237.671
ENSG00000117682	77.5636	736.956	633.366	677.486	768.057	561.547	1310.33	647.106	945.351	1075.63	1444.99	916.566	563.85	851.738	959.125	654.055
ENSG00000223583	0	8.20867	0	15.2772	4.80536	25.4887	19.1382	0	15.5135	28.0599	21.3354	102.37	8.12644	22.808	2.72479	73.6963
ENSG00000225891	0	3.6483	13.4239	17.6276	17.6197	14.3374	14.0347	8.58991	0	30.3982	12.284	47.6138	13.7524	19.957	12.9427	40.533
ENSG00000198830	17665.7	8796.04	10585.4	11009.6	10090.5	9225.3	13798	9397.36	9550.47	6618.63	9550.52	7413.47	9848.62	8011.32	14120.5	9661.59
ENSG00000224129	0	0	21.9665	0	0	13.5409	0	0	0	10.5225	0	107.131	0	1.4255	0	55.2723
ENSG00000117676	1727.67	3292.59	2771.43	2979.06	2516.41	2492.31	2315.08	3500.39	3316	3340.3	2529.22	3044.9	1499.64	2111.17	1410.08	3692.19
ENSG00000243905	0	0	17.085	0	7.20804	1.59304	0	20.0431	0	4.67665	0	19.0455	0	0	0	5.52723
ENSG00000252802	0	0	1.22036	2.35034	4.80536	1.59304	0	8.58991	0	2.33832	0	16.6648	0	0	0	0
ENSG00000252429	48.79	0	0	0	0	0	0	0	0	0	0	0	0	0	0	0
ENSG00000238316	0	2.73622	0	0	0	0	0.63794	15.7482	0	1.16916	0	4.76138	0	0	0	1.84241
ENSG00000235069	0	0	0	0	0	0	0	0	0	5.84581	0	2.38069	0	0	0	0
ENSG00000260063	0	40.1313	59.7976	24.6786	31.2349	21.5061	5.10352	47.2445	59.145	79.503	5.17223	114.273	9.37666	38.4886	0	110.545
ENSG00000117713	3449.08	1981.94	2371.16	2681.15	2738.26	1495.07	2912.83	1696.51	2341.56	2021.48	2552.49	2459.25	2425.43	1774.75	2470.02	2671.49
ENSG00000060642	0	340.204	135.46	45.2441	277.91	316.219	786.58	777.387	604.055	521.446	795.23	945.134	221.914	297.217	170.98	226.616
ENSG00000241188	0	0	4.88143	0	0	0	2.55176	8.58991	0	0	0	16.6648	0	2.851	0	27.6361
ENSG00000204160	2.50205	470.63	567.467	227.396	616.688	722.444	69.5354	655.696	30.0573	213.957	73.7043	304.728	173.156	255.878	71.5257	289.258
ENSG00000175793	0	14.5932	0	0	1.60179	7.96521	0	0	1.93918	12.8608	0	0	0	0	0	0
ENSG00000142751	1025.84	723.275	286.784	529.415	451.704	461.982	577.973	538.301	745.615	549.506	76.9369	373.768	568.851	760.505	753.404	116.072
ENSG00000198746	1114.66	376.687	936.015	358.427	426.876	357.638	492.489	313.532	406.259	401.023	550.196	535.655	501.964	297.217	560.625	676.164
ENSG00000090273	4338.56	2832.9	3321.82	4120.74	3188.36	3273.7	3939.28	2501.09	2906.83	2795.47	5192.27	2911.58	3971.95	4372.02	4980.23	2542.52
ENSG00000131910	0	7.29659	0	0	0	0	0	0	0	16.3683	0	2.38069	0	0	0	33.1634
ENSG00000175707	0	3.6483	0	0	0	6.37217	1.27588	37.2229	0	56.1198	1.29306	57.1366	0	0	2.04359	75.5388
ENSG00000172746	0	4.56037	7.32215	1.17517	0	0	1.27588	0	0	1.16916	3.87917	0	3.75067	4.27651	1.36239	3.68482
ENSG00000224064	0	0	7.32215	0	0	1.59304	0	0	0	2.33832	0	0	0	0	0	0
ENSG00000225294	2.50205	7.29659	12.2036	9.40137	6.40715	3.18608	6.3794	11.4532	5.81754	11.6916	10.3445	9.52276	16.2529	7.12751	12.2615	16.5817
ENSG00000253368	0	0	0	0	0	3.18608	0	0	3.87836	0	1.29306	38.091	0	14.9678	10.8991	0
ENSG00000158246	0	1.82415	0	0	0	9.55825	17.8623	0	0	9.3533	0	19.0455	7.50133	0	0	0
ENSG00000280403	0	0	2.44072	0	0.800894	0	0	11.4532	0	0	0	7.14207	0	0	0	0
ENSG00000090020	2.50205	305.545	561.365	360.777	64.0715	514.552	170.968	85.8991	42.662	120.424	89.2209	183.313	186.908	96.2214	53.8145	147.393
ENSG00000229985	0	0	0	0	1.60179	0	0	7.15826	15.5135	21.0449	0	61.8979	1.25022	0	1.36239	36.8482
ENSG00000214973	7.50616	5.47244	2.44072	5.87585	3.20357	20.7095	7.65528	0	0	32.7365	10.3445	76.1821	12.5022	8.55301	4.08718	68.1691
ENSG00000225159	90.0739	58.3727	51.2551	55.233	67.2751	68.5008	58.6905	22.9064	57.2059	63.1348	64.6529	52.3752	92.5164	91.2321	118.528	66.3267
ENSG00000224311	0	15.5053	0	0	1.60179	0.796521	0	0	0	0	0	9.52276	0	0	0	7.36963
ENSG00000142784	615.505	604.705	219.665	505.324	526.187	208.688	371.281	396.567	842.574	405.699	197.838	280.921	835.148	626.508	639.644	178.714
ENSG00000252098	0	5.47244	0	0	1.60179	0	0	0	2.90877	10.5225	0	19.0455	0.625111	2.13825	6.13077	7.36963
ENSG00000243659	0	3.6483	78.1029	0	32.8366	14.3374	15.9485	0	1.93918	28.0599	34.266	21.4262	6.25111	31.361	8.85556	82.9084
ENSG00000186501	3036.24	1053.45	1663.35	1709.29	1217.36	868.208	1265.03	724.415	959.895	1067.45	1426.24	1326.04	860.153	1169.62	1587.87	1203.09
ENSG00000206888	11.2592	5.47244	13.4239	0	5.60626	0	1.91382	0	0	2.33832	9.69793	4.76138	8.75155	7.84026	4.76838	36.8482
ENSG00000241547	66.3044	35.5709	102.51	35.8427	64.8724	27.0817	38.9143	8.58991	52.3579	59.6273	24.5681	33.3297	25.6295	41.3396	40.8718	152.92
ENSG00000142765	848.196	2675.11	824.962	2417.33	840.938	3177.32	1642.69	1663.58	1574.62	356.594	286.412	309.49	3866.31	470.416	2917.57	147.393
ENSG00000142733	577.974	122.218	301.429	30.5544	16.0179	0	14.6726	37.2229	94.0503	35.0749	53.6619	171.41	33.756	245.186	4.08718	245.04
ENSG00000142748	0	56.5486	20.7461	0	41.6465	0	0	34.3596	68.8409	64.3039	0	85.7048	6.25111	0	6.81197	62.6419
ENSG00000174950	0	0	17.085	0	0	1.59304	0	0	0	7.01497	0	76.1821	0	11.404	0	22.1089
ENSG00000231207	0	5.47244	0	0	1.60179	15.1339	2.55176	0	0	36.244	0	16.6648	0	2.851	0	0
ENSG00000181773	10.0082	23.7139	41.4922	66.9847	176.997	41.4191	12.7588	65.8559	0	15.1991	2.58611	28.5683	226.29	99.7852	29.9727	101.332
ENSG00000158195	4617.54	7714.32	5014.45	7828.4	7070.29	5657.69	5726.78	6316.44	7907.98	5513.77	4043.39	5413.69	6452.39	7667.06	7305.84	2969.96
ENSG00000241169	0	3.6483	9.76287	6.46344	15.217	0	14.0347	15.7482	0	11.6916	3.87917	4.76138	18.7533	6.41476	4.76838	33.1634
ENSG00000237429	0	21.8898	46.3736	4.70068	17.6197	7.16869	19.1382	22.9064	27.1485	28.0599	12.9306	28.5683	3.75067	8.55301	5.44957	31.3209
ENSG00000126705	17.5144	61.109	10.9832	45.8317	48.0536	41.4191	85.4839	80.1725	112.473	86.518	65.2994	59.5172	81.2644	74.1261	85.8308	33.1634
ENSG00000000938	738.105	8820.67	3607.38	2402.64	4376.08	4727.35	299.194	7726.62	5806.88	7553.96	494.594	7353.95	333.809	1972.18	168.937	9796.09
ENSG00000235912	35.0287	27.3622	12.2036	7.05103	13.6152	25.4887	8.93116	5.7266	13.5743	0	14.2236	19.0455	8.75155	17.106	21.7983	35.0058
ENSG00000233975	0	2.73622	0	0	3.20357	3.9826	19.7761	0	0	19.8758	0	2.38069	0	6.41476	5.44957	0
ENSG00000126709	2339.42	2937.79	6423.97	1753.94	5265.88	2865.09	2660.21	2200.45	1786.96	3074.9	1534.21	1533.16	1615.29	3485.35	1318.8	1245.47
ENSG00000225886	0	10.0328	14.6443	0	30.434	8.76173	17.2244	1.43165	0	39.7515	0	54.7559	4.37578	3.56376	3.40598	22.1089
ENSG00000009780	82.5677	465.158	748.08	625.191	592.661	691.38	673.664	793.135	841.605	415.053	588.988	799.912	655.741	606.551	337.192	729.594
ENSG00000231344	2.50205	2.73622	0	0	3.20357	0	1.27588	0	4.84795	2.33832	1.29306	7.14207	0	2.851	1.36239	0
ENSG00000230833	0	0	31.7293	0	4.80536	0	0	0	0	9.3533	1.29306	35.7103	0	7.84026	0	3.68482
ENSG00000117758	809.414	674.935	718.791	467.13	615.887	493.843	750.855	483.898	901.719	685.129	649.761	866.571	398.821	438.342	432.56	460.602
ENSG00000269971	108.839	62.021	9.76287	49.3572	45.6509	19.1165	4.46558	30.0647	9.69591	5.84581	3.87917	2.38069	8.75155	25.659	32.0162	7.36963
ENSG00000270031	0	6.38452	0	1.17517	5.60626	5.57565	14.6726	10.0216	2.90877	4.67665	3.23264	7.14207	10.6269	1.4255	9.53675	64.4843
ENSG00000117751	915.751	280.007	338.039	240.91	398.845	203.909	404.454	312.1	272.455	291.121	748.68	302.348	530.719	404.13	835.828	130.811
ENSG00000252947	0	13.6811	0	34.6675	8.80983	7.96521	40.8281	0	33.9357	10.5225	9.69793	26.1876	4.37578	7.84026	34.741	0
ENSG00000130775	4133.39	3721.26	2378.48	2760.48	4710.86	2905.71	1449.4	3375.83	3538.04	4731.6	2793.65	3028.24	1872.83	2537.39	2562.66	5311.66
ENSG00000117748	1793.97	1141.92	737.097	1042.38	1061.18	1602.6	3736.41	1740.89	2024.51	1954.84	3744.69	2185.47	1122.07	2237.33	1653.26	1129.4
ENSG00000130768	10.0082	389.456	139.121	102.24	233.861	228.601	521.197	493.92	207.492	335.55	429.295	297.586	643.864	757.654	536.783	292.943
ENSG00000227050	0	0	0	0	1.60179	0	1.27588	2.8633	0	4.67665	1.93959	0	1.25022	0	0	0
ENSG00000158156	475.39	1292.41	118.375	171.575	176.997	802.097	415.937	857.559	447.951	77.1647	27.8007	64.2786	75.0133	9.26576	108.991	302.155
ENSG00000158161	2.50205	397.664	556.483	419.536	600.67	779.794	1747.32	612.747	738.828	1108.37	1271.72	1021.32	458.831	689.943	393.732	701.958
ENSG00000238231	0	24.626	7.32215	0	8.00894	3.18608	5.74146	7.15826	0	24.5524	7.11181	14.2841	3.75067	9.26576	0	11.0545
ENSG00000240750	2.50205	7.29659	9.76287	15.2772	3.20357	0.796521	3.82764	40.0862	0	4.67665	14.8702	4.76138	6.25111	4.27651	1.36239	11.0545
ENSG00000228589	56.2962	27.3622	36.6108	54.6455	55.2617	25.4887	63.156	37.2229	58.1754	45.5973	78.8765	80.9434	32.5058	38.4886	52.4522	36.8482
ENSG00000228943	0	4.56037	0	0	1.60179	5.57565	0	2.8633	7.75673	26.8907	0	73.8014	0	2.13825	0	35.0058
ENSG00000214812	2.50205	10.0328	2.44072	18.8027	15.217	9.55825	5.10352	2.8633	7.75673	15.1991	6.46529	28.5683	3.75067	9.26576	8.17436	14.7393
ENSG00000253005	0	1.82415	0	0	1.60179	0	0	1.43165	0	0	0	9.52276	0	0	0	0
ENSG00000169403	1813.99	6637.16	2921.54	868.451	6572.93	3069.79	606.043	5347.22	2839.93	5662.25	1384.22	3673.4	346.311	1119.02	80.3812	6426.32
ENSG00000126698	3684.27	2926.85	2474.89	3882.18	2595.7	2842.78	4612.94	2395.15	4422.3	2413.15	3215.83	2175.95	3573.76	3111.87	3835.14	2148.25
ENSG00000130770	2190.55	2372.3	2716.52	2584.79	2079.12	2188.04	3481.88	1614.9	2423.01	2250.64	3187.39	2175.95	2885.51	2622.92	3163.48	1267.58
ENSG00000270605	128.856	263.589	73.2215	333.161	178.599	360.824	282.607	120.259	164.83	171.867	179.735	173.79	103.768	265.856	172.343	184.241
ENSG00000271398	20.0164	9.12074	0	8.81378	8.00894	4.77913	1.27588	1.43165	3.87836	9.3533	9.69793	7.14207	5.626	9.26576	0.681197	1.84241
ENSG00000130766	1327.34	1239.51	696.825	758.573	1882.1	1243.37	389.143	1139.59	233.671	467.665	133.185	402.337	703.25	964.352	1574.93	567.462
ENSG00000130772	384.065	113.097	131.799	0	53.6599	66.1112	385.954	35.7913	321.904	454.804	768.076	199.978	46.2582	129.008	162.125	202.665
ENSG00000204138	5037.88	2513.68	3004.52	3026.07	3548.76	2130.69	2633.42	1324.28	1784.05	2330.14	4058.26	1547.45	3165.56	3349.93	4843.31	2056.13
ENSG00000206779	0	0	0	2.35034	0	3.9826	1.27588	0	0	12.8608	1.29306	9.52276	6.87622	0	3.40598	20.2665
ENSG00000229820	2.50205	16.4173	2.44072	14.1021	40.8456	17.5235	25.5176	0	30.0573	25.7216	51.7223	16.6648	21.8789	25.659	33.3786	0
ENSG00000221216	0	25.5381	9.76287	20.5655	51.2572	15.1339	11.4829	20.0431	29.0877	18.7066	12.284	16.6648	20.0035	13.5423	33.3786	27.6361
ENSG00000180198	0	513.498	800.555	783.251	383.628	571.105	1455.14	307.805	666.109	418.56	1291.76	590.411	898.909	878.109	645.775	302.155
ENSG00000242125	2458.27	1867.93	2650.62	2229.89	2998.55	1515.78	2621.29	1604.88	1282.77	1488.34	2734.17	1487.93	3511.25	3190.99	5044.94	1956.64
ENSG00000200087	0	6.38452	35.3904	7.63861	22.425	5.57565	60.6043	12.8849	24.2398	14.0299	107.324	38.091	21.2538	13.5423	12.2615	55.2723
ENSG00000231468	0	9.12074	12.2036	2.35034	13.6152	6.37217	3.82764	0	0	4.67665	1.29306	23.8069	7.50133	2.13825	1.36239	3.68482
ENSG00000279443	0	7.29659	0	36.4303	8.00894	17.5235	42.104	37.2229	0	28.0599	19.3959	38.091	82.5146	25.659	62.6701	0
ENSG00000180098	327.769	706.857	739.537	581.122	450.903	442.866	619.439	698.646	671.926	493.386	731.224	623.741	480.085	516.032	549.726	420.069
ENSG00000197989	0	274.534	633.366	213.294	314.751	322.591	386.591	327.848	533.275	625.502	949.104	235.688	340.06	674.975	531.333	221.089
ENSG00000221539	0	11.857	29.2886	18.2152	4.80536	6.37217	26.1555	18.6115	9.69591	29.2291	26.5077	23.8069	19.3784	21.3825	33.3786	7.36963
ENSG00000120656	0	654.869	374.65	477.707	539.802	706.514	873.977	919.12	934.686	748.264	799.109	935.611	575.727	769.058	444.821	620.892
ENSG00000188060	0	17.3294	0	83.4371	0	4.77913	8.93116	0	0	29.2291	1.29306	99.989	1.25022	1.4255	0	0
ENSG00000229388	0	7.29659	41.4922	9.40137	19.2214	11.9478	3.1897	21.4748	28.1181	29.2291	29.7403	33.3297	0	11.404	6.81197	42.3754
ENSG00000162419	381.563	669.462	665.095	471.244	845.744	410.208	592.646	367.934	529.397	505.078	389.857	490.422	676.995	367.78	758.853	526.929
ENSG00000252777	2.50205	1.82415	0	0	0	0	0	0	0	0	0	0	3.75067	0.712751	0	7.36963
ENSG00000198492	6185.07	7952.37	6005.38	8497.07	8823.45	5491.21	6103.81	4273.48	6298.46	3883.96	4392.52	3890.05	8643.41	6575.13	6146.44	4561.8
ENSG00000116329	2.50205	6.38452	2.44072	0	36.8411	5.57565	22.9658	37.2229	14.5439	75.9955	0	252.353	0	11.404	2.72479	246.883
ENSG00000233427	0	0	0	0	0	0	2.55176	0	0	5.84581	0	16.6648	2.50044	1.4255	5.44957	0
ENSG00000199756	0	0.912074	0	0	1.60179	0	0	0	0	5.84581	0	0	0	0	0	0
ENSG00000159023	1236.01	1916.27	2317.46	1392.58	1436.8	1503.03	1664.38	2259.15	1387.48	1447.42	1387.45	1502.22	2110.37	1890.93	1954.35	1722.65
ENSG00000225616	5.0041	12.769	29.2886	11.7517	12.8143	12.7443	5.10352	2.8633	1.93918	16.3683	21.3354	4.76138	26.2547	30.6483	34.741	0
ENSG00000206704	0	0	0	0.587585	0.800894	0	0	0	0	0	2.58611	9.52276	1.87533	0	1.36239	0
ENSG00000277958	0	3.6483	0	0	0	3.18608	3.82764	0	0	7.01497	2.58611	11.9034	3.75067	1.4255	1.36239	0
ENSG00000253304	0	0	0	0	0	12.7443	8.93116	0	0	7.01497	0	23.8069	0	0	0	0
ENSG00000225750	0	2.73622	0	0	1.60179	10.3548	1.27588	0	0	9.3533	1.29306	19.0455	0	0	0	0
ENSG00000116350	932.015	1475.74	1471.75	1484.24	1413.58	1777.04	2209.82	1347.18	1957.6	791.523	491.362	833.241	1313.98	714.177	1983.64	1378.12
ENSG00000116353	2746	543.596	551.602	857.875	929.037	731.206	764.252	518.258	482.856	868.688	1369.35	1057.03	930.165	923.013	1322.2	1271.26
ENSG00000237934	400.328	0	50.0347	38.7806	44.0492	3.18608	26.7935	51.5394	0	16.3683	3.87917	49.9945	11.8771	0.712751	18.3923	0
ENSG00000060656	0	10.9449	21.9665	0	43.2483	16.7269	0.63794	22.9064	6.78714	54.9506	3.87917	114.273	0	55.5946	1.36239	123.441
ENSG00000230523	0	0	0	0	8.00894	3.9826	0	0	15.5135	11.6916	0	23.8069	0	0	0	22.1089
ENSG00000225011	0	7.29659	0	0	1.60179	0	0	0	0	2.33832	0	2.38069	0	0	0	0
ENSG00000228176	0	0	0	0	6.40715	0	0	12.8849	7.75673	10.5225	0	0	0	0	0	29.4785
ENSG00000270927	0	0	0	0	0	0	0	0	0	4.67665	0	30.949	0	0	0	14.7393
ENSG00000233399	0	10.9449	0	0	0	6.37217	5.10352	21.4748	10.6655	24.5524	0	23.8069	1.25022	0	4.76838	7.36963
ENSG00000233372	0	0	6.10179	0	0	0	0	0	0	1.16916	0	2.38069	0	0	0	7.36963
ENSG00000231251	0	1.82415	0	0	0	3.9826	0	0	0	10.5225	0	11.9034	0	0	0	18.4241
ENSG00000162510	1.25103	3.6483	64.679	2.35034	35.2393	0	12.7588	17.1798	1.93918	59.6273	8.40487	30.949	75.0133	42.7651	4.08718	162.132
ENSG00000186056	0	59.2848	340.48	93.4261	62.4697	39.826	30.6211	10.0216	18.4222	50.274	43.3174	88.0855	43.7578	109.051	133.515	22.1089
ENSG00000162511	36179.7	34107	34362.9	23018.1	32903.1	24264.4	12599.9	29569.3	22406.3	19893.3	17030.9	24887.7	17765	19044	15722.7	37844.9
ENSG00000264773	53.7941	17.3294	57.3568	25.8538	23.2259	22.3026	0.63794	2.8633	7.75673	0	1.93959	0	1.87533	2.13825	1.36239	47.9026
ENSG00000229607	0	0	26.8479	0	0	0	0	0	0	2.33832	0	4.76138	0	0	0	0
ENSG00000223382	0	0.912074	0	0	1.60179	0	0	0	0	0	0	9.52276	0	0	0	0
ENSG00000222784	0	5.47244	0	0	0	0	0	0	0	8.18414	0	30.949	0	3.56376	0	11.0545
ENSG00000235143	0	0	0	0	0	0	0	0	0	25.7216	0	9.52276	0	0	0	0
ENSG00000162512	0	80.2625	9.76287	21.1531	64.0715	31.8608	1.91382	80.1725	116.351	86.518	0	83.3241	1.25022	9.97852	10.8991	307.682
ENSG00000266210	0	0	0	0	0	0	0	0	0	9.3533	0	0	0	0	0	0
ENSG00000134644	5484.5	3609.99	3260.8	2703.48	3373.36	3612.22	2954.94	3229.8	2733.28	3251.44	4407.39	2756.84	3151.81	3608.66	3487.73	2137.19
ENSG00000237329	0	13.6811	6.10179	7.05103	11.2125	6.37217	6.3794	0	0	9.3533	2.58611	33.3297	11.252	20.6698	14.9863	71.8539
ENSG00000232768	0	1.82415	0	0	4.80536	3.18608	1.91382	1.43165	0	14.0299	3.87917	9.52276	16.878	14.9678	8.85556	3.68482
ENSG00000215900	0	1.82415	18.3054	0	0	0	8.29322	12.8849	0	1.16916	2.58611	11.9034	0	0	0	31.3209
ENSG00000225142	0	1.82415	36.6108	0	1.60179	3.18608	0	12.8849	0	30.3982	0	23.8069	0	0	0	75.5388
ENSG00000084628	0	8.20867	4.88143	0	0.800894	2.38956	1.27588	12.8849	0	37.4132	0	85.7048	0	8.55301	0	29.4785
ENSG00000060688	860.706	878.327	1396.09	1038.85	1146.08	1162.12	3055.09	1371.52	2493.79	1948.99	3281.78	1885.51	1769.06	1796.13	1664.16	843.823
ENSG00000229447	205.168	95.7678	106.171	141.608	184.206	46.9947	105.26	167.503	53.3275	106.394	74.3508	147.603	245.669	189.592	155.313	42.3754
ENSG00000121766	2647.17	1453.85	893.302	595.224	724.008	603.763	905.236	1172.52	796.034	903.762	1245.21	1161.78	665.118	837.483	603.54	1017.01
ENSG00000229044	0	1.82415	6.10179	0	1.60179	3.9826	0	8.58991	0	3.50749	1.93959	11.9034	1.25022	0.712751	0	7.36963
ENSG00000121769	0	0.912074	17.085	0	48.8545	2.38956	7.01734	67.2876	28.1181	85.3488	7.11181	135.699	11.8771	8.55301	6.81197	60.7995
ENSG00000168528	0	139.547	0	38.7806	29.6331	65.3147	0	101.647	118.29	11.6916	3.23264	99.989	7.50133	25.659	34.0598	47.9026
ENSG00000215899	0	0	2.44072	0	8.80983	9.55825	3.1897	31.4963	0	45.5973	0	47.6138	0	5.70201	0	1.84241
ENSG00000260386	0	13.6811	0	0	37.642	37.4365	34.4487	17.1798	443.103	176.544	20.6889	276.16	3.12555	4.27651	0	57.1147
ENSG00000229167	0	0	0	0	0	4.77913	0	0	0	5.84581	0	11.9034	0	0	0	0
ENSG00000142910	83.8188	60.1969	20.7461	0	19.2214	140.984	1.27588	35.7913	203.614	11.6916	1.29306	61.8979	81.2644	8.55301	42.2342	82.9084
ENSG00000121764	2.50205	5.47244	35.3904	9.40137	17.6197	2.38956	10.845	11.4532	10.6655	74.8264	2.58611	28.5683	11.8771	9.26576	6.81197	81.066
ENSG00000162517	1661.36	1997.44	2199.09	1426.07	1733.13	1623.31	2286.38	1194	1974.09	1718.67	2639.13	1868.84	1454.01	1714.17	2326.29	1477.61
ENSG00000235790	0	25.5381	219.665	11.1641	32.8366	30.2678	23.6038	54.4027	18.4222	63.1348	27.8007	61.8979	33.756	34.2121	32.6974	14.7393
ENSG00000264078	0	18.2415	3.66108	24.091	2.40268	11.1513	0	41.5179	0	9.3533	0.646529	0	3.12555	6.41476	1.36239	14.7393
ENSG00000084636	1.25103	1.82415	131.799	86.3751	58.4652	50.9773	25.5176	134.575	90.1719	236.171	56.8945	254.734	46.2582	102.636	98.7735	117.914
ENSG00000121753	0	16.4173	2.44072	0	4.80536	16.7269	0	30.0647	15.5135	61.9656	0	80.9434	16.2529	38.4886	0	117.914
ENSG00000254545	0	0.912074	4.88143	0	0	0.796521	0	0	0	18.7066	0	0	0	0	0	0
ENSG00000134668	2.50205	2064.94	883.54	14.1021	159.378	109.92	0.63794	188.978	61.0842	417.391	0	471.377	36.8815	4.98926	5.44957	1278.63
ENSG00000203620	0	3.6483	56.1365	0	0	3.18608	0	31.4963	0	79.503	0	314.251	0	2.851	0	152.92
ENSG00000269967	0	28.2743	14.6443	0	3.20357	7.16869	0	35.7913	41.6924	10.5225	1.29306	38.091	2.50044	4.27651	1.36239	3.68482
ENSG00000184007	729.348	3490.51	3329.14	6153.2	4766.92	2994.12	486.748	1851.12	989.952	1529.26	815.919	1554.59	3855.06	1684.23	1514.98	3566.9
ENSG00000228634	0	92.1195	107.392	10.5765	78.4876	77.2625	4.46558	41.5179	15.5135	77.1647	3.87917	116.654	24.3793	42.0523	19.7547	114.229
ENSG00000121774	1261.03	455.125	837.166	3729.41	650.326	626.862	380.85	336.438	233.671	328.535	387.271	407.098	800.142	600.849	535.421	381.379
ENSG00000203325	196.411	50.1641	32.9497	21.1531	53.6599	44.6052	19.1382	4.29495	11.6351	21.0449	18.7493	61.8979	50.634	39.2013	14.9863	31.3209
ENSG00000121775	303.999	1495.8	583.331	1027.1	772.862	1193.19	917.357	635.653	897.841	1218.27	1421.07	1033.22	547.597	797.568	615.121	1099.92
ENSG00000266203	0	5.47244	2.44072	0	4.80536	8.76173	0	0	0	30.3982	5.17223	33.3297	0	4.27651	2.72479	38.6906
ENSG00000276493	0	0	0	0	0	0	0	0	0	2.33832	0	7.14207	0	0	4.08718	0
ENSG00000025800	1587.55	2606.71	3338.9	1878.51	2632.54	1436.92	3332.6	1836.81	3059.06	2462.26	3660.65	3373.44	2694.85	1774.04	3563.34	2256.95
ENSG00000084652	2669.69	1421.01	1195.95	1966.06	843.341	1747.57	2387.17	1994.29	2430.76	2063.57	3761.5	2271.18	1625.91	2555.93	1530.65	1168.09
ENSG00000160050	690.566	564.574	469.838	743.883	469.324	611.728	791.045	598.43	549.758	364.779	793.291	564.223	643.239	708.475	335.83	287.416
ENSG00000224066	0	1.82415	1.22036	0.587585	0	3.18608	1.27588	7.15826	0.969591	2.33832	3.23264	0	0.625111	2.851	5.44957	0
ENSG00000160051	0	94.8557	14.6443	81.0868	97.709	161.694	98.2427	128.849	29.0877	63.1348	129.952	119.034	45.008	219.527	230.245	197.138
ENSG00000222046	0	19.1536	21.9665	34.08	20.0223	58.146	42.104	4.29495	46.5404	60.7964	20.6889	54.7559	16.2529	30.6483	24.5231	58.9571
ENSG00000160055	1393.64	474.278	237.97	298.493	375.619	469.947	530.128	625.632	755.311	438.436	429.295	552.32	206.287	429.076	235.013	219.247
ENSG00000084623	8882.29	5948.55	6137.18	7157.38	6882.08	4585.57	5106.07	3924.16	4378.67	4921	7270.86	4201.92	7754.5	6190.24	8729.54	4191.48
ENSG00000220785	0	94.8557	97.6287	0	23.2259	243.735	89.3116	57.266	71.7497	105.225	199.777	219.023	179.407	208.836	130.79	105.017
ENSG00000183615	0	10.9449	0	2.93793	7.20804	23.0991	2.55176	2.8633	5.81754	16.3683	12.9306	38.091	20.0035	27.7973	8.17436	0
ENSG00000182866	5.0041	1127.32	5764.97	539.403	446.899	602.17	109.726	65.8559	1031.64	567.044	106.031	2164.05	190.034	89.8066	28.6103	1116.5
ENSG00000277617	0	0.912074	0	0	0	0	0	0	0	8.18414	0	0	0	0	0	3.68482
ENSG00000252450	0	0	0	0	0	0	0	0	0	3.50749	0	11.9034	0	0	0	14.7393
ENSG00000116478	2384.46	3267.96	3579.31	2808.07	3141.1	3503.1	2833.73	2949.2	3244.25	2876.14	3590.17	3180.6	2807.37	3045.59	2909.39	2868.63
ENSG00000175130	2809.8	954.029	353.904	6217.24	281.915	2493.11	515.455	335.006	837.726	116.916	104.091	147.603	392.57	182.464	822.886	114.229
ENSG00000233775	0	0	0	0	1.60179	0	0	2.8633	0	0	1.29306	9.52276	0	0	0	25.7937
ENSG00000162526	0	0	17.085	0	0	33.4539	14.0347	0	3.87836	14.0299	18.7493	52.3752	7.50133	13.5423	0	97.6477
ENSG00000225828	0	26.4501	37.8311	25.2662	7.20804	23.0991	19.7761	7.15826	21.331	2.33832	1.29306	11.9034	18.1282	6.41476	36.1034	0
ENSG00000160058	4120.88	2492.7	4538.51	2811.01	2792.72	1730.84	1222.29	1404.45	1615.34	1939.64	1840.67	1645.06	2044.11	1406.97	3736.36	1875.57
ENSG00000224333	0	0	0	0	0	0	2.55176	0	0	2.33832	0	9.52276	0	0	0	0
ENSG00000270850	0	0	0	0	0	0.796521	0	0	0	28.0599	0	30.949	0	0	0	55.2723
ENSG00000229259	0	0	0	0	0	6.37217	0	0	0	12.8608	0	4.76138	0	4.98926	0	44.2178
ENSG00000263529	0	0	0	0	0	0	0	0	0	5.84581	0	9.52276	0	0	0	0
ENSG00000254553	0	0.912074	0	0.587585	0.800894	0.796521	0.63794	1.43165	0	2.33832	0	4.76138	0	2.13825	0	0
ENSG00000273274	5.0041	102.152	17.085	0.587585	11.2125	25.4887	40.1902	83.0358	1.93918	156.668	8.40487	235.688	0.625111	7.84026	0	173.186
ENSG00000160062	68.8064	80.2625	64.679	122.805	164.984	74.873	88.0357	108.805	62.0538	64.3039	142.236	52.3752	143.15	101.923	219.345	31.3209
ENSG00000176261	399.077	456.037	377.091	290.267	418.066	361.62	447.196	453.833	478.978	485.202	497.181	440.428	258.171	411.97	282.697	307.682
ENSG00000200591	0	0	4.88143	0	3.20357	1.59304	0.63794	0	0	2.33832	0	4.76138	0	0	1.36239	3.68482
ENSG00000162521	4152.16	4560.37	3601.28	5684.3	5445.28	6209.68	10066.7	5941.35	7521.12	6467.81	8091.95	5404.17	5525.35	5947.91	7430.49	4908.18
ENSG00000162520	0	12.769	51.2551	0	0	0	0	24.3381	0	4.67665	10.991	59.5172	1.25022	17.106	0	31.3209
ENSG00000224409	0	1.82415	14.6443	3.52551	0	0	0	0	0	10.5225	0	49.9945	0	0	0	36.8482
ENSG00000162522	1000.82	93.0315	148.884	217.994	106.519	85.2277	77.8286	8.58991	75.6281	56.1198	127.366	116.654	85.0151	91.2321	85.8308	38.6906
ENSG00000134684	4443.65	4089.74	3211.98	4645.45	5253.06	4026.41	5092.03	3225.51	3288.85	3332.11	5280.2	3044.9	5334.7	3926.55	5048.35	4342.56
ENSG00000116497	216.428	1357.17	805.437	1327.36	1467.24	1487.1	1933.6	2001.45	2402.65	1634.49	2183.97	1959.31	1036.43	1692.78	914.166	1199.41
ENSG00000160097	0	0	12.2036	0	0	0	0	0	0	15.1991	4.5257	19.0455	0	0	0	0
ENSG00000121905	0	0.912074	0	0	0	0	0	0	0	16.3683	0	23.8069	0	0	0	22.1089
ENSG00000121900	0	3.6483	0	0	8.00894	0	0	0	0	87.6872	0	83.3241	0	2.851	0	0
ENSG00000116514	0	151.404	252.614	100.477	372.416	148.949	17.8623	166.072	37.814	144.976	20.6889	128.557	80.6393	49.1798	59.2641	237.671
ENSG00000278966	7.50616	9.12074	2.44072	2.35034	2.40268	7.96521	1.27588	1.43165	1.93918	10.5225	0	9.52276	1.25022	1.4255	0	5.52723
ENSG00000217644	0	99.4161	15.8647	0	16.0179	0.796521	1.27588	0	0	11.6916	0	23.8069	0.625111	5.70201	0	60.7995
ENSG00000239670	0	0	0	0	1.60179	7.96521	0	0	1.93918	22.2141	0	23.8069	0	2.13825	1.36239	0
ENSG00000236065	0	0.912074	12.2036	0	8.80983	9.55825	40.1902	50.1078	0	19.8758	5.17223	59.5172	5.00089	12.1168	36.1034	22.1089
ENSG00000004455	3014.97	3525.17	2839.77	4787.06	3581.6	4028.8	7781.59	4340.77	6048.31	4051.15	5393.34	3318.68	5815.41	5230.88	4931.18	2673.33
ENSG00000276645	0	8.20867	10.9832	13.5145	2.40268	0.796521	3.1897	65.8559	9.69591	8.18414	5.17223	4.76138	4.37578	14.9678	3.40598	12.8969
ENSG00000142920	0	75.7021	59.7976	2.35034	158.577	29.4713	67.6216	48.6761	0	135.623	27.8007	328.535	220.039	77.6899	9.53675	14.7393
ENSG00000278997	0	10.9449	45.1533	0	0.800894	3.9826	2.55176	62.9926	0	15.1991	14.2236	85.7048	3.75067	7.12751	0	53.4299
ENSG00000116525	0	162.349	192.817	224.458	78.4876	165.676	334.918	310.668	231.732	95.8713	66.5924	71.4207	160.653	54.1691	240.462	27.6361
ENSG00000279179	0	145.02	74.4419	33.4924	45.6509	21.5061	6.3794	108.805	12.6047	47.9357	16.8097	126.177	64.3864	29.2228	36.7846	184.241
ENSG00000160094	1229.76	354.797	305.09	606.388	384.429	571.105	417.851	302.078	333.539	323.858	267.663	321.393	267.547	261.58	357.628	158.447
ENSG00000270115	0	3.6483	0	0	0	0	0	0	0	2.33832	5.17223	9.52276	0	0	0	0
ENSG00000184389	0	7.29659	2.44072	0	19.2214	6.37217	1.27588	0	7.75673	0	0	23.8069	0	0	0	3.68482
ENSG00000225313	2.50205	93.0315	133.019	10.5765	69.6777	31.8608	12.1209	88.7624	42.662	128.608	10.3445	128.557	10.6269	13.5423	34.0598	95.8052
ENSG00000134686	0	532.651	273.36	516.488	393.239	391.888	239.227	74.4459	223.006	388.162	336.841	333.297	290.051	235.921	286.784	508.505
ENSG00000222112	0	8.20867	0	0	0	7.96521	1.91382	0	0	2.33832	1.29306	0	2.50044	3.56376	2.72479	1.84241
ENSG00000233246	0	0	0	0	2.40268	8.76173	8.93116	1.43165	6.78714	12.8608	10.3445	0	3.75067	17.8188	9.53675	0
ENSG00000234512	0	8.20867	0	0	6.40715	21.5061	0	31.4963	0	119.255	6.46529	157.126	0	0	0	58.9571
ENSG00000121903	1.25103	28.2743	53.6958	0	27.2304	42.2156	98.8807	84.4674	54.2971	196.419	96.3328	295.206	37.5067	39.9141	32.6974	169.502
ENSG00000121904	0	107.625	130.578	0	96.9081	74.873	20.4141	409.452	119.26	653.562	8.40487	1221.29	1.87533	36.3503	20.4359	1101.76
ENSG00000227000	0	31.0105	0	0	0	19.913	0	4.29495	0	38.5824	0	33.3297	0	0	0	0
ENSG00000176256	0	14.5932	0	0	3.20357	0	0	0	0	2.33832	0	30.949	0	0	0	0
ENSG00000231163	0	2.73622	8.54251	0	0	3.18608	0.63794	27.2014	9.69591	30.3982	3.23264	104.75	0	2.851	0	58.9571
ENSG00000201148	0	1.82415	12.2036	0	10.4116	0	3.1897	0	0.969591	3.50749	0	2.38069	0	1.4255	0	31.3209
ENSG00000142698	0	0	0	0	0.800894	9.55825	0	21.4748	0	40.9207	0	71.4207	2.50044	0	0	3.68482
ENSG00000163866	410.337	1023.35	898.184	1092.32	1404.77	1346.92	1691.82	1059.42	1676.42	1483.67	1915.66	1333.19	947.043	1064.85	1618.52	943.313
ENSG00000189280	0	19.1536	45.1533	0	22.425	3.9826	3.82764	11.4532	0	2.33832	6.46529	16.6648	6.87622	0	1.36239	62.6419
ENSG00000189433	0	10.0328	6.10179	0	0	0	0	0	0	22.2141	0	23.8069	0	0	0	0
ENSG00000255811	0	1.82415	0	0	0	0	0	0	0	8.18414	0	9.52276	0	0	0	12.8969
ENSG00000188910	0	0	0	0	2.40268	0	0	5.7266	0	40.9207	3.87917	95.2276	0	0	0	73.6963
ENSG00000187513	0	290.952	0	0	107.32	74.0764	57.4146	91.6257	0	88.8563	261.198	61.8979	108.769	191.017	5.44957	47.9026
ENSG00000230163	2.50205	85.7349	51.2551	76.3861	74.4831	45.4017	65.0699	58.6977	31.9965	73.6572	146.115	88.0855	56.8851	66.9986	51.771	106.86
ENSG00000116544	0	23.7139	10.9832	1.17517	16.0179	7.96521	36.3626	21.4748	32.9661	15.1991	0	73.8014	32.5058	19.2443	14.3051	9.21204
ENSG00000241014	2.50205	0	17.085	507.674	8.00894	20.7095	16.5864	114.532	1.93918	12.8608	16.8097	28.5683	3.75067	35.6376	23.1607	22.1089
ENSG00000163867	510.419	326.522	317.293	331.398	330.769	348.876	489.938	383.682	303.482	529.631	609.676	445.189	311.93	490.373	353.541	276.361
ENSG00000233940	0	0	7.32215	0	0.800894	2.38956	0	10.0216	0	7.01497	0	4.76138	0	4.98926	0	35.0058
ENSG00000197056	155.127	277.27	357.565	233.859	281.915	458	211.158	173.23	153.195	636.024	811.393	507.087	242.543	719.879	193.46	193.453
ENSG00000228348	0	1.82415	0	2.35034	1.60179	1.59304	3.82764	0	0	7.01497	4.5257	0	2.50044	0	1.36239	20.2665
ENSG00000116560	5160.48	2381.43	3225.41	7437.66	3834.68	3131.12	1489.59	1941.32	1463.11	1364.41	1546.5	949.895	4524.55	2301.47	3571.51	1978.75
ENSG00000146463	7.50616	482.487	663.875	1048.25	698.379	682.618	1000.29	801.725	1407.85	603.288	864.409	590.411	705.125	689.23	768.39	526.929
ENSG00000240374	0	0	0	0	8.00894	0	7.01734	0	0	8.18414	3.87917	9.52276	5.626	7.12751	0	64.4843
ENSG00000201542	0	0	0	0	1.60179	0	0	2.8633	0	4.67665	1.29306	9.52276	3.12555	2.13825	4.08718	20.2665
ENSG00000229994	155.127	165.997	139.121	103.415	144.161	169.659	167.778	171.798	92.1111	209.28	197.191	219.023	160.028	170.348	152.588	287.416
ENSG00000227409	0	1.82415	0	2.35034	0	6.37217	16.5864	21.4748	10.6655	8.18414	3.87917	7.14207	1.25022	5.70201	2.04359	0
ENSG00000142687	1112.16	1245.89	1669.45	1211.6	1443.21	1795.36	1547.64	2297.8	1767.56	2176.98	1927.3	2666.37	1298.36	2031.34	1349.45	2056.13
ENSG00000236274	0	11.857	4.88143	0	23.2259	14.3374	17.8623	38.6546	10.6655	64.3039	44.6105	102.37	6.87622	34.2121	27.9291	138.181
ENSG00000020129	1147.19	705.945	281.903	592.874	566.232	871.394	1421.97	615.61	680.653	1083.81	1178.62	873.713	1072.07	1154.66	800.406	525.086
ENSG00000239636	285.234	313.753	279.462	669.26	661.538	364.01	386.591	355.049	303.482	371.794	568.945	214.262	910.787	682.816	494.549	272.676
ENSG00000116819	0	142.284	41.4922	148.659	29.6331	81.2451	71.4492	67.2876	114.412	71.3189	50.4292	45.2331	72.5129	47.7543	38.147	12.8969
ENSG00000126067	3609.21	2601.23	2089.25	2431.43	2215.27	2301.95	3713.45	2047.26	2964.04	2537.08	3450.52	2406.88	3257.45	2518.15	3778.6	3137.62
ENSG00000142686	1128.43	456.037	861.573	1146.38	503.762	1045.83	1411.12	678.603	670.957	1196.05	540.498	528.513	1134.58	1186.02	1079.02	447.705
ENSG00000092853	0	154.14	186.715	197.429	85.6956	116.292	535.231	425.2	126.047	222.141	591.574	652.309	390.694	313.61	343.323	228.459
ENSG00000232335	0	0.912074	2.44072	0	4.00447	0.796521	0	4.29495	0	11.6916	0	7.14207	2.50044	0	0	22.1089
ENSG00000134698	0	551.805	641.909	557.031	422.071	644.385	319.608	778.818	346.144	520.277	380.805	635.644	342.561	474.692	350.135	722.224
ENSG00000092847	3006.22	2013.86	1126.39	1482.48	1488.06	1209.12	988.807	1292.78	1016.13	1539.79	1446.93	1345.09	1355.87	1262.28	1837.19	783.024
ENSG00000271164	0	0	13.4239	0	8.80983	4.77913	0	52.9711	0.969591	21.0449	0	35.7103	9.37666	0	0	44.2178
ENSG00000126070	295.242	886.536	547.941	1131.1	932.24	1140.62	905.236	1060.85	807.669	759.955	451.277	1068.93	976.423	1104.76	606.265	1440.76
ENSG00000271554	0	0	0	0	3.20357	1.59304	2.55176	11.4532	0	1.16916	0	2.38069	0	0	1.36239	1.84241
ENSG00000232862	0	0	0	0	1.60179	3.9826	3.82764	0	0	0	14.2236	14.2841	6.25111	27.0845	2.04359	46.0602
ENSG00000092850	729.348	64.7572	194.037	195.666	344.384	164.88	71.4492	77.3092	277.303	310.997	96.9793	507.087	30.6304	300.781	100.136	99.4901
ENSG00000116863	285.234	479.751	318.514	534.703	470.925	634.031	1448.12	211.884	1192.6	563.536	197.838	330.916	321.932	387.737	390.326	156.605
ENSG00000171812	0	0	8.54251	2.35034	3.20357	0	0	2.8633	0	21.0449	6.46529	19.0455	3.12555	1.4255	0.681197	0
ENSG00000054116	868.212	1671.83	1767.08	1751	1692.29	1830.4	1760.08	1962.79	2997.97	1827.4	2354.66	1733.14	1565.28	1893.78	1692.77	2809.67
ENSG00000116871	157.629	316.49	832.284	2182.29	269.1	253.294	86.1219	131.712	120.229	169.529	58.1876	147.603	185.033	64.1476	85.8308	344.53
ENSG00000264592	0	0	0	0	0.800894	1.59304	0	0	0	0	0	2.38069	0	0	0	11.0545
ENSG00000054118	3884.44	3519.69	3434.09	4740.05	4888.65	4947.99	6279.88	4476.77	6146.24	5872.7	7313.53	5178	4033.84	5240.86	5660.06	5072.15
ENSG00000231849	0	6.38452	6.10179	2.93793	0	1.59304	0.63794	14.3165	0	1.16916	0.646529	4.76138	0	0.712751	1.36239	1.84241
ENSG00000214193	225.185	117.658	36.6108	98.7144	68.8769	168.066	78.4666	94.489	63.0234	142.638	159.693	73.8014	95.642	153.954	179.836	20.2665
ENSG00000142694	158.88	23.7139	8.54251	192.728	4.80536	144.17	25.5176	18.6115	10.6655	3.50749	1.93959	2.38069	5.626	19.957	15.6675	0
ENSG00000116883	0	83.9108	24.4072	6.46344	64.0715	94.786	266.021	38.6546	151.256	91.1947	166.804	59.5172	121.897	97.6469	267.029	51.5874
ENSG00000196182	810.665	2016.6	793.233	1376.13	428.478	1249.74	736.82	1516.12	1944.03	542.491	305.808	659.451	529.469	409.832	753.404	558.25
ENSG00000181817	1193.48	1151.95	887.201	1927.87	1368.73	1153.36	1006.67	1334.3	1432.09	1302.45	1575.59	1180.82	666.368	1340.68	805.175	1917.95
ENSG00000116885	0	91.2074	180.613	49.9448	60.8679	38.233	112.915	146.028	52.3579	302.813	135.124	326.154	137.524	232.357	76.9752	224.774
ENSG00000201448	0	0	20.7461	0	0	1.59304	2.55176	0	0	7.01497	0	11.9034	0	2.851	0	11.0545
ENSG00000116898	1844.01	1690.07	2077.05	1608.81	2034.27	1378.78	1783.04	1272.74	1008.37	1371.43	2328.15	1368.9	2591.08	1931.56	1826.29	1713.44
ENSG00000119535	9961.92	21948.1	13597.2	8455.94	30147.2	21815.1	8364.67	36153.5	11761.1	14735	5452.82	8732.37	9597.33	11707.6	10505.4	27595.6
ENSG00000230214	0	0	2.44072	0	0	7.96521	0	0	0	21.0449	0	11.9034	0	0	0	36.8482
ENSG00000234481	0	0	0	0	0.800894	0	0	0	0	4.67665	0	19.0455	0	0	0	0
ENSG00000163873	0	38.3071	0	0	20.0223	16.7269	0	206.158	1.93918	247.862	0	283.302	0	5.70201	0	226.616
ENSG00000207328	0	0	2.44072	0	2.40268	1.59304	0	2.8633	0	0	0	7.14207	0	0	0	0
ENSG00000223944	0	0	0	0	0	0	0	0	0	17.5374	0	19.0455	0	0	0.681197	0
ENSG00000230451	0	6.38452	7.32215	0	0	7.96521	0	0	0	0	0	14.2841	0	0	0	16.5817
ENSG00000233621	0	429.587	73.2215	0	73.6822	238.16	271.762	279.172	87.2632	309.828	395.676	178.552	136.274	289.377	85.1496	171.344
ENSG00000163874	1434.93	1867.02	3214.42	746.234	1887.71	725.631	82.2942	1506.1	262.759	789.185	312.273	399.956	2180.39	659.295	1082.42	1442.61
ENSG00000163875	1238.52	1623.49	1531.55	3008.44	2019.85	2296.37	2387.81	1518.98	2749.76	1966.53	2481.38	1806.94	2241.02	2004.97	2342.64	1625
ENSG00000263675	0	0	7.32215	4.1131	0	1.59304	3.82764	0	0	3.50749	3.23264	0	0.625111	2.851	0	0
ENSG00000163877	870.714	205.217	846.929	458.317	341.181	172.845	149.916	293.488	413.046	268.907	235.336	292.825	533.22	162.507	525.203	292.943
ENSG00000232273	5.0041	22.8018	15.8647	17.04	9.61072	4.77913	0	51.5394	4.84795	40.9207	3.23264	23.8069	17.5031	14.255	10.8991	0
ENSG00000237749	85.0698	36.483	53.6958	29.3793	30.434	38.233	20.4141	65.8559	34.9053	50.274	28.4473	57.1366	35.0062	47.0416	34.0598	33.1634
ENSG00000163879	0	43.7795	34.17	116.342	25.6286	0	3.82764	0	25.2094	51.4431	0	45.2331	0	32.7866	1.36239	114.229
ENSG00000134697	2485.79	1643.56	2393.12	2340.94	1662.66	1362.85	2415.24	1372.95	1386.51	1435.73	2990.84	1773.61	2202.89	1929.42	2207.08	1709.76
ENSG00000169218	0	0	0	0	16.8188	1.59304	9.5691	70.1509	0	93.533	0	219.023	0	3.56376	0	219.247
ENSG00000116922	0	176.03	63.4586	212.706	85.6956	117.089	482.92	32.928	307.36	369.455	704.716	423.763	174.406	317.174	114.441	38.6906
ENSG00000134690	0	55.6365	10.9832	98.7144	37.642	115.496	442.73	94.489	187.131	261.892	426.062	192.836	125.022	297.93	60.6265	31.3209
ENSG00000183317	0	6.38452	0	0	20.8232	15.9304	0	62.9926	0	143.807	0	266.637	0	7.84026	6.13077	158.447
ENSG00000214141	0	0	0	0	0	0	0	0	0	66.6423	0	4.76138	0	0	23.8419	0
ENSG00000227416	0	0	0	0	0	3.9826	0	0	0	4.67665	1.29306	16.6648	0	0	0	0
ENSG00000185090	0	5.47244	0	0	0	3.9826	7.01734	0	0	10.5225	1.93959	14.2841	5.00089	2.851	12.2615	70.0115
ENSG00000196449	0	46.5158	65.8994	466.543	24.8277	22.3026	13.3967	78.7408	0.969591	29.2291	13.5771	64.2786	31.2555	18.5315	10.218	0
ENSG00000197982	410.337	460.597	107.392	450.678	190.613	220.636	195.21	171.798	201.675	93.533	40.0848	42.8524	371.941	205.272	272.479	14.7393
ENSG00000188786	231.44	675.847	828.623	940.724	889.793	496.233	188.192	1171.09	755.311	896.747	490.069	942.753	261.296	687.805	478.881	1356.01
ENSG00000235673	0	17.3294	26.8479	0	1.60179	0	0	17.1798	0	19.8758	1.93959	45.2331	0.625111	8.55301	0	82.9084
ENSG00000204084	1468.7	1224	992.151	712.154	1508.08	1510.2	2214.29	2259.15	1568.8	1743.22	2407.67	1702.19	858.902	1639.33	1655.99	911.992
ENSG00000222282	0	3.6483	0	0	0	0	0	0	0	0	3.23264	2.38069	0	0	0.681197	0
ENSG00000183431	4103.37	2033.01	2055.08	2833.92	1950.18	2493.11	4006.26	2064.44	2763.33	2410.81	3331.56	2425.92	2459.19	2674.24	3893.72	2501.99
ENSG00000212541	107.588	10.0328	12.2036	0.587585	2.40268	7.16869	7.01734	7.15826	0	0	1.29306	0	0	1.4255	2.04359	0
ENSG00000183386	17.5144	497.992	257.496	1845.02	438.089	946.267	332.367	446.675	338.387	429.083	567.652	209.501	713.251	541.691	247.956	73.6963
ENSG00000183520	1268.54	491.608	506.449	724.493	511.771	591.815	1508.09	546.891	1241.08	821.921	1191.55	847.526	952.044	782.601	869.888	407.172
ENSG00000224592	0	17.3294	6.10179	0	0	0	0	0	0	12.8608	0	30.949	0	0	0.681197	5.52723
ENSG00000223589	0	9.12074	0	0	12.0134	1.59304	5.10352	37.2229	0	102.886	0	276.16	0	0.712751	0	105.017
ENSG00000237290	0	0.912074	0	0	5.60626	11.1513	0	0	0	10.5225	0	69.04	0	0	0	0
ENSG00000275350	0	0	0	0	8.00894	0	0	8.58991	14.5439	23.3832	1.29306	4.76138	0	0.712751	0	14.7393
ENSG00000238063	0	1.82415	29.2886	0	3.20357	0	0	27.2014	1.93918	4.67665	0	26.1876	0	0	0	0
ENSG00000215895	85.0698	75.7021	73.2215	82.8496	51.2572	91.5999	58.6905	48.6761	40.7228	64.3039	47.8431	76.1821	152.527	74.8389	51.771	66.3267
ENSG00000116954	0	224.37	240.411	162.761	231.458	152.135	116.105	349.323	166.77	171.867	171.977	235.688	68.7622	139.699	94.6863	169.502
ENSG00000228436	116.345	26.4501	57.3568	40.5434	33.6375	33.4539	17.8623	2.8633	20.3614	53.7815	30.3868	59.5172	8.75155	4.27651	4.08718	51.5874
ENSG00000214114	980.805	418.642	308.751	332.573	466.12	699.345	1000.29	737.3	1304.1	664.084	779.714	457.092	545.097	650.029	432.56	775.654
ENSG00000158315	0	18.2415	10.9832	17.6276	0	11.1513	5.74146	57.266	0	51.4431	7.11181	114.273	8.75155	5.70201	1.36239	81.066
ENSG00000235549	0	0.912074	0	0	5.60626	1.59304	0	0	0	17.5374	0	16.6648	0	1.4255	0	0
ENSG00000174574	8709.64	980.479	568.687	2617.69	394.841	2835.61	917.995	1271.31	1074.31	250.201	102.152	228.546	330.684	131.146	424.386	222.931
ENSG00000168653	4338.56	2726.19	3242.49	2330.36	2829.56	1495.07	2541.55	1549.05	1624.06	1939.64	2543.44	1342.71	3058.04	2516.72	4573.56	1230.73
ENSG00000127603	6690.49	5475.18	7235.51	4858.16	6072.38	5332.71	3619.03	3298.52	3497.31	6127.58	8375.13	6208.84	6396.76	8188.08	5759.52	8753.28
ENSG00000206654	0	0	0	0	1.60179	0	0	5.7266	0	0	0	4.76138	0	0	0	0
ENSG00000222378	0	0	0	0	0	0	0	0	0	0	0	0	0	0	1.36239	11.0545
ENSG00000270040	136.362	5.47244	17.085	14.1021	4.80536	14.3374	34.4487	85.8991	23.2702	22.2141	5.17223	4.76138	20.0035	13.5423	14.9863	7.36963
ENSG00000226438	0	9.12074	0	0.587585	7.20804	7.96521	6.3794	10.0216	7.75673	22.2141	13.5771	19.0455	5.00089	4.27651	14.3051	3.68482
ENSG00000217897	0	2.73622	0	1.17517	1.60179	0	2.55176	0	0	2.33832	2.58611	4.76138	3.12555	1.4255	0	3.68482
ENSG00000183682	0	0	78.1029	5.87585	6.40715	2.38956	9.5691	14.3165	3.87836	44.4282	10.991	19.0455	19.3784	24.2335	12.9427	1.84241
ENSG00000237624	0	0	4.88143	8.2262	0	1.59304	5.10352	0	0	2.33832	1.29306	0	2.50044	4.98926	10.8991	0
ENSG00000182109	2.50205	11.857	272.14	138.083	68.8769	53.3669	98.2427	157.482	114.412	299.306	111.849	176.171	153.152	106.2	111.035	58.9571
ENSG00000243970	0	19.1536	53.6958	47.0068	68.8769	16.7269	76.5528	32.928	79.5064	130.946	55.6015	145.222	90.016	65.5731	59.2641	16.5817
ENSG00000090621	1383.64	603.793	1209.38	1434.3	607.878	577.478	559.473	442.38	554.606	565.875	363.349	780.866	843.275	463.288	927.79	410.857
ENSG00000228060	0	1.82415	1.22036	7.63861	12.0134	11.9478	0.63794	0	9.69591	5.84581	5.17223	4.76138	1.87533	1.4255	0	20.2665
ENSG00000201457	0	1.82415	2.44072	8.81378	1.60179	3.9826	1.27588	0	0	0	0	2.38069	8.12644	5.70201	2.72479	1.84241
ENSG00000163909	0	47.4278	9.76287	29.3793	30.434	49.3843	28.7073	11.4532	130.895	176.544	93.7466	90.4662	188.158	253.739	56.5393	0
ENSG00000116981	0	0	0	0	1.60179	0	0	0	0	11.6916	1.29306	21.4262	0	0	0	7.36963
ENSG00000116983	0	71.1418	92.7472	0	5.60626	35.0469	0	97.3523	0	25.7216	0	126.177	0	0	0	154.762
ENSG00000084072	3012.47	1561.47	1854.94	2045.97	1520.1	1322.22	2362.93	1503.23	1960.51	1489.51	2229.23	1226.06	2079.74	1550.95	1801.08	1228.89
ENSG00000225333	0	1.82415	1.22036	0	1.60179	4.77913	0	2.8633	0	16.3683	0	9.52276	1.25022	1.4255	0	0
ENSG00000116985	0	43.7795	43.9329	41.131	42.4474	40.6226	53.5869	147.46	6.78714	46.7665	16.8097	83.3241	46.8833	43.4778	5.44957	35.0058
ENSG00000198754	0	0	0	2.35034	0	1.59304	35.0867	0	0	2.33832	5.17223	0	25.0044	7.12751	45.6402	0
ENSG00000043514	0	214.337	297.767	243.26	281.114	180.014	364.902	52.9711	235.611	409.207	349.125	445.189	324.433	253.027	277.928	434.808
ENSG00000202222	0	0.912074	3.66108	4.1131	5.60626	1.59304	3.82764	5.7266	0	8.18414	8.40487	9.52276	10.0018	3.56376	13.6239	5.52723
ENSG00000116990	0	87.5591	19.5257	353.139	11.2125	124.257	0	0	439.225	9.3533	0	19.0455	0	0	0	22.1089
ENSG00000207356	0	0.912074	0	0	0.800894	0	1.91382	0	0	4.67665	0	4.76138	0	0	0	0
ENSG00000168389	1120.92	419.554	425.905	149.247	565.431	179.217	23.6038	241.949	88.2328	211.618	129.952	188.074	188.783	197.432	38.147	490.081
ENSG00000228477	5.0041	5.47244	50.0347	15.2772	24.0268	14.3374	3.82764	5.7266	3.87836	4.67665	3.87917	21.4262	20.0035	15.6805	12.9427	3.68482
ENSG00000131236	11045.3	19759.2	11322.5	8750.91	11410.3	10758.6	9918.05	16569.9	16889.3	10981.9	9147.73	14008	7373.18	8407.61	7666.87	17830.8
ENSG00000131238	7242.19	14318.6	10819.7	9127.55	11028.3	9895.98	7974.25	12847.6	12995.4	9231.71	7427.32	7739.62	8049.55	7517.39	8210.46	9280.21
ENSG00000226745	2.50205	0	2.44072	0	0	1.59304	0	7.15826	0	4.67665	0	19.0455	0	2.851	0	14.7393
ENSG00000117000	3519.14	985.04	1538.87	980.68	2144.79	912.016	723.424	645.675	750.463	706.174	890.27	690.4	1308.98	857.44	1914.84	2013.75
ENSG00000207508	0	0	0	0	0	1.59304	0	0	0	2.33832	0	0	2.50044	1.4255	0	0
ENSG00000188800	0	3.6483	8.54251	0	3.20357	0	1.27588	8.58991	9.69591	3.50749	0	19.0455	0	0	0	73.6963
ENSG00000259943	0	217.074	134.239	215.056	204.228	364.807	831.873	283.467	461.525	565.875	885.744	295.206	93.7666	429.076	337.874	289.258
ENSG00000084073	226.436	476.103	303.869	313.183	454.107	647.571	1198.69	946.321	1397.18	694.482	985.31	959.418	568.851	533.851	438.01	687.218
ENSG00000231296	0	3.6483	9.76287	8.2262	11.2125	6.37217	1.27588	8.58991	7.75673	14.0299	3.23264	7.14207	8.75155	1.4255	0.681197	11.0545
ENSG00000049089	778.138	680.407	521.093	855.524	395.641	690.584	187.554	260.56	265.668	733.065	389.21	802.292	624.486	860.291	239.1	1437.08
ENSG00000227311	0	0	2.44072	4.70068	4.80536	0	1.27588	0	1.93918	10.5225	1.29306	7.14207	0	5.70201	4.08718	0
ENSG00000084070	3058.76	3475.91	2565.19	1674.03	3062.62	3249.01	1698.2	3612.06	2186.43	3430.32	188.14	2509.25	1205.21	1863.13	652.586	1820.3
ENSG00000213172	0	3.6483	9.76287	10.5765	10.4116	8.76173	0	40.0862	26.179	66.6423	0	35.7103	0	0	0	68.1691
ENSG00000187801	0	7.29659	69.5604	56.9958	20.8232	81.2451	52.3111	14.3165	0	90.0255	89.2209	52.3752	86.2653	29.2228	102.861	127.126
ENSG00000260920	0	0	0	0	12.8143	20.7095	6.3794	18.6115	65.9322	65.4731	33.6195	42.8524	12.5022	4.27651	24.5231	81.066
ENSG00000279667	0	0	4.88143	22.9158	0	0	7.01734	0	5.81754	18.7066	0	16.6648	0	1.4255	2.72479	0
ENSG00000187815	0	124.954	1.22036	217.407	36.0402	113.902	228.382	21.4748	55.2667	46.7665	39.4382	85.7048	61.2609	44.9033	46.3214	36.8482
ENSG00000238287	0	25.5381	58.5772	2.93793	17.6197	10.3548	37.6384	25.7697	35.8749	26.8907	51.0758	33.3297	30.6304	35.6376	2.72479	3.68482
ENSG00000164002	0	80.2625	183.054	302.019	84.0938	140.188	214.348	78.7408	163.861	100.548	299.989	292.825	141.9	199.57	275.203	55.2723
ENSG00000238186	2.50205	9.12074	23.1868	0	11.2125	3.18608	10.207	24.3381	0	9.3533	9.0514	23.8069	0.625111	7.12751	22.4795	11.0545
ENSG00000117010	2.50205	84.8229	48.8143	151.597	173.794	147.356	230.296	360.776	246.276	201.096	217.234	252.353	243.793	107.625	272.479	125.284
ENSG00000236505	0	10.0328	0	0	0	2.38956	0	17.1798	0	8.18414	0	21.4262	0	0	2.72479	7.36963
ENSG00000233910	0	0	0	0	0	0	0	10.0216	0	17.5374	0	26.1876	0	2.851	1.36239	0
ENSG00000117016	402.83	90.2953	0	1.17517	66.4742	61.3321	0	22.9064	217.188	122.762	2.58611	104.75	16.2529	0	0	99.4901
ENSG00000237899	0	10.0328	6.10179	0	2.40268	15.1339	8.29322	51.5394	20.3614	29.2291	1.29306	126.177	1.25022	3.56376	0	49.745
ENSG00000272145	0	42.8675	52.4754	48.182	0	143.374	55.5008	41.5179	70.7801	86.518	70.4716	52.3752	13.1273	75.5516	96.0487	105.017
ENSG00000066136	5.0041	1330.72	1173.98	996.545	1227.77	1096.01	1367.74	996.429	1259.5	1556.16	2070.18	1345.09	1151.45	1275.82	961.169	2159.3
ENSG00000198974	0	0	0	0	0	1.59304	0	0	0	5.84581	0	0	0	0	0	20.2665
ENSG00000207962	0	3.6483	0	0	0	0	7.01734	8.58991	0	8.18414	1.29306	7.14207	0	0	0	0
ENSG00000117013	0	108.537	6.10179	0	12.8143	58.146	26.7935	5.7266	0	71.3189	25.8611	66.6593	5.00089	33.4993	0	55.2723
ENSG00000179862	0	0	0	145.721	0	4.77913	0	8.58991	7.75673	0	0	0	0	0	0	0
ENSG00000229528	0	8.20867	6.10179	0	0	0	0	11.4532	0	17.5374	0	26.1876	0	1.4255	0	0
ENSG00000228940	0	14.5932	23.1868	0	7.20804	0	1.27588	12.8849	15.5135	83.0105	2.58611	88.0855	0	5.70201	8.17436	64.4843
ENSG00000233118	0	0	0	0	0	2.38956	0	0	0	3.50749	0	7.14207	0	0	0	0
ENSG00000171793	3.75308	640.276	615.061	963.053	456.509	773.422	1632.49	585.545	1131.51	730.726	1584.64	816.577	1228.97	756.229	1008.17	537.983
ENSG00000281207	0	10.0328	19.5257	28.2041	12.8143	19.1165	37.6384	12.8849	31.9965	71.3189	21.982	64.2786	33.1309	10.6913	4.76838	23.9513
ENSG00000171790	0	21.8898	107.392	1.17517	1.60179	11.1513	20.4141	73.0142	0	36.244	18.1028	178.552	96.2671	19.957	23.1607	128.969
ENSG00000010803	947.027	518.058	1259.41	606.388	673.552	942.284	974.134	545.459	1089.82	694.482	1099.1	728.491	1088.32	738.41	934.602	576.674
ENSG00000235358	0	0	0	0	1.60179	1.59304	1.91382	2.8633	0	15.1991	3.87917	11.9034	1.87533	0	9.53675	23.9513
ENSG00000213987	0	0	0	0	0	0	0	0	0	4.67665	0	4.76138	0	0	0	0
ENSG00000229901	0	0	0	0	0	0	0	0	0	0	5.17223	0	0	0	0	0
ENSG00000127129	0	0	17.085	0	0	0	0	0	0	3.50749	0	28.5683	0	0	0	0
ENSG00000127124	1105.91	616.562	451.533	502.386	435.686	537.652	391.695	950.616	762.098	550.675	321.971	647.548	483.836	267.994	119.891	681.691
ENSG00000230881	0	30.0984	0	0	0	0	0	22.9064	0	0	4.5257	4.76138	0	0	0	7.36963
ENSG00000230638	0	0	0	0	58.4652	12.7443	22.9658	0	0	32.7365	0	4.76138	10.0018	0	0	0
ENSG00000227538	193.909	8.20867	2.44072	0	0	7.16869	5.74146	42.9495	0	14.0299	0	57.1366	0	0	4.08718	99.4901
ENSG00000228776	0	1.82415	6.10179	0	0	2.38956	0	15.7482	10.6655	8.18414	0	26.1876	0	4.27651	0	12.8969
ENSG00000044012	0	10.0328	0	0	0	7.96521	0	0	0	10.5225	0	21.4262	0	0	0	58.9571
ENSG00000197273	0	0.912074	10.9832	0	0	0	0	0	0	0	0	4.76138	0	0	0	0
ENSG00000198815	3251.42	953.117	629.705	1122.29	993.108	1050.61	1354.35	1238.38	1034.55	965.728	506.232	740.394	1377.12	992.862	1364.44	567.462
ENSG00000227527	0	0	9.76287	0	1.60179	3.9826	7.65528	31.4963	22.3006	8.18414	10.3445	33.3297	0	9.97852	1.36239	20.2665
ENSG00000177181	0	42.8675	46.3736	4.1131	6.40715	37.4365	8.93116	103.079	0	71.3189	15.5167	157.126	2.50044	7.12751	0	40.533
ENSG00000235002	0	6.38452	23.1868	0	10.4116	0	1.27588	0	0	19.8758	0	26.1876	3.12555	2.13825	0	57.1147
ENSG00000066185	0	105.801	75.6622	116.342	90.501	88.4138	165.864	210.453	294.756	157.837	142.883	157.126	53.7595	125.444	73.5692	182.398
ENSG00000127125	22.5185	1793.14	1863.49	1473.66	1217.36	1972.19	1924.66	1818.2	2448.22	1913.92	2350.13	1999.78	1148.33	1719.87	1419.61	1304.43
ENSG00000186409	1000.82	198.832	377.091	122.218	150.568	198.334	162.675	440.949	92.1111	630.178	240.509	766.582	126.272	354.95	123.978	790.393
ENSG00000230116	0	0	0	0	0	0	0	0	0	0	2.58611	4.76138	0	0	0	0
ENSG00000236876	15.0123	28.2743	26.8479	14.6896	7.20804	12.7443	4.46558	22.9064	2.90877	24.5524	10.3445	23.8069	11.252	14.9678	4.08718	31.3209
ENSG00000236180	0	12.769	14.6443	0	1.60179	5.57565	0	52.9711	0	11.6916	1.93959	33.3297	0.625111	1.4255	0	58.9571
ENSG00000171960	582.978	859.174	1148.36	772.675	793.686	802.893	901.409	488.193	442.133	661.746	1424.3	711.826	1033.93	1106.19	1403.27	626.419
ENSG00000234917	0	1.82415	0	0	12.0134	7.96521	13.3967	21.4748	0	5.84581	30.3868	0	30.6304	11.404	17.0299	0
ENSG00000065978	2682.2	1378.14	1397.31	5766.56	993.108	1897.31	725.337	569.797	684.531	545.999	460.975	552.32	1348.36	745.538	1284.74	477.184
ENSG00000164007	0	44.6916	0	0	54.4608	34.2504	0	148.892	0	274.753	0	333.297	0	5.70201	17.7111	178.714
ENSG00000117385	1840.26	363.005	224.546	1645.83	105.718	1878.2	1783.68	631.358	1386.51	330.873	99.5654	328.535	52.5093	76.2644	196.866	152.92
ENSG00000164008	0	14.5932	15.8647	13.5145	12.0134	16.7269	8.29322	25.7697	2.90877	17.5374	20.6889	14.2841	10.0018	24.2335	21.7983	1.84241
ENSG00000228452	2.50205	6.38452	0	13.5145	12.0134	18.32	7.65528	22.9064	0	9.3533	10.991	23.8069	6.87622	19.957	9.53675	9.21204
ENSG00000274386	0	51.0761	56.1365	21.1531	44.0492	5.57565	37.6384	70.1509	0	60.7964	14.8702	178.552	30.0053	19.957	6.13077	176.871
ENSG00000177868	415.341	504.377	469.838	571.721	301.136	364.807	294.09	400.862	270.516	216.295	291.584	202.359	460.707	337.131	369.209	309.525
ENSG00000164010	1.25103	351.148	100.069	380.168	127.342	221.433	237.952	154.618	287.968	374.132	403.434	385.672	165.654	191.73	206.403	333.476
ENSG00000228192	208.921	7.29659	36.6108	4.1131	18.4206	5.57565	18.5003	32.928	24.2398	75.9955	42.0244	85.7048	8.12644	24.9463	14.9863	40.533
ENSG00000164011	7.50616	200.656	195.257	109.291	267.498	222.229	861.857	399.431	797.973	701.497	1036.39	304.728	126.272	289.377	112.397	300.313
ENSG00000233708	0	0	0	0	16.8188	26.2852	0.63794	0	0	79.503	0	152.364	0	0	0	132.653
ENSG00000237090	0	0	0	0	0	1.59304	1.27588	0	0	0	1.29306	9.52276	0	0	0	0
ENSG00000225099	15.0123	5.47244	4.88143	4.1131	0	23.0991	6.3794	5.7266	1.93918	10.5225	6.46529	23.8069	1.25022	2.851	4.08718	57.1147
ENSG00000117394	1188.47	1894.38	2648.18	1483.07	2084.73	1247.35	1420.05	927.71	913.355	633.686	1278.19	747.537	2424.8	1032.06	1124.66	1017.01
ENSG00000227533	0	31.9226	29.2886	0	3.20357	27.0817	28.0693	45.8128	13.5743	78.3339	3.23264	199.978	46.2582	90.5194	0	81.066
ENSG00000207256	0	0	0	0	0	0	0	2.8633	4.84795	10.5225	0	16.6648	0	0	0	0
ENSG00000283136	0	6.38452	0	0	1.60179	1.59304	3.82764	0	0	5.84581	0	4.76138	0	0	0	5.52723
ENSG00000277513	0	0	0	0	3.20357	0	0	0	0	2.33832	0	4.76138	0	0	0	0
ENSG00000186973	0	0	0	0	0	0	0	37.2229	0	25.7216	0	16.6648	0	2.851	0	23.9513
ENSG00000117395	2158.02	976.831	634.586	1804.48	1492.87	1113.54	2081.6	748.754	1307.98	1012.49	2306.17	868.952	2638.59	2042.03	2229.56	1074.12
ENSG00000243710	0	114.921	37.8311	48.7696	52.859	48.5878	54.8628	188.978	74.6585	474.68	73.7043	618.979	60.6358	164.646	17.0299	512.19
ENSG00000179178	0	7.29659	2.44072	54.0579	52.0581	65.3147	110.364	1.43165	64.9626	39.7515	3.87917	40.4717	65.0115	188.166	14.9863	0
ENSG00000253313	0	0	0	0	0	0	0	0	0	4.67665	0	19.0455	0	0	6.81197	14.7393
ENSG00000066056	660.542	649.397	100.069	707.453	929.838	1085.66	1434.09	970.659	339.357	520.277	160.339	804.673	1123.95	2156.07	961.85	208.192
ENSG00000117400	6373.98	3661.98	2261.32	2327.43	2405.08	2289.2	7394.36	6038.7	5214.46	2152.43	5087.53	1030.84	1930.97	5093.32	3894.4	1376.28
ENSG00000234694	0	25.5381	7.32215	0	17.6197	10.3548	42.742	4.29495	49.4491	28.0599	30.3868	66.6593	3.75067	11.404	9.53675	75.5388
ENSG00000117399	2.50205	105.801	84.2047	412.485	70.4786	57.3495	605.405	25.7697	186.161	163.683	524.335	130.938	424.45	791.866	467.301	40.533
ENSG00000066322	42.5349	1640.82	1236.22	1842.08	1500.87	1602.6	2775.68	2093.07	3411.99	2309.1	2600.34	2285.46	1417.13	1421.94	1166.89	2352.76
ENSG00000159479	0	464.246	184.274	319.059	630.303	520.128	986.893	390.841	1316.7	770.478	1011.82	783.247	478.835	528.149	789.507	506.662
ENSG00000229431	0	7.29659	13.4239	25.8538	7.20804	0	27.4314	7.15826	6.78714	7.01497	1.29306	0	9.37666	5.70201	19.0735	12.8969
ENSG00000198198	1044.61	904.777	874.997	255.012	1080.41	583.85	801.89	469.582	733.98	996.126	952.983	1361.75	554.473	858.152	691.415	1239.94
ENSG00000178922	177.646	118.57	0	387.806	23.2259	121.868	94.4151	81.6041	113.442	0	5.17223	9.52276	88.7657	9.26576	51.771	0
ENSG00000229348	0	24.626	32.9497	0	10.4116	11.9478	9.5691	5.7266	3.87836	22.2141	7.11181	40.4717	12.5022	52.0308	14.9863	20.2665
ENSG00000142949	0	467.894	69.5604	0	41.6465	46.9947	15.9485	128.849	0	291.121	34.9125	440.428	121.272	65.5731	155.313	147.393
ENSG00000066135	1045.86	556.365	513.771	389.569	589.458	734.392	1062.81	436.654	1154.78	1418.19	1690.67	1140.35	613.859	625.795	726.156	283.731
ENSG00000236200	187.654	45.6037	4.88143	26.4413	61.6688	45.4017	67.6216	54.4027	41.6924	50.274	83.4022	88.0855	43.7578	49.8926	40.8718	47.9026
ENSG00000126091	1936.59	1398.21	273.36	460.079	396.442	846.702	1048.13	479.603	616.66	289.952	281.24	561.843	738.881	275.122	623.295	270.834
ENSG00000229444	0	15.5053	18.3054	27.0289	21.6241	16.7269	36.3626	50.1078	10.6655	54.9506	5.81876	107.131	19.3784	12.8295	7.49316	90.278
ENSG00000283414	36.2798	3.6483	0	0	0.800894	0	0	0	0	0	0	0	2.50044	0	0	0
ENSG00000233674	0	1.82415	0	0	0	0	0.63794	0	0	2.33832	2.58611	0	0	0	0	22.1089
ENSG00000283477	0	8.20867	0	0	2.40268	11.1513	0.63794	28.633	0	3.50749	3.23264	19.0455	15.0027	3.56376	10.8991	0
ENSG00000224751	0	0	18.3054	0	8.80983	30.2678	25.5176	4.29495	0	35.0749	11.6375	21.4262	6.25111	34.9248	1.36239	0
ENSG00000117407	0	0	4.88143	0	0	0	1.27588	0	0	0	0	4.76138	0	0	5.44957	0
ENSG00000237950	0	41.0433	28.0682	15.2772	35.2393	37.4365	31.897	81.6041	24.2398	11.6916	96.3328	66.6593	35.6313	75.5516	47.0026	70.0115
ENSG00000117408	678.056	1216.71	273.36	695.701	651.927	941.488	849.098	422.337	525.518	683.96	1064.83	726.11	1196.46	1109.75	631.469	585.886
ENSG00000132768	1578.8	739.692	1037.3	1068.23	1017.94	818.027	1484.49	700.077	1369.06	782.17	1491.54	647.548	1152.08	1053.45	1010.9	755.388
ENSG00000117410	11677.1	8275.25	5833.31	7557.52	7760.66	6944.07	4198.92	10050.2	6808.47	5123.27	3606.34	3885.29	5237.18	3725.55	4623.96	7126.44
ENSG00000117411	0	31.9226	12.2036	139.845	7.20804	37.4365	28.0693	11.4532	7.75673	59.6273	53.0153	42.8524	68.7622	29.9355	74.9316	0
ENSG00000159214	1452.44	218.898	111.053	193.903	128.143	187.182	108.45	227.633	136.712	252.539	180.381	280.921	278.174	310.047	116.485	70.0115
ENSG00000196517	0	41.0433	168.409	0	0	31.0643	19.1382	2.8633	2.90877	56.1198	86.6348	64.2786	13.7524	79.8281	0	64.4843
ENSG00000230615	0	88.4712	15.8647	26.4413	24.8277	31.0643	59.3284	73.0142	41.6924	189.404	49.7827	307.109	40.6322	47.0416	28.6103	226.616
ENSG00000227163	0	5.47244	0	0	0	5.57565	0.63794	0	0	1.16916	0	14.2841	0	0	0	0
ENSG00000171872	0	30.0984	4.88143	0	0	39.826	2.55176	74.4459	0	123.931	10.3445	92.8469	0	8.55301	0	213.719
ENSG00000233514	35.0287	12.769	12.2036	18.8027	8.00894	14.3374	19.1382	2.8633	7.75673	30.3982	32.3264	38.091	35.0062	28.51	34.0598	0
ENSG00000283039	0	4.56037	0	0	0	0	0	0	0	26.8907	0	80.9434	0	0	0	5.52723
ENSG00000226804	0	1.82415	0	0	27.2304	0	1.27588	0	0	0	0	33.3297	0	2.851	0	0
ENSG00000200171	0	0	0	0	0	0	0	0	0	4.67665	0	21.4262	0	0	0	12.8969
ENSG00000238037	0	1.82415	4.88143	0	4.80536	1.59304	0	40.0862	0	40.9207	0	88.0855	0	1.4255	0	51.5874
ENSG00000271329	0	0.912074	12.2036	1.76276	6.40715	3.18608	0.63794	30.0647	11.6351	31.5674	0.646529	21.4262	0	1.4255	3.40598	29.4785
ENSG00000178028	3225.15	1274.17	1413.18	1512.45	2007.84	1461.62	1724.35	1106.67	1529.04	1649.69	2013.94	1152.25	1702.18	1587.3	1803.13	1536.57
ENSG00000117419	885.727	996.897	982.389	1692.25	1025.14	1107.96	1747.32	1372.95	722.345	783.339	1436.59	771.343	1458.38	1150.38	1735.01	508.505
ENSG00000233602	0	0	0	0	0	0	0	1.43165	0	30.3982	0	30.949	0	0	0	0
ENSG00000199385	0	0	0	0	0	0	0	1.43165	0	1.16916	0	0	0	2.13825	0	11.0545
ENSG00000187147	1598.81	2185.33	1505.92	2746.96	3038.59	2146.62	3692.4	2625.65	3833.76	2247.13	3074.24	1440.32	2299.16	3702.74	3144.4	1214.15
ENSG00000263381	0	0	2.44072	0	8.80983	0	4.46558	8.58991	17.4526	4.67665	8.40487	14.2841	5.00089	4.98926	1.36239	0
ENSG00000126106	67.5554	69.3176	82.9844	221.52	144.161	222.229	433.161	209.021	348.083	202.265	426.709	292.825	197.535	166.784	150.544	281.889
ENSG00000198520	3215.14	4109.81	3740.4	8602.84	5276.29	5003.74	5337	2674.32	2678.01	2416.66	5323.52	2154.52	4190.74	4619.34	3385.55	2452.25
ENSG00000199377	65.0534	1.82415	32.9497	15.8648	6.40715	23.0991	16.5864	5.7266	23.2702	39.7515	6.46529	35.7103	5.626	14.9678	4.08718	9.21204
ENSG00000200169	0	9.12074	19.5257	44.0689	15.217	9.55825	5.10352	8.58991	3.87836	17.5374	17.4563	30.949	18.7533	20.6698	6.81197	42.3754
ENSG00000142945	575.472	93.0315	101.29	158.648	71.2795	50.9773	539.697	90.194	128.956	332.042	463.561	380.91	186.908	356.376	325.612	204.507
ENSG00000225721	0	0.912074	1.22036	0.587585	6.40715	0	1.91382	8.58991	0	21.0449	3.23264	0	0	4.98926	14.3051	29.4785
ENSG00000142937	10956.5	7282.91	12040.1	8179.19	8220.37	6538.64	5897.11	5116.72	5812.7	8147.89	9944.26	5573.19	10917.6	9809.59	9916.18	7034.32
ENSG00000200913	0	41.0433	14.6443	4.1131	29.6331	38.233	6.3794	11.4532	35.8749	10.5225	7.11181	4.76138	45.6331	36.3503	17.0299	3.68482
ENSG00000234093	12.5103	14.5932	24.4072	12.9269	18.4206	19.1165	10.207	8.58991	16.483	18.7066	25.2146	23.8069	18.7533	18.5315	34.0598	18.4241
ENSG00000142959	0	14.5932	128.138	68.7475	40.8456	23.8956	31.259	188.978	11.6351	204.603	14.2236	280.921	13.7524	32.0738	10.218	62.6419
ENSG00000173846	1467.45	545.42	1739.01	767.387	992.307	477.913	41.4661	390.841	156.104	332.042	30.3868	180.932	306.304	280.824	83.7872	541.668
ENSG00000188396	5.0041	33.7467	0	0	4.80536	19.913	0	21.4748	42.662	4.67665	0	0	2.50044	0	2.72479	0
ENSG00000222009	43.7859	287.303	284.344	116.342	364.407	211.875	59.3284	312.1	82.4152	115.747	121.547	133.319	76.2635	194.581	67.4385	587.728
ENSG00000117425	0	62.9331	184.274	9.98895	26.4295	14.3374	63.156	103.079	0	169.529	51.7223	335.677	119.396	66.2859	44.2778	38.6906
ENSG00000226499	7.50616	25.5381	4.88143	11.7517	20.8232	9.55825	8.29322	2.8633	3.87836	15.1991	5.81876	16.6648	17.5031	16.3933	21.7983	47.9026
ENSG00000070785	596.74	379.423	453.973	800.879	691.972	696.159	1141.27	697.214	1050.07	896.747	1229.05	971.321	1084.57	1038.48	696.864	1398.39
ENSG00000253039	0	0	2.44072	0	0.800894	1.59304	2.55176	7.15826	0	1.16916	0	9.52276	0	0	0	14.7393
ENSG00000229815	0	0	0	0	0	5.57565	1.91382	0	0	0	18.7493	21.4262	0	3.56376	0	18.4241
ENSG00000232369	0	0	14.6443	0	0	0	0	0	0	0	0	4.76138	0	6.41476	0	11.0545
ENSG00000268949	0	5.47244	7.32215	0	16.0179	7.16869	0	20.0431	0	11.6916	2.58611	61.8979	4.37578	0.712751	0	0
ENSG00000126107	501.662	1112.73	556.483	1419.61	273.105	1640.83	2252.57	1799.59	2258.18	354.256	881.865	702.303	805.768	287.951	1223.43	1009.64
ENSG00000126088	9868.09	5468.8	4360.34	7421.2	5040.82	4862.76	7565.33	5265.61	5034.12	4606.5	8517.37	3416.29	8716.55	7811.75	5061.97	4342.56
ENSG00000162415	0	43.7795	259.936	49.9448	64.0715	86.8208	85.4839	107.374	0.969591	180.051	31.6799	173.79	49.3838	29.9355	10.218	278.204
ENSG00000234315	2.50205	10.0328	2.44072	0	3.20357	3.18608	2.55176	74.4459	1.93918	11.6916	9.0514	26.1876	2.50044	5.70201	4.08718	77.3812
ENSG00000281912	0	20.0656	0	0	30.434	15.9304	29.9832	42.9495	62.0538	65.4731	27.1542	54.7559	28.13	52.7436	40.8718	88.4356
ENSG00000186603	256.46	68.4055	2.44072	0	23.2259	58.9425	625.181	2.8633	190.04	121.593	9.0514	71.4207	188.783	260.867	106.267	0
ENSG00000132781	81.3167	722.363	1247.21	757.398	533.395	778.201	954.996	435.222	510.974	633.686	1070	526.132	717.002	842.472	786.782	639.316
ENSG00000132773	243.95	1223.09	1992.85	1403.74	1245.39	664.298	991.996	541.164	718.467	798.538	1125.61	535.655	1053.31	980.033	1042.91	735.121
ENSG00000070759	83.8188	303.721	418.583	446.565	319.557	284.358	377.66	387.977	604.055	440.774	481.017	352.342	343.186	325.727	327.656	388.748
ENSG00000236872	0	10.9449	0	0	2.40268	7.16869	0	1.43165	0	7.01497	0.646529	23.8069	0	2.13825	0	0
ENSG00000280670	0	88.4712	43.9329	119.28	96.1072	101.158	75.2769	356.481	55.2667	388.162	205.596	99.989	48.7586	66.2859	173.024	193.453
ENSG00000132763	0	198.832	209.902	153.947	136.953	130.629	197.761	131.712	234.641	163.683	197.191	176.171	111.27	181.039	35.4222	423.754
ENSG00000117450	2124.24	2662.34	3302.29	3001.97	3606.42	3464.07	4548.51	3158.22	4259.41	4928.02	7123.45	2835.4	6048.57	7704.84	4134.18	3677.45
ENSG00000234379	0	7.29659	0	0	8.00894	1.59304	0	47.2445	0	25.7216	0	49.9945	0	2.13825	2.72479	20.2665
ENSG00000117448	5389.42	4758.29	3953.96	5646.7	5048.03	3425.04	6408.1	3915.57	5553.82	5110.41	6722.6	3859.1	6053.57	7008.48	4227.51	4469.68
ENSG00000280836	0	2.73622	0	0	0	2.38956	0	0	0	2.33832	0	0	0.625111	0	0	0
ENSG00000132780	4601.27	2145.2	2105.12	3237.6	2300.17	2631.71	4081.54	1178.25	2432.7	3577.64	5984.27	2937.77	4041.97	3209.52	4305.16	2686.23
ENSG00000281112	0	0	2.44072	0	0	2.38956	6.3794	4.29495	4.84795	4.67665	1.29306	21.4262	3.75067	0	0	11.0545
ENSG00000281825	0	2.73622	1.22036	3.52551	2.40268	3.9826	1.91382	0	0	4.67665	1.93959	0	5.00089	1.4255	1.36239	0
ENSG00000159588	0	59.2848	0	48.7696	36.0402	58.146	4.46558	12.8849	27.1485	104.055	36.8521	128.557	59.3855	94.0831	67.4385	33.1634
ENSG00000159592	5847.3	1609.81	1796.37	1418.43	1918.14	1558.79	2503.91	1849.69	2795.33	2267.01	3063.9	2183.09	1700.93	1785.44	2806.53	2382.23
ENSG00000225447	2.50205	24.626	31.7293	55.233	20.0223	11.1513	17.8623	45.8128	36.8445	15.1991	17.4563	66.6593	10.6269	14.255	17.0299	0
ENSG00000234329	364.049	46.5158	43.9329	4.1131	33.6375	47.7913	16.5864	0	0	7.01497	18.1028	23.8069	60.6358	28.51	100.136	0
ENSG00000159596	589.233	561.838	449.092	850.236	539.001	705.718	1801.54	926.278	2078.8	1107.2	1688.09	935.611	432.577	752.665	502.723	467.972
ENSG00000197429	0	167.822	218.444	49.3572	30.434	165.676	91.2254	220.474	16.483	203.434	128.013	226.166	109.394	127.582	117.847	112.387
ENSG00000230896	0	1.82415	4.88143	0	2.40268	10.3548	0	2.8633	0	14.0299	5.81876	7.14207	1.25022	0	0	22.1089
ENSG00000236111	15.0123	3.6483	9.76287	5.28827	10.4116	11.1513	5.10352	0	3.87836	44.4282	13.5771	47.6138	19.3784	19.957	9.53675	86.5932
ENSG00000086015	386.567	139.547	96.4083	510.612	69.6777	160.101	121.209	157.482	95.9895	282.937	108.617	488.041	126.898	171.06	147.82	368.482
ENSG00000232467	0	0	0	0	5.60626	4.77913	3.82764	0	1.93918	3.50749	0	7.14207	1.25022	4.27651	0	95.8052
ENSG00000117461	384.065	50.1641	56.1365	127.506	75.284	108.327	149.916	62.9926	193.918	164.852	91.8071	311.87	25.0044	104.774	10.8991	222.931
ENSG00000226957	0	22.8018	4.88143	7.63861	21.6241	14.3374	2.55176	98.7839	23.2702	42.0898	7.75834	121.415	24.3793	10.6913	4.08718	93.9628
ENSG00000227857	0	0	0	0	2.40268	4.77913	0	0	0	2.33832	4.5257	14.2841	2.50044	0	0	5.52723
ENSG00000117472	2.50205	3.6483	9.76287	0	0	0	0.63794	54.4027	7.75673	43.259	1.29306	99.989	0	0	0	163.974
ENSG00000085998	0	817.218	639.468	1006.53	794.487	671.467	735.545	243.381	645.747	768.14	348.479	621.36	1592.16	792.579	1029.97	615.364
ENSG00000171357	0	0.912074	23.1868	38.7806	39.2438	31.8608	56.7766	58.6977	63.0234	19.8758	36.8521	38.091	37.5067	53.4563	38.8282	0
ENSG00000085999	121.35	158.701	23.1868	15.2772	64.8724	39.0295	592.008	0	112.473	157.837	396.322	238.069	141.275	198.145	233.65	210.035
ENSG00000132128	510.419	2047.61	3221.75	3217.03	2469.96	3057.05	4676.1	2957.79	4222.57	3691.05	4840.56	3121.08	3321.21	3347.08	3554.48	1800.03
ENSG00000173660	5642.13	4298.6	4800.89	3088.94	3607.22	3012.44	3232.44	3906.98	2571.35	3360.17	3976.15	2861.59	4258.88	4004.95	4931.18	3554.01
ENSG00000117481	2809.8	886.536	1695.08	1472.49	1224.57	966.18	1337.12	1424.49	1142.18	1283.74	1825.8	1187.96	1950.97	1821.79	1491.14	1809.25
ENSG00000225779	0	1.82415	2.44072	0	5.60626	3.18608	0.63794	5.7266	0	10.5225	3.23264	4.76138	5.626	2.851	2.72479	0
ENSG00000117480	497.908	171.47	256.275	675.136	76.0849	145.763	95.691	124.554	35.8749	202.265	120.254	121.415	100.643	141.125	64.0325	289.258
ENSG00000232022	0	28.2743	37.8311	0.587585	24.8277	3.18608	24.8796	148.892	10.6655	137.961	10.3445	192.836	17.5031	27.7973	8.17436	58.9571
ENSG00000224863	0	1.82415	0	0	0	0	6.3794	0	0	36.244	1.29306	7.14207	0	2.13825	0	18.4241
ENSG00000197587	0	31.0105	0	0	0	33.4539	1.27588	101.647	0	91.1947	0	135.699	0	0	10.8991	51.5874
ENSG00000269956	0	34.6588	12.2036	39.9558	1.60179	0	2.55176	80.1725	1.93918	86.518	5.81876	26.1876	3.12555	3.56376	0	22.1089
ENSG00000162456	238.946	4.56037	0	0	5.60626	1.59304	0	0	0	52.6123	0	33.3297	0	0	0	18.4241
ENSG00000079277	7.50616	2135.17	1668.23	1099.96	1882.9	1134.25	1402.19	2692.94	1768.53	1827.4	1047.38	1759.33	1013.3	1253.73	811.305	1888.47
ENSG00000142961	2.50205	2334.91	319.734	139.258	253.883	554.379	445.282	990.703	973.469	460.65	801.049	792.77	460.082	450.459	33.3786	372.167
ENSG00000123472	92.5759	83.9108	100.069	1879.1	76.8858	336.928	152.468	11.4532	60.1146	139.13	114.436	226.166	26.2547	63.4348	37.4658	165.817
ENSG00000233647	0	0	10.9832	0	6.40715	3.9826	1.27588	62.9926	10.6655	35.0749	0	35.7103	0	3.56376	0	49.745
ENSG00000186118	0	0.912074	76.8826	0	27.2304	25.4887	4.46558	21.4748	0	50.274	9.69793	85.7048	21.8789	6.41476	25.2043	3.68482
ENSG00000228237	0	19.1536	40.2718	0	11.2125	3.18608	0	37.2229	0.969591	17.5374	7.75834	26.1876	0.625111	3.56376	5.44957	14.7393
ENSG00000159658	811.916	4282.19	982.389	3321.03	1063.59	2833.22	2042.05	1918.41	3675.72	620.825	722.819	707.065	2246.02	1053.45	2058.58	707.485
ENSG00000236476	0	0	0	0	0	3.18608	0	0	0	16.3683	0	16.6648	0	0	0	0
ENSG00000142973	0	2.73622	4.88143	0	6.40715	16.7269	0	25.7697	0	38.5824	1.29306	85.7048	0	1.4255	0	55.2723
ENSG00000154198	0	7.29659	7.32215	0	5.60626	19.913	3.1897	44.3812	26.179	40.9207	0	126.177	0	0	0	47.9026
ENSG00000238145	0	3.6483	0	0	4.80536	11.1513	0	0	0	3.50749	0	14.2841	1.25022	1.4255	2.72479	3.68482
ENSG00000187048	0	1.82415	0	0	0	13.5409	8.29322	0	26.179	46.7665	0	35.7103	0	1.4255	0	101.332
ENSG00000259832	0	0	0	0	0.800894	0	3.82764	5.7266	0	18.7066	0	23.8069	0	0	0	0
ENSG00000261196	0	0	0	0	0	5.57565	0	0	0	1.16916	0	0	0	0	0	0
ENSG00000261593	0	0	0	0	0	1.59304	0	0	0	7.01497	0	7.14207	0	0	0	0
ENSG00000186377	0	25.5381	19.5257	0	64.8724	0.796521	16.5864	64.4243	5.81754	72.4881	2.58611	114.273	2.50044	5.70201	0	29.4785
ENSG00000186160	0	11.857	7.32215	4.70068	3.20357	6.37217	12.7588	55.8344	0	68.9806	8.40487	104.75	11.252	3.56376	3.40598	114.229
ENSG00000225154	0	3.6483	0	0	2.40268	8.76173	12.1209	24.3381	0	19.8758	0	52.3752	2.50044	14.255	7.49316	29.4785
ENSG00000225506	0	72.0538	9.76287	3.52551	17.6197	7.96521	24.8796	8.58991	0	31.5674	1.29306	52.3752	23.7542	27.7973	4.76838	9.21204
ENSG00000162365	0	4.56037	0	5.28827	4.80536	16.7269	6.3794	2.8633	25.2094	73.6572	2.58611	140.461	0	2.13825	3.40598	106.86
ENSG00000225514	0	0	0	0	4.00447	2.38956	0	27.2014	0	35.0749	0	47.6138	0	0	0	18.4241
ENSG00000224805	0	181.503	145.223	35.2551	74.4831	27.8782	21.052	161.777	29.0877	19.8758	29.0938	126.177	31.8807	29.9355	42.9154	125.284
ENSG00000162366	530.435	1001.46	840.827	232.096	237.065	413.394	137.157	1328.57	203.614	1034.71	1147.59	71.4207	300.053	540.978	737.055	2087.45
ENSG00000162367	688.064	1244.98	400.278	1138.74	651.127	540.041	863.132	964.933	786.338	1027.69	1618.91	752.298	983.299	831.068	930.515	1157.03
ENSG00000226252	36.2798	44.6916	68.3401	27.6165	29.6331	47.7913	46.5696	111.669	26.179	33.9057	66.5924	52.3752	27.5049	62.7221	43.5966	68.1691
ENSG00000123473	92.5759	177.854	209.902	217.994	102.514	153.729	469.524	264.855	310.269	211.618	541.791	266.637	147.526	269.42	275.203	162.132
ENSG00000162368	778.138	1825.97	1178.87	2919.12	709.592	1060.97	530.128	1277.03	954.077	629.009	524.981	826.099	963.921	642.901	726.837	1363.38
ENSG00000225762	0	22.8018	7.32215	0	6.40715	12.7443	3.82764	22.9064	20.3614	43.259	10.3445	71.4207	9.37666	12.1168	9.53675	14.7393
ENSG00000186790	0	0	0	0	0	4.77913	0	0	0	0	0	0	0	1.4255	0	0
ENSG00000237424	0	83.9108	114.714	119.867	47.2527	101.955	222.003	54.4027	114.412	88.8563	184.907	33.3297	150.027	79.1154	138.283	3.68482
ENSG00000186564	0	9.12074	17.085	17.04	8.00894	11.1513	6.3794	17.1798	0	23.3832	11.6375	9.52276	6.25111	0	6.81197	3.68482
ENSG00000271355	0	0	0	0	0	0	0	0	0	3.50749	0	38.091	0	2.851	0	0
ENSG00000229554	0	0	17.085	0	3.20357	8.76173	0	8.58991	0	16.3683	0	30.949	0	0	0	49.745
ENSG00000227883	0	0	21.9665	0	0	5.57565	4.46558	14.3165	0	2.33832	0	26.1876	0	4.27651	2.04359	12.8969
ENSG00000227947	0	3.6483	0	0	0	0	5.10352	0	0	8.18414	10.991	4.76138	5.00089	4.98926	0	22.1089
ENSG00000269113	0	5.47244	0	0	5.60626	0	14.6726	0	0	39.7515	0	85.7048	0	1.4255	0	175.029
ENSG00000225028	0	0	0	0	4.00447	8.76173	0	20.0431	0	40.9207	0	40.4717	0	0	0	3.68482
ENSG00000226133	0	3.6483	8.54251	0	1.60179	3.9826	0	15.7482	0	11.6916	0	59.5172	0	2.851	0	35.0058
ENSG00000237180	0	0	0	0	2.40268	0	0	0	0	5.84581	0	19.0455	0	0	0	0
ENSG00000242267	0	7.29659	6.10179	0	22.425	23.8956	3.1897	32.928	6.78714	18.7066	0	85.7048	15.0027	4.27651	0	73.6963
ENSG00000279096	0	0	2.44072	0	6.40715	18.32	0	0	0	50.274	0	145.222	0	2.851	0	75.5388
ENSG00000223720	0	5.47244	0	0	15.217	3.18608	0.63794	0	0	0	0	19.0455	0	2.851	0	5.52723
ENSG00000117834	0	116.745	65.8994	28.2041	18.4206	54.1634	3.82764	121.69	0	67.8114	10.3445	171.41	25.6295	49.1798	4.76838	141.865
ENSG00000272491	0	0	26.8479	0	8.00894	0	1.27588	18.6115	0	0	2.58611	7.14207	6.25111	13.5423	0	0
ENSG00000279214	0	0	0	0	0	0	2.55176	0	0	2.33832	0.646529	4.76138	2.50044	0	2.04359	0
ENSG00000132122	683.06	374.862	208.681	501.798	612.684	530.483	526.938	1032.22	302.512	346.072	285.766	404.717	611.358	727.719	419.617	82.9084
ENSG00000224986	0	12.769	14.6443	24.6786	30.434	6.37217	3.82764	2.8633	0	17.5374	0	19.0455	22.504	0	0	88.4356
ENSG00000206700	0	0	0	0	0	6.37217	0	0	0	0	0.646529	0	0	0	0	3.68482
ENSG00000235105	0	3.6483	2.44072	14.6896	1.60179	9.55825	14.6726	20.0431	13.5743	2.33832	3.87917	4.76138	6.25111	0	7.49316	0
ENSG00000223175	0	2.73622	0	0	2.40268	0.796521	0	11.4532	0	4.67665	0	14.2841	1.87533	2.13825	0	0
ENSG00000232514	0	0	0	0	8.00894	0	0	32.928	0	8.18414	0	45.2331	0	0	0	29.4785
ENSG00000186094	117.596	46.5158	26.8479	1.17517	27.2304	16.7269	13.3967	211.884	9.69591	78.3339	0	211.881	0	10.6913	2.72479	171.344
ENSG00000162373	297.744	392.192	115.934	270.877	472.527	334.539	344.487	85.8991	244.337	350.749	494.594	233.308	514.466	431.927	646.456	462.445
ENSG00000229846	0	0	0	0	0.800894	4.77913	3.1897	0	0	7.01497	0	0	0	0	0	12.8969
ENSG00000230114	0	0	7.32215	0	4.80536	0.796521	5.74146	45.8128	0	28.0599	0	21.4262	0	0	0	14.7393
ENSG00000225623	48.79	0	0	0	3.20357	3.18608	2.55176	5.7266	0	14.0299	0	0	0	0	1.36239	23.9513
ENSG00000237478	0	3.6483	0	0	0	0	0	0	0	2.33832	1.29306	16.6648	0	0	0	117.914
ENSG00000215887	509.168	2.73622	6.10179	2.35034	20.0223	0	5.74146	7.15826	3.87836	49.1048	5.17223	90.4662	0	4.27651	0	18.4241
ENSG00000279324	0	0	0	0	0	1.59304	7.65528	40.0862	0	65.4731	0	76.1821	0	1.4255	0	136.338
ENSG00000233595	0	0	0	0	0	0	1.27588	0	0	2.33832	1.29306	9.52276	0	0	0	0
ENSG00000162374	2.50205	98.504	28.0682	58.7585	53.6599	65.3147	28.7073	80.1725	96.9591	75.9955	2.58611	228.546	31.2555	33.4993	25.8855	158.447
ENSG00000230828	0	4.56037	0	0	1.60179	3.18608	0	22.9064	0	0	0	4.76138	0	0	0	0
ENSG00000237337	0	8.20867	0	0	0	0	0	0	0	17.5374	0	35.7103	1.25022	0	0	11.0545
ENSG00000233407	0	0	0	0	0	0	0	2.8633	0	8.18414	0	0	0	0	0	0
ENSG00000234080	10.0082	16.4173	26.8479	11.7517	11.2125	19.1165	11.4829	60.1293	7.75673	60.7964	5.17223	71.4207	16.2529	17.106	14.9863	18.4241
ENSG00000229316	0	0	0	0	0	0	0	2.8633	0	0	0	4.76138	0	0	0	18.4241
ENSG00000225671	0	0	0	0	0.800894	0	0	48.6761	0	70.1497	1.29306	66.6593	0	0	5.44957	79.2236
ENSG00000185104	0	207.953	317.293	651.045	298.733	199.927	302.383	481.035	234.641	245.524	210.768	433.286	308.18	271.558	387.601	320.579
ENSG00000225767	0	12.769	51.2551	0.587585	17.6197	5.57565	26.7935	57.266	4.84795	31.5674	12.284	59.5172	17.5031	12.1168	12.9427	81.066
ENSG00000207194	0	3.6483	0	6.46344	7.20804	11.9478	1.27588	5.7266	3.87836	18.7066	0.646529	14.2841	3.12555	5.70201	9.53675	9.21204
ENSG00000230585	0	0	39.0515	0	0	9.55825	2.55176	0	0	42.0898	0	61.8979	21.8789	0	4.76838	176.871
ENSG00000237130	0	0	4.88143	0	2.40268	12.7443	12.7588	0	12.6047	4.67665	0.646529	21.4262	1.25022	7.12751	2.72479	44.2178
ENSG00000123080	290.238	137.723	98.849	750.347	98.5099	211.875	296.004	128.849	347.114	198.758	377.573	161.887	30.0053	79.8281	367.846	0
ENSG00000265538	0	0	0	0	0	0	0	14.3165	0	8.18414	0	19.0455	0	0	0	0
ENSG00000275816	0	0	0	0	0	0	0	2.8633	0	12.8608	0	7.14207	0	0	0	0
ENSG00000204006	0	0	0	0	4.00447	1.59304	0	0	0	3.50749	0	28.5683	0	2.13825	0	5.52723
ENSG00000200262	0	3.6483	2.44072	0	0	0	0	2.8633	0	0	0	9.52276	0	0	0	0
ENSG00000213478	7.50616	35.5709	9.76287	7.05103	16.0179	11.9478	7.65528	37.2229	0.969591	23.3832	11.6375	78.5628	12.5022	9.97852	8.17436	53.4299
ENSG00000203356	2.50205	5.47244	0	14.1021	42.4474	14.3374	13.3967	55.8344	13.5743	85.3488	1.29306	157.126	0	9.97852	0	103.175
ENSG00000123091	3100.04	2820.13	430.787	2366.21	434.084	1831.2	401.902	1139.59	658.352	91.1947	63.3598	185.694	312.555	202.421	467.982	326.106
ENSG00000233406	236.444	166.91	95.188	69.9227	134.55	147.356	19.7761	90.194	25.2094	116.916	10.3445	147.603	160.028	191.017	140.327	130.811
ENSG00000236434	0	21.8898	7.32215	1.17517	11.2125	10.3548	0	44.3812	1.93918	11.6916	0.646529	0	3.12555	1.4255	2.04359	25.7937
ENSG00000085831	0	39.2192	39.0515	0	42.4474	46.9947	15.3106	38.6546	11.6351	318.012	0	269.018	0.625111	7.12751	0	93.9628
ENSG00000261664	0	7.29659	0	0	0	1.59304	0	22.9064	0	40.9207	1.29306	64.2786	0	7.84026	0	25.7937
ENSG00000085832	1158.45	2998.9	1878.13	2709.94	3040.19	2520.99	2596.41	2787.42	1972.15	2484.47	3904.39	2740.17	3400.6	2883.08	3761.57	3507.95
ENSG00000232027	0	41.0433	24.4072	12.3393	129.745	70.0938	9.5691	0	0	42.0898	44.6105	97.6083	83.7649	47.7543	32.0162	68.1691
ENSG00000238140	175.144	13.6811	43.9329	5.87585	9.61072	3.18608	7.65528	35.7913	0	28.0599	2.58611	52.3752	13.1273	12.1168	8.85556	25.7937
ENSG00000227070	0	1.82415	13.4239	29.9669	4.80536	9.55825	2.55176	0	1.93918	19.8758	14.2236	0	16.878	2.13825	5.44957	18.4241
ENSG00000252032	0	0.912074	0	0	0	0	0	0	0.969591	4.67665	2.58611	0	0	0	0	0
ENSG00000227742	0	0	19.5257	0	2.40268	7.96521	3.1897	4.29495	0	67.8114	3.87917	28.5683	5.00089	4.27651	0	82.9084
ENSG00000117859	4024.55	1753.92	1869.59	2307.45	2529.22	2611	3691.12	2000.02	3285.94	2820.02	3574.66	2104.53	2236.02	2309.31	3480.92	3572.43
ENSG00000236973	0	9.12074	0	25.2662	36.8411	18.32	0	12.8849	0	4.67665	5.17223	38.091	16.878	5.70201	6.81197	12.8969
ENSG00000232846	0	42.8675	23.1868	8.2262	59.2661	31.0643	20.4141	0	0	26.8907	0	19.0455	23.7542	22.0953	10.8991	71.8539
ENSG00000212624	0	4.56037	0	0	0	0	0	1.43165	0	0	0	4.76138	0.625111	0	0	3.68482
ENSG00000078618	3336.49	6335.27	5412.29	4669.54	5273.88	5257.04	5377.83	6475.36	5234.82	4987.65	5805.18	3880.52	4735.84	5438.29	4500.67	5510.64
ENSG00000266993	0	2.73622	19.5257	0	8.00894	6.37217	12.1209	1.43165	8.72632	15.1991	5.17223	2.38069	5.00089	3.56376	5.44957	27.6361
ENSG00000272175	0	3.6483	0	0	0.800894	2.38956	1.27588	0	0	1.16916	3.87917	2.38069	0	0	1.36239	0
ENSG00000230604	0	5.47244	0	0	0	0	0	0	0	0	0	0	0	0	4.76838	0
ENSG00000169213	0	86.647	34.17	0	17.6197	108.327	20.4141	73.0142	0	144.976	9.0514	404.717	0	1.4255	0.681197	390.591
ENSG00000200839	0	4.56037	0	0	3.20357	0	1.27588	4.29495	0	0	0	9.52276	0	0	0	0
ENSG00000229032	0	0	0	0	0	0	0	0	0	8.18414	0	4.76138	0	0	0	0
ENSG00000264613	0	0	0	0	0	1.59304	0	0	0	7.01497	0	7.14207	0	0	0	0
ENSG00000117862	982.056	2569.31	1951.35	1931.39	1667.46	2247.78	2529.43	2269.17	2659.59	2728.82	2810.46	1966.45	2537.32	2487.5	2551.76	2470.67
ENSG00000198841	819.422	451.477	796.894	398.971	529.391	327.37	478.455	366.503	382.019	376.47	309.687	307.109	589.48	581.605	433.922	405.33
ENSG00000223390	0	0	0	0	10.4116	0.796521	0	17.1798	0	11.6916	3.23264	19.0455	10.0018	5.70201	5.44957	22.1089
ENSG00000228369	0	10.9449	10.9832	5.87585	13.6152	8.76173	9.5691	47.2445	5.81754	47.9357	3.23264	23.8069	19.3784	21.3825	15.6675	79.2236
ENSG00000134717	1336.1	1402.77	1320.43	1924.34	1717.12	1835.98	2115.41	1374.39	2323.14	2194.52	2238.28	1759.33	2620.46	1574.47	2762.93	1262.05
ENSG00000157077	0	47.4278	56.1365	182.152	15.217	63.7217	15.3106	48.6761	42.662	113.409	8.40487	226.166	73.138	31.361	70.8445	180.556
ENSG00000241745	0	16.4173	0	0	1.60179	0	8.29322	11.4532	0	16.3683	3.87917	28.5683	0	2.851	4.08718	49.745
ENSG00000228407	0	27.3622	26.8479	84.0247	3.20357	21.5061	1.27588	12.8849	1.93918	65.4731	9.0514	35.7103	42.5075	19.957	22.4795	40.533
ENSG00000223429	0	4.56037	24.4072	0	1.60179	1.59304	2.55176	0	0	11.6916	0	23.8069	0	0	9.53675	3.68482
ENSG00000224255	0	0	2.44072	0	0	0	0	0	0	15.1991	0	78.5628	1.25022	23.5208	0	1.84241
ENSG00000236004	0	0	0	0	0	4.77913	0	0	11.6351	4.67665	0	42.8524	0	0	0	0
ENSG00000237663	0	0.912074	0	0	3.20357	0	0	0	0	24.5524	1.29306	38.091	0	4.27651	0	60.7995
ENSG00000213735	0	0	0	1.17517	0	7.96521	5.10352	10.0216	0	36.244	10.991	73.8014	7.50133	9.97852	2.72479	77.3812
ENSG00000154222	26.2716	379.423	566.246	220.345	225.852	456.406	310.039	247.676	262.759	730.726	517.223	804.673	212.538	225.942	447.546	801.448
ENSG00000272100	0	0	1.22036	0	0	4.77913	0	0	0.969591	11.6916	0	19.0455	1.25022	0	0	0
ENSG00000224680	20.0164	16.4173	7.32215	5.87585	8.00894	17.5235	13.3967	44.3812	5.81754	7.01497	0	4.76138	6.25111	0	5.44957	3.68482
ENSG00000085840	48.79	248.996	144.002	8.2262	340.38	265.241	973.496	111.669	113.442	327.365	550.196	385.672	493.212	368.492	611.033	101.332
ENSG00000134748	1618.83	913.898	1424.16	1922.58	1332.69	1206.73	3212.66	2177.54	2544.21	1329.34	2608.1	1842.65	1794.69	1521.01	2538.14	1451.82
ENSG00000134744	2954.92	1007.84	2149.05	1411.97	1669.06	1115.93	1436	877.602	1148	1341.03	1644.77	1602.2	1952.85	1487.51	1588.55	1267.58
ENSG00000272371	0	20.0656	0	0	0	7.96521	1.27588	0	7.75673	0	2.58611	0	0	6.41476	0	0
ENSG00000236290	0	6.38452	9.76287	0	16.8188	7.16869	10.207	4.29495	0	25.7216	39.4382	16.6648	7.50133	21.3825	19.7547	57.1147
ENSG00000116157	1118.42	623.859	722.452	1015.35	888.191	884.935	897.581	231.927	637.991	803.214	1088.75	809.434	1856.58	627.221	958.444	219.247
ENSG00000182183	355.291	59.2848	161.087	2.93793	10.4116	31.8608	11.4829	21.4748	24.2398	65.4731	0.646529	183.313	0	10.6913	0	388.748
ENSG00000162377	231.44	99.4161	154.986	168.637	187.409	150.542	864.408	206.158	764.038	462.988	709.888	347.581	465.082	575.903	168.937	219.247
ENSG00000233664	2.50205	1.82415	0	0	0	3.18608	2.55176	0	0	4.67665	2.58611	35.7103	2.50044	1.4255	6.81197	0
ENSG00000239640	0	0	0	0	4.00447	0	0	0	0	2.33832	0	26.1876	0	0.712751	0	55.2723
ENSG00000162378	775.636	706.857	167.189	910.758	212.237	1021.94	642.405	735.869	478.978	386.993	249.56	366.626	747.633	222.378	549.726	348.215
ENSG00000252018	0	0	0	0	0	0.796521	0	0	0	1.16916	0	16.6648	0	0	0	14.7393
ENSG00000228929	142.617	77.5263	141.562	61.1089	76.8858	58.9425	48.4834	98.7839	46.5404	115.747	100.858	109.512	127.523	114.04	119.891	90.278
ENSG00000203995	0	9.12074	13.4239	0	6.40715	25.4887	3.1897	18.6115	5.81754	50.274	0	85.7048	0	21.3825	0	27.6361
ENSG00000242391	0	0	0	0	0	3.9826	0	0	0	3.50749	0	9.52276	0	1.4255	0	7.36963
ENSG00000121310	477.892	363.917	1405.85	64.6344	191.414	341.707	98.2427	293.488	151.256	606.795	40.7313	1037.98	587.604	1087.66	352.86	910.15
ENSG00000230953	0	13.6811	29.2886	0	9.61072	23.0991	10.845	5.7266	14.5439	14.0299	1.29306	19.0455	18.1282	50.6053	10.218	5.52723
ENSG00000116171	1418.66	2040.31	1697.52	1736.32	1600.99	1996.88	2061.18	3006.47	2645.04	1971.21	2026.22	2180.71	2126.63	2713.44	1958.44	1932.69
ENSG00000264834	0	0	0	0	0	0	0	0	0	9.3533	1.29306	7.14207	2.50044	0.712751	0	14.7393
ENSG00000266188	0	0	0	0	3.20357	0	0	0	0.969591	14.0299	0	19.0455	0	0	0	12.8969
ENSG00000237279	0	0	0	0	0.800894	4.77913	1.91382	14.3165	0	12.8608	0	16.6648	0	0	0	23.9513
ENSG00000226147	0	0.912074	0	0	0	0	0	0	0	0	0	4.76138	0	0	0	5.52723
ENSG00000279054	0	0.912074	0	0	0	0	0	0	0	1.16916	0.646529	9.52276	0	0	0	11.0545
ENSG00000174348	0	8.20867	0	0	2.40268	0	1.27588	18.6115	0	40.9207	0	102.37	0	0	0	219.247
ENSG00000162383	0	0	0	0	19.2214	0	0	0	10.6655	30.3982	0	40.4717	0	0	0	0
ENSG00000277397	30.0246	0	3.66108	0	0	19.913	0	0	0	25.7216	1.29306	23.8069	0	0	0	1.84241
ENSG00000157184	5.0041	258.117	75.6622	266.176	63.2706	320.201	680.682	455.265	362.627	170.698	41.3778	147.603	94.3917	41.3396	205.721	18.4241
ENSG00000236723	0	0	0	0	0	3.18608	3.1897	15.7482	3.87836	1.16916	1.93959	4.76138	0	0	0.681197	0
ENSG00000162384	705.579	860.998	1365.58	1497.76	949.059	996.448	1489.59	791.703	1615.34	1087.32	1686.15	887.997	908.911	1230.21	1098.09	744.333
ENSG00000259818	0	14.5932	26.8479	0	0	11.1513	0	2.8633	0	37.4132	10.3445	152.364	8.75155	1.4255	0	117.914
ENSG00000162385	2354.43	742.428	588.213	646.932	646.321	694.566	657.078	544.027	493.522	509.755	651.701	588.03	828.272	761.931	909.398	414.542
ENSG00000226754	0	14.5932	2.44072	51.7075	19.2214	9.55825	19.1382	11.4532	31.0269	0	8.40487	23.8069	28.7551	12.8295	6.13077	12.8969
ENSG00000157193	0	55.6365	128.138	54.0579	192.214	58.9425	130.778	201.863	24.2398	293.46	159.693	359.484	302.554	128.295	134.196	318.737
ENSG00000228838	0	0	9.76287	0	0	0	0	0	0	0	1.29306	7.14207	0	1.4255	3.40598	0
ENSG00000225030	0	0	0	0	4.80536	0	1.91382	11.4532	0	11.6916	0.646529	14.2841	0	3.56376	0	9.21204
ENSG00000232762	0	0	0	0	23.2259	5.57565	0	0	0	36.244	5.17223	16.6648	29.3802	4.27651	3.40598	0
ENSG00000225675	0	0	29.2886	0	0	3.18608	0	0	0	2.33832	0	0	0	0.712751	10.8991	16.5817
ENSG00000226938	0	0	0	0	0	0	0	0	0	15.1991	0	28.5683	0	0	0	0
ENSG00000230138	0	55.6365	7.32215	240.322	28.0313	64.5182	0	87.3307	34.9053	132.115	0	409.479	0	19.957	4.08718	366.639
ENSG00000236253	0	10.9449	19.5257	0	27.2304	22.3026	2.55176	42.9495	8.72632	46.7665	1.29306	49.9945	0	9.97852	0	93.9628
ENSG00000143006	0	0	0	0	0	0	0	1.43165	0	0	0	2.38069	0	1.4255	0	12.8969
ENSG00000174332	0	15.5053	9.76287	0	3.20357	5.57565	2.55176	17.1798	0	65.4731	0	71.4207	0	1.4255	0	40.533
ENSG00000058804	2.50205	318.314	455.194	162.174	365.208	399.853	1590.38	136.007	594.359	629.009	859.237	883.236	435.077	357.088	554.494	313.209
ENSG00000201003	0	0	2.44072	0	0	0.796521	0	0	0	3.50749	0	2.38069	1.25022	0	1.36239	0
ENSG00000229687	0	0	25.6275	0	3.20357	0	0	5.7266	0	4.67665	0	4.76138	0	0	0	0
ENSG00000058799	823.175	1524.08	353.904	1389.64	1033.95	678.636	1025.17	506.804	979.287	1011.33	1093.93	1164.16	577.602	728.432	587.873	1632.37
ENSG00000211452	0	20.0656	0	0	1.60179	10.3548	11.4829	0	0	46.7665	7.11181	92.8469	3.75067	10.6913	0	9.21204
ENSG00000081870	1509.99	614.738	722.452	888.429	894.598	835.55	1608.88	1460.28	1354.52	971.574	1188.32	1118.92	1118.95	1172.48	1070.16	1079.65
ENSG00000116212	2.50205	457.861	318.514	340.212	271.503	391.092	773.183	412.316	581.754	477.018	503.646	404.717	332.559	486.809	237.738	499.293
ENSG00000219102	0	3.6483	0	1.17517	1.60179	3.18608	5.74146	2.8633	0	4.67665	2.58611	2.38069	6.25111	2.851	4.08718	12.8969
ENSG00000203985	0	25.5381	12.2036	0	0	12.7443	0	0	0	45.5973	0	88.0855	0	10.6913	0	20.2665
ENSG00000116209	4376.09	6153.76	5957.79	5633.18	5598.25	6248.71	5150.09	6064.47	5201.85	5099.89	5198.09	4099.55	5159.04	5275.07	6343.3	4967.13
ENSG00000280378	35.0287	146.844	158.647	163.349	362.004	171.252	59.3284	163.208	19.3918	346.072	80.1695	511.848	179.407	271.558	219.345	307.682
ENSG00000116205	7.50616	730.571	342.921	518.25	711.994	666.688	1127.88	387.977	829.97	969.236	1296.94	921.327	378.817	1094.07	416.892	1138.61
ENSG00000225183	0	0	2.44072	1.17517	4.00447	1.59304	5.10352	40.0862	3.87836	0	2.58611	4.76138	1.87533	5.70201	4.08718	3.68482
ENSG00000256407	0	42.8675	0	0	15.217	23.0991	0.63794	0	38.7836	14.0299	7.75834	176.171	0	0	0	9.21204
ENSG00000157211	0	0	0	0	0	0	0	0	0	5.84581	0	14.2841	0	0	0	12.8969
ENSG00000280425	0	31.9226	0	0	13.6152	22.3026	5.10352	52.9711	0	58.4581	0	114.273	0	4.27651	0	35.0058
ENSG00000215883	0	120.394	320.954	252.074	196.219	58.146	327.901	68.7193	156.104	367.117	294.817	171.41	206.287	274.409	146.457	68.1691
ENSG00000116221	4554.99	2520.97	2241.8	2935.58	2390.67	1894.13	4079.62	2209.04	3107.54	1685.93	3689.74	2221.18	2941.15	2992.13	3581.05	1344.96
ENSG00000157216	245.201	300.072	504.008	639.881	460.514	347.283	254.538	340.733	383.958	251.37	451.277	321.393	446.954	362.078	437.328	186.083
ENSG00000198711	0	38.3071	216.003	180.976	124.939	77.2625	42.104	74.4459	97.9287	119.255	105.384	88.0855	102.518	119.742	230.926	187.926
ENSG00000225632	0	20.9777	0	0	25.6286	11.9478	8.93116	41.5179	22.3006	0	42.6709	30.949	53.1344	34.9248	4.76838	1.84241
ENSG00000232245	0	3.6483	0	0	0	0	1.27588	0	0	5.84581	1.29306	11.9034	0	0	0	0
ENSG00000235741	0	10.9449	0	0	0	0	0	0	0	23.3832	0	21.4262	0	0	0	0
ENSG00000227453	0	0	4.88143	1.17517	1.60179	0	3.82764	0	1.93918	14.0299	5.17223	16.6648	3.12555	2.851	2.72479	0
ENSG00000162390	53.7941	463.334	726.113	675.723	491.749	601.373	819.115	873.307	278.273	804.384	1686.15	511.848	1447.13	2250.16	685.284	543.511
ENSG00000162391	0	20.9777	15.8647	5.87585	1.60179	13.5409	19.7761	44.3812	6.78714	39.7515	21.982	71.4207	23.1291	25.659	14.3051	40.533
ENSG00000230728	0	8.20867	25.6275	15.2772	12.0134	6.37217	0	14.3165	0	17.5374	12.284	19.0455	2.50044	19.957	5.44957	1.84241
ENSG00000184313	32.5267	15.5053	14.6443	20.5655	27.2304	34.2504	58.0525	160.345	22.3006	63.1348	87.9279	173.79	80.0142	141.125	55.1769	7.36963
ENSG00000271723	0	0	0	0	1.60179	0.796521	3.1897	0	0	4.67665	1.29306	0	1.87533	2.13825	0	0
ENSG00000243725	10.0082	18.2415	15.8647	13.5145	8.80983	23.0991	35.0867	8.58991	40.7228	19.8758	48.4896	116.654	15.0027	34.9248	20.4359	42.3754
ENSG00000162396	2.50205	29.1864	2.44072	0	3.20357	55.7565	338.108	123.122	160.952	135.623	333.609	149.983	2.50044	62.7221	0	0
ENSG00000006555	0	61.109	58.5772	18.8027	0.800894	79.6521	3.82764	78.7408	48.4795	32.7365	32.3264	95.2276	38.7569	47.0416	8.17436	252.41
ENSG00000237453	0	5.47244	0	1.76276	1.60179	3.9826	0.63794	0	0	14.0299	0.646529	11.9034	6.25111	0	0	0
ENSG00000162398	0	6.38452	9.76287	6.46344	10.4116	11.1513	0.63794	17.1798	0	15.1991	0	73.8014	11.252	0	0.681197	14.7393
ENSG00000116133	2.50205	880.151	368.548	1638.78	354.796	1309.48	3116.97	983.544	1449.54	755.279	979.491	821.338	2509.19	2075.53	807.218	158.447
ENSG00000242396	13.7613	0.912074	0	0	0	0	0	0	0	0	0	0	0	0	0	0
ENSG00000233203	268.971	9.12074	0	0	2.40268	1.59304	2.55176	32.928	0	2.33832	1.29306	16.6648	1.87533	0	0.681197	0
ENSG00000143001	0	0	0	0	0	0	0	0	0	3.50749	0	7.14207	0	0	0	25.7937
ENSG00000162399	0	5.47244	0	0	0	1.59304	0	0	0	8.18414	0	59.5172	0	3.56376	0	0
ENSG00000169174	0	1.82415	0	0	0	0	0	1.43165	0	21.0449	0	59.5172	0	0	0	12.8969
ENSG00000162402	517.925	1045.24	2020.91	937.786	1327.08	964.587	1409.85	1297.08	476.069	999.634	1102.98	1140.35	1497.14	1101.2	1384.87	1295.21
ENSG00000231090	0	0	8.54251	0	0	0	1.91382	10.0216	0	15.1991	0.646529	35.7103	0	4.27651	0	12.8969
ENSG00000231095	12.5103	5.47244	4.88143	1.17517	20.0223	9.55825	2.55176	42.9495	1.93918	77.1647	10.991	109.512	1.87533	9.97852	1.36239	130.811
ENSG00000265822	0	7.29659	0	0	0	0	0	12.8849	0	1.16916	0	7.14207	0	1.4255	0	27.6361
ENSG00000231900	2.50205	0	4.88143	0	0	0	0	0	0	4.67665	0	9.52276	0	0	0	36.8482
ENSG00000232198	0	1.82415	14.6443	0	0	25.4887	5.10352	0	0	4.67665	0	11.9034	3.75067	0	0	0
ENSG00000199831	0	0	0	0	0	0	0	0	0	2.33832	0	14.2841	0	0	0	7.36963
ENSG00000272051	0	0	0	0	0	0	0	0	0	12.8608	0	14.2841	0	0	0	0
ENSG00000234810	70.0575	231.667	89.0862	33.4924	12.8143	10.3548	5.74146	58.6977	31.0269	108.732	0	180.932	0	12.8295	1.36239	163.974
ENSG00000230250	0	0	0	0	0	0	0	2.8633	0	0	0	9.52276	0	0	0	0
ENSG00000233079	0	1.82415	1.22036	0	0	1.59304	0	11.4532	0	2.33832	0	7.14207	0	1.4255	0	12.8969
ENSG00000235612	0	13.6811	1.22036	0	0	0	0.63794	40.0862	9.69591	12.8608	0	28.5683	5.626	4.98926	0	11.0545
ENSG00000229871	0	0	0	0	0	0	10.845	0	0	11.6916	0	33.3297	0	2.851	0	23.9513
ENSG00000260971	0	0.912074	0	0	0	4.77913	1.91382	5.7266	3.87836	9.3533	0	21.4262	0	0.712751	0	0
ENSG00000223956	0	9.12074	0	0	0	0	1.91382	0	0	15.1991	0	11.9034	0	0	0	0
ENSG00000162407	40.0328	212.513	46.3736	16.4524	269.901	118.682	51.0352	31.4963	8.72632	71.3189	14.2236	95.2276	139.4	85.5301	122.615	55.2723
ENSG00000236776	0	0	47.594	0	0	12.7443	0	0	0	30.3982	1.29306	0	6.87622	7.84026	0	31.3209
ENSG00000224980	0	8.20867	0	0	0	0	0	0	0	0	0	14.2841	0	0	0	23.9513
ENSG00000225475	27.5226	14.5932	12.2036	17.6276	24.0268	27.8782	18.5003	22.9064	11.6351	16.3683	10.3445	52.3752	14.3775	19.957	20.4359	22.1089
ENSG00000162409	0	18.2415	51.2551	0	16.0179	38.233	12.7588	455.265	6.78714	93.533	0	223.785	0	17.106	27.2479	68.1691
ENSG00000187889	0	18.2415	9.76287	0	7.20804	10.3548	9.5691	90.194	7.75673	95.8713	0	295.206	3.12555	9.97852	1.36239	366.639
ENSG00000229913	0	0	0	0	20.8232	20.7095	5.10352	147.46	0	18.7066	1.29306	178.552	2.50044	2.851	0	55.2723
ENSG00000157131	2.50205	4.56037	24.4072	0	3.20357	11.1513	8.93116	83.0358	50.4187	58.4581	0	159.506	1.87533	5.70201	0	152.92
ENSG00000021852	8.75718	2.73622	0	0	1.60179	7.16869	0	2.8633	16.483	26.8907	0	92.8469	0	2.13825	3.40598	58.9571
ENSG00000236341	18.7654	0	0	0	0	0.796521	1.27588	0	0	0	0	0	0	0	0	0
ENSG00000173406	28.7736	63.8452	14.6443	0	14.4161	39.0295	56.7766	296.352	41.6924	118.085	4.5257	278.541	7.50133	20.6698	4.76838	291.101
ENSG00000227935	0	31.9226	1.22036	0	16.8188	0	14.0347	105.942	1.93918	61.9656	8.40487	245.211	0	0	0	86.5932
ENSG00000226759	0	0	13.4239	14.1021	9.61072	3.18608	2.55176	51.5394	2.90877	64.3039	0	69.04	0.625111	0.712751	0	58.9571
ENSG00000229887	2.50205	9.12074	0	36.4303	0	14.3374	0	0	0	22.2141	11.6375	30.949	7.50133	12.1168	2.72479	11.0545
ENSG00000223416	15.0123	17.3294	68.3401	7.05103	34.4384	22.3026	10.207	47.2445	8.72632	102.886	27.1542	114.273	5.00089	8.55301	27.9291	95.8052
ENSG00000235038	0	5.47244	14.6443	0	7.20804	3.18608	6.3794	73.0142	8.72632	59.6273	3.23264	107.131	0	5.70201	1.36239	31.3209
ENSG00000162600	8.75718	224.37	505.228	175.688	120.935	293.916	636.664	333.575	675.805	433.759	528.214	583.269	211.287	260.867	186.648	407.172
ENSG00000264128	0	0	0	0	0	0	0	20.0431	0	0	0	0	0	0	0	11.0545
ENSG00000184292	0	6.38452	0	49.3572	10.4116	12.7443	21.69	30.0647	21.331	2.33832	0	0	0	0	0	0
ENSG00000185839	20.0164	14.5932	2.44072	9.40137	8.00894	4.77913	34.4487	27.2014	5.81754	31.5674	23.275	14.2841	28.7551	12.8295	15.6675	3.68482
ENSG00000162601	2.50205	653.045	624.824	767.387	822.518	884.935	512.266	515.394	374.262	668.761	706.009	685.639	629.487	798.281	867.163	600.625
ENSG00000283445	0	9.12074	0	0	16.0179	1.59304	0	81.6041	7.75673	93.533	0	66.6593	0	4.27651	0	84.7508
ENSG00000177606	4308.53	3549.79	407.6	13468	302.738	5089.77	233.486	1467.44	862.936	93.533	2.58611	92.8469	1145.83	116.891	1346.04	36.8482
ENSG00000234807	0	11.857	9.76287	0	7.20804	14.3374	0	30.0647	25.2094	46.7665	0	40.4717	1.25022	4.27651	2.72479	70.0115
ENSG00000272226	0	0	0	0	0	0	0	64.4243	0	4.67665	0.646529	0	0	0	0	0
ENSG00000231740	0	5.47244	3.66108	0	0	0	4.46558	34.3596	0	2.33832	0	21.4262	0	0	0	9.21204
ENSG00000232453	2.50205	3.6483	6.10179	0	0	12.7443	0	21.4748	61.0842	32.7365	0	42.8524	0	2.851	0	11.0545
ENSG00000237352	2.50205	15.5053	15.8647	0	20.8232	19.913	26.1555	190.41	3.87836	54.9506	20.6889	133.319	3.75067	25.659	17.7111	191.61
ENSG00000228121	10.0082	3.6483	32.9497	14.1021	22.425	4.77913	11.4829	38.6546	11.6351	18.7066	15.5167	40.4717	5.00089	12.8295	5.44957	114.229
ENSG00000235215	0	0	0	0	0	3.9826	0	0	0	0	0	0	0	1.4255	0	0
ENSG00000224609	0	3.6483	1.22036	0	7.20804	1.59304	7.01734	14.3165	1.93918	16.3683	0	45.2331	2.50044	2.851	0	5.52723
ENSG00000270457	0	3.6483	2.44072	0	0.800894	0	1.27588	17.1798	0	5.84581	0.646529	9.52276	3.12555	0	0	18.4241
ENSG00000172456	2.50205	365.742	252.614	578.184	277.91	317.015	566.49	198.999	255.972	516.77	802.342	490.422	307.555	582.318	435.285	1066.75
ENSG00000226883	0	0	0	0	0	0	0	98.7839	0	43.259	0	14.2841	0	0	0	182.398
ENSG00000134709	237.695	96.6798	286.784	79.9116	61.6688	78.8556	118.019	246.244	168.709	232.663	203.01	333.297	544.472	312.898	44.2778	95.8052
ENSG00000134716	0	4.56037	3.66108	0	26.4295	43.0121	79.7425	34.3596	61.0842	86.518	38.7917	80.9434	55.0098	127.582	38.147	36.8482
ENSG00000265535	0	0	0	0	0	7.96521	0	0	0	9.3533	0	9.52276	0	0	0	42.3754
ENSG00000162598	0	28.2743	15.8647	0	28.0313	15.1339	14.6726	160.345	48.4795	116.916	3.87917	399.956	1.87533	19.2443	0	510.347
ENSG00000229332	0	0	0	0	0	0	0	0	0	4.67665	0	19.0455	0	0	0	14.7393
ENSG00000238242	0	0.912074	0	0	0	0	0	0	10.6655	16.3683	0	30.949	0	0	0	18.4241
ENSG00000226476	2.50205	12.769	68.3401	0	11.2125	32.6574	17.8623	241.949	11.6351	67.8114	1.29306	69.04	5.00089	0	2.72479	252.41
ENSG00000231252	81.3167	12.769	23.1868	0	9.61072	0	10.845	117.395	0	67.8114	0	147.603	0	12.8295	14.3051	38.6906
ENSG00000162599	1115.92	1136.44	872.556	1525.96	1231.77	638.81	1261.21	655.696	713.619	664.084	1852.3	1328.42	1671.55	1863.84	594.004	1507.09
ENSG00000237928	0	11.857	4.88143	0	18.4206	23.8956	12.1209	11.4532	0	49.1048	2.58611	57.1366	0	0	0	0
ENSG00000270742	0	0	10.9832	0	3.20357	4.77913	0.63794	0	0.969591	9.3533	1.29306	9.52276	2.50044	7.12751	1.36239	27.6361
ENSG00000237853	0	1.82415	0	0	1.60179	6.37217	2.55176	21.4748	3.87836	5.84581	2.58611	30.949	3.75067	1.4255	1.36239	9.21204
ENSG00000223920	0	0	0	0	0	10.3548	0	27.2014	0	0	0	7.14207	0	1.4255	0	0
ENSG00000162604	1331.09	894.745	929.913	1111.12	1117.25	1214.69	951.806	1173.95	1007.4	1087.32	1231.64	964.179	951.419	976.469	1224.79	1227.04
ENSG00000271200	20.0164	3.6483	2.44072	11.7517	3.20357	12.7443	7.65528	8.58991	3.87836	0	1.29306	0	10.0018	4.27651	12.9427	0
ENSG00000132849	768.13	943.997	2744.59	902.531	657.534	486.674	604.767	1013.61	917.233	731.896	842.427	1047.5	790.14	921.587	586.51	1256.52
ENSG00000200575	0	0	0	0	0	1.59304	1.27588	0	0	0	0	0	0	1.4255	0	0
ENSG00000212360	0	0	0	0	0	0	0	0	0	0	0	2.38069	0	0	0	12.8969
ENSG00000242860	0	3.6483	4.88143	0	0	1.59304	3.82764	5.7266	0	14.0299	3.87917	47.6138	0	10.6913	9.53675	53.4299
ENSG00000234204	0	12.769	0	0	0	0	0	0	0	2.33832	0	16.6648	0	0	0	0
ENSG00000234088	0	0	0	0	0	0	0	5.7266	0	8.18414	0	0	0	4.27651	0	7.36963
ENSG00000240563	0	46.5158	19.5257	0	21.6241	3.18608	1.27588	64.4243	27.1485	73.6572	0	157.126	0	2.851	0	145.55
ENSG00000237227	0	0	0	0	0	2.38956	1.27588	0	0	0	0	16.6648	0	0	0	7.36963
ENSG00000132854	0	15.5053	21.9665	0	8.80983	35.0469	6.3794	24.3381	2.90877	99.3788	10.991	154.745	1.25022	9.97852	4.08718	230.301
ENSG00000201153	0	0	0	0	2.40268	0	0	8.58991	0	0	0	0	0	0	0	1.84241
ENSG00000162607	2528.32	627.507	486.923	1246.86	827.323	988.482	2034.39	831.789	1250.77	793.861	1551.02	923.708	1330.86	910.896	837.872	748.018
ENSG00000116641	5.0041	193.36	153.765	708.628	273.105	317.812	252.624	513.963	185.192	500.401	182.968	754.679	220.664	195.294	208.446	679.849
ENSG00000132855	257.711	3.6483	0	0	6.40715	14.3374	15.9485	20.0431	29.0877	25.7216	6.46529	42.8524	10.0018	24.2335	4.08718	3.68482
ENSG00000278967	0	0	0	0	0	2.38956	6.3794	0	0	4.67665	0	9.52276	0	0	0	20.2665
ENSG00000213703	0	11.857	0	31.7296	8.00894	0	1.27588	2.8633	0	9.3533	0	4.76138	3.75067	2.851	2.72479	40.533
ENSG00000235545	0	16.4173	2.44072	2.35034	20.8232	11.1513	7.01734	168.935	63.993	43.259	20.6889	64.2786	13.7524	4.27651	1.36239	58.9571
ENSG00000125703	296.493	163.261	294.106	283.804	306.742	513.756	1080.67	582.682	715.558	685.129	787.472	702.303	293.177	359.227	245.231	366.639
ENSG00000234318	0	5.47244	0	0	14.4161	14.3374	6.3794	0	0	2.33832	0	16.6648	6.25111	0	0	16.5817
ENSG00000229537	0	0	0	0	4.00447	0	0	0	0	0	0	11.9034	0	0	0	0
ENSG00000227485	0	1.82415	0	0	0	0	0	12.8849	0	2.33832	0	16.6648	0	0	0	0
ENSG00000229225	0	0	0	0	0	0	0	0	0	0	0	4.76138	0	0	0	12.8969
ENSG00000203605	0	1.82415	0	0	4.00447	7.16869	9.5691	41.5179	1.93918	9.3533	0	23.8069	0	0	0	3.68482
ENSG00000224209	0	23.7139	3.66108	0	10.4116	11.9478	17.8623	57.266	0.969591	54.9506	1.29306	152.364	3.12555	9.26576	0	191.61
ENSG00000252259	0	5.47244	0	0	0	1.59304	6.3794	0	0	0	0	4.76138	0	0	0	5.52723
ENSG00000228734	0	8.20867	0	0	0	0	1.27588	14.3165	0	4.67665	2.58611	4.76138	0	0.712751	0	12.8969
ENSG00000223683	0	0	2.44072	0	0	0	3.82764	0	0	32.7365	0	23.8069	0	0	0	0
ENSG00000230798	0	0	0	0	0	3.18608	0	2.8633	25.2094	0	0	9.52276	0	0	0	70.0115
ENSG00000252784	0	1.82415	7.32215	0	1.60179	0	2.55176	17.1798	0	21.0449	0	4.76138	0	0	0	47.9026
ENSG00000236674	1.25103	21.8898	32.9497	0	7.20804	5.57565	0	24.3381	0	65.4731	0	121.415	0	1.4255	0	117.914
ENSG00000088035	2.50205	296.424	214.783	229.158	405.252	841.126	1070.46	456.697	877.48	786.846	985.31	835.622	295.052	597.285	238.419	257.937
ENSG00000142856	984.558	621.122	536.958	529.415	532.594	642.792	907.788	725.847	537.153	599.78	656.873	590.411	925.164	743.399	658.717	339.003
ENSG00000203965	136.362	121.306	128.138	107.528	101.713	279.579	324.711	339.301	223.006	296.967	321.971	223.785	148.776	269.42	187.329	169.502
ENSG00000264271	0	0	0	0	0	0	0.63794	1.43165	0	0	0	4.76138	0	0	1.36239	0
ENSG00000251720	0	0	2.44072	4.1131	4.80536	1.59304	0	0	0.969591	0	0	4.76138	1.87533	0	0.681197	1.84241
ENSG00000116652	339.028	23.7139	7.32215	9.40137	54.4608	30.2678	32.5349	28.633	0	21.0449	14.2236	49.9945	10.6269	36.3503	39.5094	57.1147
ENSG00000079739	2366.94	1506.75	615.061	1462.5	1600.19	1122.3	1573.8	1112.39	934.686	1093.17	1795.41	1142.73	2058.49	1420.51	1524.52	1017.01
ENSG00000244256	0	18.2415	50.0347	3.52551	20.0223	16.7269	14.6726	17.1798	7.75673	72.4881	9.0514	123.796	35.0062	32.7866	17.7111	75.5388
ENSG00000185483	0	11.857	62.2383	0	22.425	20.7095	0	55.8344	9.69591	45.5973	0	269.018	0	2.851	0	285.573
ENSG00000177452	0	0	0	0	0	0	0	8.58991	0	0	0	7.14207	0	0	0	0
ENSG00000228056	0	0	7.32215	0	0	0	0	12.8849	0	5.84581	0	11.9034	0	0	0	68.1691
ENSG00000207190	0	0	0	0	0	0	0	12.8849	0	0	0	0	0	0.712751	0	0
ENSG00000200508	0	0.912074	0	0	0	0.796521	1.27588	0	0	3.50749	0	9.52276	0	0	0	20.2665
ENSG00000223949	0	45.6037	6.10179	0	3.20357	32.6574	3.82764	138.87	42.662	33.9057	0	140.461	0	10.6913	5.44957	36.8482
ENSG00000177414	0	6.38452	0	0	2.40268	7.96521	6.3794	37.2229	0	12.8608	0	45.2331	1.25022	4.27651	0	35.0058
ENSG00000158966	0	97.5919	20.7461	139.845	118.532	72.4834	51.6731	146.028	83.3848	199.927	53.6619	509.468	153.777	57.7328	38.8282	337.161
ENSG00000264470	0	0	0	0	0	0	1.27588	2.8633	2.90877	4.67665	0	7.14207	0	0	1.36239	7.36963
ENSG00000162437	40.0328	85.7349	230.648	269.114	156.174	121.868	206.055	47.2445	127.016	191.743	121.547	109.512	245.669	230.931	188.01	46.0602
ENSG00000162434	2827.32	2788.21	2185.66	4731.83	823.319	6151.53	4142.78	3421.65	4794.63	1121.23	854.064	883.236	772.012	818.238	1716.62	2061.66
ENSG00000234784	0	0	0	0	3.20357	0	0	0	1.93918	0	0	0	0	1.4255	0	0
ENSG00000233877	12.5103	3.6483	32.9497	2.35034	13.6152	1.59304	3.82764	7.15826	2.90877	7.01497	4.5257	14.2841	10.6269	9.97852	4.76838	0
ENSG00000226891	0	11.857	19.5257	1.76276	15.217	28.6748	93.7771	44.3812	7.75673	79.503	104.091	214.262	3.75067	41.3396	5.44957	169.502
ENSG00000185031	0	0	13.4239	0	3.20357	0	0	7.15826	8.72632	17.5374	5.17223	95.2276	0	0	0	0
ENSG00000272506	0	15.5053	2.44072	10.5765	42.4474	14.3374	14.6726	12.8849	24.2398	44.4282	34.266	38.091	0	19.2443	0	14.7393
ENSG00000212257	0	0	0	5.87585	0	1.59304	8.93116	0	5.81754	3.50749	5.17223	9.52276	0	4.27651	0	5.52723
ENSG00000265996	0	10.9449	8.54251	0.587585	1.60179	4.77913	11.4829	14.3165	19.3918	3.50749	25.2146	2.38069	0.625111	7.12751	5.44957	11.0545
ENSG00000199135	0	5.47244	15.8647	1.17517	5.60626	3.9826	9.5691	10.0216	8.72632	16.3683	9.0514	14.2841	2.50044	12.8295	4.08718	23.9513
ENSG00000231485	0	0	2.44072	2.35034	0	3.18608	1.91382	1.43165	3.87836	2.33832	0	0	1.87533	2.851	2.04359	0
ENSG00000235804	0	10.0328	2.44072	0	0	0	0	11.4532	0	4.67665	0	14.2841	0	0	0	0
ENSG00000234496	0	0	0	0	8.00894	0	0	0	0	1.16916	0	0	0	0	0	11.0545
ENSG00000162433	1656.36	260.853	212.342	113.404	409.257	293.916	816.563	234.791	294.756	493.386	484.896	480.899	850.776	683.528	1119.89	458.76
ENSG00000231622	0	1.82415	0	0	0	1.59304	4.46558	0	0	2.33832	4.5257	11.9034	2.50044	0	0	44.2178
ENSG00000116675	71.3085	212.513	34.17	357.84	99.3108	301.881	498.231	176.093	296.695	156.668	139.004	404.717	199.41	91.2321	239.781	259.78
ENSG00000229294	0	0.912074	0	0	0	0	1.27588	2.8633	0	3.50749	6.46529	0	0	0	9.53675	14.7393
ENSG00000234144	0	10.9449	12.2036	0	9.61072	0	5.10352	2.8633	5.81754	11.6916	10.991	14.2841	2.50044	9.26576	6.81197	3.68482
ENSG00000213625	6708	5993.24	4350.58	4275.86	4493.01	3512.66	3605	7216.95	3489.56	3568.28	3867.53	2514.01	3585.01	4505.3	4876.01	4386.77
ENSG00000116678	5.0041	247.172	307.53	197.429	200.223	482.692	1215.28	850.401	420.802	247.862	692.432	378.53	757.634	416.959	1369.89	534.299
ENSG00000237852	0	6.38452	7.32215	0	3.20357	1.59304	1.27588	1.43165	0	18.7066	0	38.091	0	4.27651	1.36239	16.5817
ENSG00000224570	0	3.6483	0	0	1.60179	1.59304	0.63794	8.58991	1.93918	14.0299	1.29306	47.6138	5.00089	0	12.2615	0
ENSG00000239319	0	5.47244	0	0	0	0	0	0	0	2.33832	0	9.52276	0	1.4255	0	29.4785
ENSG00000184588	3582.94	1441.99	3006.96	1313.25	2834.36	1440.11	1009.86	1905.53	2371.62	1402.99	1640.24	1168.92	2450.43	744.112	1067.44	2697.29
ENSG00000227466	0	0	0	0	0	0	0	0	0	10.5225	0	0	0	0	0	35.0058
ENSG00000223152	0	0	0	0	0	0	0	20.0431	0	2.33832	0	0	0	0	0	9.21204
ENSG00000118473	218.93	67.4935	80.5437	86.3751	148.165	68.5008	250.072	304.942	42.662	161.344	424.123	297.586	281.3	148.965	139.645	193.453
ENSG00000264720	68.8064	0	0	0	1.60179	0	7.01734	0	5.81754	4.67665	21.3354	16.6648	8.12644	2.13825	7.49316	16.5817
ENSG00000248458	0	0	0	0	8.00894	2.38956	0	8.58991	0	4.67665	1.29306	33.3297	5.626	0	1.36239	0
ENSG00000152760	1438.68	356.621	167.189	509.437	578.245	236.567	521.835	438.085	815.426	631.348	1165.04	371.388	328.183	374.907	395.775	156.605
ENSG00000172410	0	1.82415	0	0	0	8.76173	0	42.9495	7.75673	0	3.87917	11.9034	0	0	0	29.4785
ENSG00000152763	0	41.0433	37.8311	146.309	16.0179	174.438	136.519	117.395	60.1146	151.991	146.115	135.699	48.1335	60.5838	6.13077	147.393
ENSG00000231080	0	2.73622	0	0	0	0	0	0	0	0	1.29306	9.52276	0	0	0	1.84241
ENSG00000198160	4199.7	1612.55	1974.54	1664.04	1988.62	1374	1338.4	1901.23	1189.69	936.499	857.943	854.668	2044.74	1225.93	2538.82	1374.44
ENSG00000116704	337.777	645.748	551.602	521.188	555.019	373.568	658.992	748.754	407.228	651.223	486.19	338.058	664.493	328.578	566.075	904.623
ENSG00000203963	2.50205	4.56037	0	1.17517	0	13.5409	7.65528	81.6041	1.93918	94.7021	2.58611	126.177	11.8771	4.27651	0.681197	165.817
ENSG00000252433	0	0	0	0	0	0	0.63794	0	2.90877	8.18414	0	11.9034	0	0	0.681197	0
ENSG00000275678	0	5.47244	9.76287	1.76276	3.20357	12.7443	0	67.2876	25.2094	42.0898	0	52.3752	1.87533	4.27651	0	130.811
ENSG00000162594	0	49.252	18.3054	57.5834	40.0447	27.0817	15.9485	34.3596	5.81754	50.274	1.29306	123.796	8.12644	9.97852	13.6239	226.616
ENSG00000253074	0	0	0	0	0	0	0	10.0216	2.90877	0	0	14.2841	0	0	0	0
ENSG00000252116	0	1.82415	13.4239	0	0	0.796521	2.55176	22.9064	11.6351	10.5225	0	16.6648	0	0	0	0
ENSG00000228523	0	0	0	1.17517	1.60179	3.18608	1.27588	0	1.93918	4.67665	1.29306	0	0	0	5.44957	3.68482
ENSG00000081985	5.0041	258.117	490.584	582.885	593.462	623.676	440.178	294.92	464.434	460.65	159.046	245.211	1179.58	1193.15	1.36239	390.591
ENSG00000142864	5388.17	3290.76	3910.03	4554.38	4205.49	3748.43	5893.93	3493.23	3581.67	3714.43	7660.07	3316.3	6114.83	4635.02	5659.38	3095.25
ENSG00000223263	0	0	0	0	3.20357	0	0.63794	0	0	0	1.29306	0	3.75067	2.851	0	11.0545
ENSG00000235200	0	5.47244	3.66108	0	0	6.37217	1.27588	1.43165	6.78714	8.18414	0	42.8524	0	0	0	31.3209
ENSG00000238139	0	0	0	0	0	5.57565	0	0	0	7.01497	0	35.7103	0	0	0	7.36963
ENSG00000242482	0	1.82415	0	0	0	0	8.29322	7.15826	5.81754	0	0	14.2841	0	0	0	0
ENSG00000232048	0	0	0	0	0	0	0.63794	0	0	12.8608	1.29306	42.8524	0	0	4.76838	86.5932
ENSG00000116717	2647.17	1366.29	646.79	973.042	1339.09	931.929	657.078	1720.84	335.478	230.325	292.231	454.712	4095.73	672.124	2149.18	880.671
ENSG00000172380	630.517	93.0315	7.32215	0	65.6733	12.7443	0.63794	22.9064	73.6889	22.2141	0	104.75	0	10.6913	2.72479	51.5874
ENSG00000238778	0	0	6.10179	0	0	0	0	0	0	1.16916	0	11.9034	0	0	0	3.68482
ENSG00000232284	0	10.0328	6.10179	0	24.0268	18.32	7.65528	61.561	14.5439	90.0255	0	78.5628	2.50044	9.26576	0	71.8539
ENSG00000235055	0	15.5053	0	0	0	9.55825	0	0	27.1485	14.0299	0	47.6138	0	1.4255	0	114.229
ENSG00000162595	0	31.0105	4.88143	0	13.6152	43.0121	266.659	7.15826	0	21.0449	130.599	30.949	198.785	179.613	387.601	0
ENSG00000228431	0	5.47244	58.5772	0	1.60179	3.9826	0	8.58991	0	2.33832	1.93959	30.949	0	2.851	0	29.4785
ENSG00000116729	0	269.062	137.901	2.35034	229.856	196.741	1.27588	180.388	95.9895	274.753	2.58611	245.211	0	52.0308	0	1029.91
ENSG00000234383	0	3.6483	0	8.2262	4.80536	1.59304	5.10352	2.8633	1.93918	25.7216	6.46529	19.0455	5.00089	5.70201	2.72479	0
ENSG00000229133	0	3.6483	7.32215	7.05103	3.20357	1.59304	1.27588	5.7266	0	26.8907	9.0514	11.9034	7.50133	2.851	5.44957	7.36963
ENSG00000116745	170.14	9.12074	26.8479	0	6.40715	11.9478	13.3967	55.8344	13.5743	37.4132	0	123.796	0	12.1168	0	108.702
ENSG00000024526	0	23.7139	86.6455	82.262	0	23.8956	186.278	35.7913	92.1111	30.3982	93.1001	111.892	86.8904	32.7866	56.5393	64.4843
ENSG00000233589	0	0.912074	0	0	0	1.59304	0	0	0	0	1.29306	4.76138	1.25022	0	0	14.7393
ENSG00000234264	0	3.6483	2.44072	0	0	1.59304	21.69	40.0862	0	24.5524	0	35.7103	0	2.851	0	47.9026
ENSG00000225167	0	3.6483	0	0	0	2.38956	3.1897	0	0	0	0	14.2841	0	0	0	0
ENSG00000223883	0	0	0	0	7.20804	4.77913	2.55176	12.8849	0	11.6916	1.93959	45.2331	0	0	0	16.5817
ENSG00000235446	0	0	0	0	0	4.77913	3.1897	0	0	0	0	4.76138	0	0	0	68.1691
ENSG00000229639	0	10.9449	4.88143	0	4.80536	0	4.46558	57.266	20.3614	2.33832	0	35.7103	0	0	0	71.8539
ENSG00000033122	0	92.1195	150.104	118.692	86.4965	97.1755	125.674	173.23	44.6012	162.514	87.2814	478.519	166.279	96.9341	154.632	335.318
ENSG00000270615	0	0	2.44072	0	0	6.37217	0.63794	52.9711	0	25.7216	0	14.2841	5.00089	0	0	11.0545
ENSG00000240692	0	0	0	0	0	0	5.74146	0	0	0	0	0	0	0	0	0
ENSG00000229359	0	0	0	0	0	3.18608	0	0	0	16.3683	0	33.3297	3.75067	0	0	110.545
ENSG00000237919	0	0	0	0	0	2.38956	1.91382	0	0	0	0	2.38069	0	0	0	0
ENSG00000066557	0	363.917	397.837	524.126	690.37	540.041	853.563	482.466	507.096	386.993	698.251	473.757	705.75	461.15	901.905	283.731
ENSG00000244389	0	14.5932	9.76287	7.05103	0	5.57565	3.82764	0	13.5743	0	0	0	6.25111	4.27651	1.36239	14.7393
ENSG00000116754	4947.81	5221.62	7867.65	7280.18	6257.38	5163.84	4749.46	3478.91	4339.89	4527	5704.32	3923.38	6334.25	6098.3	5405.3	4976.35
ENSG00000228988	73.8105	15.5053	18.3054	11.7517	19.2214	7.96521	8.29322	24.3381	0	8.18414	1.93959	19.0455	15.6278	7.84026	3.40598	31.3209
ENSG00000118454	375.308	760.67	984.829	570.546	1105.23	772.625	694.078	993.566	860.997	588.089	817.859	602.314	1070.19	960.076	1214.57	617.207
ENSG00000197568	5.0041	167.822	100.069	193.903	209.834	209.485	132.691	190.41	116.351	231.494	276.068	190.455	254.42	373.482	178.474	38.6906
ENSG00000226088	0	0	9.76287	0	0	5.57565	0	8.58991	7.75673	7.01497	2.58611	14.2841	1.25022	0	0	3.68482
ENSG00000279230	0	0	0	0	0	0.796521	0	11.4532	0	7.01497	2.58611	19.0455	3.75067	1.4255	0	0
ENSG00000116761	0	62.9331	0	96.364	64.8724	18.32	154.381	85.8991	112.473	132.115	210.768	147.603	115.02	34.2121	76.9752	105.017
ENSG00000278636	0	0	0	0	0	1.59304	0	0	2.90877	3.50749	0	14.2841	0	0	0	0
ENSG00000271992	0	0	0	0	0	4.77913	7.65528	30.0647	0	14.0299	1.29306	40.4717	0	0	2.04359	75.5388
ENSG00000233020	2.50205	14.5932	0	2.35034	25.6286	0	3.82764	48.6761	0	4.67665	3.87917	85.7048	5.00089	2.851	0	0
ENSG00000237033	0	7.29659	0	0	6.40715	15.1339	10.207	50.1078	31.9965	33.9057	0	64.2786	0	9.97852	3.40598	66.3267
ENSG00000229051	0	1.82415	9.76287	0	17.6197	8.76173	7.65528	51.5394	1.93918	33.9057	0	45.2331	0	0	1.36239	97.6477
ENSG00000226208	0	0	0	0	0	3.18608	0.63794	0	0	0	0	4.76138	0	0	0	14.7393
ENSG00000050628	0	100.328	15.8647	56.4082	16.8188	40.6226	96.3289	44.3812	46.5404	40.9207	3.87917	216.643	18.1282	11.404	0	200.823
ENSG00000235782	0	1.82415	0	0	1.60179	3.18608	0	5.7266	2.90877	0	1.29306	42.8524	0	5.70201	0	12.8969
ENSG00000269933	0	0	12.2036	0	0	0	0	0	0	0	0	33.3297	0	2.851	0	0
ENSG00000235079	2.50205	1.82415	6.10179	2.35034	4.00447	4.77913	1.27588	17.1798	6.78714	2.33832	1.29306	19.0455	3.12555	9.26576	1.36239	7.36963
ENSG00000132485	1722.66	1633.52	2893.47	2799.84	2374.65	3018.02	4647.39	2420.92	3887.09	2118.52	3335.44	1904.55	3351.22	3280.79	2780.65	1378.12
ENSG00000207721	0	1.82415	4.88143	2.93793	4.00447	7.96521	9.5691	4.29495	0	0	4.5257	11.9034	3.12555	3.56376	4.76838	0
ENSG00000229956	0	55.6365	24.4072	9.98895	28.0313	67.7043	58.6905	170.366	72.7193	90.0255	11.6375	240.45	23.7542	29.2228	22.4795	160.29
ENSG00000226324	0	0	0	0	10.4116	13.5409	10.207	60.1293	0	44.4282	8.40487	176.171	0	5.70201	0	60.7995
ENSG00000172260	10.0082	62.021	147.663	204.48	176.197	471.54	219.451	672.876	705.862	205.773	185.554	307.109	440.078	124.731	13.6239	152.92
ENSG00000231985	0	1.82415	0	0	2.40268	7.96521	7.65528	11.4532	16.483	16.3683	0.646529	9.52276	5.00089	0	0	42.3754
ENSG00000271618	0	12.769	0	18.8027	12.8143	10.3548	4.46558	31.4963	0	39.7515	3.87917	107.131	9.37666	3.56376	0	62.6419
ENSG00000228853	0	1.82415	6.10179	0	0	1.59304	5.74146	20.0431	0	0	0	0	0	0	0	7.36963
ENSG00000233994	7.50616	16.4173	13.4239	41.131	37.642	43.0121	56.7766	81.6041	34.9053	67.8114	21.982	97.6083	31.8807	26.3718	13.6239	73.6963
ENSG00000227207	0	4.56037	0	2.35034	1.60179	5.57565	1.91382	0	12.6047	3.50749	0	7.14207	12.5022	4.98926	0	3.68482
ENSG00000212366	0	1.82415	0	0	0	1.59304	1.27588	1.43165	0	0	0	4.76138	3.12555	0	0	3.68482
ENSG00000225087	0	0	0	0	0	0	1.91382	24.3381	0	8.18414	0	14.2841	0	0	0	3.68482
ENSG00000227016	0	16.4173	18.3054	0	11.2125	8.76173	4.46558	24.3381	0	16.3683	0	9.52276	0	0	1.36239	18.4241
ENSG00000280317	0	4.56037	17.085	0	8.80983	7.16869	7.65528	51.5394	13.5743	31.5674	0	88.0855	1.25022	6.41476	0	16.5817
ENSG00000229636	0	0	0	0	9.61072	21.5061	1.91382	0	29.0877	93.533	0	85.7048	0	0	0	105.017
ENSG00000251825	0	0	0	0	0	1.59304	0	0	0	0	0	14.2841	0	0	0	0
ENSG00000233973	0	0	0	0	6.40715	0.796521	2.55176	8.58991	15.5135	15.1991	0	42.8524	0	1.4255	4.76838	20.2665
ENSG00000223479	0	0	0	0	3.20357	1.59304	9.5691	21.4748	5.81754	23.3832	0	19.0455	0.625111	0	0	38.6906
ENSG00000252005	0	0.912074	9.76287	0	1.60179	11.1513	0.63794	35.7913	0	8.18414	0	30.949	0	0	0	0
ENSG00000162620	0	1.82415	2.44072	97.5392	16.8188	85.2277	93.7771	93.0573	69.8105	111.07	43.3174	73.8014	0	106.2	16.3487	232.143
ENSG00000254685	450.369	51.0761	87.8658	82.262	67.2751	262.852	478.455	432.359	561.393	245.524	418.304	314.251	59.3855	228.08	66.7573	265.307
ENSG00000259030	0	12.769	24.4072	4.70068	20.8232	18.32	12.1209	40.0862	77.5673	36.244	25.8611	40.4717	23.1291	29.9355	14.9863	105.017
ENSG00000116783	0	0	0	0	1.60179	0	4.46558	18.6115	0	23.3832	0.646529	11.9034	0	12.1168	1.36239	29.4785
ENSG00000237324	0	0	0	0	4.80536	7.96521	1.91382	32.928	0	4.67665	0	59.5172	0	1.4255	0	60.7995
ENSG00000233894	0	0.912074	0	0.587585	0.800894	1.59304	12.7588	81.6041	12.6047	9.3533	0	11.9034	0	0	0	5.52723
ENSG00000162621	0	20.9777	4.88143	0	27.2304	7.96521	28.7073	263.424	17.4526	72.4881	0	159.506	0	0	0	62.6419
ENSG00000178965	0	35.5709	2.44072	0	24.0268	27.8782	14.6726	65.8559	28.1181	74.8264	0	245.211	2.50044	13.5423	0	75.5388
ENSG00000234497	0	12.769	8.54251	0	9.61072	1.59304	35.7246	44.3812	62.0538	92.3638	0	204.739	2.50044	4.27651	0	175.029
ENSG00000272864	0	17.3294	0	0	0	4.77913	1.27588	2.8633	0	7.01497	0	23.8069	0	6.41476	1.36239	14.7393
ENSG00000116791	5.0041	221.634	159.867	351.376	104.116	822.806	873.339	345.028	904.628	328.535	760.318	754.679	292.552	486.809	355.585	71.8539
ENSG00000162623	1464.95	322.874	386.854	326.698	493.35	387.906	792.959	280.604	559.454	452.466	705.363	435.666	550.098	445.469	549.726	316.894
ENSG00000229943	0	0	3.66108	0	0	0	0	32.928	0	0	0	19.0455	0	0	0	12.8969
ENSG00000261213	0	7.29659	17.085	0	0	0	0	0	0	7.01497	0	0	0	0	0	0
ENSG00000162624	0	1.82415	0	0	1.60179	10.3548	3.82764	0	3.87836	44.4282	1.29306	54.7559	0	0.712751	0	18.4241
ENSG00000224149	0	0	4.88143	0	0	0	0	0	0	4.67665	0	7.14207	0	0	0	0
ENSG00000206999	0	0	6.10179	0	1.60179	0	0	0	0	21.0449	0	14.2841	1.25022	0	0	12.8969
ENSG00000137968	0	20.9777	50.0347	0	148.966	348.876	593.922	81.6041	0.969591	37.4132	6.46529	142.841	0.625111	5.70201	0	195.295
ENSG00000224493	0	0	0	0	0	0	0	0	22.3006	0	0	14.2841	0	0	0	0
ENSG00000252338	0	0	0	0	0	0	0	8.58991	0	2.33832	0	4.76138	0	0	0	11.0545
ENSG00000230863	0	10.9449	4.88143	7.05103	0	7.96521	2.55176	0	5.81754	11.6916	4.5257	23.8069	11.8771	20.6698	10.8991	14.7393
ENSG00000178193	0	3.6483	7.32215	0	0.800894	7.96521	0	35.7913	0	28.0599	0	14.2841	3.75067	1.4255	0	12.8969
ENSG00000117054	988.311	1226.74	844.488	1946.08	1419.18	1579.5	3023.2	1931.3	2174.79	1594.74	2673.4	1918.84	1760.94	1860.28	1218.66	805.133
ENSG00000181227	10.0082	25.5381	0	3.52551	16.0179	4.77913	29.3452	68.7193	26.179	25.7216	27.1542	19.0455	5.00089	11.404	19.0735	110.545
ENSG00000137955	2499.55	798.065	1142.26	1121.11	1057.98	600.577	814.649	559.776	386.867	507.416	797.17	661.832	1223.97	723.442	1418.93	760.915
ENSG00000057468	0	3.6483	7.32215	0	11.2125	10.3548	18.5003	41.5179	6.78714	42.0898	3.87917	35.7103	1.25022	17.106	4.08718	14.7393
ENSG00000154007	0	0	0	0	0	0	2.55176	0	0	9.3533	0	21.4262	0	0	0	25.7937
ENSG00000225605	0	1.82415	3.66108	0	0.800894	7.16869	1.27588	1.43165	2.90877	29.2291	0	35.7103	1.87533	0	0	33.1634
ENSG00000230027	0	7.29659	0	0	1.60179	14.3374	0	4.29495	0	25.7216	0	47.6138	0	2.13825	0	22.1089
ENSG00000184005	5.0041	163.261	41.4922	135.145	47.2527	74.873	115.467	307.805	19.3918	215.126	59.4806	319.012	14.3775	57.7328	11.5803	280.046
ENSG00000223905	0	0.912074	0	0	0	8.76173	10.845	24.3381	16.483	32.7365	16.1632	57.1366	0	24.2335	0	51.5874
ENSG00000272855	0	0	0	0	0	14.3374	0	51.5394	1.93918	8.18414	0	11.9034	0	1.4255	0	16.5817
ENSG00000226415	345.283	214.337	147.663	220.932	178.599	173.642	230.296	161.777	195.857	169.529	244.388	226.166	264.422	259.441	260.898	200.823
ENSG00000237552	0	4.56037	0	0	1.60179	3.18608	0	22.9064	0	17.5374	0	16.6648	0	0	0	5.52723
ENSG00000117069	0	0	13.4239	0	17.6197	27.0817	70.8113	5.7266	4.84795	45.5973	10.3445	54.7559	33.1309	24.9463	22.4795	66.3267
ENSG00000276081	0	0	8.54251	0	1.60179	3.9826	1.91382	10.0216	4.84795	10.5225	0.646529	2.38069	0	0	0	7.36963
ENSG00000230498	0	6.38452	8.54251	0	0	7.96521	0.63794	10.0216	18.4222	7.01497	0	21.4262	0	2.851	0	40.533
ENSG00000142892	0	379.423	449.092	394.857	502.961	763.864	1044.31	397.999	519.701	551.845	599.979	526.132	480.71	692.794	535.421	652.213
ENSG00000226084	252.707	191.536	291.666	132.794	168.188	157.711	110.364	123.122	106.655	170.698	222.406	135.699	225.04	208.123	237.056	198.98
ENSG00000228187	2.50205	0	2.44072	0	0	0	2.55176	1.43165	1.93918	0	0	0	2.50044	0	0	0
ENSG00000154027	0	180.591	216.003	1.17517	41.6465	97.1755	60.6043	150.323	116.351	114.578	132.538	247.592	15.0027	27.7973	32.6974	132.653
ENSG00000233099	0	3.6483	0	0	0	7.96521	0	0	0.969591	1.16916	0	19.0455	0	0	0	1.84241
ENSG00000036549	978.303	662.166	602.857	962.465	687.167	1087.25	2054.8	1551.91	1734.6	961.051	1101.04	878.474	1205.84	992.15	1143.05	1321.01
ENSG00000251785	0	0	3.66108	0	0	0	2.55176	0	0	0	0	4.76138	0	0	2.04359	0
ENSG00000243437	0	8.20867	3.66108	7.05103	15.217	1.59304	11.4829	27.2014	5.81754	18.7066	7.75834	30.949	0.625111	6.41476	2.72479	9.21204
ENSG00000077254	3708.04	2629.51	2584.72	1893.79	2503.59	2419.83	2153.05	3126.73	2677.04	2333.65	2432.89	1921.22	2131.63	2305.04	1972.75	2069.02
ENSG00000232672	0	0	0	0	4.00447	0	0	0	0	54.9506	0	121.415	0	0	0	0
ENSG00000180488	53.7941	373.038	360.006	238.56	222.648	340.911	314.504	649.97	352.931	466.496	451.277	657.07	287.551	416.959	356.266	727.751
ENSG00000219201	0	10.0328	9.76287	2.35034	3.20357	6.37217	19.7761	20.0431	13.5743	4.67665	6.46529	9.52276	5.00089	4.98926	7.49316	3.68482
ENSG00000235613	0	66.5814	79.3233	125.156	54.4608	17.5235	19.1382	65.8559	0	85.3488	23.275	47.6138	68.7622	32.0738	51.771	58.9571
ENSG00000232015	0	0	0	0	0	0	0	48.6761	0	5.84581	0	23.8069	0	0	7.49316	11.0545
ENSG00000235927	0	119.482	51.2551	23.5034	14.4161	15.1339	5.10352	34.3596	8.72632	33.9057	9.69793	69.04	13.1273	18.5315	4.08718	79.2236
ENSG00000162614	0	1094.49	425.905	79.9116	179.4	178.421	13.3967	2667.17	348.083	171.867	38.1452	542.797	149.401	46.3288	12.2615	661.425
ENSG00000162613	2570.86	3029	4054.03	3966.2	2694.21	2479.57	4049.64	2199.02	3353.81	2823.53	3974.86	2592.57	4395.15	3362.76	5517.69	2032.18
ENSG00000162616	497.908	242.612	285.564	287.917	222.648	240.549	422.316	320.69	180.344	194.081	275.421	221.404	169.405	238.772	346.729	173.186
ENSG00000137960	0	29.1864	26.8479	0	73.6822	214.264	21.052	473.877	31.9965	66.6423	82.7557	99.989	668.869	22.808	279.972	18.4241
ENSG00000273338	267.72	85.7349	90.3065	75.2109	73.6822	46.1982	90.5874	148.892	180.344	43.259	29.7403	23.8069	120.021	89.8066	42.2342	88.4356
ENSG00000213561	0	0	2.44072	0	4.00447	27.0817	0	27.2014	11.6351	54.9506	0	126.177	8.12644	7.12751	4.76838	88.4356
ENSG00000251958	0	0	0	0	1.60179	0	0	0	0	2.33832	0	4.76138	0	0	0	0
ENSG00000213560	7.50616	11.857	4.88143	5.87585	9.61072	5.57565	3.82764	0	1.93918	5.84581	5.17223	4.76138	13.7524	5.70201	6.13077	14.7393
ENSG00000233333	0	0	0	0	3.20357	7.96521	0	0	0	8.18414	0	33.3297	13.7524	1.4255	0	12.8969
ENSG00000237413	0	0	0	0	0	11.9478	3.82764	32.928	29.0877	22.2141	0	123.796	0	4.98926	2.72479	99.4901
ENSG00000122420	0	10.0328	6.10179	0	4.80536	58.9425	7.65528	87.3307	15.5135	43.259	1.29306	140.461	1.25022	38.4886	2.04359	180.556
ENSG00000212308	0	0	0	0	0	0	4.46558	0	0	3.50749	0	4.76138	0	0	0	0
ENSG00000137959	424.098	1000.55	4127.25	571.721	3108.27	663.502	2437.57	1906.96	1773.38	1248.67	1038.97	933.23	172.531	1305.76	205.04	1151.51
ENSG00000137965	2936.16	1302.44	2406.55	1488.35	1999.83	996.448	2338.69	1977.11	999.648	1214.76	1536.8	628.502	1142.08	1097.64	1380.1	1997.17
ENSG00000238015	0	0	0	0	3.20357	0	5.10352	4.29495	0	0	5.17223	0	0	6.41476	0	3.68482
ENSG00000235400	7.50616	3.6483	2.44072	2.35034	3.20357	7.96521	3.82764	0	11.6351	7.01497	9.0514	38.091	7.50133	1.4255	2.72479	7.36963
ENSG00000162618	918.253	87.5591	2.44072	0	36.8411	19.1165	17.2244	176.093	71.7497	42.0898	0	102.37	3.75067	29.9355	0	81.066
ENSG00000230787	0	0	0	0	0	7.96521	6.3794	5.7266	0	12.8608	1.29306	78.5628	0	4.27651	0	208.192
ENSG00000232676	0	0	2.44072	1.17517	0	1.59304	6.3794	44.3812	1.93918	2.33832	6.46529	57.1366	2.50044	5.70201	2.72479	0
ENSG00000235756	0	0	0	0	0	0	3.1897	0	0	0	0	7.14207	0	0	0	0
ENSG00000260322	0	7.29659	2.44072	0	0	14.3374	4.46558	42.9495	0	25.7216	0	133.319	0	19.2443	0	254.252
ENSG00000236407	0	0	0	0	0	0	0.63794	0	0	18.7066	0	23.8069	5.00089	1.4255	0	14.7393
ENSG00000225598	0	5.47244	0	0	0	0	0	0	0	4.67665	0	4.76138	0	0	0	7.36963
ENSG00000213559	0	0	0	1.17517	0	8.76173	3.1897	111.669	0	25.7216	0	19.0455	0	5.70201	1.36239	86.5932
ENSG00000227062	0	6.38452	0	0	6.40715	1.59304	3.1897	12.8849	3.87836	10.5225	0	9.52276	0	0	0	14.7393
ENSG00000234108	0	38.3071	2.44072	0	0	6.37217	0	8.58991	0	16.3683	0	57.1366	0	0	0	86.5932
ENSG00000224326	0	0	3.66108	0	0	1.59304	4.46558	15.7482	4.84795	9.3533	0	28.5683	0	1.4255	0	46.0602
ENSG00000234184	2.50205	89.3832	56.1365	34.08	8.00894	32.6574	12.1209	44.3812	13.5743	56.1198	1.29306	199.978	8.75155	7.12751	0	86.5932
ENSG00000229752	7.50616	5.47244	9.76287	3.52551	6.40715	7.96521	8.93116	0	1.93918	9.3533	2.58611	9.52276	7.50133	7.12751	6.81197	11.0545
ENSG00000235089	0	9.12074	0	0	0	0	3.1897	0	0	23.3832	0	19.0455	0	0	2.72479	62.6419
ENSG00000223026	0	1.82415	8.54251	0	0	0	0.63794	8.58991	0	1.16916	0	2.38069	1.87533	1.4255	0	27.6361
ENSG00000117114	2.50205	4.56037	92.7472	68.7475	20.8232	29.4713	30.6211	276.309	160.952	116.916	0	202.359	5.00089	11.404	2.72479	171.344
ENSG00000224494	0	0.912074	2.44072	0	3.20357	3.9826	10.207	12.8849	21.331	74.8264	0	61.8979	0	6.41476	0	108.702
ENSG00000227288	20.0164	9.12074	9.76287	4.70068	7.20804	6.37217	3.82764	5.7266	0	29.2291	9.0514	23.8069	6.25111	12.8295	4.08718	49.745
ENSG00000227960	7.50616	20.0656	14.6443	0	21.6241	10.3548	2.55176	38.6546	4.84795	64.3039	1.93959	152.364	2.50044	2.851	2.72479	71.8539
ENSG00000234953	0	5.47244	0	0	6.40715	1.59304	1.27588	5.7266	0	22.2141	0.646529	28.5683	0	0	0	55.2723
ENSG00000242598	0	0	0	0	0.800894	3.18608	0	0	0	8.18414	0	42.8524	0	1.4255	0	14.7393
ENSG00000236676	0	0	7.32215	0	0	2.38956	0	24.3381	3.87836	4.67665	0	2.38069	0	2.851	0	1.84241
ENSG00000234683	0	3.6483	0	0	0	0	0	0	0	4.67665	0	11.9034	0	0	0	9.21204
ENSG00000215875	5.0041	1.82415	2.44072	0	0	0	5.10352	11.4532	24.2398	21.0449	4.5257	107.131	1.25022	2.851	0.681197	75.5388
ENSG00000233290	0	3.6483	20.7461	0	4.00447	8.76173	1.91382	28.633	0	33.9057	0	28.5683	0	0	0	71.8539
ENSG00000230817	0	21.8898	8.54251	0	5.60626	7.16869	0	27.2014	0	10.5225	1.29306	47.6138	2.50044	2.851	0	123.441
ENSG00000236268	0	7.29659	24.4072	0	12.8143	11.1513	4.46558	0	17.4526	17.5374	0	16.6648	0	2.13825	0	3.68482
ENSG00000231364	0	0	10.9832	23.5034	8.00894	3.18608	3.1897	0	0	4.67665	0	9.52276	0	0	0	12.8969
ENSG00000233008	2.50205	49.252	2.44072	23.5034	16.8188	77.2625	36.3626	95.9206	7.75673	94.7021	3.23264	130.938	33.756	22.0953	29.2915	128.969
ENSG00000237076	0	7.29659	2.44072	0	2.40268	4.77913	7.01734	35.7913	0	26.8907	0	64.2786	1.25022	2.13825	0.681197	58.9571
ENSG00000137941	322.765	441.444	74.4419	109.878	160.98	345.69	174.795	261.992	112.473	227.987	95.0397	538.036	176.281	511.755	24.5231	305.84
ENSG00000233061	0	33.7467	0	14.1021	4.00447	4.77913	3.82764	4.29495	0	5.84581	2.58611	42.8524	38.7569	5.70201	23.8419	71.8539
ENSG00000229486	0	3.6483	0	0	0	6.37217	0	17.1798	0	4.67665	0	19.0455	0	0	0	29.4785
ENSG00000271576	212.674	275.446	216.003	397.208	321.959	546.413	565.215	243.381	261.79	346.072	323.264	97.6083	525.718	416.247	476.838	40.533
ENSG00000142875	1555.03	2521.88	2532.24	2831.57	3144.31	3914.1	6293.91	4807.48	5104.9	4405.4	7967.82	3497.23	2596.71	5030.6	2634.19	3290.54
ENSG00000213540	0	0	0	0	0.800894	11.1513	0	15.7482	0	26.8907	19.3959	40.4717	0	14.9678	1.36239	92.1204
ENSG00000226970	6.25513	10.9449	7.32215	14.1021	6.40715	15.1339	10.845	2.8633	11.6351	12.8608	21.3354	23.8069	11.252	8.55301	8.17436	22.1089
ENSG00000199959	0	0	0	0	0	3.18608	0	8.58991	0	4.67665	0	0	3.12555	0	0	25.7937
ENSG00000203943	2.50205	43.7795	23.1868	137.495	53.6599	93.1929	216.262	144.597	167.739	170.698	118.315	195.217	67.512	148.965	50.4086	22.1089
ENSG00000249237	0	19.1536	45.1533	0	0	0.796521	1.27588	0	0	7.01497	0	35.7103	0	1.4255	0	70.0115
ENSG00000240520	0	5.47244	3.66108	0	6.40715	18.32	8.29322	41.5179	11.6351	24.5524	0.646529	47.6138	0.625111	2.13825	0	62.6419
ENSG00000137976	0	6.38452	0	0	9.61072	4.77913	0	12.8849	0	31.5674	2.58611	28.5683	0	4.27651	0	92.1204
ENSG00000117133	1676.38	818.13	1300.9	1332.64	989.905	1014.77	964.565	691.487	848.392	689.806	785.532	564.223	975.173	911.609	1063.35	517.717
ENSG00000174021	4302.28	2585.73	2590.82	3078.95	3044.2	2892.17	2534.53	3295.66	2909.74	2630.62	2372.76	2330.7	2732.36	2473.25	2711.84	1763.19
ENSG00000122432	0	94.8557	102.51	49.3572	67.2751	84.4312	91.8633	214.748	114.412	123.931	74.9973	226.166	36.8815	132.572	32.6974	140.023
ENSG00000117151	1597.56	1074.42	201.359	498.273	1047.57	1198.76	900.133	1357.21	889.115	287.614	80.8161	376.149	546.972	773.335	548.363	771.969
ENSG00000180869	0	0.912074	0	0	8.80983	22.3026	0.63794	11.4532	0	50.274	0.646529	19.0455	0	3.56376	0	103.175
ENSG00000232622	0	2.73622	6.10179	0	0	13.5409	3.1897	37.2229	1.93918	12.8608	0	21.4262	0	1.4255	0	33.1634
ENSG00000117155	237.695	1498.54	584.552	496.51	346.787	477.116	443.368	455.265	437.285	334.38	184.907	549.939	610.733	570.914	683.922	659.582
ENSG00000171517	0	8.20867	0	43.4813	30.434	1.59304	1.27588	31.4963	0	30.3982	0	64.2786	1.25022	0	0	219.247
ENSG00000153898	1.25103	101.24	174.511	85.1999	102.514	93.9895	107.812	153.187	30.0573	136.792	83.4022	330.916	409.448	109.051	14.3051	383.221
ENSG00000162643	141.366	11.857	4.88143	0	3.20357	39.0295	10.207	18.6115	15.5135	109.901	18.7493	169.029	0	19.957	1.36239	119.757
ENSG00000055732	0	36.483	48.8143	0	4.80536	23.0991	20.4141	157.482	27.1485	130.946	1.29306	226.166	30.6304	28.51	3.40598	274.519
ENSG00000280099	0	1.82415	0	0	0	19.913	3.82764	71.5826	0	2.33832	2.58611	61.8979	0	0	0	47.9026
ENSG00000097096	0	69.3176	106.171	50.5324	20.8232	65.3147	5.74146	64.4243	34.9053	93.533	9.0514	442.808	28.7551	19.2443	0	261.622
ENSG00000162642	248.954	372.126	619.942	643.406	728.012	503.401	654.526	680.034	808.639	479.357	739.629	530.894	557.599	588.732	683.24	547.195
ENSG00000223254	8.75718	31.0105	106.171	17.04	14.4161	7.16869	3.1897	54.4027	8.72632	39.7515	0.646529	30.949	26.8798	5.70201	37.4658	27.6361
ENSG00000142867	700.575	674.935	735.876	567.02	647.122	705.718	693.44	814.609	892.024	664.084	726.052	628.502	633.237	608.689	819.48	626.419
ENSG00000223653	0	14.5932	20.7461	9.98895	36.8411	13.5409	10.845	37.2229	12.6047	44.4282	2.58611	109.512	5.626	23.5208	3.40598	1.84241
ENSG00000153904	0	87.5591	185.494	30.5544	33.6375	27.0817	46.5696	114.532	18.4222	23.3832	54.3084	159.506	191.909	95.5086	12.9427	84.7508
ENSG00000273264	0	3.6483	0	0	21.6241	0	5.10352	30.0647	0	7.01497	0	0	1.25022	4.27651	0	0
ENSG00000282057	0	24.626	0	0	0	14.3374	0.63794	32.928	19.3918	85.3488	0	88.0855	0	4.98926	8.17436	73.6963
ENSG00000142871	297.744	242.612	34.17	480.057	177.798	59.7391	48.4834	37.2229	66.9018	2.33832	0	16.6648	65.6366	0	8.17436	0
ENSG00000230285	0	0	30.509	0	0	8.76173	0	4.29495	10.6655	7.01497	0	40.4717	0	0	0	0
ENSG00000117174	292.74	520.794	433.227	795.591	603.073	564.733	1234.41	721.552	1133.45	885.056	1214.18	880.855	1120.2	738.41	811.305	705.643
ENSG00000171502	1363.62	886.536	723.673	614.027	910.616	1404.27	1028.36	1663.58	1432.09	1074.46	1311.16	490.422	749.508	1225.22	957.081	794.078
ENSG00000201620	63.8023	0	19.5257	0	8.80983	3.18608	10.845	0	19.3918	4.67665	0	4.76138	0	9.26576	0	0
ENSG00000229505	0	9.12074	4.88143	0	23.2259	9.55825	24.8796	54.4027	0	36.244	13.5771	107.131	7.50133	2.851	0	0
ENSG00000122417	615.505	603.793	976.287	1058.24	773.663	886.528	771.907	450.97	904.628	529.631	947.164	797.531	852.651	896.641	613.077	722.224
ENSG00000278281	0	3.6483	9.76287	0	1.60179	3.9826	0	2.8633	1.93918	7.01497	2.58611	4.76138	0	0	0	1.84241
ENSG00000231349	0	0	0	0	0	0	0	0	0	4.67665	0	0	0	0	0	9.21204
ENSG00000137975	2.50205	22.8018	0	0	27.2304	10.3548	11.4829	127.417	5.81754	39.7515	1.29306	166.648	5.00089	5.70201	1.36239	184.241
ENSG00000016490	0	41.9554	4.88143	0	20.0223	1.59304	8.93116	55.8344	68.8409	90.0255	1.29306	171.41	1.25022	2.13825	0	145.55
ENSG00000016602	0	0	28.0682	4.70068	3.20357	0	21.69	41.5179	46.5404	18.7066	0	69.04	0	2.851	0	46.0602
ENSG00000236915	0	6.38452	0	0	6.40715	2.38956	0	0	0	0	1.29306	0	0	4.98926	0.681197	3.68482
ENSG00000153923	0	1.82415	0	1.17517	7.20804	14.3374	19.1382	44.3812	3.87836	31.5674	8.40487	90.4662	0	4.27651	0	46.0602
ENSG00000261737	0	118.57	2.44072	36.4303	100.913	124.257	201.589	80.1725	88.2328	128.608	49.1362	107.131	65.0115	121.168	55.1769	25.7937
ENSG00000097033	2784.78	2854.79	1239.88	2231.65	2039.08	2561.61	2302.32	2558.36	2171.88	1135.26	795.877	1333.19	2215.39	1335.7	2162.12	1210.46
ENSG00000230721	15.0123	21.8898	58.5772	1.17517	43.2483	15.1339	17.8623	57.266	3.87836	83.0105	12.9306	109.512	19.3784	14.255	10.8991	138.181
ENSG00000183291	1466.2	2294.78	2235.7	2415.56	2542.04	2822.07	2509.65	2130.3	2784.66	1765.44	2247.33	2328.31	2044.11	1954.36	1730.92	1818.46
ENSG00000153936	166.386	217.074	208.681	229.158	252.281	223.822	362.35	360.776	400.441	210.449	280.593	330.916	267.547	258.729	248.637	278.204
ENSG00000267734	2.50205	28.2743	34.17	17.6276	92.9037	35.0469	20.4141	50.1078	14.5439	78.3339	13.5771	233.308	26.8798	22.0953	17.0299	112.387
ENSG00000267561	0	1.82415	2.44072	0	0	1.59304	0	0	0	5.84581	0.646529	2.38069	0	0	0	11.0545
ENSG00000235251	0	3.6483	0	2.35034	1.60179	1.59304	1.27588	0	1.93918	14.0299	1.29306	38.091	2.50044	4.27651	19.0735	0
ENSG00000225568	2.50205	1.82415	0	1.17517	8.00894	1.59304	1.27588	0	3.87836	18.7066	0	19.0455	0	0	1.36239	55.2723
ENSG00000267272	0	79.3504	10.9832	99.8895	15.217	27.0817	49.1214	0	13.5743	53.7815	62.0667	459.473	70.6375	37.0631	21.1171	79.2236
ENSG00000143013	1403.65	1801.35	628.485	1706.94	1190.93	1648	872.064	992.134	1482.5	1210.08	837.901	7753.91	569.476	621.519	763.622	1779.77
ENSG00000227290	0	2.73622	0	17.04	18.4206	11.1513	18.5003	71.5826	0	25.7216	0	83.3241	0	0	0.681197	58.9571
ENSG00000199318	0	0	0	0	0	0	2.55176	18.6115	4.84795	10.5225	0	26.1876	0	0	0	7.36963
ENSG00000279778	0	0	0	0	0	31.0643	58.6905	0	0	24.5524	16.8097	61.8979	33.1309	0	4.08718	57.1147
ENSG00000224235	0	0	0	0	0	7.96521	1.27588	30.0647	23.2702	2.33832	0	47.6138	0	0	0	73.6963
ENSG00000239504	153.876	0	30.509	0	1.60179	4.77913	0	0	0	10.5225	0	0	0	0	0	0
ENSG00000230053	0	0	0	0	0	0	0	4.29495	0	1.16916	0	26.1876	0	0	0	0
ENSG00000274321	0	0	0	1.17517	0	6.37217	1.91382	21.4748	0	11.6916	0	16.6648	0	0	0	12.8969
ENSG00000237505	0	27.3622	9.76287	4.1131	21.6241	21.5061	19.1382	80.1725	11.6351	26.8907	5.81876	61.8979	5.00089	2.851	21.7983	38.6906
ENSG00000237959	0	4.56037	0	0	0	0	0	0	0	23.3832	0	61.8979	0	9.26576	0	22.1089
ENSG00000065243	1850.27	875.591	1225.24	1238.63	1301.45	1110.35	996.462	950.616	1280.83	860.503	1236.81	790.389	970.797	1079.82	1375.34	1284.16
ENSG00000207234	0	45.6037	25.6275	10.5765	32.8366	11.9478	26.7935	25.7697	30.0573	39.7515	54.3084	76.1821	28.7551	41.3396	32.6974	53.4299
ENSG00000241975	0	11.857	2.44072	5.87585	13.6152	11.9478	10.207	14.3165	10.6655	10.5225	8.40487	0	13.1273	15.6805	17.0299	20.2665
ENSG00000137947	4502.44	1421.01	2675.03	1193.97	1603.39	794.928	1250.36	1700.8	1348.7	1100.18	1564.6	1085.59	1391.5	695.645	2329.01	733.279
ENSG00000235308	0	0	0	0	0	4.77913	1.27588	0	0	4.67665	5.17223	2.38069	0	7.12751	0	0
ENSG00000137944	1496.23	566.398	826.183	723.318	859.359	668.281	705.561	1581.97	786.338	581.074	1043.5	585.65	570.101	659.295	914.847	904.623
ENSG00000213516	435.357	550.893	1252.09	782.664	764.053	554.379	386.591	226.201	257.911	412.714	471.966	504.706	738.881	754.091	1246.59	423.754
ENSG00000117226	180.148	508.025	455.194	482.408	626.299	372.772	716.406	551.186	809.608	715.527	877.339	745.156	445.079	599.424	715.938	941.471
ENSG00000117228	546.698	2470.81	1958.68	1093.5	5520.56	1931.56	1083.86	4618.51	7397.01	7852.09	1154.7	2749.7	374.441	919.449	408.037	4226.49
ENSG00000234518	27.5226	80.2625	32.9497	37.0179	57.6643	29.4713	34.4487	67.2876	29.0877	45.5973	44.6105	52.3752	48.1335	53.4563	46.3214	35.0058
ENSG00000162645	5509.52	2345.85	4220	1513.03	3926.78	2806.14	832.511	2617.06	4432	4951.4	2370.17	2573.53	1047.69	2505.32	1128.06	4477.05
ENSG00000213512	2.50205	31.0105	6.10179	9.98895	20.0223	5.57565	12.7588	31.4963	28.1181	45.5973	32.3264	104.75	18.7533	17.8188	12.9427	90.278
ENSG00000162654	4595.02	3011.67	3886.84	2793.97	4452.17	3155.82	3883.78	4566.97	5029.27	5375.81	9240.19	2861.59	3972.58	7517.39	3182.55	5053.73
ENSG00000154451	4922.79	3410.24	4127.25	1385.53	7322.57	2718.53	843.356	9165.43	7327.2	8151.4	1417.84	2414.02	940.167	1902.33	664.167	6791.12
ENSG00000238081	2.50205	3.6483	2.44072	0	9.61072	0	0	22.9064	1.93918	4.67665	0	19.0455	2.50044	1.4255	0	3.68482
ENSG00000233235	0	0	0	0	1.60179	0	0.63794	0	0	4.67665	0	9.52276	0	0	2.72479	18.4241
ENSG00000183347	76.3126	5.47244	7.32215	0	77.6867	17.5235	19.7761	2.8633	10.6655	75.9955	5.81876	119.034	0	13.5423	0	195.295
ENSG00000215874	0	0	0	0	0	0	0	0	0	0	0	4.76138	0	0	2.72479	1.84241
ENSG00000225492	217.679	169.646	233.088	59.9337	383.628	301.881	398.074	778.818	487.704	708.512	524.335	288.063	175.031	424.8	92.6428	396.118
ENSG00000197147	5.0041	689.528	381.972	690.413	337.176	387.109	509.076	1060.85	360.688	189.404	298.05	447.57	282.55	245.899	585.148	447.705
ENSG00000231999	424.098	247.172	228.207	168.049	65.6733	158.508	142.898	137.439	148.347	242.017	203.657	147.603	283.8	193.156	146.457	162.132
ENSG00000230735	0	12.769	18.3054	7.63861	3.20357	21.5061	27.4314	4.29495	8.72632	23.3832	24.5681	4.76138	0.625111	11.404	8.17436	12.8969
ENSG00000171488	2313.15	514.41	445.431	205.067	207.431	387.109	549.266	634.221	508.066	244.355	109.91	602.314	269.423	98.3597	339.236	283.731
ENSG00000226394	0	4.56037	75.6622	0	33.6375	14.3374	16.5864	4.29495	0	17.5374	3.23264	14.2841	22.504	5.70201	8.85556	27.6361
ENSG00000231613	0	4.56037	0	0	0	4.77913	0	0	0	0	3.87917	9.52276	0	2.13825	0	0
ENSG00000272931	0	23.7139	0	70.5103	1.60179	1.59304	2.55176	2.8633	16.483	8.18414	2.58611	2.38069	9.37666	14.255	2.04359	27.6361
ENSG00000171492	851.949	968.623	344.141	645.169	277.91	710.497	1036.65	1025.06	628.295	462.988	663.338	723.73	263.172	417.672	243.868	444.02
ENSG00000272672	0	2.73622	0	0	9.61072	7.96521	1.27588	0	0	14.0299	10.991	26.1876	0	11.404	0	103.175
ENSG00000252797	0	0	0	0	0	7.16869	0	2.8633	0	2.33832	0	26.1876	0	1.4255	0	14.7393
ENSG00000228175	0	3.6483	21.9665	0	0	20.7095	8.29322	31.4963	12.6047	5.84581	23.275	9.52276	31.8807	12.1168	13.6239	0
ENSG00000162664	6263.89	2173.47	2457.8	2731.1	2564.46	1643.22	1122.14	1616.33	827.061	1014.83	1536.8	735.633	3589.39	2314.3	3626.69	1322.85
ENSG00000229201	0	10.0328	0	0	0	0	0	8.58991	1.93918	12.8608	0	30.949	0.625111	0	0	25.7937
ENSG00000199666	0	0.912074	0	0	1.60179	0.796521	3.82764	18.6115	1.93918	12.8608	0	45.2331	0	2.851	0	0
ENSG00000143032	0	0	23.1868	0	9.61072	0	0	0	0	11.6916	0	11.9034	0	0	0	12.8969
ENSG00000233593	0	3.6483	4.88143	0	0	2.38956	5.74146	0	0	8.18414	1.29306	45.2331	250.044	2.851	0	35.0058
ENSG00000225446	0	0	9.76287	0	0	11.1513	0	0	0	24.5524	0	19.0455	0	1.4255	1.36239	62.6419
ENSG00000272094	0	0	0	0	4.80536	0.796521	0	31.4963	0	15.1991	0	14.2841	0	0	0	0
ENSG00000232882	0	3.6483	0	1.17517	0	3.18608	0	2.8633	0	9.3533	0	0	0	2.851	0	0
ENSG00000122482	4984.09	1807.73	3639.11	2092.98	2608.51	1460.82	1756.25	983.544	1642.49	1670.73	2600.98	1726	2837.38	1972.9	2930.51	1678.43
ENSG00000232393	27.5226	49.252	28.0682	29.9669	48.0536	33.4539	28.7073	25.7697	18.4222	40.9207	49.1362	45.2331	60.6358	49.8926	39.5094	93.9628
ENSG00000162669	116.345	25.5381	2.44072	8.2262	24.8277	70.0938	162.675	260.56	70.7801	113.409	118.315	99.989	89.3909	63.4348	72.2069	60.7995
ENSG00000206817	0	0	0	0	0	3.18608	1.91382	4.29495	0	1.16916	0	0	0	0	0	5.52723
ENSG00000215873	2.50205	9.12074	1.22036	1.17517	0	1.59304	1.27588	0	1.93918	11.6916	1.29306	23.8069	9.37666	1.4255	9.53675	14.7393
ENSG00000097046	2.50205	156.877	90.3065	283.216	393.239	368.789	1091.51	386.546	815.426	455.973	576.057	321.393	616.984	405.555	472.751	235.828
ENSG00000241318	0	18.2415	0	0	0	9.55825	2.55176	12.8849	1.93918	25.7216	1.29306	104.75	1.25022	2.851	22.4795	0
ENSG00000229067	20.0164	10.9449	48.8143	10.5765	14.4161	18.32	13.3967	2.8633	7.75673	36.244	19.3959	14.2841	11.252	22.808	16.3487	0
ENSG00000203914	2.50205	9.12074	2.44072	4.1131	4.80536	7.96521	7.01734	2.8633	0	7.01497	6.46529	42.8524	6.25111	11.404	2.04359	47.9026
ENSG00000069702	2.50205	567.31	824.962	57.5834	385.23	80.4486	21.69	279.172	147.378	368.286	1.93959	502.326	22.504	21.3825	27.2479	329.791
ENSG00000239794	0	5.47244	7.32215	0	0	0	0	0	0	0	0	4.76138	0	0	0	20.2665
ENSG00000137948	21.2674	7.29659	20.7461	0	4.80536	8.76173	10.207	51.5394	14.5439	68.9806	0	69.04	0	2.851	0	36.8482
ENSG00000172031	0	7.29659	7.32215	0	3.20357	20.7095	3.82764	10.0216	0	11.6916	0	97.6083	0	4.27651	0	47.9026
ENSG00000233228	0	23.7139	0	1.17517	0	15.9304	24.2417	0	0	42.0898	0	52.3752	0	4.27651	0	22.1089
ENSG00000230667	7.50616	5.47244	7.32215	19.3903	12.8143	6.37217	2.55176	0	1.93918	2.33832	3.87917	19.0455	6.25111	5.70201	8.17436	0
ENSG00000189195	136.362	57.4607	92.7472	62.2841	40.0447	156.915	137.795	157.482	64.9626	216.295	186.2	216.643	46.2582	100.498	35.4222	114.229
ENSG00000224678	0	9.12074	0	0	9.61072	0	5.10352	0	0	0	1.29306	0	0	0	0	47.9026
ENSG00000233401	0	3.6483	0	0	0	0	2.55176	0	0	3.50749	0	14.2841	0	2.851	0	0
ENSG00000273487	0	4.56037	7.32215	0	0	6.37217	0	7.15826	0	0	0	19.0455	0	4.27651	0	16.5817
ENSG00000226773	0	1.82415	0	0	0	1.59304	8.29322	98.7839	0	24.5524	0	38.091	0	11.404	0	92.1204
ENSG00000203910	0	2.73622	2.44072	0	0	3.18608	4.46558	52.9711	11.6351	8.18414	5.17223	19.0455	0	8.55301	3.40598	53.4299
ENSG00000233125	0	0	1.22036	0	3.20357	4.77913	0	0	0	67.8114	0	64.2786	0	0	0	18.4241
ENSG00000174842	243.95	97.5919	75.6622	139.845	277.91	305.067	465.058	485.33	217.188	259.554	290.291	249.972	247.544	230.219	188.01	283.731
ENSG00000122484	1742.68	1195.73	1073.92	963.64	1500.87	1060.97	1559.12	1652.13	1482.5	1089.66	1744.33	1178.44	1420.25	1618.66	1562.67	816.187
ENSG00000242764	0	3.6483	9.76287	0	0	5.57565	1.27588	48.6761	10.6655	2.33832	3.23264	97.6083	0	0	0	0
ENSG00000162676	0	15.5053	2.44072	91.0758	7.20804	50.9773	22.9658	20.0431	100.837	28.0599	8.40487	38.091	32.5058	24.2335	5.44957	90.278
ENSG00000067208	1.25103	413.169	810.318	303.782	179.4	322.591	92.5013	317.827	73.6889	422.068	217.88	726.11	81.8895	317.887	114.441	705.643
ENSG00000223787	0	0	4.88143	0	2.40268	1.59304	0	0	9.69591	2.33832	1.29306	19.0455	0	2.13825	4.08718	23.9513
ENSG00000229992	0	14.5932	4.88143	27.0289	20.8232	6.37217	0	0	0	29.2291	7.75834	40.4717	5.626	24.9463	5.44957	90.278
ENSG00000225505	0	70.2297	126.917	0	16.8188	31.0643	6.3794	71.5826	45.5708	9.3533	19.3959	40.4717	33.756	33.4993	17.7111	49.745
ENSG00000234202	0	10.0328	7.32215	0	5.60626	1.59304	1.91382	25.7697	0	14.0299	0	0	0	0	0	3.68482
ENSG00000223896	0	147.756	98.849	61.6965	46.4518	93.9895	14.6726	123.122	0	46.7665	16.8097	90.4662	23.1291	77.6899	0	458.76
ENSG00000122406	44187.5	32921.3	44407.6	28929.2	36432.7	24204.7	24353.3	27154.1	27510.2	32468.8	32137.6	28970.6	34346.7	31475.8	39091.8	33561.3
ENSG00000154511	18.7654	59.2848	258.716	38.1931	72.8813	160.101	118.657	211.884	140.591	64.3039	57.541	261.876	87.5155	82.6791	55.8581	311.367
ENSG00000207523	41.2839	42.8675	41.4922	30.5544	53.6599	4.77913	26.1555	41.5179	46.5404	43.259	20.6889	47.6138	35.6313	32.0738	26.5667	44.2178
ENSG00000207022	0	0	0	0	5.60626	0	0	2.8633	0	4.67665	0	0	0	0	0	3.68482
ENSG00000229052	0	3.6483	10.9832	0	1.60179	6.37217	32.5349	0	15.5135	35.0749	0	61.8979	0	14.255	4.08718	58.9571
ENSG00000252121	0	0	0	0	1.60179	0	3.82764	17.1798	15.5135	3.50749	0	2.38069	0	0	0	12.8969
ENSG00000239710	0	0	0	0	0	1.59304	0	0	0	21.0449	0	7.14207	0	0	2.72479	3.68482
ENSG00000222664	0	5.47244	7.32215	0	0	5.57565	0	15.7482	0	16.3683	0	21.4262	0	0	0	14.7393
ENSG00000143033	2254.35	1087.19	1991.63	2353.87	1827.64	1714.91	3314.1	1195.43	3013.49	2141.91	3692.32	2030.73	1065.81	1775.46	2201.63	1768.71
ENSG00000117500	2070.45	894.745	1191.07	1234.52	1034.75	1021.94	941.599	1288.49	829	848.812	751.266	833.241	940.167	845.323	979.561	1031.75
ENSG00000122483	238.946	322.874	552.822	567.02	384.429	567.123	783.39	307.805	502.248	484.033	823.031	547.559	524.468	674.263	396.457	595.098
ENSG00000237003	0	14.5932	0	9.40137	0	3.18608	1.91382	0	0	7.01497	3.87917	11.9034	2.50044	4.98926	5.44957	36.8482
ENSG00000225297	25.0205	7.29659	17.085	5.87585	4.00447	19.1165	9.5691	0	0	5.84581	13.5771	19.0455	0	13.5423	12.9427	51.5874
ENSG00000223745	9796.79	3245.16	5217.03	6585.07	7578.06	4540.17	4285.68	4199.03	4398.06	5980.27	7733.13	3837.67	8122.07	7481.75	6427.77	5722.52
ENSG00000229567	5.0041	9.12074	7.32215	1.76276	2.40268	9.55825	11.4829	7.15826	10.6655	8.18414	12.9306	23.8069	11.252	9.26576	4.76838	12.8969
ENSG00000117505	2379.45	2906.78	754.182	1900.25	1468.04	2048.65	2717.62	2796.01	1796.65	644.208	513.344	730.872	2022.23	1253.73	1995.91	1026.22
ENSG00000229635	0	5.47244	0	0	3.20357	0	0	17.1798	0	2.33832	0	26.1876	0	2.851	0	23.9513
ENSG00000207379	0	0	0	0	0	0	0	1.43165	0	4.67665	0	4.76138	0	0	0	7.36963
ENSG00000137942	131.358	625.683	442.99	515.9	748.836	672.264	510.352	347.891	788.277	302.813	758.378	538.036	656.991	506.053	519.072	701.958
ENSG00000212601	0	3.6483	0	6.46344	1.60179	0.796521	3.1897	48.6761	9.69591	5.84581	1.29306	21.4262	0	2.851	0	0
ENSG00000137936	3.75308	67.4935	157.426	206.83	141.758	123.461	52.949	103.079	21.331	129.777	22.6285	285.683	36.2564	46.3288	44.959	285.573
ENSG00000224093	0	13.6811	40.2718	2.93793	23.2259	70.0938	4.46558	14.3165	8.72632	19.8758	10.991	61.8979	14.3775	4.98926	34.0598	66.3267
ENSG00000230439	0	0	2.44072	0	0	0	14.0347	0	6.78714	16.3683	3.87917	16.6648	0	0	0	70.0115
ENSG00000211575	0	0	0	2.93793	0	0	1.27588	0	0	0	0	0	0	0	0	0
ENSG00000260464	0	12.769	9.76287	0	12.8143	13.5409	2.55176	0	0	4.67665	18.1028	23.8069	10.0018	11.404	1.36239	0
ENSG00000067334	5774.74	5547.23	4826.52	6079.16	5788.06	4141.11	2904.54	4995.03	2524.81	2610.74	2924.25	2066.44	6725.57	4158.19	4721.37	5433.26
ENSG00000023909	0	134.987	96.4083	423.062	161.781	90.0069	82.9322	459.56	113.442	102.886	61.4202	190.455	143.15	95.5086	75.6128	278.204
ENSG00000223490	0	0	0	0	0	8.76173	12.7588	1.43165	1.93918	12.8608	0	30.949	3.75067	1.4255	0	44.2178
ENSG00000234099	0	1.82415	0	0	13.6152	5.57565	16.5864	95.9206	57.2059	66.6423	1.29306	28.5683	3.12555	12.8295	0	51.5874
ENSG00000229842	0	0	0	0	0	4.77913	0	0	0	0	0	9.52276	0	0	0	0
ENSG00000236689	0	1.82415	0	0	0	3.9826	0	0	0	2.33832	0	0	0	1.4255	0	9.21204
ENSG00000226960	0	15.5053	0	0	0	7.96521	0.63794	0	0	7.01497	0	26.1876	1.87533	4.27651	0	92.1204
ENSG00000233129	0	1.82415	0	0	0	0.796521	7.01734	12.8849	0	4.67665	0	11.9034	1.25022	0	0	99.4901
ENSG00000198691	0	55.6365	30.509	0	51.2572	86.8208	15.3106	133.144	15.5135	321.52	1.29306	388.052	1.25022	9.97852	2.72479	379.536
ENSG00000137962	290.238	133.163	137.901	31.7296	139.355	44.6052	110.364	483.898	184.222	163.683	14.8702	438.047	2.50044	62.0093	34.0598	296.628
ENSG00000226835	0	3.6483	0	0	0	0	0	17.1798	23.2702	11.6916	0	33.3297	0	0	0	3.68482
ENSG00000178596	0	8.20867	0	0	0	0	0	37.2229	0	0	0	0	0	0	0	60.7995
ENSG00000236098	0	0	0	0	0	0	0	12.8849	0	2.33832	0	33.3297	0	1.4255	0.681197	18.4241
ENSG00000232918	0	10.9449	0	0	0	3.18608	0	2.8633	0	12.8608	0	76.1821	0	5.70201	0	0
ENSG00000117528	2.50205	453.301	248.953	519.426	365.208	435.697	603.491	413.747	412.076	508.586	486.836	518.99	409.448	273.696	400.544	502.978
ENSG00000117525	0	54.7244	0	31.7296	96.1072	52.5704	4.46558	107.374	44.6012	24.5524	2.58611	28.5683	38.1318	4.98926	4.08718	16.5817
ENSG00000223675	0	20.9777	0	0	0	12.7443	1.27588	0	0	47.9357	0	85.7048	0	5.70201	2.72479	36.8482
ENSG00000224081	0	40.1313	17.085	4.70068	5.60626	36.64	15.3106	221.906	3.87836	58.4581	0.646529	183.313	0	12.1168	2.72479	70.0115
ENSG00000232857	0	0	0	0	0	3.9826	0	0	0	16.3683	0	0	0	0	0	0
ENSG00000263526	0	0.912074	4.88143	0	0	0	5.10352	17.1798	0	4.67665	0	4.76138	0	0	0	0
ENSG00000143036	0	21.8898	12.2036	0	9.61072	31.8608	3.1897	24.3381	0	65.4731	0.646529	111.892	2.50044	3.56376	0	112.387
ENSG00000117519	2984.95	245.348	621.162	826.733	832.929	377.551	593.284	108.805	789.247	468.834	723.466	388.052	1525.9	1406.26	114.441	512.19
ENSG00000235501	0	54.7244	0	64.6344	26.4295	23.0991	4.46558	1.43165	67.8714	18.7066	2.58611	33.3297	103.768	54.1691	2.72479	0
ENSG00000172339	30.0246	171.47	148.884	141.021	109.722	121.071	181.175	309.237	278.273	321.52	225.638	521.371	102.518	111.902	123.978	254.252
ENSG00000230427	0	5.47244	14.6443	0	7.20804	12.7443	0	14.3165	0	11.6916	1.29306	21.4262	2.50044	0	0	81.066
ENSG00000152078	0	62.9331	4.88143	0	8.80983	9.55825	24.8796	20.0431	0	50.274	1.29306	88.0855	23.1291	18.5315	0	128.969
ENSG00000271092	10.0082	1.82415	0	14.1021	4.80536	6.37217	19.1382	14.3165	21.331	8.18414	4.5257	7.14207	0	4.27651	4.76838	20.2665
ENSG00000231992	0	0	0	0	0	7.16869	15.9485	5.7266	13.5743	5.84581	0	38.091	0.625111	4.27651	0	0
ENSG00000206679	0	4.56037	0	0	0	0.796521	0	1.43165	0	3.50749	0	19.0455	0	0	2.72479	20.2665
ENSG00000226026	0	7.29659	12.2036	0	4.00447	15.1339	8.93116	90.194	1.93918	44.4282	1.29306	111.892	1.25022	9.97852	0	112.387
ENSG00000122481	56.2962	60.1969	73.2215	122.218	61.6688	35.8434	70.1734	34.3596	66.9018	35.0749	52.3688	69.04	95.642	106.913	68.8009	112.387
ENSG00000228852	0	10.0328	24.4072	0	0	5.57565	32.5349	58.6977	14.5439	40.9207	3.23264	80.9434	1.25022	7.84026	4.76838	29.4785
ENSG00000228504	0	0	0	0	0	2.38956	0	5.7266	0	0	0	0	0	0	0	5.52723
ENSG00000230434	0	0	0	0	0	0	0	0	0	5.84581	0	4.76138	0	0	0	0
ENSG00000237954	0	0	0	3.52551	0.800894	1.59304	0	0	12.6047	7.01497	0	30.949	0	1.4255	0	3.68482
ENSG00000233907	0	0	0	0	0	0	0	0	0	0	0	21.4262	0	2.13825	0	0
ENSG00000228971	0	1.82415	0	0	0	1.59304	0	5.7266	0	26.8907	0.646529	45.2331	0	0	0	108.702
ENSG00000271252	0	0	0	0	0	0.796521	2.55176	11.4532	0	2.33832	0	21.4262	0	0	0	22.1089
ENSG00000237435	0	7.29659	2.44072	0	15.217	14.3374	6.3794	108.805	54.2971	31.5674	0	107.131	6.25111	4.27651	4.08718	93.9628
ENSG00000200800	0	0	10.9832	0	1.60179	7.96521	0	0	0	3.50749	0	49.9945	0	0	0	92.1204
ENSG00000231987	0	0	0	0	3.20357	0	5.10352	0	0	0	0	52.3752	0	0	0	29.4785
ENSG00000225923	0	0	0	0	0	0.796521	0	0	0	0	0	16.6648	0	0	0	0
ENSG00000234422	0	1.82415	7.32215	0	1.60179	0	3.82764	10.0216	0	2.33832	0	26.1876	0	2.851	1.36239	0
ENSG00000228502	474.139	512.586	621.162	334.924	459.713	419.767	203.503	164.64	199.736	466.496	482.31	595.172	527.594	538.127	508.173	650.37
ENSG00000241992	0	18.2415	0	0	0	3.18608	2.55176	2.8633	0	4.67665	1.29306	38.091	0	0	0	53.4299
ENSG00000137970	720.591	333.819	455.194	321.997	278.711	272.41	249.434	280.604	323.843	257.216	294.817	219.023	349.437	288.664	433.922	327.949
ENSG00000223229	0	0	0	0	0	0	0	8.58991	0	12.8608	0	11.9034	0	0	0	0
ENSG00000117569	1979.12	447.828	617.501	373.117	694.375	588.629	704.285	629.926	338.387	316.843	779.714	488.041	748.883	409.119	1386.24	613.522
ENSG00000188641	3678.02	2940.53	3510.97	2103.56	2070.31	2642.06	2133.27	2614.19	3890	4901.13	3571.42	3237.74	1305.23	2213.09	2606.26	3951.97
ENSG00000232878	0	1.82415	9.76287	1.17517	8.00894	23.0991	26.7935	48.6761	22.3006	3.50749	3.23264	23.8069	0.625111	7.84026	15.6675	22.1089
ENSG00000232542	0	10.9449	23.1868	0	7.20804	1.59304	5.10352	0	13.5743	26.8907	1.29306	30.949	3.12555	5.70201	1.36239	46.0602
ENSG00000228057	20.0164	42.8675	17.085	22.9158	32.0357	30.2678	22.3279	28.633	7.75673	29.2291	34.9125	66.6593	23.7542	35.6376	26.5667	93.9628
ENSG00000226128	0	9.12074	0	0	0	0	1.27588	0	0	0	0	9.52276	0	0	0	0
ENSG00000230718	0	0.912074	0	2.35034	1.60179	2.38956	2.55176	27.2014	4.84795	0	0	4.76138	0	0	0	49.745
ENSG00000235777	0	15.5053	9.76287	0	0	12.7443	3.82764	48.6761	31.9965	18.7066	7.75834	14.2841	1.87533	14.255	5.44957	23.9513
ENSG00000270911	0	0.912074	0	0	22.425	25.4887	5.74146	22.9064	0	18.7066	0	26.1876	1.87533	2.851	4.08718	0
ENSG00000269998	0	0	0	0	0	0	7.01734	30.0647	1.93918	7.01497	0	71.4207	4.37578	2.851	0	40.533
ENSG00000259946	0	1.82415	0	0	0	0	0	0	0	7.01497	0	38.091	0	1.4255	0	44.2178
ENSG00000225206	0	17.3294	0	1.17517	25.6286	32.6574	23.6038	108.805	23.2702	70.1497	6.46529	169.029	0	14.255	0	136.338
ENSG00000226053	0	16.4173	0	0	6.40715	28.6748	15.9485	11.4532	0	38.5824	0	42.8524	0	0	1.36239	9.21204
ENSG00000280040	0	0	0	0	1.60179	4.77913	1.91382	0	0	14.0299	0	19.0455	0	0	0	1.84241
ENSG00000162627	0	31.0105	1.22036	2.35034	24.0268	18.32	80.3804	34.3596	1.93918	29.2291	13.5771	66.6593	21.8789	76.9771	2.72479	55.2723
ENSG00000117598	0	0	4.88143	0	4.80536	0.796521	9.5691	71.5826	6.78714	22.2141	0	26.1876	0	4.27651	0	14.7393
ENSG00000232825	0	0	0	0	8.00894	0	1.27588	0	0	5.84581	0	52.3752	0	0	0	25.7937
[truncated: 47,946 more rows]

## Sheet: Gene_DE_Baseline
GeneID	baseMean	logFC	pvalue	FDR	Entrez	Symbol	Description
ENSG00000133639	1062.1	3.27334	1.69777e-10	4.84543e-06	694	BTG1	BTG anti-proliferation factor 1 [Source:HGNC Symbol;Acc:HGNC:1130]
ENSG00000174574	1316.29	2.69804	7.72554e-10	7.34956e-06	79647	AKIRIN1	akirin 1 [Source:HGNC Symbol;Acc:HGNC:25744]
ENSG00000196104	496.408	-2.00972	5.28119e-10	7.34956e-06	50859	SPOCK3	SPARC (osteonectin), cwcv and kazal like domains proteoglycan 3 [Source:HGNC Symbol;Acc:HGNC:13565]
ENSG00000176170	532.712	2.9872	1.11627e-09	7.96456e-06	8877	SPHK1	sphingosine kinase 1 [Source:HGNC Symbol;Acc:HGNC:11240]
ENSG00000164897	338.337	3.59631	2.78738e-09	1.59104e-05	83590	TMUB1	transmembrane and ubiquitin like domain containing 1 [Source:HGNC Symbol;Acc:HGNC:21709]
ENSG00000223658	25.5135	-6.29063	4.795e-09	1.71062e-05	728819	C1GALT1C1L	C1GALT1 specific chaperone 1 like [Source:HGNC Symbol;Acc:HGNC:51617]
ENSG00000255070	15.4033	18.4992	4.36132e-09	1.71062e-05	NA	OSBPL9P3	oxysterol binding protein like 9 pseudogene 3 [Source:HGNC Symbol;Acc:HGNC:48733]
ENSG00000198466	511.297	-1.24772	4.52182e-09	1.71062e-05	84914	ZNF587	zinc finger protein 587 [Source:HGNC Symbol;Acc:HGNC:30955]
ENSG00000174016	29.7995	-8.03761	6.74104e-09	2.13766e-05	169966	TENT5D	terminal nucleotidyltransferase 5D [Source:HGNC Symbol;Acc:HGNC:28399]
ENSG00000264773	14.228	3.76364	1.12448e-08	3.20926e-05	100616164	MIR4420	microRNA 4420 [Source:HGNC Symbol;Acc:HGNC:41772]
ENSG00000147010	1903.83	2.42222	1.37144e-08	3.55826e-05	30011	SH3KBP1	SH3 domain containing kinase binding protein 1 [Source:HGNC Symbol;Acc:HGNC:13867]
ENSG00000176857	20.5449	-7.62856	1.95084e-08	4.63974e-05	NA	GJA1P1	gap junction protein alpha 1 pseudogene 1 [Source:HGNC Symbol;Acc:HGNC:4275]
ENSG00000256546	34.5439	-6.09818	2.20623e-08	4.84351e-05	100506691	AC156455.1	novel transcript
ENSG00000168078	33.338	-3.94241	3.32515e-08	6.77855e-05	55872	PBK	PDZ binding kinase [Source:HGNC Symbol;Acc:HGNC:18282]
ENSG00000159840	2979.23	2.68229	4.10271e-08	7.31821e-05	7791	ZYX	zyxin [Source:HGNC Symbol;Acc:HGNC:13200]
ENSG00000198759	152.292	-6.33098	3.84849e-08	7.31821e-05	25975	EGFL6	EGF like domain multiple 6 [Source:HGNC Symbol;Acc:HGNC:3235]
ENSG00000159128	251.088	3.4178	6.29094e-08	0.000105614	3460	IFNGR2	interferon gamma receptor 2 [Source:HGNC Symbol;Acc:HGNC:5440]
ENSG00000249755	19.751	-6.99725	1.16445e-07	0.00017299	NA	AC083829.1	CD53 molecule (CD53) pseudogene
ENSG00000171522	738.901	3.03562	1.21226e-07	0.00017299	5734	PTGER4	prostaglandin E receptor 4 [Source:HGNC Symbol;Acc:HGNC:9596]
ENSG00000101596	1258.1	1.84747	1.13269e-07	0.00017299	23347	SMCHD1	structural maintenance of chromosomes flexible hinge domain containing 1 [Source:HGNC Symbol;Acc:HGNC:29090]
ENSG00000178187	14.5066	-4.17667	1.3287e-07	0.000180577	285676	ZNF454	zinc finger protein 454 [Source:HGNC Symbol;Acc:HGNC:21200]
ENSG00000180767	398.365	4.00039	1.56333e-07	0.000202807	166012	CHST13	carbohydrate sulfotransferase 13 [Source:HGNC Symbol;Acc:HGNC:21755]
ENSG00000059769	128.915	2.21381	1.9337e-07	0.000239946	548645	DNAJC25	DnaJ heat shock protein family (Hsp40) member C25 [Source:HGNC Symbol;Acc:HGNC:34187]
ENSG00000228824	22.0643	-3.1724	2.14348e-07	0.000254896	642345	MIR4500HG	MIR4500 host gene [Source:HGNC Symbol;Acc:HGNC:42773]
ENSG00000123091	926.976	2.61728	2.33502e-07	0.000266566	26994	RNF11	ring finger protein 11 [Source:HGNC Symbol;Acc:HGNC:10056]
ENSG00000203650	38.7116	-3.75069	3.6029e-07	0.000376229	101928287	LINC01285	long intergenic non-protein coding RNA 1285 [Source:HGNC Symbol;Acc:HGNC:50344]
ENSG00000258134	9.99746	-6.37551	3.69111e-07	0.000376229	NA	AC016954.1	WW domain binding protein 2 (WBP2) pseudogene
ENSG00000268379	26.2325	-4.79212	3.55718e-07	0.000376229	NA	AC025588.1	pentatricopeptide repeat domain 3 pseudogene
ENSG00000102225	940.179	2.27574	3.96877e-07	0.000377563	5127	CDK16	cyclin dependent kinase 16 [Source:HGNC Symbol;Acc:HGNC:8749]
ENSG00000151176	871.757	1.56758	3.95049e-07	0.000377563	196463	PLBD2	phospholipase B domain containing 2 [Source:HGNC Symbol;Acc:HGNC:27283]
ENSG00000129173	66.111	-4.47897	5.34494e-07	0.000492079	79733	E2F8	E2F transcription factor 8 [Source:HGNC Symbol;Acc:HGNC:24727]
ENSG00000204792	98.8414	-3.34735	7.80741e-07	0.000655363	NA	LINC01291	long intergenic non-protein coding RNA 1291 [Source:HGNC Symbol;Acc:HGNC:50358]
ENSG00000136295	443.863	1.51825	7.59609e-07	0.000655363	80727	TTYH3	tweety family member 3 [Source:HGNC Symbol;Acc:HGNC:22222]
ENSG00000136770	273.008	2.61186	7.47808e-07	0.000655363	64215	DNAJC1	DnaJ heat shock protein family (Hsp40) member C1 [Source:HGNC Symbol;Acc:HGNC:20090]
ENSG00000146414	1169.5	-0.741703	8.98637e-07	0.000732774	257218	SHPRH	SNF2 histone linker PHD RING helicase [Source:HGNC Symbol;Acc:HGNC:19336]
ENSG00000253276	91.9928	2.57857	9.3919e-07	0.000744569	168455	CCDC71L	coiled-coil domain containing 71 like [Source:HGNC Symbol;Acc:HGNC:26685]
ENSG00000163453	592.016	3.13781	9.65491e-07	0.000744733	3490	IGFBP7	insulin like growth factor binding protein 7 [Source:HGNC Symbol;Acc:HGNC:5476]
ENSG00000146278	1241.34	2.7465	1.19768e-06	0.000876459	10957	PNRC1	proline rich nuclear receptor coactivator 1 [Source:HGNC Symbol;Acc:HGNC:17278]
ENSG00000066336	1170.32	2.50606	1.19536e-06	0.000876459	6688	SPI1	Spi-1 proto-oncogene [Source:HGNC Symbol;Acc:HGNC:11241]
ENSG00000227719	13.9011	-4.65726	1.25994e-06	0.00089897	NA	AC006042.1	novel transcript
ENSG00000185022	206.42	3.83729	1.42648e-06	0.000992972	23764	MAFF	MAF bZIP transcription factor F [Source:HGNC Symbol;Acc:HGNC:6780]
ENSG00000240870	16.8073	-7.37062	1.49321e-06	0.00101467	NA	RPL19P14	ribosomal protein L19 pseudogene 14 [Source:HGNC Symbol;Acc:HGNC:35684]
ENSG00000162931	36.0002	-3.51734	1.57605e-06	0.00102588	51127	TRIM17	tripartite motif containing 17 [Source:HGNC Symbol;Acc:HGNC:13430]
ENSG00000112796	158.475	-2.44086	1.5816e-06	0.00102588	59084	ENPP5	ectonucleotide pyrophosphatase/phosphodiesterase family member 5 [Source:HGNC Symbol;Acc:HGNC:13717]
ENSG00000168556	320.105	1.97374	1.91859e-06	0.00111748	3622	ING2	inhibitor of growth family member 2 [Source:HGNC Symbol;Acc:HGNC:6063]
ENSG00000164904	528.745	-1.463	1.89478e-06	0.00111748	501	ALDH7A1	aldehyde dehydrogenase 7 family member A1 [Source:HGNC Symbol;Acc:HGNC:877]
ENSG00000126787	88.3191	-3.07672	1.88833e-06	0.00111748	9787	DLGAP5	DLG associated protein 5 [Source:HGNC Symbol;Acc:HGNC:16864]
ENSG00000178726	317.579	3.11266	1.81618e-06	0.00111748	7056	THBD	thrombomodulin [Source:HGNC Symbol;Acc:HGNC:11784]
ENSG00000124440	110.695	-3.36743	1.87504e-06	0.00111748	64344	HIF3A	hypoxia inducible factor 3 subunit alpha [Source:HGNC Symbol;Acc:HGNC:15825]
ENSG00000122966	274.042	-2.346	2.06964e-06	0.00118135	11113	CIT	citron rho-interacting serine/threonine kinase [Source:HGNC Symbol;Acc:HGNC:1985]
ENSG00000143162	1319.05	2.87558	2.17544e-06	0.00121739	8804	CREG1	cellular repressor of E1A stimulated genes 1 [Source:HGNC Symbol;Acc:HGNC:2351]
ENSG00000122574	144.169	-3.72316	2.3479e-06	0.00128864	644150	WIPF3	WAS/WASL interacting protein family member 3 [Source:HGNC Symbol;Acc:HGNC:22004]
ENSG00000021826	140.116	-3.16718	2.5514e-06	0.00132394	1373	CPS1	carbamoyl-phosphate synthase 1 [Source:HGNC Symbol;Acc:HGNC:2323]
ENSG00000147003	17.3182	-5.41777	2.50358e-06	0.00132394	57393	CLTRN	collectrin, amino acid transport regulator [Source:HGNC Symbol;Acc:HGNC:29437]
ENSG00000164938	2079.72	1.49358	2.53067e-06	0.00132394	94241	TP53INP1	tumor protein p53 inducible nuclear protein 1 [Source:HGNC Symbol;Acc:HGNC:18022]
ENSG00000228330	25.2298	-5.15038	2.60854e-06	0.00132942	NA	AL355355.1	pseudogene similar to part of COX10 homolog, cytochrome c oxidase assembly protein, heme A: farnesyltransferase (yeast) (COX10)
ENSG00000131584	86.2761	2.88851	2.96563e-06	0.0014593	116983	ACAP3	ArfGAP with coiled-coil, ankyrin repeat and PH domains 3 [Source:HGNC Symbol;Acc:HGNC:16754]
ENSG00000060140	105.938	-3.13619	2.96055e-06	0.0014593	55359	STYK1	serine/threonine/tyrosine kinase 1 [Source:HGNC Symbol;Acc:HGNC:18889]
ENSG00000118523	42.4308	6.02898	3.13298e-06	0.00151551	1490	CCN2	cellular communication network factor 2 [Source:HGNC Symbol;Acc:HGNC:2500]
ENSG00000251050	10.6178	-6.70133	3.37427e-06	0.00157872	NA	RBX1P2	RBX1 pseudogene 2 [Source:HGNC Symbol;Acc:HGNC:54741]
ENSG00000255145	54.6403	-2.40518	3.32645e-06	0.00157872	NA	STX17-AS1	STX17 antisense RNA 1 [Source:HGNC Symbol;Acc:HGNC:51174]
ENSG00000227911	12.3837	-6.92708	3.4382e-06	0.00158268	NA	LINC02344	long intergenic non-protein coding RNA 2344 [Source:HGNC Symbol;Acc:HGNC:53264]
ENSG00000106635	976.726	1.62591	3.54743e-06	0.00160704	9275	BCL7B	BAF chromatin remodeling complex subunit BCL7B [Source:HGNC Symbol;Acc:HGNC:1005]
ENSG00000053747	254.937	-2.84047	3.65778e-06	0.00163114	3909	LAMA3	laminin subunit alpha 3 [Source:HGNC Symbol;Acc:HGNC:6483]
ENSG00000164070	142.507	-2.76341	3.73243e-06	0.00163882	22824	HSPA4L	heat shock protein family A (Hsp70) member 4 like [Source:HGNC Symbol;Acc:HGNC:17041]
ENSG00000165304	89.6857	-3.388	3.85196e-06	0.00166568	9833	MELK	maternal embryonic leucine zipper kinase [Source:HGNC Symbol;Acc:HGNC:16870]
ENSG00000101850	19.4415	-3.71633	4.16224e-06	0.00175197	4935	GPR143	G protein-coupled receptor 143 [Source:HGNC Symbol;Acc:HGNC:20145]
ENSG00000107372	1252.75	1.57909	4.17427e-06	0.00175197	7763	ZFAND5	zinc finger AN1-type containing 5 [Source:HGNC Symbol;Acc:HGNC:13008]
ENSG00000270392	22.0891	-3.41966	4.25709e-06	0.00175346	767846	PFN1P2	profilin 1 pseudogene 2 [Source:HGNC Symbol;Acc:HGNC:24298]
ENSG00000166363	32.7135	-4.28665	4.30071e-06	0.00175346	144124	OR10A5	olfactory receptor family 10 subfamily A member 5 [Source:HGNC Symbol;Acc:HGNC:15131]
ENSG00000175806	409.379	2.42344	4.67278e-06	0.00185224	4482	MSRA	methionine sulfoxide reductase A [Source:HGNC Symbol;Acc:HGNC:7377]
ENSG00000140285	33.5093	-4.79565	4.60982e-06	0.00185224	2252	FGF7	fibroblast growth factor 7 [Source:HGNC Symbol;Acc:HGNC:3685]
ENSG00000103995	542.084	-1.69929	4.79767e-06	0.00187569	22995	CEP152	centrosomal protein 152 [Source:HGNC Symbol;Acc:HGNC:29298]
ENSG00000241945	86.5123	-2.99614	5.27849e-06	0.00203578	5822	PWP2	PWP2 small subunit processome component [Source:HGNC Symbol;Acc:HGNC:9711]
ENSG00000174080	415.293	3.17424	5.98601e-06	0.00227788	8722	CTSF	cathepsin F [Source:HGNC Symbol;Acc:HGNC:2531]
ENSG00000175946	37.8551	-6.21948	6.16233e-06	0.00231412	340359	KLHL38	kelch like family member 38 [Source:HGNC Symbol;Acc:HGNC:34435]
ENSG00000261649	109.977	-2.89527	6.30109e-06	0.00233549	728310	GOLGA6L7	golgin A6 family like 7 [Source:HGNC Symbol;Acc:HGNC:37442]
ENSG00000227674	52.5986	-5.73389	6.51271e-06	0.00238299	144766	LINC00355	long intergenic non-protein coding RNA 355 [Source:HGNC Symbol;Acc:HGNC:27061]
ENSG00000274317	33.551	-5.20001	6.84949e-06	0.00247449	NA	LINC02334	long intergenic non-protein coding RNA 2334 [Source:HGNC Symbol;Acc:HGNC:53254]
ENSG00000066027	610.92	1.51386	7.31654e-06	0.00257707	5525	PPP2R5A	protein phosphatase 2 regulatory subunit B'alpha [Source:HGNC Symbol;Acc:HGNC:9309]
ENSG00000203663	64.1848	-4.28028	7.29611e-06	0.00257707	26246	OR2L2	olfactory receptor family 2 subfamily L member 2 [Source:HGNC Symbol;Acc:HGNC:8266]
ENSG00000180318	27.8335	-7.07908	7.40433e-06	0.00257707	8092	ALX1	ALX homeobox 1 [Source:HGNC Symbol;Acc:HGNC:1494]
ENSG00000186615	111.275	-2.17361	7.67356e-06	0.00260718	100129075	KTN1-AS1	KTN1 antisense RNA 1 [Source:HGNC Symbol;Acc:HGNC:19842]
ENSG00000119616	334.933	-0.827828	7.63015e-06	0.00260718	51077	FCF1	FCF1 rRNA-processing protein [Source:HGNC Symbol;Acc:HGNC:20220]
ENSG00000280927	23.8359	-2.53833	7.93237e-06	0.00266341	285463	CTBP1-AS	CTBP1 antisense RNA [Source:HGNC Symbol;Acc:HGNC:48337]
ENSG00000272556	80.4181	-1.98521	8.30605e-06	0.00275645	NA	GTF2IP13	general transcription factor IIi pseudogene 13 [Source:HGNC Symbol;Acc:HGNC:51725]
ENSG00000204103	505.503	3.7771	8.50905e-06	0.00279136	9935	MAFB	MAF bZIP transcription factor B [Source:HGNC Symbol;Acc:HGNC:6408]
ENSG00000228549	14.9746	-7.1431	8.71985e-06	0.00282702	112267871	BX284668.2	novel transcript
ENSG00000114353	1717.47	1.96195	8.91493e-06	0.00282702	2771	GNAI2	G protein subunit alpha i2 [Source:HGNC Symbol;Acc:HGNC:4385]
ENSG00000215035	51.9124	-4.49665	8.89542e-06	0.00282702	NA	FDPSP5	farnesyl diphosphate synthase pseudogene 5 [Source:HGNC Symbol;Acc:HGNC:3636]
ENSG00000165527	1499.21	1.20053	9.94062e-06	0.00308375	382	ARF6	ADP ribosylation factor 6 [Source:HGNC Symbol;Acc:HGNC:659]
ENSG00000091542	819.428	1.76468	9.92099e-06	0.00308375	54890	ALKBH5	alkB homolog 5, RNA demethylase [Source:HGNC Symbol;Acc:HGNC:25996]
ENSG00000175130	1042.43	2.82029	1.07883e-05	0.00326927	65108	MARCKSL1	MARCKS like 1 [Source:HGNC Symbol;Acc:HGNC:7142]
ENSG00000170153	112.269	-2.39368	1.11161e-05	0.00326927	57484	RNF150	ring finger protein 150 [Source:HGNC Symbol;Acc:HGNC:23138]
ENSG00000250722	103.181	-1.07802	1.09386e-05	0.00326927	6414	SELENOP	selenoprotein P [Source:HGNC Symbol;Acc:HGNC:10751]
ENSG00000106546	351.554	1.52232	1.10391e-05	0.00326927	196	AHR	aryl hydrocarbon receptor [Source:HGNC Symbol;Acc:HGNC:348]
ENSG00000165490	182.771	-2.71764	1.1265e-05	0.00326927	220042	DDIAS	DNA damage induced apoptosis suppressor [Source:HGNC Symbol;Acc:HGNC:26351]
ENSG00000198554	503.054	-1.82955	1.07688e-05	0.00326927	11169	WDHD1	WD repeat and HMG-box DNA binding protein 1 [Source:HGNC Symbol;Acc:HGNC:23170]
ENSG00000090238	895.209	1.58103	1.13405e-05	0.00326927	83719	YPEL3	yippee like 3 [Source:HGNC Symbol;Acc:HGNC:18327]
ENSG00000254278	20.4883	-5.15675	1.21531e-05	0.0034685	101927513	AC107953.2	novel transcript
ENSG00000108179	1161.45	2.35713	1.26287e-05	0.00356855	10105	PPIF	peptidylprolyl isomerase F [Source:HGNC Symbol;Acc:HGNC:9259]
ENSG00000070961	2184.28	1.13991	1.29178e-05	0.00359778	490	ATP2B1	ATPase plasma membrane Ca2+ transporting 1 [Source:HGNC Symbol;Acc:HGNC:814]
ENSG00000257704	44.2944	3.0825	1.29843e-05	0.00359778	255783	INAFM1	InaF motif containing 1 [Source:HGNC Symbol;Acc:HGNC:27406]
ENSG00000171496	9.8513	-6.48933	1.34722e-05	0.00369707	138881	OR1L8	olfactory receptor family 1 subfamily L member 8 [Source:HGNC Symbol;Acc:HGNC:15110]
ENSG00000144802	3621.93	1.89612	1.39998e-05	0.00379504	64332	NFKBIZ	NFKB inhibitor zeta [Source:HGNC Symbol;Acc:HGNC:29805]
ENSG00000099624	289.777	3.35144	1.40951e-05	0.00379504	513	ATP5F1D	ATP synthase F1 subunit delta [Source:HGNC Symbol;Acc:HGNC:837]
ENSG00000176393	711.397	2.07509	1.44532e-05	0.00385273	6051	RNPEP	arginyl aminopeptidase [Source:HGNC Symbol;Acc:HGNC:10078]
ENSG00000084774	1504.58	-1.18039	1.46705e-05	0.00385273	790	CAD	carbamoyl-phosphate synthetase 2, aspartate transcarbamylase, and dihydroorotase [Source:HGNC Symbol;Acc:HGNC:1424]
ENSG00000160221	232.287	-2.6476	1.47144e-05	0.00385273	8209	GATD3A	glutamine amidotransferase like class 1 domain containing 3A [Source:HGNC Symbol;Acc:HGNC:1273]
ENSG00000181798	45.1281	-2.4446	1.50271e-05	0.00388704	151477	LINC00471	long intergenic non-protein coding RNA 471 [Source:HGNC Symbol;Acc:HGNC:28668]
ENSG00000108561	1302.76	3.25176	1.5143e-05	0.00388704	708	C1QBP	complement C1q binding protein [Source:HGNC Symbol;Acc:HGNC:1243]
ENSG00000070495	1367.96	1.0779	1.5254e-05	0.00388704	23210	JMJD6	jumonji domain containing 6, arginine demethylase and lysine hydroxylase [Source:HGNC Symbol;Acc:HGNC:19355]
ENSG00000125945	185.236	-2.17278	1.63269e-05	0.00399352	80818	ZNF436	zinc finger protein 436 [Source:HGNC Symbol;Acc:HGNC:20814]
ENSG00000234176	66.4851	-1.7879	1.63715e-05	0.00399352	NA	HSPA8P1	heat shock protein family A (Hsp70) member 8 pseudogene 1 [Source:HGNC Symbol;Acc:HGNC:5245]
ENSG00000166337	182.022	2.24013	1.59842e-05	0.00399352	6881	TAF10	TATA-box binding protein associated factor 10 [Source:HGNC Symbol;Acc:HGNC:11543]
ENSG00000105726	675.711	1.23552	1.6236e-05	0.00399352	57130	ATP13A1	ATPase 13A1 [Source:HGNC Symbol;Acc:HGNC:24215]
ENSG00000177989	410.568	1.92163	1.6245e-05	0.00399352	440836	ODF3B	outer dense fiber of sperm tails 3B [Source:HGNC Symbol;Acc:HGNC:34388]
ENSG00000082497	45.2768	-4.80809	1.70548e-05	0.00410426	56256	SERTAD4	SERTA domain containing 4 [Source:HGNC Symbol;Acc:HGNC:25236]
ENSG00000283422	19.374	-7.52892	1.74007e-05	0.00410426	NA	LINC02452	long intergenic non-protein coding RNA 2452 [Source:HGNC Symbol;Acc:HGNC:53384]
ENSG00000279640	13.8978	-5.55906	1.71964e-05	0.00410426	NA	AC138466.5	novel transcript
ENSG00000182087	271.548	2.58335	1.73329e-05	0.00410426	91304	TMEM259	transmembrane protein 259 [Source:HGNC Symbol;Acc:HGNC:17039]
ENSG00000145975	29.0051	-3.21816	1.75586e-05	0.00410755	222826	FAM217A	family with sequence similarity 217 member A [Source:HGNC Symbol;Acc:HGNC:21362]
ENSG00000212747	332.437	-2.03175	1.80612e-05	0.00419078	441518	RTL8B	retrotransposon Gag like 8B [Source:HGNC Symbol;Acc:HGNC:33156]
ENSG00000181938	178.831	-2.57159	1.82729e-05	0.00420572	64785	GINS3	GINS complex subunit 3 [Source:HGNC Symbol;Acc:HGNC:25851]
ENSG00000101200	45.1882	5.26799	2.01729e-05	0.00460587	551	AVP	arginine vasopressin [Source:HGNC Symbol;Acc:HGNC:894]
ENSG00000170340	795.776	3.07539	2.05263e-05	0.00464936	10678	B3GNT2	UDP-GlcNAc:betaGal beta-1,3-N-acetylglucosaminyltransferase 2 [Source:HGNC Symbol;Acc:HGNC:15629]
ENSG00000168283	543.234	1.12868	2.09782e-05	0.00471432	648	BMI1	BMI1 proto-oncogene, polycomb ring finger [Source:HGNC Symbol;Acc:HGNC:1066]
ENSG00000140718	1468.42	-0.768232	2.13096e-05	0.00475137	79068	FTO	FTO alpha-ketoglutarate dependent dioxygenase [Source:HGNC Symbol;Acc:HGNC:24678]
ENSG00000276449	95.7934	-2.4788	2.22628e-05	0.00492542	NA	AC004076.2	novel transcript
ENSG00000154065	76.9731	-3.69563	2.27298e-05	0.00499006	147463	ANKRD29	ankyrin repeat domain 29 [Source:HGNC Symbol;Acc:HGNC:27110]
ENSG00000183666	462.941	-0.985736	2.34297e-05	0.00504313	728411	GUSBP1	GUSB pseudogene 1 [Source:HGNC Symbol;Acc:HGNC:13670]
ENSG00000273983	12.7203	-4.20276	2.34032e-05	0.00504313	8355	H3C8	H3 clustered histone 8 [Source:HGNC Symbol;Acc:HGNC:4772]
ENSG00000125384	1358.45	1.83235	2.35016e-05	0.00504313	5732	PTGER2	prostaglandin E receptor 2 [Source:HGNC Symbol;Acc:HGNC:9594]
ENSG00000085276	710.05	-1.62916	2.44176e-05	0.00518408	2122	MECOM	MDS1 and EVI1 complex locus [Source:HGNC Symbol;Acc:HGNC:3498]
ENSG00000169071	46.1664	-4.44249	2.45218e-05	0.00518408	4920	ROR2	receptor tyrosine kinase like orphan receptor 2 [Source:HGNC Symbol;Acc:HGNC:10257]
ENSG00000107731	33.4536	-4.85641	2.63853e-05	0.00553702	219699	UNC5B	unc-5 netrin receptor B [Source:HGNC Symbol;Acc:HGNC:12568]
ENSG00000129355	808.267	2.23733	2.67042e-05	0.00556306	1032	CDKN2D	cyclin dependent kinase inhibitor 2D [Source:HGNC Symbol;Acc:HGNC:1790]
ENSG00000260782	16.4098	-7.17707	2.70308e-05	0.00559028	NA	AC007225.1	nuclear factor (erythroid-derived 2)-like 3 (NFE2L3) pseudogene
ENSG00000053371	875.833	2.74583	2.81667e-05	0.0057833	8574	AKR7A2	aldo-keto reductase family 7 member A2 [Source:HGNC Symbol;Acc:HGNC:389]
ENSG00000148219	74.813	-2.46684	2.84617e-05	0.00580213	23245	ASTN2	astrotactin 2 [Source:HGNC Symbol;Acc:HGNC:17021]
ENSG00000281852	25.4466	-3.22559	2.91972e-05	0.0059038	NA	LINC00891	long intergenic non-protein coding RNA 891 [Source:HGNC Symbol;Acc:HGNC:48577]
ENSG00000181019	215.188	-1.04625	2.93742e-05	0.0059038	1728	NQO1	NAD(P)H quinone dehydrogenase 1 [Source:HGNC Symbol;Acc:HGNC:2874]
ENSG00000240567	21.0809	-7.18907	3.04676e-05	0.00600054	101243545	LINC02067	long intergenic non-protein coding RNA 2067 [Source:HGNC Symbol;Acc:HGNC:52913]
ENSG00000130396	182.06	-1.83349	3.0302e-05	0.00600054	4301	AFDN	afadin, adherens junction formation factor [Source:HGNC Symbol;Acc:HGNC:7137]
ENSG00000235731	18.7846	-5.52439	3.04863e-05	0.00600054	NA	LINC02250	long intergenic non-protein coding RNA 2250 [Source:HGNC Symbol;Acc:HGNC:53148]
ENSG00000246792	76.2216	-3.77235	3.08439e-05	0.00602935	NA	AC106038.1	novel transcript
ENSG00000235440	19.476	-5.54648	3.1969e-05	0.00609305	NA	RPS2P15	ribosomal protein S2 pseudogene 15 [Source:HGNC Symbol;Acc:HGNC:36468]
ENSG00000233729	11.5153	-6.7716	3.17799e-05	0.00609305	101928185	NCKAP5-AS1	NCKAP5 antisense RNA 1 [Source:HGNC Symbol;Acc:HGNC:41246]
ENSG00000130340	431.86	1.728	3.20237e-05	0.00609305	51429	SNX9	sorting nexin 9 [Source:HGNC Symbol;Acc:HGNC:14973]
ENSG00000125898	239.793	2.85355	3.17286e-05	0.00609305	83541	FAM110A	family with sequence similarity 110 member A [Source:HGNC Symbol;Acc:HGNC:16188]
ENSG00000156232	748.168	2.08709	3.31269e-05	0.00626121	123720	WHAMM	WASP homolog associated with actin, golgi membranes and microtubules [Source:HGNC Symbol;Acc:HGNC:30493]
ENSG00000126878	412.102	-2.34465	3.35376e-05	0.00629713	83543	AIF1L	allograft inflammatory factor 1 like [Source:HGNC Symbol;Acc:HGNC:28904]
ENSG00000215237	23.9064	-2.79056	3.47999e-05	0.00644928	NA	AL592293.1	chromosome 4 open reading frame 27 (C4orf27) pseudogene
ENSG00000183765	409.232	-0.93862	3.46454e-05	0.00644928	11200	CHEK2	checkpoint kinase 2 [Source:HGNC Symbol;Acc:HGNC:16627]
ENSG00000243449	32.2567	5.11111	3.61455e-05	0.00665544	401115	C4orf48	chromosome 4 open reading frame 48 [Source:HGNC Symbol;Acc:HGNC:34437]
ENSG00000065978	1344.34	1.66178	3.72635e-05	0.00681731	4904	YBX1	Y-box binding protein 1 [Source:HGNC Symbol;Acc:HGNC:8014]
ENSG00000167037	172.735	-3.40744	3.7528e-05	0.00682196	129049	SGSM1	small G protein signaling modulator 1 [Source:HGNC Symbol;Acc:HGNC:29410]
ENSG00000142634	584.472	2.01937	4.08878e-05	0.00738568	79180	EFHD2	EF-hand domain family member D2 [Source:HGNC Symbol;Acc:HGNC:28670]
ENSG00000261823	12.3481	-6.92706	4.28074e-05	0.00768379	NA	AC084782.2	novel transcript
ENSG00000278917	29.1706	-4.20725	4.3918e-05	0.00783387	NA	AC006213.6	TEC
ENSG00000115380	243.162	4.94181	4.47486e-05	0.00788348	2202	EFEMP1	EGF containing fibulin extracellular matrix protein 1 [Source:HGNC Symbol;Acc:HGNC:3218]
ENSG00000183060	203.86	1.80812	4.45051e-05	0.00788348	145748	LYSMD4	LysM domain containing 4 [Source:HGNC Symbol;Acc:HGNC:26571]
ENSG00000261770	46.5473	-3.80949	4.54155e-05	0.00795189	NA	AC006504.1	novel transcript
ENSG00000049540	623.749	-2.03657	4.6994e-05	0.008166	2006	ELN	elastin [Source:HGNC Symbol;Acc:HGNC:3327]
ENSG00000157045	260.282	1.30951	4.72106e-05	0.008166	123803	NTAN1	N-terminal asparagine amidase [Source:HGNC Symbol;Acc:HGNC:29909]
ENSG00000178700	167.455	-1.98507	4.79047e-05	0.00818682	200895	DHFR2	dihydrofolate reductase 2 [Source:HGNC Symbol;Acc:HGNC:27309]
ENSG00000253305	81.7627	-2.5913	4.76492e-05	0.00818682	56100	PCDHGB6	protocadherin gamma subfamily B, 6 [Source:HGNC Symbol;Acc:HGNC:8713]
ENSG00000173757	1436.42	0.964468	4.86794e-05	0.00822078	6777	STAT5B	signal transducer and activator of transcription 5B [Source:HGNC Symbol;Acc:HGNC:11367]
ENSG00000231058	20.1639	-6.59327	4.85803e-05	0.00822078	NA	MSANTD2P1	Myb/SANT DNA binding domain containing 2 pseudogene 1 [Source:HGNC Symbol;Acc:HGNC:39637]
ENSG00000255652	18.6049	-5.14188	4.90935e-05	0.00824193	NA	AC140847.2	novel transcript
ENSG00000142694	39.7946	3.31639	4.95782e-05	0.00827464	55194	EVA1B	eva-1 homolog B [Source:HGNC Symbol;Acc:HGNC:25558]
ENSG00000184371	622.708	2.448	5.03707e-05	0.00835802	1435	CSF1	colony stimulating factor 1 [Source:HGNC Symbol;Acc:HGNC:2432]
ENSG00000175018	14.821	-7.08611	5.20321e-05	0.00858379	387718	TEX36	testis expressed 36 [Source:HGNC Symbol;Acc:HGNC:31653]
ENSG00000224635	19.1975	-4.40765	5.26373e-05	0.00863373	NA	AL391095.1	novel transcript
ENSG00000261183	43.8912	-2.63383	5.41785e-05	0.00883573	NA	SPINT1-AS1	SPINT1 antisense RNA 1 [Source:HGNC Symbol;Acc:HGNC:53162]
ENSG00000228526	48.3099	-3.22902	5.4556e-05	0.00884676	106614088	MIR34AHG	MIR34A host gene [Source:HGNC Symbol;Acc:HGNC:51913]
ENSG00000113384	629.489	2.52972	5.49208e-05	0.0088556	64083	GOLPH3	golgi phosphoprotein 3 [Source:HGNC Symbol;Acc:HGNC:15452]
ENSG00000115041	103.405	-2.046	5.55882e-05	0.00891285	30818	KCNIP3	potassium voltage-gated channel interacting protein 3 [Source:HGNC Symbol;Acc:HGNC:15523]
ENSG00000171848	545.227	-2.67072	5.67347e-05	0.00904586	6241	RRM2	ribonucleotide reductase regulatory subunit M2 [Source:HGNC Symbol;Acc:HGNC:10452]
ENSG00000178719	683.348	1.85824	5.81574e-05	0.00919962	2907	GRINA	glutamate ionotropic receptor NMDA type subunit associated protein 1 [Source:HGNC Symbol;Acc:HGNC:4589]
ENSG00000230387	66.5247	-4.72673	5.83438e-05	0.00919962	100505664	AL118508.1	novel transcript
ENSG00000261236	347.206	2.38275	5.92605e-05	0.00929282	23246	BOP1	BOP1 ribosomal biogenesis factor [Source:HGNC Symbol;Acc:HGNC:15519]
ENSG00000151338	193.756	-1.94155	5.96925e-05	0.00930941	145282	MIPOL1	mirror-image polydactyly 1 [Source:HGNC Symbol;Acc:HGNC:21460]
ENSG00000166343	79.9753	-2.89413	6.05964e-05	0.00933894	118490	MSS51	MSS51 mitochondrial translational activator [Source:HGNC Symbol;Acc:HGNC:21000]
ENSG00000149927	64.1546	-2.62913	6.08634e-05	0.00933894	8448	DOC2A	double C2 domain alpha [Source:HGNC Symbol;Acc:HGNC:2985]
ENSG00000181007	290.444	-2.18793	6.04425e-05	0.00933894	284406	ZFP82	ZFP82 zinc finger protein [Source:HGNC Symbol;Acc:HGNC:28682]
ENSG00000162377	361.041	-1.45661	6.35401e-05	0.00947276	65260	COA7	cytochrome c oxidase assembly factor 7 (putative) [Source:HGNC Symbol;Acc:HGNC:25716]
ENSG00000109787	1064.04	1.93341	6.4059e-05	0.00947276	51274	KLF3	Kruppel like factor 3 [Source:HGNC Symbol;Acc:HGNC:16516]
ENSG00000197062	401.211	-1.35138	6.29938e-05	0.00947276	7741	ZSCAN26	zinc finger and SCAN domain containing 26 [Source:HGNC Symbol;Acc:HGNC:12978]
ENSG00000228960	13.1754	-3.30645	6.27445e-05	0.00947276	NA	OR2A9P	olfactory receptor family 2 subfamily A member 9 pseudogene [Source:HGNC Symbol;Acc:HGNC:8236]
ENSG00000228778	26.1228	-2.48638	6.36107e-05	0.00947276	NA	AL513542.1	novel transcript
ENSG00000258012	24.9976	-3.99076	6.25943e-05	0.00947276	NA	AC026111.1	methionine adenosyltransferase II, alpha (MAT2A) pseudogene
ENSG00000159723	21.4571	-4.25544	6.39804e-05	0.00947276	181	AGRP	agouti related neuropeptide [Source:HGNC Symbol;Acc:HGNC:330]
ENSG00000248663	27.0406	-2.59822	6.55638e-05	0.00964531	NA	LINC00992	long intergenic non-protein coding RNA 992 [Source:HGNC Symbol;Acc:HGNC:48943]
ENSG00000077150	471.717	1.39736	6.60664e-05	0.00966941	4791	NFKB2	nuclear factor kappa B subunit 2 [Source:HGNC Symbol;Acc:HGNC:7795]
ENSG00000269998	10.326	-6.64892	6.81876e-05	0.00985998	NA	NA	NA
ENSG00000234232	45.5249	-3.23585	6.815e-05	0.00985998	NA	AC243772.3	phosphodiesterase 4D interacting protein (PDE4DIP) pseudogene
ENSG00000262503	19.9512	-2.62913	6.84049e-05	0.00985998	NA	AC027763.1	Spi-C transcription factor (Spi-1/PU.1 related) (SPIC) pseudogene
ENSG00000258561	64.1243	-2.54858	6.90964e-05	0.00990961	NA	AL359232.1	novel transcript
ENSG00000240751	35.0481	-4.52637	6.9926e-05	0.00997226	NA	AC026348.1	Rab geranylgeranyltransferase, beta subunit (RABGGTB) pseudogene
ENSG00000237854	147.399	2.30395	7.02321e-05	0.00997226	NA	LINC00674	long intergenic non-protein coding RNA 674 [Source:HGNC Symbol;Acc:HGNC:44355]
ENSG00000110871	869.345	-1.03569	7.28293e-05	0.0102898	84274	COQ5	coenzyme Q5, methyltransferase [Source:HGNC Symbol;Acc:HGNC:28722]
ENSG00000198624	2322.43	0.904217	7.35015e-05	0.0103074	26112	CCDC69	coiled-coil domain containing 69 [Source:HGNC Symbol;Acc:HGNC:24487]
ENSG00000175416	418.255	1.59838	7.43985e-05	0.0103074	1212	CLTB	clathrin light chain B [Source:HGNC Symbol;Acc:HGNC:2091]
ENSG00000243101	17.463	-4.3901	7.42893e-05	0.0103074	NA	RPS3P7	ribosomal protein S3 pseudogene 7 [Source:HGNC Symbol;Acc:HGNC:36056]
ENSG00000141258	307.267	1.0804	7.39639e-05	0.0103074	9905	SGSM2	small G protein signaling modulator 2 [Source:HGNC Symbol;Acc:HGNC:29026]
ENSG00000078269	345.051	-0.902885	7.48734e-05	0.0103231	8871	SYNJ2	synaptojanin 2 [Source:HGNC Symbol;Acc:HGNC:11504]
ENSG00000237314	15.495	-7.18773	8.11813e-05	0.011139	NA	RPL12P39	ribosomal protein L12 pseudogene 39 [Source:HGNC Symbol;Acc:HGNC:35976]
ENSG00000170684	153.99	2.70781	8.1857e-05	0.011178	162979	ZNF296	zinc finger protein 296 [Source:HGNC Symbol;Acc:HGNC:15981]
ENSG00000242110	23.835	-2.14275	8.26829e-05	0.0112213	23600	AMACR	alpha-methylacyl-CoA racemase [Source:HGNC Symbol;Acc:HGNC:451]
ENSG00000137331	18.0442	7.70862	8.29605e-05	0.0112213	8870	IER3	immediate early response 3 [Source:HGNC Symbol;Acc:HGNC:5392]
ENSG00000183784	108.805	2.67746	8.49128e-05	0.0114312	NA	DOCK8-AS1	DOCK8 antisense RNA 1 [Source:HGNC Symbol;Acc:HGNC:26436]
ENSG00000175063	285.773	-1.56893	8.56127e-05	0.0114713	11065	UBE2C	ubiquitin conjugating enzyme E2 C [Source:HGNC Symbol;Acc:HGNC:15937]
ENSG00000181467	1707.74	1.16464	8.92262e-05	0.0118872	5912	RAP2B	RAP2B, member of RAS oncogene family [Source:HGNC Symbol;Acc:HGNC:9862]
ENSG00000256139	24.0717	-2.36435	8.97436e-05	0.0118872	NA	AC007637.1	novel transcript
ENSG00000123179	380.394	2.50307	8.99658e-05	0.0118872	84650	EBPL	EBP like [Source:HGNC Symbol;Acc:HGNC:18061]
ENSG00000233369	164.739	1.21097	9.07104e-05	0.0119303	100093631	GTF2IP4	general transcription factor IIi pseudogene 4 [Source:HGNC Symbol;Acc:HGNC:51716]
ENSG00000214796	93.8187	-2.64899	9.22545e-05	0.0120777	NA	TUBA5P	tubulin alpha 5, pseudogene [Source:HGNC Symbol;Acc:HGNC:54799]
ENSG00000213480	18.9546	-4.65219	9.50412e-05	0.0122323	NA	AC093816.1	novel pseudogene
ENSG00000158806	227.251	-2.48335	9.39271e-05	0.0122323	10361	NPM2	nucleophosmin/nucleoplasmin 2 [Source:HGNC Symbol;Acc:HGNC:7930]
ENSG00000102760	340.264	3.25593	9.46863e-05	0.0122323	28984	RGCC	regulator of cell cycle [Source:HGNC Symbol;Acc:HGNC:20369]
ENSG00000267691	14.8073	-7.15619	9.51498e-05	0.0122323	NA	SHC1P2	SHC adaptor protein 1 pseudogene 2 [Source:HGNC Symbol;Acc:HGNC:10842]
ENSG00000166263	415.136	-1.13201	9.56344e-05	0.0122395	252983	STXBP4	syntaxin binding protein 4 [Source:HGNC Symbol;Acc:HGNC:19694]
ENSG00000102871	189.96	3.25881	9.63732e-05	0.012279	8717	TRADD	TNFRSF1A associated via death domain [Source:HGNC Symbol;Acc:HGNC:12030]
ENSG00000227733	33.4646	-3.73025	9.69116e-05	0.0122927	NA	AC239809.3	novel transcript
ENSG00000126247	958.629	0.96394	9.85405e-05	0.012444	826	CAPNS1	calpain small subunit 1 [Source:HGNC Symbol;Acc:HGNC:1481]
ENSG00000223568	13.9691	-6.17403	9.9409e-05	0.0124984	NA	RPL3P11	ribosomal protein L3 pseudogene 11 [Source:HGNC Symbol;Acc:HGNC:35521]
ENSG00000130427	17.6918	-7.44401	0.000100579	0.01259	2056	EPO	erythropoietin [Source:HGNC Symbol;Acc:HGNC:3415]
ENSG00000151690	295.172	1.90613	0.000101285	0.0126033	54842	MFSD6	major facilitator superfamily domain containing 6 [Source:HGNC Symbol;Acc:HGNC:24711]
ENSG00000198722	368.6	-1.8456	0.000101568	0.0126033	10497	UNC13B	unc-13 homolog B [Source:HGNC Symbol;Acc:HGNC:12566]
ENSG00000225711	15.5901	-4.35622	0.000104032	0.0127978	NA	AL512326.3	UDP-Gal:betaGlcNAc beta 1,3-galactosyltransferase, polypeptide 3 (B3GALT3) pseudogene
ENSG00000070018	320.904	-1.25066	0.00010368	0.0127978	4040	LRP6	LDL receptor related protein 6 [Source:HGNC Symbol;Acc:HGNC:6698]
ENSG00000105509	23.7126	-4.51427	0.000104756	0.0128315	3036	HAS1	hyaluronan synthase 1 [Source:HGNC Symbol;Acc:HGNC:4818]
ENSG00000188820	321.032	2.24709	0.000105291	0.0128419	441168	CALHM6	calcium homeostasis modulator family member 6 [Source:HGNC Symbol;Acc:HGNC:33391]
ENSG00000236830	90.1736	-1.88401	0.000105869	0.0128575	100506428	CBR3-AS1	CBR3 antisense RNA 1 [Source:HGNC Symbol;Acc:HGNC:43664]
ENSG00000167799	65.1355	4.8661	0.000106761	0.0128857	254552	NUDT8	nudix hydrolase 8 [Source:HGNC Symbol;Acc:HGNC:8055]
ENSG00000235984	30.7506	-2.95288	0.000107004	0.0128857	100873969	GPC5-AS1	GPC5 antisense RNA 1 [Source:HGNC Symbol;Acc:HGNC:39886]
ENSG00000174428	130.37	1.95681	0.000108883	0.0130063	389524	GTF2IRD2B	GTF2I repeat domain containing 2B [Source:HGNC Symbol;Acc:HGNC:33125]
ENSG00000105122	290.704	2.09335	0.000109356	0.0130063	64926	RASAL3	RAS protein activator like 3 [Source:HGNC Symbol;Acc:HGNC:26129]
ENSG00000100379	86.8203	2.0709	0.000109374	0.0130063	79734	KCTD17	potassium channel tetramerization domain containing 17 [Source:HGNC Symbol;Acc:HGNC:25705]
ENSG00000156413	155.507	-3.8252	0.000110653	0.0131039	2528	FUT6	fucosyltransferase 6 [Source:HGNC Symbol;Acc:HGNC:4017]
ENSG00000140009	271.028	-2.33975	0.000111605	0.013162	2100	ESR2	estrogen receptor 2 [Source:HGNC Symbol;Acc:HGNC:3468]
ENSG00000212710	23.4783	-3.96403	0.000112577	0.013222	64693	CTAGE1	cutaneous T cell lymphoma-associated antigen 1 [Source:HGNC Symbol;Acc:HGNC:24346]
ENSG00000110786	41.6141	-2.86844	0.000114312	0.0133708	84867	PTPN5	protein tyrosine phosphatase non-receptor type 5 [Source:HGNC Symbol;Acc:HGNC:9657]
ENSG00000143862	124.246	1.76168	0.000115304	0.0134318	127829	ARL8A	ADP ribosylation factor like GTPase 8A [Source:HGNC Symbol;Acc:HGNC:25192]
ENSG00000280953	34.5989	-3.61939	0.000116956	0.0135139	101927381	LINC01163	long intergenic non-protein coding RNA 1163 [Source:HGNC Symbol;Acc:HGNC:49530]
ENSG00000198131	605.23	-1.57685	0.000116655	0.0135139	27300	ZNF544	zinc finger protein 544 [Source:HGNC Symbol;Acc:HGNC:16759]
ENSG00000215278	10.8002	-6.23985	0.000122264	0.0140702	NA	RPS7P6	ribosomal protein S7 pseudogene 6 [Source:HGNC Symbol;Acc:HGNC:36334]
ENSG00000254285	48.8859	-3.04788	0.000123969	0.0141996	NA	KRT8P3	keratin 8 pseudogene 3 [Source:HGNC Symbol;Acc:HGNC:31056]
ENSG00000110060	269.348	-1.76009	0.000124383	0.0141996	83480	PUS3	pseudouridine synthase 3 [Source:HGNC Symbol;Acc:HGNC:25461]
ENSG00000272256	67.1812	1.47938	0.000126619	0.0143973	NA	AC044849.1	novel transcript, antisense to TMEM66
ENSG00000165480	122.069	-2.93878	0.000127416	0.0144304	221150	SKA3	spindle and kinetochore associated complex subunit 3 [Source:HGNC Symbol;Acc:HGNC:20262]
ENSG00000204010	26.1425	-5.20569	0.000128081	0.0144484	439996	IFIT1B	interferon induced protein with tetratricopeptide repeats 1B [Source:HGNC Symbol;Acc:HGNC:23442]
ENSG00000263412	67.2702	-2.3801	0.000128761	0.0144678	NA	NFE2L1-DT	NFE2L1 divergent transcript [Source:HGNC Symbol;Acc:HGNC:54812]
ENSG00000224468	10.0412	-6.14497	0.000131103	0.0146732	110841583	LAMC1-AS1	LAMC1 antisense RNA 1 [Source:HGNC Symbol;Acc:HGNC:52645]
ENSG00000164342	116.137	-2.23078	0.000132561	0.0147785	7098	TLR3	toll like receptor 3 [Source:HGNC Symbol;Acc:HGNC:11849]
ENSG00000236107	34.5322	-3.21297	0.000133567	0.0148326	101929680	SCN1A-AS1	SCN1A and SCN9A antisense RNA 1 [Source:HGNC Symbol;Acc:HGNC:54069]
ENSG00000236107	34.5322	-3.21297	0.000133567	0.0148326	102724058	SCN1A-AS1	SCN1A and SCN9A antisense RNA 1 [Source:HGNC Symbol;Acc:HGNC:54069]
ENSG00000280058	15.2012	-7.22286	0.000136467	0.015096	NA	AL117378.2	TEC
ENSG00000272223	8.94936	-3.38472	0.000138233	0.0151156	NA	AL136304.1	novel transcript, antisense to RRP36
ENSG00000122644	1904.68	0.752533	0.000138037	0.0151156	10124	ARL4A	ADP ribosylation factor like GTPase 4A [Source:HGNC Symbol;Acc:HGNC:695]
ENSG00000121406	467.608	-1.15948	0.000137461	0.0151156	256051	ZNF549	zinc finger protein 549 [Source:HGNC Symbol;Acc:HGNC:26632]
ENSG00000116871	337.751	2.06636	0.000143743	0.0156581	55700	MAP7D1	MAP7 domain containing 1 [Source:HGNC Symbol;Acc:HGNC:25514]
ENSG00000088538	129.269	-2.16398	0.000146139	0.0157052	1795	DOCK3	dedicator of cytokinesis 3 [Source:HGNC Symbol;Acc:HGNC:2989]
ENSG00000221821	244.093	1.12886	0.000148027	0.0157052	441150	C6orf226	chromosome 6 open reading frame 226 [Source:HGNC Symbol;Acc:HGNC:34431]
ENSG00000198455	168.517	2.29924	0.000145555	0.0157052	158586	ZXDB	zinc finger X-linked duplicated B [Source:HGNC Symbol;Acc:HGNC:13199]
ENSG00000179632	1476.99	2.84375	0.000147639	0.0157052	84232	MAF1	MAF1 homolog, negative regulator of RNA polymerase III [Source:HGNC Symbol;Acc:HGNC:24966]
ENSG00000137709	51.9531	-4.77102	0.00014728	0.0157052	25833	POU2F3	POU class 2 homeobox 3 [Source:HGNC Symbol;Acc:HGNC:19864]
ENSG00000261206	13.2569	-6.99671	0.000144846	0.0157052	100861545	LINC00561	long intergenic non-protein coding RNA 561 [Source:HGNC Symbol;Acc:HGNC:43705]
ENSG00000105656	835.12	1.2725	0.000148012	0.0157052	8178	ELL	elongation factor for RNA polymerase II [Source:HGNC Symbol;Acc:HGNC:23114]
ENSG00000117724	496.522	-1.38581	0.00014877	0.0157255	1063	CENPF	centromere protein F [Source:HGNC Symbol;Acc:HGNC:1857]
ENSG00000249212	13.5061	-5.13474	0.000152654	0.0158427	NA	ATP1B1P1	ATPase Na+/K+ transporting subunit beta 1 pseudogene 1 [Source:HGNC Symbol;Acc:HGNC:809]
ENSG00000110076	49.0585	-4.02818	0.000151569	0.0158427	9379	NRXN2	neurexin 2 [Source:HGNC Symbol;Acc:HGNC:8009]
ENSG00000266306	21.2836	-7.63534	0.000152187	0.0158427	NA	AC061975.5	leucine rich repeat containing 37, member A3 (LRRC37A3) pseudogene
ENSG00000087586	114.627	-2.05874	0.000152448	0.0158427	6790	AURKA	aurora kinase A [Source:HGNC Symbol;Acc:HGNC:11393]
ENSG00000228137	9.89938	-2.48775	0.000150669	0.0158427	NA	AP001469.2	novel transcript
ENSG00000238721	11.1064	-4.33885	0.000153481	0.0158708	NA	RNU7-194P	RNA, U7 small nuclear 194 pseudogene [Source:HGNC Symbol;Acc:HGNC:45728]
ENSG00000273013	15.571	-2.25728	0.000157874	0.0160158	NA	AC117490.2	novel transcript, antisense to RNF168
ENSG00000164251	764.447	-2.06995	0.0001587	0.0160158	2150	F2RL1	F2R like trypsin receptor 1 [Source:HGNC Symbol;Acc:HGNC:3538]
ENSG00000089692	120.129	3.13569	0.000158666	0.0160158	3902	LAG3	lymphocyte activating 3 [Source:HGNC Symbol;Acc:HGNC:6476]
ENSG00000139197	600.267	-1.20921	0.000156481	0.0160158	5830	PEX5	peroxisomal biogenesis factor 5 [Source:HGNC Symbol;Acc:HGNC:9719]
ENSG00000151131	472.899	-1.1423	0.000156869	0.0160158	121053	C12orf45	chromosome 12 open reading frame 45 [Source:HGNC Symbol;Acc:HGNC:28628]
ENSG00000100557	13.4752	-6.95598	0.000157759	0.0160158	55195	CCDC198	coiled-coil domain containing 198 [Source:HGNC Symbol;Acc:HGNC:20189]
ENSG00000198858	2801.01	1.33122	0.000158812	0.0160158	91300	R3HDM4	R3H domain containing 4 [Source:HGNC Symbol;Acc:HGNC:28270]
ENSG00000254966	17.4918	-2.50869	0.000160091	0.016088	NA	AC103974.1	novel transcript
ENSG00000248394	21.0931	-4.13399	0.000160876	0.0161102	NA	FOSL1P1	FOSL1 pseudogene 1 [Source:HGNC Symbol;Acc:HGNC:44055]
ENSG00000140025	174.258	-1.44792	0.000162602	0.0162261	90141	EFCAB11	EF-hand calcium binding domain 11 [Source:HGNC Symbol;Acc:HGNC:20357]
ENSG00000138769	27.6334	-4.34871	0.000163365	0.0162455	8999	CDKL2	cyclin dependent kinase like 2 [Source:HGNC Symbol;Acc:HGNC:1782]
ENSG00000196275	124.03	1.55353	0.000164126	0.0162644	84163	GTF2IRD2	GTF2I repeat domain containing 2 [Source:HGNC Symbol;Acc:HGNC:30775]
ENSG00000240857	106.795	2.62489	0.000165131	0.0163074	57665	RDH14	retinol dehydrogenase 14 [Source:HGNC Symbol;Acc:HGNC:19979]
ENSG00000148143	202.69	-2.33647	0.000165984	0.0163352	58499	ZNF462	zinc finger protein 462 [Source:HGNC Symbol;Acc:HGNC:21684]
ENSG00000225603	10.0208	-2.74416	0.000167193	0.0163828	NA	AC244394.1	insulin-like growth factor 2 mRNA binding protein 2 (IGF2BP2) pseudogene
ENSG00000196998	2432.67	0.650431	0.00016819	0.0163828	11152	WDR45	WD repeat domain 45 [Source:HGNC Symbol;Acc:HGNC:28912]
ENSG00000184661	86.0835	-2.00009	0.000167856	0.0163828	157313	CDCA2	cell division cycle associated 2 [Source:HGNC Symbol;Acc:HGNC:14623]
ENSG00000265293	24.123	-3.55758	0.000170516	0.0165529	NA	ARGFXP2	arginine-fifty homeobox pseudogene 2 [Source:HGNC Symbol;Acc:HGNC:23977]
ENSG00000168301	331.8	1.03144	0.00017186	0.0165705	200845	KCTD6	potassium channel tetramerization domain containing 6 [Source:HGNC Symbol;Acc:HGNC:22235]
ENSG00000132510	310.869	1.37305	0.000171617	0.0165705	23135	KDM6B	lysine demethylase 6B [Source:HGNC Symbol;Acc:HGNC:29012]
ENSG00000203805	17.1666	-4.53483	0.000172718	0.0165972	196051	PLPP4	phospholipid phosphatase 4 [Source:HGNC Symbol;Acc:HGNC:23531]
ENSG00000268001	233.245	-1.41143	0.000175797	0.0168364	100505812	CARD8-AS1	CARD8 antisense RNA 1 [Source:HGNC Symbol;Acc:HGNC:51408]
ENSG00000006327	207.304	2.47398	0.000177146	0.0169088	51330	TNFRSF12A	TNF receptor superfamily member 12A [Source:HGNC Symbol;Acc:HGNC:18152]
ENSG00000253837	9.55861	-6.40532	0.00018	0.017124	100507156	AC090197.1	novel transcript
ENSG00000280234	10.1802	-6.64131	0.000180652	0.017129	NA	AC124303.1	TEC
ENSG00000114547	21.8904	-4.77628	0.000181271	0.0171307	152015	ROPN1B	rhophilin associated tail protein 1B [Source:HGNC Symbol;Acc:HGNC:31927]
ENSG00000173846	520.865	2.09188	0.000183363	0.0171753	1263	PLK3	polo like kinase 3 [Source:HGNC Symbol;Acc:HGNC:2154]
ENSG00000176714	66.3526	-3.65598	0.000183847	0.0171753	79635	CCDC121	coiled-coil domain containing 121 [Source:HGNC Symbol;Acc:HGNC:25833]
ENSG00000051620	468.654	1.65027	0.000185734	0.0171753	23593	HEBP2	heme binding protein 2 [Source:HGNC Symbol;Acc:HGNC:15716]
ENSG00000254712	26.9838	-3.90412	0.000185956	0.0171753	NA	AC087280.1	phosphorylated adaptor for RNA export (PHAX) pseudogene
ENSG00000173327	571.498	1.82007	0.000184557	0.0171753	4296	MAP3K11	mitogen-activated protein kinase kinase kinase 11 [Source:HGNC Symbol;Acc:HGNC:6850]
ENSG00000137822	737.268	-1.33237	0.000183399	0.0171753	27229	TUBGCP4	tubulin gamma complex associated protein 4 [Source:HGNC Symbol;Acc:HGNC:16691]
ENSG00000251417	66.0712	-1.94727	0.000185759	0.0171753	NA	AC145285.2	novel transcript
ENSG00000279311	20.2575	-5.76043	0.000187216	0.0172359	NA	AC092999.1	TEC
ENSG00000160271	675.167	1.32771	0.000189172	0.01736	5900	RALGDS	ral guanine nucleotide dissociation stimulator [Source:HGNC Symbol;Acc:HGNC:9842]
ENSG00000224699	200.292	-2.19773	0.000191854	0.017478	NA	LAMTOR5-AS1	LAMTOR5 antisense RNA 1 [Source:HGNC Symbol;Acc:HGNC:40823]
ENSG00000277795	10.2846	-4.76485	0.000191462	0.017478	NA	AC244517.3	novel zinc finger pseudogene
ENSG00000089818	1621.49	1.03884	0.000192294	0.017478	25977	NECAP1	NECAP endocytosis associated 1 [Source:HGNC Symbol;Acc:HGNC:24539]
ENSG00000273321	87.1272	-4.09079	0.000193314	0.0175149	NA	AC023983.2	novel transcript
ENSG00000140931	983.415	1.48106	0.000195416	0.0176199	123920	CMTM3	CKLF like MARVEL transmembrane domain containing 3 [Source:HGNC Symbol;Acc:HGNC:19174]
ENSG00000213015	215.795	2.50631	0.000195708	0.0176199	51157	ZNF580	zinc finger protein 580 [Source:HGNC Symbol;Acc:HGNC:29473]
ENSG00000184922	1076.42	1.55171	0.000196662	0.0176501	752	FMNL1	formin like 1 [Source:HGNC Symbol;Acc:HGNC:1212]
ENSG00000164061	87.5719	-6.03558	0.000201485	0.0180263	8927	BSN	bassoon presynaptic cytomatrix protein [Source:HGNC Symbol;Acc:HGNC:1117]
ENSG00000107854	842.698	1.22131	0.000204455	0.018093	80351	TNKS2	tankyrase 2 [Source:HGNC Symbol;Acc:HGNC:15677]
ENSG00000226469	35.72	-3.97635	0.000203251	0.018093	NA	ADAM1B	ADAM metallopeptidase domain 1B (pseudogene) [Source:HGNC Symbol;Acc:HGNC:44366]
ENSG00000136158	254.725	1.94431	0.000204766	0.018093	10253	SPRY2	sprouty RTK signaling antagonist 2 [Source:HGNC Symbol;Acc:HGNC:11270]
ENSG00000241973	1271.99	1.02136	0.000204362	0.018093	5297	PI4KA	phosphatidylinositol 4-kinase alpha [Source:HGNC Symbol;Acc:HGNC:8983]
ENSG00000185019	622.674	-1.44494	0.000205627	0.018113	22888	UBOX5	U-box domain containing 5 [Source:HGNC Symbol;Acc:HGNC:17777]
ENSG00000160207	15.8124	-3.45578	0.000208303	0.0182922	11077	HSF2BP	heat shock transcription factor 2 binding protein [Source:HGNC Symbol;Acc:HGNC:5226]
ENSG00000125885	134.525	-2.34984	0.000211617	0.0185262	84515	MCM8	minichromosome maintenance 8 homologous recombination repair factor [Source:HGNC Symbol;Acc:HGNC:16147]
ENSG00000235581	9.24428	-3.75131	0.000212744	0.0185679	NA	AC005011.1	ribosomal protein S28 (RPS28) pseudogene
ENSG00000144452	117.171	-3.275	0.000216845	0.0188531	26154	ABCA12	ATP binding cassette subfamily A member 12 [Source:HGNC Symbol;Acc:HGNC:14637]
ENSG00000216998	13.9692	-5.59224	0.000217332	0.0188531	NA	CYP2AC1P	cytochrome P450 family 2 subfamily AC member 1, pseudogene [Source:HGNC Symbol;Acc:HGNC:39976]
ENSG00000272872	35.2245	-3.06721	0.000218562	0.0189023	NA	AP000525.1	novel transcript, sense intronic to novel transcript
ENSG00000124067	523.218	1.25604	0.000219652	0.0189392	6560	SLC12A4	solute carrier family 12 member 4 [Source:HGNC Symbol;Acc:HGNC:10913]
ENSG00000159871	61.9982	-2.54048	0.000222108	0.0190932	284348	LYPD5	LY6/PLAUR domain containing 5 [Source:HGNC Symbol;Acc:HGNC:26397]
ENSG00000268543	22.5534	-2.95143	0.000223523	0.0191572	NA	AC012313.4	novel transcript
ENSG00000267508	197.75	-2.63429	0.000226118	0.0193216	26974	ZNF285	zinc finger protein 285 [Source:HGNC Symbol;Acc:HGNC:13079]
ENSG00000225744	12.4483	-5.92275	0.000234154	0.0198419	NA	AC017002.1	novel transcript
ENSG00000178772	23.0923	-7.31524	0.000234988	0.0198419	1370	CPN2	carboxypeptidase N subunit 2 [Source:HGNC Symbol;Acc:HGNC:2313]
ENSG00000181856	58.263	-2.77745	0.000233905	0.0198419	6517	SLC2A4	solute carrier family 2 member 4 [Source:HGNC Symbol;Acc:HGNC:11009]
ENSG00000131115	341.745	-1.14756	0.000234375	0.0198419	7770	ZNF227	zinc finger protein 227 [Source:HGNC Symbol;Acc:HGNC:13020]
ENSG00000254616	11.1632	-6.47819	0.000235993	0.0198679	NA	AP001775.1	Zinc finger protein 628 (ZNF628) pseudogene
ENSG00000279994	11.331	-6.35813	0.000236757	0.0198737	NA	AC017037.4	TEC
ENSG00000204983	41.1323	4.96986	0.000239109	0.0200122	5644	PRSS1	serine protease 1 [Source:HGNC Symbol;Acc:HGNC:9475]
ENSG00000142871	96.0964	3.66387	0.000242899	0.0201522	3491	CCN1	cellular communication network factor 1 [Source:HGNC Symbol;Acc:HGNC:2654]
ENSG00000242793	12.5299	-6.74703	0.000242618	0.0201522	NA	AC135999.1	ribosomal protein L9 (RPL9) pseudogene
ENSG00000169877	41.191	-2.24135	0.000242369	0.0201522	51327	AHSP	alpha hemoglobin stabilizing protein [Source:HGNC Symbol;Acc:HGNC:18075]
ENSG00000232837	12.1715	-6.89063	0.000243657	0.0201565	101928435	LINC01700	long intergenic non-protein coding RNA 1700 [Source:HGNC Symbol;Acc:HGNC:52488]
ENSG00000250061	20.4534	-2.11879	0.000247343	0.0203434	NA	NA	NA
ENSG00000083799	2505.25	0.936942	0.000246713	0.0203434	1540	CYLD	CYLD lysine 63 deubiquitinase [Source:HGNC Symbol;Acc:HGNC:2584]
ENSG00000137807	129.993	-1.8391	0.000248955	0.0204172	9493	KIF23	kinesin family member 23 [Source:HGNC Symbol;Acc:HGNC:6392]
ENSG00000138092	171.713	-1.36165	0.000250818	0.0204524	79172	CENPO	centromere protein O [Source:HGNC Symbol;Acc:HGNC:28152]
ENSG00000172728	483.444	-2.23996	0.000250565	0.0204524	84750	FUT10	fucosyltransferase 10 [Source:HGNC Symbol;Acc:HGNC:19234]
ENSG00000258770	12.4147	-6.91105	0.000253075	0.0205777	105370611	LINC02330	long intergenic non-protein coding RNA 2330 [Source:HGNC Symbol;Acc:HGNC:53250]
ENSG00000234473	31.4267	-5.13983	0.000253971	0.0205813	NA	ZNF101P2	zinc finger protein 101 pseudogene 2 [Source:HGNC Symbol;Acc:HGNC:44942]
ENSG00000197721	30.1786	-3.33659	0.00025961	0.0205813	1379	CR1L	complement C3b/C4b receptor 1 like [Source:HGNC Symbol;Acc:HGNC:2335]
ENSG00000243819	27.9977	-1.91405	0.000259012	0.0205813	NA	RN7SL832P	RNA, 7SL, cytoplasmic 832, pseudogene [Source:HGNC Symbol;Acc:HGNC:46848]
ENSG00000163530	45.0167	-4.56233	0.000258634	0.0205813	151871	DPPA2	developmental pluripotency associated 2 [Source:HGNC Symbol;Acc:HGNC:19197]
ENSG00000163950	606.214	1.97682	0.000256498	0.0205813	7884	SLBP	stem-loop binding protein [Source:HGNC Symbol;Acc:HGNC:10904]
ENSG00000102024	430.652	-2.12685	0.000256362	0.0205813	5358	PLS3	plastin 3 [Source:HGNC Symbol;Acc:HGNC:9091]
ENSG00000147642	80.8712	-3.18389	0.000258048	0.0205813	55638	SYBU	syntabulin [Source:HGNC Symbol;Acc:HGNC:26011]
ENSG00000259322	21.4177	-2.74882	0.000255306	0.0205813	NA	AC090607.1	novel transcript, antisense to WDR61
ENSG00000234324	20.9556	-3.00157	0.000257467	0.0205813	NA	RPL9P2	ribosomal protein L9 pseudogene 2 [Source:HGNC Symbol;Acc:HGNC:17049]
ENSG00000112742	120.159	-2.23839	0.000260977	0.0206323	7272	TTK	TTK protein kinase [Source:HGNC Symbol;Acc:HGNC:12401]
ENSG00000178229	219.626	-2.03564	0.000262525	0.0206974	125919	ZNF543	zinc finger protein 543 [Source:HGNC Symbol;Acc:HGNC:25281]
ENSG00000168306	327.451	-2.67213	0.000265603	0.0208251	8309	ACOX2	acyl-CoA oxidase 2 [Source:HGNC Symbol;Acc:HGNC:120]
ENSG00000080546	924.886	1.5271	0.000265075	0.0208251	27244	SESN1	sestrin 1 [Source:HGNC Symbol;Acc:HGNC:21595]
ENSG00000141579	13.2483	-6.97954	0.000268193	0.0209705	79755	ZNF750	zinc finger protein 750 [Source:HGNC Symbol;Acc:HGNC:25843]
ENSG00000226246	21.6321	-7.72237	0.000269595	0.0210225	NA	KRT18P36	keratin 18 pseudogene 36 [Source:HGNC Symbol;Acc:HGNC:33405]
ENSG00000259659	28.3818	-2.69285	0.000271264	0.021095	NA	AC009996.1	novel transcript
ENSG00000252690	25.8533	-3.40731	0.000272907	0.0211652	NA	AC105339.2	TEC
ENSG00000254103	26.0712	-4.94393	0.000280807	0.0216601	NA	PPIAP85	peptidylprolyl isomerase A pseudogene 85 [Source:HGNC Symbol;Acc:HGNC:53709]
ENSG00000174370	73.0083	-2.83875	0.000280312	0.0216601	219833	C11orf45	chromosome 11 open reading frame 45 [Source:HGNC Symbol;Acc:HGNC:28584]
ENSG00000091262	91.1016	-1.91752	0.000285496	0.0219034	368	ABCC6	ATP binding cassette subfamily C member 6 [Source:HGNC Symbol;Acc:HGNC:57]
ENSG00000160336	336.207	-1.52902	0.000285189	0.0219034	388561	ZNF761	zinc finger protein 761 [Source:HGNC Symbol;Acc:HGNC:23179]
ENSG00000160336	336.207	-1.52902	0.000285189	0.0219034	110116772	ZNF761	zinc finger protein 761 [Source:HGNC Symbol;Acc:HGNC:23179]
ENSG00000162576	16.8058	4.71504	0.000288342	0.0220624	54587	MXRA8	matrix remodeling associated 8 [Source:HGNC Symbol;Acc:HGNC:7542]
ENSG00000236197	80.8466	-3.0331	0.000292723	0.0221082	NA	PPP1R9A-AS1	PPP1R9A antisense RNA 1 [Source:HGNC Symbol;Acc:HGNC:40696]
ENSG00000188037	104.993	-1.85798	0.000294362	0.0221082	1180	CLCN1	chloride voltage-gated channel 1 [Source:HGNC Symbol;Acc:HGNC:2019]
ENSG00000173334	568.17	2.43847	0.000292701	0.0221082	10221	TRIB1	tribbles pseudokinase 1 [Source:HGNC Symbol;Acc:HGNC:16891]
ENSG00000258072	12.6543	-3.78528	0.000294231	0.0221082	NA	AC126177.6	programmed cell death 2 (PDCD2) pseudogene
ENSG00000074370	1856.75	1.15582	0.000292475	0.0221082	489	ATP2A3	ATPase sarcoplasmic/endoplasmic reticulum Ca2+ transporting 3 [Source:HGNC Symbol;Acc:HGNC:813]
ENSG00000034152	2184.89	1.50351	0.000291712	0.0221082	5606	MAP2K3	mitogen-activated protein kinase kinase 3 [Source:HGNC Symbol;Acc:HGNC:6843]
ENSG00000225255	11.0653	-4.01684	0.000292912	0.0221082	NA	PSLNR	prostate enriched lncRNA [Source:HGNC Symbol;Acc:HGNC:54405]
ENSG00000231007	25.1101	-4.14535	0.000296403	0.022203	NA	CDC20P1	cell division cycle 20 pseudogene 1 [Source:HGNC Symbol;Acc:HGNC:29487]
ENSG00000260495	11.6556	-5.12608	0.000301744	0.0225439	NA	AC009148.1	novel transcript, antisense to GAN
ENSG00000068971	359.58	1.52312	0.000302728	0.0225584	5526	PPP2R5B	protein phosphatase 2 regulatory subunit B'beta [Source:HGNC Symbol;Acc:HGNC:9310]
ENSG00000118689	1281.75	1.37498	0.000307549	0.0228181	2309	FOXO3	forkhead box O3 [Source:HGNC Symbol;Acc:HGNC:3821]
ENSG00000122257	1950.82	1.24135	0.000307813	0.0228181	5930	RBBP6	RB binding protein 6, ubiquitin ligase [Source:HGNC Symbol;Acc:HGNC:9889]
ENSG00000120913	780.944	0.810578	0.000311184	0.0229488	64236	PDLIM2	PDZ and LIM domain 2 [Source:HGNC Symbol;Acc:HGNC:13992]
ENSG00000179240	225.926	-1.87439	0.000310446	0.0229488	100506127	GVQW3	GVQW motif containing 3 [Source:HGNC Symbol;Acc:HGNC:51239]
ENSG00000243710	158.958	-2.62189	0.000312816	0.0229506	149465	CFAP57	cilia and flagella associated protein 57 [Source:HGNC Symbol;Acc:HGNC:26485]
ENSG00000280077	113.046	-1.4456	0.000312042	0.0229506	NA	AL353763.2	TEC
ENSG00000219951	31.0016	-5.58358	0.000314891	0.0229846	NA	AL391416.1	glyceraldehyde-3-phosphate dehydrogenase (GAPDH) pseudogene
ENSG00000254781	20.7199	-6.53422	0.000314744	0.0229846	NA	GVINP2	GTPase, very large interferon inducible pseudogene 2 [Source:HGNC Symbol;Acc:HGNC:38876]
ENSG00000280157	9.7051	-5.59156	0.000320017	0.0230057	NA	AL359510.2	TEC
ENSG00000175701	149.753	-1.27591	0.000317617	0.0230057	205251	MTLN	mitoregulin [Source:HGNC Symbol;Acc:HGNC:27339]
ENSG00000197099	123.757	-2.81131	0.000319601	0.0230057	NA	AC068631.1	novel transcript, antisense to KNG1, HRG, FETUB, AHSG and DNAJB11
ENSG00000154930	714.981	2.15029	0.000316951	0.0230057	84532	ACSS1	acyl-CoA synthetase short chain family member 1 [Source:HGNC Symbol;Acc:HGNC:16091]
ENSG00000129911	47.8735	1.44039	0.000319824	0.0230057	83855	KLF16	Kruppel like factor 16 [Source:HGNC Symbol;Acc:HGNC:16857]
ENSG00000167554	91.5427	-2.79931	0.000318042	0.0230057	162963	ZNF610	zinc finger protein 610 [Source:HGNC Symbol;Acc:HGNC:26687]
ENSG00000248717	20.5478	-5.28568	0.000324265	0.0230181	NA	LINC02222	long intergenic non-protein coding RNA 2222 [Source:HGNC Symbol;Acc:HGNC:53091]
ENSG00000164669	24.7284	-1.68294	0.000327017	0.0230181	285905	INTS4P1	integrator complex subunit 4 pseudogene 1 [Source:HGNC Symbol;Acc:HGNC:21925]
ENSG00000054967	488.879	1.51719	0.000326547	0.0230181	84957	RELT	RELT TNF receptor [Source:HGNC Symbol;Acc:HGNC:13764]
ENSG00000107771	635.388	0.951636	0.000324495	0.0230181	54462	CCSER2	coiled-coil serine rich protein 2 [Source:HGNC Symbol;Acc:HGNC:29197]
ENSG00000257472	22.2803	-5.40168	0.000321859	0.0230181	NA	AL355112.1	novel transcript
ENSG00000137841	1061.15	1.46223	0.00032572	0.0230181	5330	PLCB2	phospholipase C beta 2 [Source:HGNC Symbol;Acc:HGNC:9055]
ENSG00000010539	256.286	-1.84324	0.000323818	0.0230181	7752	ZNF200	zinc finger protein 200 [Source:HGNC Symbol;Acc:HGNC:12993]
ENSG00000186395	288.715	2.57199	0.000327294	0.0230181	3858	KRT10	keratin 10 [Source:HGNC Symbol;Acc:HGNC:6413]
ENSG00000205181	61.4235	-2.45564	0.000327448	0.0230181	149837	LINC00654	long intergenic non-protein coding RNA 654 [Source:HGNC Symbol;Acc:HGNC:27154]
ENSG00000079805	1867.63	0.7269	0.000332189	0.0232837	1785	DNM2	dynamin 2 [Source:HGNC Symbol;Acc:HGNC:2974]
ENSG00000160570	2034.84	1.10022	0.000332858	0.0232837	162989	DEDD2	death effector domain containing 2 [Source:HGNC Symbol;Acc:HGNC:24450]
ENSG00000272476	33.7778	3.17098	0.000334404	0.0233097	NA	AL024507.2	novel transcript, antisense to SEC63
ENSG00000197930	762.008	0.576648	0.000334862	0.0233097	30001	ERO1A	endoplasmic reticulum oxidoreductase 1 alpha [Source:HGNC Symbol;Acc:HGNC:13280]
ENSG00000160094	403.947	0.930622	0.000337148	0.0233903	149076	ZNF362	zinc finger protein 362 [Source:HGNC Symbol;Acc:HGNC:18079]
ENSG00000259877	125.037	-2.33721	0.00033797	0.0233903	NA	AC009113.1	novel transcript, antisense to ZNF778
ENSG00000156304	1199.69	1.86866	0.00033848	0.0233903	57466	SCAF4	SR-related CTD associated factor 4 [Source:HGNC Symbol;Acc:HGNC:19304]
ENSG00000180658	24.1783	-3.27551	0.000342524	0.0234877	79541	OR2A4	olfactory receptor family 2 subfamily A member 4 [Source:HGNC Symbol;Acc:HGNC:14729]
ENSG00000283402	10.3923	-6.55009	0.000342352	0.0234877	NA	AC087821.2	mitochondrially encoded cytochrome b (MT-CYB) pseudogene
ENSG00000204449	9.3721	-6.52713	0.000343181	0.0234877	642612	TRIM49C	tripartite motif containing 49C [Source:HGNC Symbol;Acc:HGNC:38877]
ENSG00000100284	1946.51	0.880775	0.000340833	0.0234877	10043	TOM1	target of myb1 membrane trafficking protein [Source:HGNC Symbol;Acc:HGNC:11982]
ENSG00000069998	382.38	1.64296	0.000353705	0.0241501	27440	HDHD5	haloacid dehalogenase like hydrolase domain containing 5 [Source:HGNC Symbol;Acc:HGNC:1843]
ENSG00000245975	31.1999	-3.52861	0.000355272	0.0241992	101928725	AC090515.2	novel transcript
ENSG00000139626	544.579	2.67923	0.000357503	0.0242932	3695	ITGB7	integrin subunit beta 7 [Source:HGNC Symbol;Acc:HGNC:6162]
ENSG00000166963	2120.77	1.08473	0.00035863	0.0243119	4130	MAP1A	microtubule associated protein 1A [Source:HGNC Symbol;Acc:HGNC:6835]
ENSG00000143507	1919.34	1.1435	0.000361946	0.0244509	11221	DUSP10	dual specificity phosphatase 10 [Source:HGNC Symbol;Acc:HGNC:3065]
ENSG00000107186	352.366	-1.85066	0.000362394	0.0244509	8777	MPDZ	multiple PDZ domain crumbs cell polarity complex component [Source:HGNC Symbol;Acc:HGNC:7208]
ENSG00000196967	379.806	-0.993957	0.000365959	0.0246332	199704	ZNF585A	zinc finger protein 585A [Source:HGNC Symbol;Acc:HGNC:26305]
ENSG00000188227	262.93	-1.31655	0.000367355	0.024669	390927	ZNF793	zinc finger protein 793 [Source:HGNC Symbol;Acc:HGNC:33115]
ENSG00000236274	33.7479	-2.79609	0.000368577	0.0246929	NA	AC004865.1	zinc finger protein pseudogene
ENSG00000117174	790.952	-0.841394	0.000371143	0.0247108	54680	ZNHIT6	zinc finger HIT-type containing 6 [Source:HGNC Symbol;Acc:HGNC:26089]
ENSG00000188611	34.7091	-3.10837	0.000371442	0.0247108	56624	ASAH2	N-acylsphingosine amidohydrolase 2 [Source:HGNC Symbol;Acc:HGNC:18860]
ENSG00000104881	62.1733	-2.15695	0.000370173	0.0247108	10848	PPP1R13L	protein phosphatase 1 regulatory subunit 13 like [Source:HGNC Symbol;Acc:HGNC:18838]
ENSG00000156269	11.8569	-6.83896	0.000373222	0.0247715	84779	NAA11	N-alpha-acetyltransferase 11, NatA catalytic subunit [Source:HGNC Symbol;Acc:HGNC:28125]
ENSG00000184937	93.1077	-2.67607	0.00037665	0.0249411	7490	WT1	WT1 transcription factor [Source:HGNC Symbol;Acc:HGNC:12796]
ENSG00000180336	68.0229	-2.26832	0.000378571	0.0250102	284071	MEIOC	meiosis specific with coiled-coil domain [Source:HGNC Symbol;Acc:HGNC:26670]
ENSG00000106004	198.7	1.38868	0.000383956	0.0250826	3202	HOXA5	homeobox A5 [Source:HGNC Symbol;Acc:HGNC:5106]
ENSG00000270076	11.2414	-6.77583	0.000382203	0.0250826	NA	AF131215.7	novel transcript
ENSG00000235855	11.2019	-5.2601	0.000384061	0.0250826	NA	OR7E145P	olfactory receptor family 7 subfamily E member 145 pseudogene [Source:HGNC Symbol;Acc:HGNC:19618]
ENSG00000269473	68.1449	-3.57577	0.000383586	0.0250826	NA	AC012313.8	novel transcript
ENSG00000206195	200.209	-2.95639	0.000383726	0.0250826	503637	DUXAP8	double homeobox A pseudogene 8 [Source:HGNC Symbol;Acc:HGNC:32187]
ENSG00000213693	85.844	-2.63814	0.000390738	0.0254604	NA	SEC14L1P1	SEC14 like 1 pseudogene 1 [Source:HGNC Symbol;Acc:HGNC:44189]
ENSG00000196363	311.141	1.33179	0.000394711	0.0256607	11091	WDR5	WD repeat domain 5 [Source:HGNC Symbol;Acc:HGNC:12757]
ENSG00000264365	49.6433	-1.91219	0.000397306	0.0257707	NA	AC023983.1	novel transcript, antisense to OSBPL1A
ENSG00000197530	408.645	2.55275	0.000401988	0.025816	142678	MIB2	mindbomb E3 ubiquitin protein ligase 2 [Source:HGNC Symbol;Acc:HGNC:30577]
ENSG00000090889	117.625	-2.78362	0.000401649	0.025816	24137	KIF4A	kinesin family member 4A [Source:HGNC Symbol;Acc:HGNC:13339]
ENSG00000137817	1352.68	1.22132	0.000399807	0.025816	56965	PARP6	poly(ADP-ribose) polymerase family member 6 [Source:HGNC Symbol;Acc:HGNC:26921]
ENSG00000099821	159.557	2.80835	0.000400759	0.025816	5442	POLRMT	RNA polymerase mitochondrial [Source:HGNC Symbol;Acc:HGNC:9200]
ENSG00000182986	163.402	-1.80091	0.000402527	0.025816	162967	ZNF320	zinc finger protein 320 [Source:HGNC Symbol;Acc:HGNC:13842]
ENSG00000184162	162.414	-2.02753	0.000403934	0.0258481	126382	NR2C2AP	nuclear receptor 2C2 associated protein [Source:HGNC Symbol;Acc:HGNC:30763]
ENSG00000065183	930.057	-1.44877	0.000407185	0.0259399	10885	WDR3	WD repeat domain 3 [Source:HGNC Symbol;Acc:HGNC:12755]
ENSG00000168421	4007.44	1.01591	0.000406843	0.0259399	399	RHOH	ras homolog family member H [Source:HGNC Symbol;Acc:HGNC:686]
ENSG00000131724	587.717	2.09148	0.000408107	0.0259407	3597	IL13RA1	interleukin 13 receptor subunit alpha 1 [Source:HGNC Symbol;Acc:HGNC:5974]
ENSG00000172748	114.124	-1.50241	0.000412764	0.0261358	169270	ZNF596	zinc finger protein 596 [Source:HGNC Symbol;Acc:HGNC:27268]
ENSG00000279406	82.686	-2.1224	0.000413369	0.0261358	NA	AL359183.1	TEC
ENSG00000011114	89.6289	1.50629	0.000413924	0.0261358	55727	BTBD7	BTB domain containing 7 [Source:HGNC Symbol;Acc:HGNC:18269]
ENSG00000198900	1065.97	0.762206	0.000416543	0.0262431	7150	TOP1	DNA topoisomerase I [Source:HGNC Symbol;Acc:HGNC:11986]
ENSG00000172752	102.207	-2.99928	0.000422841	0.0264383	256076	COL6A5	collagen type VI alpha 5 chain [Source:HGNC Symbol;Acc:HGNC:26674]
ENSG00000172738	139.055	-2.26872	0.000423347	0.0264383	221468	TMEM217	transmembrane protein 217 [Source:HGNC Symbol;Acc:HGNC:21238]
ENSG00000184602	975.271	2.07377	0.000421733	0.0264383	8303	SNN	stannin [Source:HGNC Symbol;Acc:HGNC:11149]
ENSG00000012048	375.487	-1.90051	0.000420727	0.0264383	672	BRCA1	BRCA1 DNA repair associated [Source:HGNC Symbol;Acc:HGNC:1100]
ENSG00000225671	17.0158	-6.91652	0.000429359	0.0267035	NA	FCF1P6	FCF1 pseudogene 6 [Source:HGNC Symbol;Acc:HGNC:44618]
ENSG00000187713	125.722	3.22103	0.000429463	0.0267035	94107	TMEM203	transmembrane protein 203 [Source:HGNC Symbol;Acc:HGNC:28217]
ENSG00000177606	2032.81	3.29074	0.000433093	0.0268543	3725	JUN	Jun proto-oncogene, AP-1 transcription factor subunit [Source:HGNC Symbol;Acc:HGNC:6204]
ENSG00000248787	17.4174	-2.25811	0.000434712	0.0268543	NA	AC092903.2	novel transcript
ENSG00000198538	291.368	-1.70061	0.0004345	0.0268543	7576	ZNF28	zinc finger protein 28 [Source:HGNC Symbol;Acc:HGNC:13073]
ENSG00000213735	15.1805	-4.10589	0.000436843	0.0268703	NA	ANAPC10P1	anaphase promoting complex subunit 10 pseudogene 1 [Source:HGNC Symbol;Acc:HGNC:33976]
ENSG00000234882	71.0489	-1.12259	0.000437451	0.0268703	NA	EIF3EP1	eukaryotic translation initiation factor 3 subunit E pseudogene 1 [Source:HGNC Symbol;Acc:HGNC:6102]
ENSG00000258900	51.556	-2.68894	0.000437796	0.0268703	NA	HNRNPCP1	heterogeneous nuclear ribonucleoprotein C pseudogene 1 [Source:HGNC Symbol;Acc:HGNC:20017]
ENSG00000226051	34.7923	-3.02261	0.000439105	0.0268928	253264	ZNF503-AS1	ZNF503 antisense RNA 1 [Source:HGNC Symbol;Acc:HGNC:27370]
ENSG00000172354	755.633	1.90271	0.000449144	0.0274487	2783	GNB2	G protein subunit beta 2 [Source:HGNC Symbol;Acc:HGNC:4398]
ENSG00000115310	2576.21	1.01634	0.000454209	0.027699	57142	RTN4	reticulon 4 [Source:HGNC Symbol;Acc:HGNC:14085]
ENSG00000110852	1494.24	0.740858	0.000457225	0.0277643	9976	CLEC2B	C-type lectin domain family 2 member B [Source:HGNC Symbol;Acc:HGNC:2053]
ENSG00000121289	518.757	-0.7831	0.000456655	0.0277643	84902	CEP89	centrosomal protein 89 [Source:HGNC Symbol;Acc:HGNC:25907]
ENSG00000228000	14.2266	-5.29191	0.000459009	0.0278134	NA	RPL7AP65	ribosomal protein L7a pseudogene 65 [Source:HGNC Symbol;Acc:HGNC:37031]
ENSG00000273035	17.5392	-2.08788	0.000462989	0.0278183	NA	AC007684.2	novel transcript, sense intronic to MAP4K3
ENSG00000237433	25.9319	-4.09563	0.000462979	0.0278183	NA	RPSAP11	ribosomal protein SA pseudogene 11 [Source:HGNC Symbol;Acc:HGNC:6503]
ENSG00000154978	662.379	1.07526	0.000460652	0.0278183	81552	VOPP1	VOPP1 WW domain binding protein [Source:HGNC Symbol;Acc:HGNC:34518]
ENSG00000225648	794.736	1.14856	0.0004625	0.0278183	NA	SBDSP1	SBDS pseudogene 1 [Source:HGNC Symbol;Acc:HGNC:21646]
ENSG00000184635	290.751	-1.91811	0.000464622	0.0278578	81931	ZNF93	zinc finger protein 93 [Source:HGNC Symbol;Acc:HGNC:13169]
ENSG00000267750	42.152	-3.39316	0.000467929	0.0279973	NA	RUNDC3A-AS1	RUNDC3A antisense RNA 1 [Source:HGNC Symbol;Acc:HGNC:51344]
ENSG00000283491	28.8825	-2.27007	0.000470576	0.0280968	NA	AC017104.4	nucleolin (NCL) pseudogene
ENSG00000143951	415.53	-0.908609	0.000477346	0.0284415	51057	WDPCP	WD repeat containing planar cell polarity effector [Source:HGNC Symbol;Acc:HGNC:28027]
ENSG00000235500	11.0577	-5.76238	0.000478647	0.0284595	NA	SNX19P2	sorting nexin 19 pseudogene 2 [Source:HGNC Symbol;Acc:HGNC:38115]
ENSG00000163093	17.85	-2.10552	0.000481333	0.0285598	129880	BBS5	Bardet-Biedl syndrome 5 [Source:HGNC Symbol;Acc:HGNC:970]
ENSG00000070785	863.945	-0.768239	0.0004869	0.0286404	8891	EIF2B3	eukaryotic translation initiation factor 2B subunit gamma [Source:HGNC Symbol;Acc:HGNC:3259]
ENSG00000090104	749.545	3.13704	0.000485428	0.0286404	5996	RGS1	regulator of G protein signaling 1 [Source:HGNC Symbol;Acc:HGNC:9991]
ENSG00000181788	302.466	2.09986	0.00048771	0.0286404	6478	SIAH2	siah E3 ubiquitin protein ligase 2 [Source:HGNC Symbol;Acc:HGNC:10858]
ENSG00000214189	172.335	-2.2685	0.000485002	0.0286404	NA	ZNF788P	zinc finger family member 788, pseudogene [Source:HGNC Symbol;Acc:HGNC:33112]
ENSG00000177096	93.6517	-1.91156	0.000486591	0.0286404	150368	PHETA2	PH domain containing endocytic trafficking adaptor 2 [Source:HGNC Symbol;Acc:HGNC:27161]
ENSG00000225230	12.8362	-4.04348	0.000490704	0.028757	NA	AC008937.1	novel transcript
ENSG00000259583	114.582	-3.12812	0.000493568	0.0288656	101927751	AC015712.2	novel transcript, antisense to LRRK1 and ALDH1A3
ENSG00000225885	44.8432	-2.2748	0.000497869	0.0290576	NA	AC023590.1	novel transcript, antisense to SAMD12
ENSG00000204173	26.455	-3.99047	0.00050421	0.029071	652972	LRRC37A5P	leucine rich repeat containing 37 member A5, pseudogene [Source:HGNC Symbol;Acc:HGNC:23369]
ENSG00000213713	64.8745	-1.57322	0.000504067	0.029071	NA	PIGCP1	phosphatidylinositol glycan anchor biosynthesis class C pseudogene 1 [Source:HGNC Symbol;Acc:HGNC:8961]
ENSG00000255210	9.06135	-5.36628	0.000502077	0.029071	NA	AP001889.1	polymerase (RNA) II (DNA directed) polypeptide E, 25kDa (POLR2E) pseudogene
ENSG00000256340	49.3553	-2.08357	0.000502838	0.029071	NA	ABCC6P1	ATP binding cassette subfamily C member 6 pseudogene 1 [Source:HGNC Symbol;Acc:HGNC:33352]
ENSG00000156860	269.138	1.35748	0.000502069	0.029071	64319	FBRS	fibrosin [Source:HGNC Symbol;Acc:HGNC:20442]
ENSG00000161888	295.717	-1.47499	0.00050195	0.029071	147841	SPC24	SPC24 component of NDC80 kinetochore complex [Source:HGNC Symbol;Acc:HGNC:26913]
ENSG00000135338	149.265	-1.81791	0.000506533	0.0290874	167691	LCA5	lebercilin LCA5 [Source:HGNC Symbol;Acc:HGNC:31923]
ENSG00000112787	62.6548	0.923307	0.0005062	0.0290874	57666	FBRSL1	fibrosin like 1 [Source:HGNC Symbol;Acc:HGNC:29308]
ENSG00000101439	4592.26	2.42516	0.000514479	0.0294844	1471	CST3	cystatin C [Source:HGNC Symbol;Acc:HGNC:2475]
ENSG00000143321	922.486	1.43558	0.000518835	0.0294971	3068	HDGF	heparin binding growth factor [Source:HGNC Symbol;Acc:HGNC:4856]
ENSG00000171320	132.072	-2.09405	0.000517449	0.0294971	157570	ESCO2	establishment of sister chromatid cohesion N-acetyltransferase 2 [Source:HGNC Symbol;Acc:HGNC:27230]
ENSG00000182359	182.42	-1.08419	0.000518546	0.0294971	143879	KBTBD3	kelch repeat and BTB domain containing 3 [Source:HGNC Symbol;Acc:HGNC:22934]
ENSG00000159307	76.2164	-3.73717	0.00051691	0.0294971	80274	SCUBE1	signal peptide, CUB domain and EGF like domain containing 1 [Source:HGNC Symbol;Acc:HGNC:13441]
ENSG00000184617	10.9326	-5.28079	0.000520722	0.0295455	NA	ZNF840P	zinc finger protein 840, pseudogene [Source:HGNC Symbol;Acc:HGNC:34344]
ENSG00000257674	17.98	-2.8809	0.000522874	0.0296088	NA	AC020629.1	insulin-like growth factor 2 mRNA binding protein 2 (IGF2BP2) pseudogene
ENSG00000281657	13.607	-4.43759	0.000524978	0.029624	NA	NA	NA
ENSG00000204740	573.697	-2.25425	0.000525218	0.029624	340895	MALRD1	MAM and LDL receptor class A domain containing 1 [Source:HGNC Symbol;Acc:HGNC:24331]
ENSG00000116731	1646.13	0.987516	0.000537112	0.0302351	7799	PRDM2	PR/SET domain 2 [Source:HGNC Symbol;Acc:HGNC:9347]
ENSG00000109805	179.399	-2.28385	0.000539248	0.030236	64151	NCAPG	non-SMC condensin I complex subunit G [Source:HGNC Symbol;Acc:HGNC:24304]
ENSG00000171877	158.718	-1.81879	0.000539155	0.030236	84978	FRMD5	FERM domain containing 5 [Source:HGNC Symbol;Acc:HGNC:28214]
ENSG00000143228	128.537	-2.67245	0.0005423	0.0303475	83540	NUF2	NUF2 component of NDC80 kinetochore complex [Source:HGNC Symbol;Acc:HGNC:14621]
ENSG00000162909	1781.22	1.38876	0.000546183	0.030505	824	CAPN2	calpain 2 [Source:HGNC Symbol;Acc:HGNC:1479]
ENSG00000259450	16.5848	-6.37015	0.000548059	0.03055	NA	NA	NA
ENSG00000269743	196.755	-1.79356	0.000550657	0.030635	401612	SLC25A53	solute carrier family 25 member 53 [Source:HGNC Symbol;Acc:HGNC:31894]
ENSG00000170312	157.599	-2.46762	0.000552105	0.0306558	983	CDK1	cyclin dependent kinase 1 [Source:HGNC Symbol;Acc:HGNC:1722]
ENSG00000271071	14.2266	-7.13017	0.000554406	0.0307238	NA	AL513548.2	POM121 transmembrane nucleoporin C (POM121C) pseudogene
ENSG00000121774	746.973	1.49625	0.000559514	0.0308869	10657	KHDRBS1	KH RNA binding domain containing, signal transduction associated 1 [Source:HGNC Symbol;Acc:HGNC:18116]
ENSG00000163154	561.269	-2.88139	0.000559015	0.0308869	79626	TNFAIP8L2	TNF alpha induced protein 8 like 2 [Source:HGNC Symbol;Acc:HGNC:26277]
ENSG00000215875	16.443	-4.17638	0.000569919	0.0311879	NA	ST13P20	ST13, Hsp70 interacting protein pseudogene 20 [Source:HGNC Symbol;Acc:HGNC:38863]
ENSG00000197451	680.227	1.3937	0.000568454	0.0311879	3182	HNRNPAB	heterogeneous nuclear ribonucleoprotein A/B [Source:HGNC Symbol;Acc:HGNC:5034]
ENSG00000246308	39.2363	-1.81481	0.000570199	0.0311879	101928053	AC116535.1	novel transcript, antisense to ZBED5
ENSG00000139219	84.9555	-2.69092	0.000567795	0.0311879	1280	COL2A1	collagen type II alpha 1 chain [Source:HGNC Symbol;Acc:HGNC:2200]
ENSG00000130734	244.475	1.40615	0.00057043	0.0311879	84971	ATG4D	autophagy related 4D cysteine peptidase [Source:HGNC Symbol;Acc:HGNC:20789]
ENSG00000078808	322.115	2.10684	0.000573989	0.0312861	51150	SDF4	stromal cell derived factor 4 [Source:HGNC Symbol;Acc:HGNC:24188]
ENSG00000147180	1264.61	1.72671	0.000574419	0.0312861	7552	ZNF711	zinc finger protein 711 [Source:HGNC Symbol;Acc:HGNC:13128]
ENSG00000172007	613.985	1.47623	0.000578079	0.0313671	83452	RAB33B	RAB33B, member RAS oncogene family [Source:HGNC Symbol;Acc:HGNC:16075]
ENSG00000241956	61.7633	-3.65755	0.000580302	0.0313671	102546299	AC109466.1	novel transcript
ENSG00000165458	512.598	0.999978	0.000578298	0.0313671	3636	INPPL1	inositol polyphosphate phosphatase like 1 [Source:HGNC Symbol;Acc:HGNC:6080]
ENSG00000259011	15.9167	-6.78954	0.000579536	0.0313671	NA	AC016266.1	novel transcript
ENSG00000241158	12.6238	-5.4577	0.000581518	0.0313734	101929335	ADAMTS9-AS1	ADAMTS9 antisense RNA 1 [Source:HGNC Symbol;Acc:HGNC:40625]
ENSG00000276633	49.2535	-3.65992	0.000583368	0.0314138	NA	AJ011931.1	novel transcript
ENSG00000227868	15.1939	-5.06451	0.000588089	0.0314309	729059	TEX46	testis expressed 46 [Source:HGNC Symbol;Acc:HGNC:44651]
ENSG00000226891	52.5531	-2.93278	0.000587415	0.0314309	NA	LINC01359	long intergenic non-protein coding RNA 1359 [Source:HGNC Symbol;Acc:HGNC:50591]
ENSG00000251313	11.8116	-3.2046	0.000584968	0.0314309	NA	AC073648.4	ribosomal protein S3A (RPS3A) pseudogene
ENSG00000224908	19.715	-1.55115	0.000586816	0.0314309	NA	TIMM8BP2	translocase of inner mitochondrial membrane 8B pseudogene 2 [Source:HGNC Symbol;Acc:HGNC:39212]
ENSG00000145386	182.519	-1.99295	0.000595369	0.0317604	890	CCNA2	cyclin A2 [Source:HGNC Symbol;Acc:HGNC:1578]
ENSG00000121152	195.065	-2.44801	0.000599125	0.0319011	23397	NCAPH	non-SMC condensin I complex subunit H [Source:HGNC Symbol;Acc:HGNC:1112]
ENSG00000260830	10.184	-4.59675	0.000604897	0.0321485	NA	AL135744.1	novel transcript, antisense to CHD8 and SUPT16H
ENSG00000280239	38.9471	-1.16408	0.000608945	0.0323035	NA	AC011498.7	TEC
ENSG00000117906	319.547	1.56034	0.000610427	0.0323221	5955	RCN2	reticulocalbin 2 [Source:HGNC Symbol;Acc:HGNC:9935]
ENSG00000173452	35.8604	-2.99702	0.000614226	0.032463	256130	TMEM196	transmembrane protein 196 [Source:HGNC Symbol;Acc:HGNC:22431]
ENSG00000135956	616.996	1.51117	0.000621835	0.0325636	55654	TMEM127	transmembrane protein 127 [Source:HGNC Symbol;Acc:HGNC:26038]
ENSG00000230533	10.4535	-5.67566	0.000619008	0.0325636	NA	AL356234.2	novel transcript
ENSG00000254266	54.4669	-2.77691	0.000618189	0.0325636	101927003	PKIA-AS1	PKIA antisense RNA 1 [Source:HGNC Symbol;Acc:HGNC:51659]
ENSG00000259502	13.6039	-4.58488	0.00062082	0.0325636	NA	AL132640.1	protein kinase C, eta (PRKCH) pseudogene
ENSG00000088002	20.3176	-3.92153	0.000619872	0.0325636	6820	SULT2B1	sulfotransferase family 2B member 1 [Source:HGNC Symbol;Acc:HGNC:11459]
ENSG00000241186	33.216	-4.8471	0.000623295	0.0325803	6997	TDGF1	teratocarcinoma-derived growth factor 1 [Source:HGNC Symbol;Acc:HGNC:11701]
ENSG00000197140	29.4383	-2.89909	0.000624701	0.0325941	203102	ADAM32	ADAM metallopeptidase domain 32 [Source:HGNC Symbol;Acc:HGNC:15479]
ENSG00000222030	20.9817	-3.91991	0.000627364	0.0326733	101927285	LINC01793	long intergenic non-protein coding RNA 1793 [Source:HGNC Symbol;Acc:HGNC:52583]
ENSG00000135362	361.342	-1.48984	0.000628959	0.0326967	79899	PRR5L	proline rich 5 like [Source:HGNC Symbol;Acc:HGNC:25878]
ENSG00000220937	22.2566	-2.40376	0.00063372	0.0328246	NA	HNRNPA1P41	heterogeneous nuclear ribonucleoprotein A1 pseudogene 41 [Source:HGNC Symbol;Acc:HGNC:48770]
ENSG00000132801	71.0668	-3.47317	0.000633278	0.0328246	140831	ZSWIM3	zinc finger SWIM-type containing 3 [Source:HGNC Symbol;Acc:HGNC:16157]
ENSG00000127922	1176.25	-0.499318	0.000642115	0.0331403	7979	SEM1	SEM1 26S proteasome complex subunit [Source:HGNC Symbol;Acc:HGNC:10845]
ENSG00000169062	1550.36	0.569424	0.000642137	0.0331403	65110	UPF3A	UPF3A regulator of nonsense mediated mRNA decay [Source:HGNC Symbol;Acc:HGNC:20332]
ENSG00000173011	170.198	1.83683	0.000644232	0.0331884	93624	TADA2B	transcriptional adaptor 2B [Source:HGNC Symbol;Acc:HGNC:30781]
ENSG00000058063	544.857	0.909171	0.000650188	0.0334349	23200	ATP11B	ATPase phospholipid transporting 11B (putative) [Source:HGNC Symbol;Acc:HGNC:13553]
ENSG00000244945	35.01	-2.36188	0.000661302	0.0339452	101928445	RUFY1-AS1	RUFY1 antisense RNA 1 [Source:HGNC Symbol;Acc:HGNC:40903]
ENSG00000164100	39.121	-2.91552	0.000662942	0.0339683	9348	NDST3	N-deacetylase and N-sulfotransferase 3 [Source:HGNC Symbol;Acc:HGNC:7682]
ENSG00000081853	15.2106	-6.48113	0.000665105	0.0339734	56113	PCDHGA2	protocadherin gamma subfamily A, 2 [Source:HGNC Symbol;Acc:HGNC:8700]
ENSG00000262873	100.991	-2.28606	0.000665422	0.0339734	NA	AC127496.5	novel transcript
ENSG00000279095	78.2177	-2.50642	0.000670028	0.0341188	NA	AC243964.4	TEC
ENSG00000232775	23.1819	-3.42037	0.00067066	0.0341188	NA	BMS1P22	BMS1 pseudogene 22 [Source:HGNC Symbol;Acc:HGNC:51603]
ENSG00000076053	960.044	0.740071	0.00067621	0.0343399	10179	RBM7	RNA binding motif protein 7 [Source:HGNC Symbol;Acc:HGNC:9904]
ENSG00000178996	156.526	1.86496	0.000681391	0.03444	112574	SNX18	sorting nexin 18 [Source:HGNC Symbol;Acc:HGNC:19245]
ENSG00000172803	266.871	-1.66676	0.000681801	0.03444	254122	SNX32	sorting nexin 32 [Source:HGNC Symbol;Acc:HGNC:26423]
ENSG00000160505	42.9613	-5.15592	0.000681516	0.03444	147945	NLRP4	NLR family pyrin domain containing 4 [Source:HGNC Symbol;Acc:HGNC:22943]
ENSG00000184557	553.256	2.04161	0.000688612	0.0347226	9021	SOCS3	suppressor of cytokine signaling 3 [Source:HGNC Symbol;Acc:HGNC:19391]
ENSG00000173467	15.142	-5.45	0.00069083	0.034773	155465	AGR3	anterior gradient 3, protein disulphide isomerase family member [Source:HGNC Symbol;Acc:HGNC:24167]
ENSG00000068654	525.764	-1.31001	0.000697712	0.0348965	25885	POLR1A	RNA polymerase I subunit A [Source:HGNC Symbol;Acc:HGNC:17264]
ENSG00000153551	1259.78	1.97085	0.000699397	0.0348965	112616	CMTM7	CKLF like MARVEL transmembrane domain containing 7 [Source:HGNC Symbol;Acc:HGNC:19178]
ENSG00000026297	1358.58	1.82391	0.000694905	0.0348965	8635	RNASET2	ribonuclease T2 [Source:HGNC Symbol;Acc:HGNC:21686]
ENSG00000175600	44.4408	-2.35351	0.00069859	0.0348965	79783	SUGCT	succinyl-CoA:glutarate-CoA transferase [Source:HGNC Symbol;Acc:HGNC:16001]
ENSG00000256306	32.2852	-5.45499	0.000695731	0.0348965	NA	AC007527.1	novel transcript, antisense to GRIN2B
ENSG00000161999	89.722	2.28157	0.000701091	0.03492	339123	JMJD8	jumonji domain containing 8 [Source:HGNC Symbol;Acc:HGNC:14148]
ENSG00000260266	16.0616	-4.13633	0.000705854	0.0350349	729739	PPIAP46	peptidylprolyl isomerase A pseudogene 46 [Source:HGNC Symbol;Acc:HGNC:53670]
ENSG00000279142	33.5483	-5.86869	0.000705224	0.0350349	NA	AC009108.4	novel transcript
ENSG00000174808	24.4766	-3.93326	0.000710224	0.035153	685	BTC	betacellulin [Source:HGNC Symbol;Acc:HGNC:1121]
ENSG00000250260	26.3359	-2.24176	0.000711307	0.035153	NA	AC113382.2	novel transcript
ENSG00000168056	219.634	1.96014	0.000711928	0.035153	4054	LTBP3	latent transforming growth factor beta binding protein 3 [Source:HGNC Symbol;Acc:HGNC:6716]
ENSG00000157833	74.6874	-2.81521	0.000724873	0.0352783	150946	GAREM2	GRB2 associated regulator of MAPK1 subtype 2 [Source:HGNC Symbol;Acc:HGNC:27172]
ENSG00000145075	88.8467	-2.04427	0.000724646	0.0352783	NA	CCDC39	coiled-coil domain containing 39 [Source:HGNC Symbol;Acc:HGNC:25244]
ENSG00000154277	231.426	-2.42829	0.000722514	0.0352783	7345	UCHL1	ubiquitin C-terminal hydrolase L1 [Source:HGNC Symbol;Acc:HGNC:12513]
ENSG00000175536	68.3291	2.50391	0.000721257	0.0352783	387787	LIPT2	lipoyl(octanoyl) transferase 2 [Source:HGNC Symbol;Acc:HGNC:37216]
ENSG00000120053	541.204	-1.25741	0.000725591	0.0352783	2805	GOT1	glutamic-oxaloacetic transaminase 1 [Source:HGNC Symbol;Acc:HGNC:4432]
ENSG00000259404	28.1017	-2.35378	0.000719658	0.0352783	NA	EFL1P1	elongation factor like GTPase 1 pseudogene 1 [Source:HGNC Symbol;Acc:HGNC:31739]
ENSG00000264699	30.4783	-4.46572	0.000721579	0.0352783	NA	LINC01912	long intergenic non-protein coding RNA 1912 [Source:HGNC Symbol;Acc:HGNC:52731]
ENSG00000108106	217.855	2.39929	0.000723147	0.0352783	27338	UBE2S	ubiquitin conjugating enzyme E2 S [Source:HGNC Symbol;Acc:HGNC:17895]
ENSG00000184113	713.592	3.45766	0.000725034	0.0352783	7122	CLDN5	claudin 5 [Source:HGNC Symbol;Acc:HGNC:2047]
ENSG00000197444	41.9127	-3.5064	0.000730426	0.035453	55753	OGDHL	oxoglutarate dehydrogenase L [Source:HGNC Symbol;Acc:HGNC:25590]
ENSG00000079432	298.146	1.0935	0.000732133	0.0354755	23152	CIC	capicua transcriptional repressor [Source:HGNC Symbol;Acc:HGNC:14214]
ENSG00000132823	2295.48	1.13135	0.000733491	0.0354811	51526	OSER1	oxidative stress responsive serine rich 1 [Source:HGNC Symbol;Acc:HGNC:16105]
ENSG00000144655	2773.59	1.98714	0.000736222	0.0355273	64651	CSRNP1	cysteine and serine rich nuclear protein 1 [Source:HGNC Symbol;Acc:HGNC:14300]
ENSG00000134760	15.6839	-4.87856	0.000736937	0.0355273	1828	DSG1	desmoglein 1 [Source:HGNC Symbol;Acc:HGNC:3048]
ENSG00000116786	471.527	1.44095	0.000738687	0.0355516	23207	PLEKHM2	pleckstrin homology and RUN domain containing M2 [Source:HGNC Symbol;Acc:HGNC:29131]
ENSG00000279324	20.5471	-6.66447	0.000741308	0.0356177	NA	AL645730.1	novel transcript
ENSG00000213594	28.3307	-7.57792	0.000744148	0.0356941	NA	GAPDHP25	glyceraldehyde 3 phosphate dehydrogenase pseudogene 25 [Source:HGNC Symbol;Acc:HGNC:37777]
ENSG00000228791	52.3877	-1.97783	0.000749114	0.0357423	NA	THRB-AS1	THRB antisense RNA 1 [Source:HGNC Symbol;Acc:HGNC:44515]
ENSG00000187122	62.466	-2.44047	0.000750162	0.0357423	6585	SLIT1	slit guidance ligand 1 [Source:HGNC Symbol;Acc:HGNC:11085]
ENSG00000197119	382.987	1.91894	0.000749128	0.0357423	123096	SLC25A29	solute carrier family 25 member 29 [Source:HGNC Symbol;Acc:HGNC:20116]
ENSG00000103642	183.084	1.58407	0.000749462	0.0357423	114294	LACTB	lactamase beta [Source:HGNC Symbol;Acc:HGNC:16468]
ENSG00000184933	21.5121	-5.20925	0.000751927	0.0357667	8590	OR6A2	olfactory receptor family 6 subfamily A member 2 [Source:HGNC Symbol;Acc:HGNC:15301]
ENSG00000237064	21.3887	-6.67618	0.000754295	0.0358196	442720	EIF3IP1	eukaryotic translation initiation factor 3 subunit I pseudogene 1 [Source:HGNC Symbol;Acc:HGNC:13277]
ENSG00000212541	9.93258	3.39674	0.000760733	0.0360653	NA	RNU6-510P	RNA, U6 small nuclear 510, pseudogene [Source:HGNC Symbol;Acc:HGNC:47473]
ENSG00000138376	494.668	-0.862868	0.000763302	0.0360663	580	BARD1	BRCA1 associated RING domain 1 [Source:HGNC Symbol;Acc:HGNC:952]
ENSG00000214222	30.1174	-1.25119	0.000764546	0.0360663	NA	TUBBP2	tubulin beta pseudogene 2 [Source:HGNC Symbol;Acc:HGNC:12415]
ENSG00000272281	57.6343	-4.25645	0.000764143	0.0360663	NA	TPTE2P2	transmembrane phosphoinositide 3-phosphatase and tensin homolog 2 pseudogene 2 [Source:HGNC Symbol;Acc:HGNC:38076]
ENSG00000262655	609.301	2.82868	0.000769174	0.0362248	10418	SPON1	spondin 1 [Source:HGNC Symbol;Acc:HGNC:11252]
ENSG00000279985	36.0995	-3.7683	0.000772213	0.036308	NA	AC008498.2	novel transcript
ENSG00000251370	32.5918	-5.15898	0.000776536	0.0364512	101929338	SEMA5A-AS1	SEMA5A antisense RNA 1 [Source:HGNC Symbol;Acc:HGNC:52973]
ENSG00000267404	38.6929	-4.339	0.000785101	0.0367928	NA	AC023043.2	WD repeat domain phosphoinositide-interacting protein 3, pseudogene
ENSG00000102302	125.84	-1.96103	0.000794463	0.0368474	2245	FGD1	FYVE, RhoGEF and PH domain containing 1 [Source:HGNC Symbol;Acc:HGNC:3663]
ENSG00000181649	21.1942	5.27049	0.000794902	0.0368474	7262	PHLDA2	pleckstrin homology like domain family A member 2 [Source:HGNC Symbol;Acc:HGNC:12385]
ENSG00000166987	484.079	1.04907	0.000794968	0.0368474	114785	MBD6	methyl-CpG binding domain protein 6 [Source:HGNC Symbol;Acc:HGNC:20445]
ENSG00000278716	10.8386	-5.67224	0.000789274	0.0368474	NA	AC133540.1	novel transcript
ENSG00000006740	120.89	-2.45681	0.000792632	0.0368474	9912	ARHGAP44	Rho GTPase activating protein 44 [Source:HGNC Symbol;Acc:HGNC:29096]
ENSG00000159915	106.392	-2.3916	0.000795305	0.0368474	353355	ZNF233	zinc finger protein 233 [Source:HGNC Symbol;Acc:HGNC:30946]
ENSG00000069399	275.16	1.89603	0.000792961	0.0368474	602	BCL3	BCL3 transcription coactivator [Source:HGNC Symbol;Acc:HGNC:998]
ENSG00000103494	227.951	-1.92546	0.000799982	0.037004	23322	RPGRIP1L	RPGRIP1 like [Source:HGNC Symbol;Acc:HGNC:29168]
ENSG00000162063	130.444	-1.84283	0.000812285	0.0375123	899	CCNF	cyclin F [Source:HGNC Symbol;Acc:HGNC:1591]
ENSG00000234996	126.301	-2.85561	0.000816301	0.0375157	148709	ACTG1P25	actin gamma 1 pseudogene 25 [Source:HGNC Symbol;Acc:HGNC:54872]
ENSG00000135763	284.592	-1.75154	0.000815879	0.0375157	9816	URB2	URB2 ribosome biogenesis homolog [Source:HGNC Symbol;Acc:HGNC:28967]
ENSG00000233309	61.7474	-2.75411	0.00081547	0.0375157	NA	RPS6P12	ribosomal protein S6 pseudogene 12 [Source:HGNC Symbol;Acc:HGNC:36375]
ENSG00000237921	15.2532	-3.42463	0.000819085	0.0375228	NA	AC004543.1	novel transcript
ENSG00000228751	19.8354	-5.23485	0.000818436	0.0375228	NA	AC004022.1	HERV-FRD provirus ancestral Env polyprotein(ERVFRDE1) pseudogene
ENSG00000189057	90.0977	-2.16798	0.000821634	0.0375236	374393	FAM111B	family with sequence similarity 111 member B [Source:HGNC Symbol;Acc:HGNC:24200]
ENSG00000129925	420.527	1.49961	0.000821732	0.0375236	58986	PGAP6	post-glycosylphosphatidylinositol attachment to proteins 6 [Source:HGNC Symbol;Acc:HGNC:17205]
ENSG00000138193	201.585	-2.13533	0.000830393	0.0377669	51196	PLCE1	phospholipase C epsilon 1 [Source:HGNC Symbol;Acc:HGNC:17175]
ENSG00000052126	1028.52	-0.777141	0.000828587	0.0377669	54477	PLEKHA5	pleckstrin homology domain containing A5 [Source:HGNC Symbol;Acc:HGNC:30036]
ENSG00000250933	20.1646	-5.93312	0.00083103	0.0377669	NA	GAPDHP66	glyceraldehyde-3-phosphate dehydrogenase pseudogene 66 [Source:HGNC Symbol;Acc:HGNC:4144]
ENSG00000122299	488.692	1.20897	0.0008328	0.0377871	29066	ZC3H7A	zinc finger CCCH-type containing 7A [Source:HGNC Symbol;Acc:HGNC:30959]
ENSG00000260219	45.1719	-2.23117	0.000835356	0.0378429	101928707	CD2BP2-DT	CD2BP2 divergent transcript [Source:HGNC Symbol;Acc:HGNC:53029]
ENSG00000236780	26.5218	-2.78765	0.000836905	0.0378531	644838	LINC01829	long intergenic non-protein coding RNA 1829 [Source:HGNC Symbol;Acc:HGNC:52635]
ENSG00000092470	375.222	-1.31997	0.00084792	0.0382394	79968	WDR76	WD repeat domain 76 [Source:HGNC Symbol;Acc:HGNC:25773]
ENSG00000174951	68.499	-3.90241	0.000848126	0.0382394	2523	FUT1	fucosyltransferase 1 (H blood group) [Source:HGNC Symbol;Acc:HGNC:4012]
ENSG00000125630	843.546	-1.37403	0.000851498	0.0383308	84172	POLR1B	RNA polymerase I subunit B [Source:HGNC Symbol;Acc:HGNC:20454]
ENSG00000229282	22.7909	-3.70884	0.000853761	0.0383722	NA	AL031963.2	novel transcript
ENSG00000256826	12.9976	-3.89797	0.000857432	0.0384766	NA	ATP5MFP4	ATP synthase membrane subunit f pseudogene 4 [Source:HGNC Symbol;Acc:HGNC:32451]
ENSG00000011201	58.626	-3.94889	0.0008662	0.038809	3730	ANOS1	anosmin 1 [Source:HGNC Symbol;Acc:HGNC:6211]
ENSG00000184313	62.1224	-1.8069	0.000871643	0.0389917	374977	MROH7	maestro heat like repeat family member 7 [Source:HGNC Symbol;Acc:HGNC:24802]
ENSG00000242221	41.1826	-4.27488	0.000873438	0.0390108	5670	PSG2	pregnancy specific beta-1-glycoprotein 2 [Source:HGNC Symbol;Acc:HGNC:9519]
ENSG00000166432	557.242	1.2565	0.000878735	0.0391861	84460	ZMAT1	zinc finger matrin-type 1 [Source:HGNC Symbol;Acc:HGNC:29377]
ENSG00000232454	17.6665	-2.03194	0.00088662	0.0394145	NA	AL138752.1	mitochondrial ribosomal protein S10 (MRPS10) pseudogene
ENSG00000175334	2290.86	-0.916808	0.000886259	0.0394145	8815	BANF1	BAF nuclear assembly factor 1 [Source:HGNC Symbol;Acc:HGNC:17397]
ENSG00000253658	24.4128	-4.6422	0.000893467	0.0395956	100505718	LINC01592	long intergenic non-protein coding RNA 1592 [Source:HGNC Symbol;Acc:HGNC:51557]
ENSG00000257752	41.6595	-2.76443	0.000893307	0.0395956	NA	AC091516.1	transmembrane protein 38A (TMEM38A)
ENSG00000215769	19.8824	1.43819	0.000896226	0.0396563	109286553	ARHGAP27P1-BPTFP1-KPNA2P3	ARHGAP27P1-BPTFP1-KPNA2P3 readthrough, transcribed pseudogene [Source:HGNC Symbol;Acc:HGNC:52873]
ENSG00000228510	14.9611	-4.43363	0.000905275	0.0399947	NA	AL359091.2	novel pseudogene
ENSG00000099365	90.1174	-3.17976	0.000909915	0.0401375	112755	STX1B	syntaxin 1B [Source:HGNC Symbol;Acc:HGNC:18539]
ENSG00000136514	178.946	-2.59793	0.000915234	0.0402102	64108	RTP4	receptor transporter protein 4 [Source:HGNC Symbol;Acc:HGNC:23992]
ENSG00000160908	1545.07	1.14677	0.000913304	0.0402102	84124	ZNF394	zinc finger protein 394 [Source:HGNC Symbol;Acc:HGNC:18832]
ENSG00000106344	1094.71	-1.42976	0.000917198	0.0402102	55131	RBM28	RNA binding motif protein 28 [Source:HGNC Symbol;Acc:HGNC:21863]
ENSG00000254396	39.1649	-2.3488	0.000916445	0.0402102	NA	AL355432.1	novel transcript
ENSG00000053524	375.919	-1.70285	0.000924064	0.0403871	23101	MCF2L2	MCF.2 cell line derived transforming sequence-like 2 [Source:HGNC Symbol;Acc:HGNC:30319]
ENSG00000196159	267.068	-2.25757	0.000922771	0.0403871	79633	FAT4	FAT atypical cadherin 4 [Source:HGNC Symbol;Acc:HGNC:23109]
ENSG00000151239	496.623	1.00318	0.000931195	0.0406365	5756	TWF1	twinfilin actin binding protein 1 [Source:HGNC Symbol;Acc:HGNC:9620]
ENSG00000185955	18.1131	2.55836	0.000937969	0.0408697	402573	C7orf61	chromosome 7 open reading frame 61 [Source:HGNC Symbol;Acc:HGNC:22135]
ENSG00000144395	165.211	-2.4252	0.0009437	0.0409565	284992	CCDC150	coiled-coil domain containing 150 [Source:HGNC Symbol;Acc:HGNC:26834]
ENSG00000240808	17.6111	-2.24262	0.000942125	0.0409565	NA	AC126389.1	ribosomal protein L34 (RPL34) pseudogene
ENSG00000175216	1244.74	-1.32781	0.000944266	0.0409565	9793	CKAP5	cytoskeleton associated protein 5 [Source:HGNC Symbol;Acc:HGNC:28959]
ENSG00000131979	418.29	1.44797	0.000948246	0.0410667	2643	GCH1	GTP cyclohydrolase 1 [Source:HGNC Symbol;Acc:HGNC:4193]
ENSG00000213781	15.1034	-6.232	0.000953145	0.0411539	NA	PSMC1P2	proteasome 26S subunit, ATPase 1 pseudogene 2 [Source:HGNC Symbol;Acc:HGNC:39777]
ENSG00000173041	295.764	-1.34396	0.000952301	0.0411539	340252	ZNF680	zinc finger protein 680 [Source:HGNC Symbol;Acc:HGNC:26897]
ENSG00000166689	99.5315	-2.62782	0.000960235	0.041335	144100	PLEKHA7	pleckstrin homology domain containing A7 [Source:HGNC Symbol;Acc:HGNC:27049]
ENSG00000185739	44.5364	-3.32891	0.000959994	0.041335	6345	SRL	sarcalumenin [Source:HGNC Symbol;Acc:HGNC:11295]
ENSG00000034677	2545.18	0.759433	0.000964767	0.041343	25897	RNF19A	ring finger protein 19A, RBR E3 ubiquitin protein ligase [Source:HGNC Symbol;Acc:HGNC:13432]
ENSG00000277287	33.3047	-4.39006	0.000964765	0.041343	NA	AL109976.1	novel transcript
ENSG00000272689	20.008	-2.9208	0.000962877	0.041343	NA	AC004832.4	novel transcript, sense intonic to
ENSG00000232743	22.5852	-6.0802	0.000966873	0.0413542	NA	ELF2P3	ELF2 pseudogene 3 [Source:HGNC Symbol;Acc:HGNC:24611]
ENSG00000149084	844.819	-0.825783	0.000967927	0.0413542	51144	HSD17B12	hydroxysteroid 17-beta dehydrogenase 12 [Source:HGNC Symbol;Acc:HGNC:18646]
ENSG00000137843	34.1156	-2.63634	0.000973858	0.0415454	56924	PAK6	p21 (RAC1) activated kinase 6 [Source:HGNC Symbol;Acc:HGNC:16061]
ENSG00000137843	34.1156	-2.63634	0.000973858	0.0415454	106821730	PAK6	p21 (RAC1) activated kinase 6 [Source:HGNC Symbol;Acc:HGNC:16061]
ENSG00000231172	27.2693	-5.36473	0.000977186	0.0415878	101927884	AC007099.1	novel transcript, antisense to EVA1A
ENSG00000213272	21.5927	-4.01832	0.000977765	0.0415878	NA	RPL7AP9	ribosomal protein L7a pseudogene 9 [Source:HGNC Symbol;Acc:HGNC:32398]
ENSG00000203963	32.4433	-3.83863	0.000981629	0.0416281	400757	C1orf141	chromosome 1 open reading frame 141 [Source:HGNC Symbol;Acc:HGNC:32044]
ENSG00000075218	58.0653	-1.83775	0.000980645	0.0416281	51512	GTSE1	G2 and S-phase expressed 1 [Source:HGNC Symbol;Acc:HGNC:13698]
ENSG00000230832	27.0238	-1.5307	0.00098973	0.0419093	NA	SSBL4P	SSB like 4, pseudogene [Source:HGNC Symbol;Acc:HGNC:54985]
ENSG00000198400	326.381	1.95531	0.000996819	0.0419534	4914	NTRK1	neurotrophic receptor tyrosine kinase 1 [Source:HGNC Symbol;Acc:HGNC:8031]
ENSG00000122779	1098.99	-0.840286	0.000996801	0.0419534	8805	TRIM24	tripartite motif containing 24 [Source:HGNC Symbol;Acc:HGNC:11812]
ENSG00000232533	535.205	1.23431	0.00100091	0.0419534	NA	AC093673.1	novel transcript
ENSG00000230097	16.3368	-5.84154	0.00100353	0.0419534	NA	ME2P1	malic enzyme 2 pseudogene 1 [Source:HGNC Symbol;Acc:HGNC:49809]
ENSG00000065328	310.483	-2.1181	0.000994806	0.0419534	55388	MCM10	minichromosome maintenance 10 replication initiation factor [Source:HGNC Symbol;Acc:HGNC:18043]
ENSG00000196072	1244.82	0.621266	0.000992407	0.0419534	282991	BLOC1S2	biogenesis of lysosomal organelles complex 1 subunit 2 [Source:HGNC Symbol;Acc:HGNC:20984]
ENSG00000184209	493.644	-0.544136	0.00100252	0.0419534	11066	SNRNP35	small nuclear ribonucleoprotein U11/U12 subunit 35 [Source:HGNC Symbol;Acc:HGNC:30852]
ENSG00000108510	1588.31	0.908162	0.000998124	0.0419534	9969	MED13	mediator complex subunit 13 [Source:HGNC Symbol;Acc:HGNC:22474]
ENSG00000184208	173.588	-1.5145	0.001004	0.0419534	79640	C22orf46	chromosome 22 open reading frame 46 [Source:HGNC Symbol;Acc:HGNC:26294]
ENSG00000086848	116.074	-1.52134	0.00101093	0.0421812	79796	ALG9	ALG9 alpha-1,2-mannosyltransferase [Source:HGNC Symbol;Acc:HGNC:15672]
ENSG00000215520	13.731	-6.96091	0.00101405	0.0422496	NA	RPS4XP4	ribosomal protein S4X pseudogene 4 [Source:HGNC Symbol;Acc:HGNC:36545]
ENSG00000230615	78.1188	-2.18464	0.00102251	0.0424162	NA	AL139220.2	novel transcript
ENSG00000143315	1847.55	-0.672593	0.00102209	0.0424162	93183	PIGM	phosphatidylinositol glycan anchor biosynthesis class M [Source:HGNC Symbol;Acc:HGNC:18858]
ENSG00000267522	16.9827	-3.59234	0.00102069	0.0424162	101928886	LINC01864	long intergenic non-protein coding RNA 1864 [Source:HGNC Symbol;Acc:HGNC:52683]
ENSG00000233419	10.9902	-6.24058	0.00105143	0.0426247	NA	IFITM3P7	IFITM3 pseudogene 7 [Source:HGNC Symbol;Acc:HGNC:54546]
ENSG00000117385	693.54	1.98143	0.00104093	0.0426247	64175	P3H1	prolyl 3-hydroxylase 1 [Source:HGNC Symbol;Acc:HGNC:19316]
ENSG00000163349	1420.56	0.801899	0.00104945	0.0426247	204851	HIPK1	homeodomain interacting protein kinase 1 [Source:HGNC Symbol;Acc:HGNC:19006]
ENSG00000077380	1170.22	-0.937877	0.00105015	0.0426247	1781	DYNC1I2	dynein cytoplasmic 1 intermediate chain 2 [Source:HGNC Symbol;Acc:HGNC:2964]
ENSG00000233974	134.722	-2.60908	0.00104719	0.0426247	NA	AC138951.1	POM121 membrane glycoprotein (POM121) pseudogene
ENSG00000112773	2267.33	1.16573	0.0010349	0.0426247	55603	TENT5A	terminal nucleotidyltransferase 5A [Source:HGNC Symbol;Acc:HGNC:18345]
ENSG00000164451	19.2019	-4.70867	0.00104458	0.0426247	221301	CALHM4	calcium homeostasis modulator family member 4 [Source:HGNC Symbol;Acc:HGNC:21094]
ENSG00000111885	239.825	1.55441	0.00104144	0.0426247	4121	MAN1A1	mannosidase alpha class 1A member 1 [Source:HGNC Symbol;Acc:HGNC:6821]
ENSG00000107651	1476.18	-0.618589	0.00105109	0.0426247	11196	SEC23IP	SEC23 interacting protein [Source:HGNC Symbol;Acc:HGNC:17018]
ENSG00000279951	15.2028	-5.16574	0.00103301	0.0426247	NA	AL138688.2	TEC
ENSG00000198156	23.5712	-1.87933	0.00103993	0.0426247	728741	NPIPB6	nuclear pore complex interacting protein family member B6 [Source:HGNC Symbol;Acc:HGNC:37454]
ENSG00000140876	45.49	-2.10419	0.00104659	0.0426247	283927	NUDT7	nudix hydrolase 7 [Source:HGNC Symbol;Acc:HGNC:8054]
ENSG00000103175	93.7107	-2.49247	0.00105068	0.0426247	58189	WFDC1	WAP four-disulfide core domain 1 [Source:HGNC Symbol;Acc:HGNC:15466]
ENSG00000065325	62.6638	-4.30151	0.00104989	0.0426247	9340	GLP2R	glucagon like peptide 2 receptor [Source:HGNC Symbol;Acc:HGNC:4325]
ENSG00000109089	70.7196	-2.41958	0.00103785	0.0426247	30850	CDR2L	cerebellar degeneration related protein 2 like [Source:HGNC Symbol;Acc:HGNC:29999]
ENSG00000196074	160.04	-3.08169	0.00104277	0.0426247	10388	SYCP2	synaptonemal complex protein 2 [Source:HGNC Symbol;Acc:HGNC:11490]
ENSG00000204305	82.873	1.14188	0.00106603	0.0431553	177	AGER	advanced glycosylation end-product specific receptor [Source:HGNC Symbol;Acc:HGNC:320]
ENSG00000164543	324.517	1.59738	0.00107278	0.0433085	9263	STK17A	serine/threonine kinase 17a [Source:HGNC Symbol;Acc:HGNC:11395]
ENSG00000141179	995.523	-0.909641	0.00107285	0.0433085	58488	PCTP	phosphatidylcholine transfer protein [Source:HGNC Symbol;Acc:HGNC:8752]
ENSG00000120253	745.929	-0.987689	0.00107474	0.0433237	348995	NUP43	nucleoporin 43 [Source:HGNC Symbol;Acc:HGNC:21182]
ENSG00000246985	669.396	-1.3924	0.00107704	0.0433551	144481	SOCS2-AS1	SOCS2 antisense RNA 1 [Source:HGNC Symbol;Acc:HGNC:27054]
ENSG00000072832	53.2502	-2.90986	0.001082	0.043371	1400	CRMP1	collapsin response mediator protein 1 [Source:HGNC Symbol;Acc:HGNC:2365]
ENSG00000277778	82.6832	-1.52643	0.00108078	0.043371	595135	PGM5P2	phosphoglucomutase 5 pseudogene 2 [Source:HGNC Symbol;Acc:HGNC:18965]
ENSG00000258491	10.1737	-6.64088	0.00108019	0.043371	NA	ZFP64P1	ZFP64 zinc finger protein pseudogene 1 [Source:HGNC Symbol;Acc:HGNC:19820]
ENSG00000223797	155.342	-1.47064	0.00108655	0.0434926	285266	ENTPD3-AS1	ENTPD3 antisense RNA 1 [Source:HGNC Symbol;Acc:HGNC:26710]
ENSG00000278318	87.9998	-2.46367	0.00108898	0.0435287	7772	ZNF229	zinc finger protein 229 [Source:HGNC Symbol;Acc:HGNC:13022]
ENSG00000235026	33.3429	-2.03021	0.00109105	0.0435506	389023	DPP10-AS1	DPP10 antisense RNA 1 [Source:HGNC Symbol;Acc:HGNC:40941]
ENSG00000144485	36.0125	4.17988	0.00109394	0.0436047	55502	HES6	hes family bHLH transcription factor 6 [Source:HGNC Symbol;Acc:HGNC:18254]
ENSG00000146067	321.749	0.907637	0.00109758	0.0436888	54540	FAM193B	family with sequence similarity 193 member B [Source:HGNC Symbol;Acc:HGNC:25524]
ENSG00000100664	5253.44	0.780717	0.00110794	0.0440399	1983	EIF5	eukaryotic translation initiation factor 5 [Source:HGNC Symbol;Acc:HGNC:3299]
ENSG00000248572	11.6766	-6.78439	0.0011096	0.0440445	100506475	EGFLAM-AS2	EGFLAM antisense RNA 2 [Source:HGNC Symbol;Acc:HGNC:41168]
ENSG00000140577	656.948	1.07253	0.00111922	0.0443646	64784	CRTC3	CREB regulated transcription coactivator 3 [Source:HGNC Symbol;Acc:HGNC:26148]
ENSG00000156140	91.6735	-2.27791	0.00112731	0.0445914	9508	ADAMTS3	ADAM metallopeptidase with thrombospondin type 1 motif 3 [Source:HGNC Symbol;Acc:HGNC:219]
ENSG00000188175	18.2682	-3.16849	0.00112807	0.0445914	253012	HEPACAM2	HEPACAM family member 2 [Source:HGNC Symbol;Acc:HGNC:27364]
ENSG00000271034	9.77956	-3.66073	0.00113354	0.0447459	NA	AC139700.1	RNA-binding region (RNP1, RRM) containing 3, pseudogene
ENSG00000138686	237.867	-1.15599	0.00113656	0.0448029	55212	BBS7	Bardet-Biedl syndrome 7 [Source:HGNC Symbol;Acc:HGNC:18758]
ENSG00000158402	49.1877	-2.7075	0.00113944	0.0448547	995	CDC25C	cell division cycle 25C [Source:HGNC Symbol;Acc:HGNC:1727]
ENSG00000254013	16.9559	-5.87587	0.00114741	0.0450924	NA	MAP2K1P1	mitogen-activated protein kinase kinase 1 pseudogene 1 [Source:HGNC Symbol;Acc:HGNC:6841]
ENSG00000183617	1237.85	0.9371	0.00114864	0.0450924	116541	MRPL54	mitochondrial ribosomal protein L54 [Source:HGNC Symbol;Acc:HGNC:16685]
ENSG00000135100	21.3808	-7.70946	0.00115127	0.0451336	6927	HNF1A	HNF1 homeobox A [Source:HGNC Symbol;Acc:HGNC:11621]
ENSG00000236389	27.4087	-4.59737	0.0011597	0.0454017	NA	AL121970.1	novel transcript
ENSG00000282608	9.23345	-3.63357	0.00116878	0.04561	140	ADORA3	adenosine A3 receptor [Source:HGNC Symbol;Acc:HGNC:268]
ENSG00000175197	884.705	1.34293	0.00116952	0.04561	1649	DDIT3	DNA damage inducible transcript 3 [Source:HGNC Symbol;Acc:HGNC:2726]
ENSG00000175155	1190.88	1.11798	0.00116981	0.04561	388403	YPEL2	yippee like 2 [Source:HGNC Symbol;Acc:HGNC:18326]
ENSG00000251400	22.7029	-2.68013	0.00117407	0.0457122	NA	ALDH7A1P1	aldehyde dehydrogenase 7 family member A1 pseudogene 1 [Source:HGNC Symbol;Acc:HGNC:878]
ENSG00000102053	149.293	-1.36334	0.00117564	0.0457122	340554	ZC3H12B	zinc finger CCCH-type containing 12B [Source:HGNC Symbol;Acc:HGNC:17407]
ENSG00000172379	111.277	-3.02048	0.00117902	0.0457813	9915	ARNT2	aryl hydrocarbon receptor nuclear translocator 2 [Source:HGNC Symbol;Acc:HGNC:16876]
ENSG00000237088	35.9229	-2.81445	0.00118121	0.0458038	NA	AL163193.1	ribosomal protein L7a (RPL7A) pseudogene
ENSG00000184164	235.612	2.44496	0.00118292	0.0458081	79174	CRELD2	cysteine rich with EGF like domains 2 [Source:HGNC Symbol;Acc:HGNC:28150]
ENSG00000103335	1526.23	0.792501	0.00118518	0.0458334	9780	PIEZO1	piezo type mechanosensitive ion channel component 1 [Source:HGNC Symbol;Acc:HGNC:28993]
ENSG00000226262	16.0551	-6.24935	0.00118704	0.0458432	NA	PHKBP1	phosphorylase kinase regulatory subunit beta pseudogene 1 [Source:HGNC Symbol;Acc:HGNC:8928]
ENSG00000121903	78.6181	-2.43238	0.00119582	0.0459654	7579	ZSCAN20	zinc finger and SCAN domain containing 20 [Source:HGNC Symbol;Acc:HGNC:13093]
ENSG00000117450	4161.21	-0.741338	0.00119421	0.0459654	5052	PRDX1	peroxiredoxin 1 [Source:HGNC Symbol;Acc:HGNC:9352]
ENSG00000196754	24.0196	-2.79295	0.00119385	0.0459654	6273	S100A2	S100 calcium binding protein A2 [Source:HGNC Symbol;Acc:HGNC:10492]
ENSG00000270223	49.4765	-1.83186	0.00119665	0.0459654	NA	NA	NA
ENSG00000198185	497.717	-1.08226	0.00120071	0.0459976	55713	ZNF334	zinc finger protein 334 [Source:HGNC Symbol;Acc:HGNC:15806]
ENSG00000104824	1173.53	0.973606	0.00119928	0.0459976	3191	HNRNPL	heterogeneous nuclear ribonucleoprotein L [Source:HGNC Symbol;Acc:HGNC:5045]
ENSG00000171819	17.2725	-3.12076	0.00120418	0.0460472	10218	ANGPTL7	angiopoietin like 7 [Source:HGNC Symbol;Acc:HGNC:24078]
ENSG00000230836	14.4983	-3.02929	0.00120548	0.0460472	NA	LINC01293	long intergenic non-protein coding RNA 1293 [Source:HGNC Symbol;Acc:HGNC:50362]
ENSG00000171316	646.333	1.86257	0.00120736	0.0460472	55636	CHD7	chromodomain helicase DNA binding protein 7 [Source:HGNC Symbol;Acc:HGNC:20626]
ENSG00000166004	471.467	-0.852892	0.00120846	0.0460472	85459	CEP295	centrosomal protein 295 [Source:HGNC Symbol;Acc:HGNC:29366]
ENSG00000176855	16.4187	-4.5498	0.00121187	0.0461083	NA	KRT18P28	keratin 18 pseudogene 28 [Source:HGNC Symbol;Acc:HGNC:33397]
ENSG00000254713	16.8354	-6.39042	0.00121329	0.0461083	NA	HNRNPA1P72	heterogeneous nuclear ribonucleoprotein A1 pseudogene 72 [Source:HGNC Symbol;Acc:HGNC:48802]
ENSG00000172955	24.2089	-2.99601	0.00121793	0.0462229	130	ADH6	alcohol dehydrogenase 6 (class V) [Source:HGNC Symbol;Acc:HGNC:255]
ENSG00000233487	24.3056	-4.72794	0.00121997	0.046239	NA	RPSAP69	ribosomal protein SA pseudogene 69 [Source:HGNC Symbol;Acc:HGNC:51922]
ENSG00000183763	153.984	-2.07955	0.00122774	0.0464291	10293	TRAIP	TRAF interacting protein [Source:HGNC Symbol;Acc:HGNC:30764]
ENSG00000008311	943.871	-1.17722	0.00122824	0.0464291	10157	AASS	aminoadipate-semialdehyde synthase [Source:HGNC Symbol;Acc:HGNC:17366]
ENSG00000261643	11.7586	-3.92579	0.00124566	0.0470074	NA	NA	NA
ENSG00000259705	20.5792	-3.50881	0.00124683	0.0470074	NA	AC084757.3	novel transcript
ENSG00000224300	15.5347	-4.71764	0.00124981	0.0470574	NA	OR51P1P	olfactory receptor family 51 subfamily P member 1 pseudogene [Source:HGNC Symbol;Acc:HGNC:14762]
ENSG00000263280	10.5264	-3.44918	0.00125222	0.0470861	NA	AC003965.1	novel transcript
ENSG00000263001	326.814	1.60401	0.00125846	0.0472585	2969	GTF2I	general transcription factor IIi [Source:HGNC Symbol;Acc:HGNC:4659]
ENSG00000051341	288.429	-1.32249	0.00126208	0.0473321	10721	POLQ	DNA polymerase theta [Source:HGNC Symbol;Acc:HGNC:9186]
ENSG00000117226	608.874	-0.787982	0.00127432	0.0475253	2635	GBP3	guanylate binding protein 3 [Source:HGNC Symbol;Acc:HGNC:4184]
ENSG00000028310	448.969	0.977203	0.00127572	0.0475253	65980	BRD9	bromodomain containing 9 [Source:HGNC Symbol;Acc:HGNC:25818]
ENSG00000161904	202.406	1.47036	0.00127849	0.0475253	221496	LEMD2	LEM domain nuclear envelope protein 2 [Source:HGNC Symbol;Acc:HGNC:21244]
ENSG00000202566	16.9255	-1.59771	0.00127098	0.0475253	693122	MIR421	microRNA 421 [Source:HGNC Symbol;Acc:HGNC:32793]
ENSG00000106853	39.3168	-2.32243	0.00127889	0.0475253	22949	PTGR1	prostaglandin reductase 1 [Source:HGNC Symbol;Acc:HGNC:18429]
ENSG00000255150	184.301	2.41974	0.00127303	0.0475253	493861	EID3	EP300 interacting inhibitor of differentiation 3 [Source:HGNC Symbol;Acc:HGNC:32961]
ENSG00000223878	20.3965	-3.0042	0.00127098	0.0475253	NA	PPIAP53	peptidylprolyl isomerase A pseudogene 53 [Source:HGNC Symbol;Acc:HGNC:53677]
ENSG00000136870	151.459	-1.46936	0.00128246	0.0475551	7743	ZNF189	zinc finger protein 189 [Source:HGNC Symbol;Acc:HGNC:12980]
ENSG00000160218	363.584	1.45032	0.00128302	0.0475551	7109	TRAPPC10	trafficking protein particle complex 10 [Source:HGNC Symbol;Acc:HGNC:11868]
ENSG00000149798	162.394	-2.23382	0.0012937	0.0478886	10435	CDC42EP2	CDC42 effector protein 2 [Source:HGNC Symbol;Acc:HGNC:16263]
ENSG00000119844	940.416	-0.738154	0.00129624	0.0479207	54812	AFTPH	aftiphilin [Source:HGNC Symbol;Acc:HGNC:25951]
ENSG00000239122	11.8806	-3.5723	0.0012982	0.0479308	NA	RNU2-11P	RNA, U2 small nuclear 11, pseudogene [Source:HGNC Symbol;Acc:HGNC:48504]
ENSG00000077522	71.0789	-2.94705	0.00130846	0.0480084	88	ACTN2	actinin alpha 2 [Source:HGNC Symbol;Acc:HGNC:164]
ENSG00000143429	91.1434	-1.94736	0.00131207	0.0480084	645166	LSP1P4	LSP1 pseudogene 4 [Source:HGNC Symbol;Acc:HGNC:53915]
ENSG00000146005	46.5184	-2.69974	0.00130886	0.0480084	84249	PSD2	pleckstrin and Sec7 domain containing 2 [Source:HGNC Symbol;Acc:HGNC:19092]
ENSG00000249628	12.9478	-6.51426	0.00131093	0.0480084	100292680	LINC00942	long intergenic non-protein coding RNA 942 [Source:HGNC Symbol;Acc:HGNC:48636]
ENSG00000257083	11.7816	-6.27979	0.0013063	0.0480084	NA	AC073530.1	novel transcript
ENSG00000108774	1151.21	0.560417	0.00130864	0.0480084	5878	RAB5C	RAB5C, member RAS oncogene family [Source:HGNC Symbol;Acc:HGNC:9785]
ENSG00000100395	698.506	-1.28168	0.00130541	0.0480084	83746	L3MBTL2	L3MBTL histone methyl-lysine binding protein 2 [Source:HGNC Symbol;Acc:HGNC:18594]
ENSG00000171612	141.682	1.62033	0.0013202	0.0480743	84275	SLC25A33	solute carrier family 25 member 33 [Source:HGNC Symbol;Acc:HGNC:29681]
ENSG00000248828	10.779	-3.33519	0.00132061	0.0480743	NA	NA	NA
ENSG00000164106	78.952	-2.15269	0.00131867	0.0480743	11341	SCRG1	stimulator of chondrogenesis 1 [Source:HGNC Symbol;Acc:HGNC:17036]
ENSG00000124334	70.4573	-2.46926	0.00131878	0.0480743	3581	IL9R	interleukin 9 receptor [Source:HGNC Symbol;Acc:HGNC:6030]
ENSG00000176593	153.441	-1.57337	0.00133046	0.0483712	100128398	AC008969.1	novel transcript, antisense to ZNF606
ENSG00000270479	28.8998	-3.10837	0.00133613	0.0485154	NA	BNIP3P37	BCL2 interacting protein 3 pseudogene 37 [Source:HGNC Symbol;Acc:HGNC:49717]
ENSG00000230970	10.8559	-6.72865	0.0013386	0.0485433	100874044	HHATL-AS1	HHATL antisense RNA 1 [Source:HGNC Symbol;Acc:HGNC:42439]
ENSG00000187889	57.8294	-3.98999	0.00134082	0.0485621	199920	FYB2	FYN binding protein 2 [Source:HGNC Symbol;Acc:HGNC:27295]
ENSG00000229791	20.281	-3.60292	0.0013441	0.0486194	NA	AL356259.1	novel transcript
ENSG00000254180	10.1605	-4.20636	0.00134786	0.0486632	NA	AC004083.1	novel transcript
ENSG00000165152	968.354	-1.96311	0.00134873	0.0486632	84302	PGAP4	post-GPI attachment to proteins GalNAc transferase 4 [Source:HGNC Symbol;Acc:HGNC:28180]
ENSG00000112559	30.9043	-3.44265	0.00135121	0.0486913	4188	MDFI	MyoD family inhibitor [Source:HGNC Symbol;Acc:HGNC:6967]
ENSG00000186446	164.509	-2.04302	0.00136104	0.0487943	115560	ZNF501	zinc finger protein 501 [Source:HGNC Symbol;Acc:HGNC:23717]
ENSG00000198833	3095.57	1.58704	0.00136299	0.0487943	51465	UBE2J1	ubiquitin conjugating enzyme E2 J1 [Source:HGNC Symbol;Acc:HGNC:17598]
ENSG00000275239	19.8116	-4.14115	0.00135868	0.0487943	105379447	FAM242F	family with sequence similarity 242 member F [Source:HGNC Symbol;Acc:HGNC:53876]
ENSG00000242498	134.513	-2.05176	0.00136342	0.0487943	348110	ARPIN	actin related protein 2/3 complex inhibitor [Source:HGNC Symbol;Acc:HGNC:28782]
ENSG00000260316	36.1928	-2.55138	0.00136432	0.0487943	NA	AL008727.1	novel transcript, intronic to LMF1
ENSG00000170004	1134.1	0.837382	0.00135796	0.0487943	1107	CHD3	chromodomain helicase DNA binding protein 3 [Source:HGNC Symbol;Acc:HGNC:1918]
ENSG00000144824	680.656	-2.07205	0.00136784	0.0488588	90102	PHLDB2	pleckstrin homology like domain family B member 2 [Source:HGNC Symbol;Acc:HGNC:29573]
ENSG00000183077	918.705	-0.785412	0.00137664	0.0491117	125061	AFMID	arylformamidase [Source:HGNC Symbol;Acc:HGNC:20910]
ENSG00000183856	128.326	-2.33116	0.00139224	0.0491502	128239	IQGAP3	IQ motif containing GTPase activating protein 3 [Source:HGNC Symbol;Acc:HGNC:20669]
ENSG00000115756	382.364	1.77317	0.00139333	0.0491502	3241	HPCAL1	hippocalcin like 1 [Source:HGNC Symbol;Acc:HGNC:5145]
ENSG00000115970	1039.67	-0.662535	0.00138598	0.0491502	63892	THADA	THADA armadillo repeat containing [Source:HGNC Symbol;Acc:HGNC:19217]
ENSG00000248564	25.2624	-1.36636	0.00138287	0.0491502	NA	AC079140.1	novel pseudogene
ENSG00000134352	893.51	1.39662	0.00139367	0.0491502	3572	IL6ST	interleukin 6 signal transducer [Source:HGNC Symbol;Acc:HGNC:6021]
ENSG00000271869	185.104	1.17387	0.001395	0.0491502	NA	AC026979.2	novel transcript
ENSG00000170289	43.4793	-2.38751	0.00139408	0.0491502	54714	CNGB3	cyclic nucleotide gated channel subunit beta 3 [Source:HGNC Symbol;Acc:HGNC:2153]
ENSG00000184304	56.7249	-3.18963	0.00138936	0.0491502	5587	PRKD1	protein kinase D1 [Source:HGNC Symbol;Acc:HGNC:9407]
ENSG00000197471	4738.32	-0.885242	0.00139666	0.0491502	6693	SPN	sialophorin [Source:HGNC Symbol;Acc:HGNC:11249]
ENSG00000108733	91.1647	-2.97417	0.00139562	0.0491502	5193	PEX12	peroxisomal biogenesis factor 12 [Source:HGNC Symbol;Acc:HGNC:8854]
ENSG00000161082	13.9802	-3.2668	0.00138158	0.0491502	60680	CELF5	CUGBP Elav-like family member 5 [Source:HGNC Symbol;Acc:HGNC:14058]
ENSG00000103199	447.548	-1.16227	0.00140054	0.0492259	26048	ZNF500	zinc finger protein 500 [Source:HGNC Symbol;Acc:HGNC:23716]
ENSG00000145777	16.2492	-3.2873	0.001403	0.0492516	85480	TSLP	thymic stromal lymphopoietin [Source:HGNC Symbol;Acc:HGNC:30743]
ENSG00000198099	15.801	-4.55204	0.00140776	0.0493581	127	ADH4	alcohol dehydrogenase 4 (class II), pi polypeptide [Source:HGNC Symbol;Acc:HGNC:252]
ENSG00000233499	11.9838	-5.66886	0.00142864	0.0499063	NA	OR5B1P	olfactory receptor family 5 subfamily B member 1 pseudogene [Source:HGNC Symbol;Acc:HGNC:8322]
ENSG00000150593	4397.77	0.424203	0.00142634	0.0499063	27250	PDCD4	programmed cell death 4 [Source:HGNC Symbol;Acc:HGNC:8763]
ENSG00000125166	2574.91	-0.692319	0.0014274	0.0499063	2806	GOT2	glutamic-oxaloacetic transaminase 2 [Source:HGNC Symbol;Acc:HGNC:4433]
ENSG00000104964	658.924	1.3528	0.00143069	0.0499169	166	TLE5	TLE family member 5, transcriptional modulator [Source:HGNC Symbol;Acc:HGNC:307]
ENSG00000173376	35.3235	-4.63525	0.00143352	0.0499544	79625	NDNF	neuron derived neurotrophic factor [Source:HGNC Symbol;Acc:HGNC:26256]
ENSG00000134716	44.7931	-2.52711	0.00144818	0.0501769	1573	CYP2J2	cytochrome P450 family 2 subfamily J member 2 [Source:HGNC Symbol;Acc:HGNC:2634]
ENSG00000163527	893.642	1.16694	0.00144745	0.0501769	201595	STT3B	STT3 oligosaccharyltransferase complex catalytic subunit B [Source:HGNC Symbol;Acc:HGNC:30611]
ENSG00000158483	115.233	-1.91956	0.0014534	0.0501769	NA	FAM86C1P	family with sequence similarity 86 member C1, pseudogene [Source:HGNC Symbol;Acc:HGNC:25561]
ENSG00000252747	9.2132	-5.06713	0.00144417	0.0501769	NA	RNA5SP364	RNA, 5S ribosomal pseudogene 364 [Source:HGNC Symbol;Acc:HGNC:43264]
ENSG00000214331	285.759	-1.44997	0.00144278	0.0501769	NA	AC009053.1	pyruvate dehydrogenase phosphatase regulatory subunit (PDPR) pseudogene
ENSG00000278535	188.7	2.63626	0.00145217	0.0501769	79154	DHRS11	dehydrogenase/reductase 11 [Source:HGNC Symbol;Acc:HGNC:28639]
ENSG00000223695	39.5295	-2.59708	0.00145397	0.0501769	NA	FO393418.1	novel transcript
ENSG00000160179	269.764	1.22264	0.001449	0.0501769	9619	ABCG1	ATP binding cassette subfamily G member 1 [Source:HGNC Symbol;Acc:HGNC:73]
ENSG00000253873	42.2088	-3.1394	0.0014603	0.0502542	56105	PCDHGA11	protocadherin gamma subfamily A, 11 [Source:HGNC Symbol;Acc:HGNC:8698]
ENSG00000253284	48.8282	-2.45202	0.00145908	0.0502542	NA	AC092828.1	novel transcript
ENSG00000259459	12.8533	-4.56014	0.00146149	0.0502542	NA	LINC02568	long intergenic non-protein coding RNA 2568 [Source:HGNC Symbol;Acc:HGNC:51430]
ENSG00000224494	19.1752	-4.3927	0.0014756	0.0502574	NA	HNRNPA3P14	heterogeneous nuclear ribonucleoprotein A3 pseudogene 14 [Source:HGNC Symbol;Acc:HGNC:48760]
ENSG00000163815	113.472	-1.83092	0.00147743	0.0502574	7123	CLEC3B	C-type lectin domain family 3 member B [Source:HGNC Symbol;Acc:HGNC:11891]
ENSG00000181260	13.68	-2.49751	0.00147591	0.0502574	NA	MTHFD2P7	methylenetetrahydrofolate dehydrogenase (NADP+ dependent) 2, methenyltetrahydrofolate cyclohydrolase pseudogene 7 [Source:HGNC Symbol;Acc:HGNC:48865]
ENSG00000050393	352.571	1.87529	0.00146869	0.0502574	63933	MCUR1	mitochondrial calcium uniporter regulator 1 [Source:HGNC Symbol;Acc:HGNC:21097]
ENSG00000246130	19.919	-4.12181	0.00147263	0.0502574	286059	AC107959.2	novel transcript
ENSG00000176973	22.2462	3.2737	0.00146777	0.0502574	23625	FAM89B	family with sequence similarity 89 member B [Source:HGNC Symbol;Acc:HGNC:16708]
ENSG00000256603	16.5836	-3.09878	0.00147347	0.0502574	NA	AP003170.4	novel transcript
ENSG00000198015	1804.33	-0.462552	0.00147352	0.0502574	28977	MRPL42	mitochondrial ribosomal protein L42 [Source:HGNC Symbol;Acc:HGNC:14493]
ENSG00000141985	262.872	1.55025	0.00147182	0.0502574	6455	SH3GL1	SH3 domain containing GRB2 like 1, endophilin A2 [Source:HGNC Symbol;Acc:HGNC:10830]
ENSG00000259152	9.35284	-6.51678	0.00147976	0.0502768	NA	AC104002.2	novel transcript, intronic to GABRG3
ENSG00000114861	6142.05	0.600951	0.0014857	0.0504186	27086	FOXP1	forkhead box P1 [Source:HGNC Symbol;Acc:HGNC:3823]
ENSG00000188732	205.921	-0.806619	0.00149034	0.0504846	340277	FAM221A	family with sequence similarity 221 member A [Source:HGNC Symbol;Acc:HGNC:27977]
ENSG00000170190	610.291	0.994205	0.00149119	0.0504846	9121	SLC16A5	solute carrier family 16 member 5 [Source:HGNC Symbol;Acc:HGNC:10926]
ENSG00000186160	26.0397	-3.11241	0.00150356	0.0505437	199974	CYP4Z1	cytochrome P450 family 4 subfamily Z member 1 [Source:HGNC Symbol;Acc:HGNC:20583]
ENSG00000123552	219.648	-0.974703	0.00149678	0.0505437	85015	USP45	ubiquitin specific peptidase 45 [Source:HGNC Symbol;Acc:HGNC:20080]
ENSG00000147113	12.0654	-6.22224	0.00150268	0.0505437	79742	DIPK2B	divergent protein kinase domain 2B [Source:HGNC Symbol;Acc:HGNC:25866]
ENSG00000135436	42.3031	-2.59232	0.00149657	0.0505437	84070	FAM186B	family with sequence similarity 186 member B [Source:HGNC Symbol;Acc:HGNC:25296]
ENSG00000126814	250.059	-1.89395	0.00150122	0.0505437	57570	TRMT5	tRNA methyltransferase 5 [Source:HGNC Symbol;Acc:HGNC:23141]
ENSG00000267698	21.479	-1.73948	0.00150305	0.0505437	101927572	AC002116.2	uncharacterized LOC101927572 [Source:NCBI gene (formerly Entrezgene);Acc:101927572]
ENSG00000197019	444.608	1.47425	0.00150636	0.0505782	29950	SERTAD1	SERTA domain containing 1 [Source:HGNC Symbol;Acc:HGNC:17932]
ENSG00000130768	351.223	-1.53946	0.00151086	0.0506506	27293	SMPDL3B	sphingomyelin phosphodiesterase acid like 3B [Source:HGNC Symbol;Acc:HGNC:21416]
ENSG00000157388	399.926	-2.55444	0.00151207	0.0506506	776	CACNA1D	calcium voltage-gated channel subunit alpha1 D [Source:HGNC Symbol;Acc:HGNC:1391]
ENSG00000101138	800.252	-1.36566	0.00151596	0.0506682	1477	CSTF1	cleavage stimulation factor subunit 1 [Source:HGNC Symbol;Acc:HGNC:2483]
ENSG00000100330	219.922	0.643015	0.00151614	0.0506682	8897	MTMR3	myotubularin related protein 3 [Source:HGNC Symbol;Acc:HGNC:7451]
ENSG00000104341	2192.89	1.70503	0.00151937	0.0507168	55353	LAPTM4B	lysosomal protein transmembrane 4 beta [Source:HGNC Symbol;Acc:HGNC:13646]
ENSG00000256590	9.16738	-6.16037	0.00152174	0.0507366	NA	TRDV3	T cell receptor delta variable 3 [Source:HGNC Symbol;Acc:HGNC:12264]
ENSG00000183066	54.1046	-2.42548	0.00153003	0.0509533	164684	WBP2NL	WBP2 N-terminal like [Source:HGNC Symbol;Acc:HGNC:28389]
ENSG00000277954	48.3545	-4.09092	0.00153551	0.0510763	NA	AC092376.2	novel transcript, antisense to WWOX
ENSG00000196381	80.993	-2.4058	0.00154268	0.0512549	163115	ZNF781	zinc finger protein 781 [Source:HGNC Symbol;Acc:HGNC:26745]
ENSG00000213641	10.3462	-5.60048	0.00154595	0.0513038	NA	RPL7AP4	ribosomal protein L7a pseudogene 4 [Source:HGNC Symbol;Acc:HGNC:23554]
ENSG00000228252	188.235	-1.4628	0.00154935	0.0513572	NA	COL6A4P2	collagen type VI alpha 4 pseudogene 2 [Source:HGNC Symbol;Acc:HGNC:38501]
ENSG00000115421	482.12	-1.00334	0.00155769	0.0515736	64895	PAPOLG	poly(A) polymerase gamma [Source:HGNC Symbol;Acc:HGNC:14982]
ENSG00000248984	10.1293	-3.85469	0.00156727	0.0516511	NA	AC004054.1	novel transcript
ENSG00000145864	78.9189	-3.27906	0.00156596	0.0516511	2561	GABRB2	gamma-aminobutyric acid type A receptor subunit beta2 [Source:HGNC Symbol;Acc:HGNC:4082]
ENSG00000102001	168.386	-1.87878	0.00156519	0.0516511	778	CACNA1F	calcium voltage-gated channel subunit alpha1 F [Source:HGNC Symbol;Acc:HGNC:1393]
ENSG00000196233	2570.85	0.636821	0.00156199	0.0516511	84458	LCOR	ligand dependent nuclear receptor corepressor [Source:HGNC Symbol;Acc:HGNC:29503]
ENSG00000185479	17.6308	-5.05991	0.00157272	0.0517442	3854	KRT6B	keratin 6B [Source:HGNC Symbol;Acc:HGNC:6444]
ENSG00000140450	180.314	1.48095	0.00157372	0.0517442	91947	ARRDC4	arrestin domain containing 4 [Source:HGNC Symbol;Acc:HGNC:28087]
ENSG00000183831	18.2119	-3.50159	0.00158681	0.051916	339416	ANKRD45	ankyrin repeat domain 45 [Source:HGNC Symbol;Acc:HGNC:24786]
ENSG00000121454	56.4546	-2.75642	0.00158801	0.051916	89884	LHX4	LIM homeobox 4 [Source:HGNC Symbol;Acc:HGNC:21734]
ENSG00000152104	456.592	-2.14326	0.00158804	0.051916	5784	PTPN14	protein tyrosine phosphatase non-receptor type 14 [Source:HGNC Symbol;Acc:HGNC:9647]
ENSG00000239388	77.5595	-1.19139	0.00158785	0.051916	142686	ASB14	ankyrin repeat and SOCS box containing 14 [Source:HGNC Symbol;Acc:HGNC:19766]
ENSG00000046653	77.4426	-1.77366	0.00158079	0.051916	2824	GPM6B	glycoprotein M6B [Source:HGNC Symbol;Acc:HGNC:4461]
ENSG00000120334	234.246	-1.4937	0.0015928	0.052012	91687	CENPL	centromere protein L [Source:HGNC Symbol;Acc:HGNC:17879]
ENSG00000135451	128.766	-2.37924	0.0016012	0.0522265	10024	TROAP	trophinin associated protein [Source:HGNC Symbol;Acc:HGNC:12327]
ENSG00000082258	1757	1.00342	0.00160952	0.052438	905	CCNT2	cyclin T2 [Source:HGNC Symbol;Acc:HGNC:1600]
ENSG00000250098	9.8894	-3.25727	0.00161363	0.0525119	NA	AC007370.1	novel transcript
ENSG00000135114	621.357	1.84098	0.0016167	0.0525518	8638	OASL	2'-5'-oligoadenylate synthetase like [Source:HGNC Symbol;Acc:HGNC:8090]
ENSG00000276975	141.562	-2.73139	0.00162874	0.0527272	NA	HYDIN2	HYDIN axonemal central pair apparatus protein 2 (pseudogene) [Source:HGNC Symbol;Acc:HGNC:33129]
ENSG00000077092	48.8825	-2.46449	0.00162474	0.0527272	5915	RARB	retinoic acid receptor beta [Source:HGNC Symbol;Acc:HGNC:9865]
ENSG00000224707	15.436	-2.19518	0.00162783	0.0527272	NA	E2F3-IT1	E2F3 intronic transcript 1 [Source:HGNC Symbol;Acc:HGNC:41329]
ENSG00000139531	745.046	-1.90515	0.00162948	0.0527272	6821	SUOX	sulfite oxidase [Source:HGNC Symbol;Acc:HGNC:11460]
ENSG00000104723	92.7162	-2.53276	0.00163219	0.052755	7991	TUSC3	tumor suppressor candidate 3 [Source:HGNC Symbol;Acc:HGNC:30242]
ENSG00000067057	1846.52	-0.678554	0.00164184	0.0530068	5214	PFKP	phosphofructokinase, platelet [Source:HGNC Symbol;Acc:HGNC:8878]
ENSG00000139112	1178.09	1.04438	0.00164393	0.0530143	23710	GABARAPL1	GABA type A receptor associated protein like 1 [Source:HGNC Symbol;Acc:HGNC:4068]
ENSG00000280021	23.0811	-5.65386	0.00164669	0.0530436	256892	OR51F1	olfactory receptor family 51 subfamily F member 1 [Source:HGNC Symbol;Acc:HGNC:15196]
ENSG00000163746	42.3501	-2.30803	0.00165308	0.0531333	57047	PLSCR2	phospholipid scramblase 2 [Source:HGNC Symbol;Acc:HGNC:16494]
ENSG00000253106	34.3664	-2.83732	0.0016532	0.0531333	NA	AC090198.1	novel transcript, antisense to TATDN1
ENSG00000060688	1662	-0.87234	0.00166186	0.053262	9410	SNRNP40	small nuclear ribonucleoprotein U5 subunit 40 [Source:HGNC Symbol;Acc:HGNC:30857]
ENSG00000183508	1414.34	1.02699	0.00166615	0.053262	54855	TENT5C	terminal nucleotidyltransferase 5C [Source:HGNC Symbol;Acc:HGNC:24712]
ENSG00000213963	109.659	-2.13755	0.00166698	0.053262	100130691	AC019080.1	novel transcript
ENSG00000170525	1428.84	1.45181	0.00166885	0.053262	5209	PFKFB3	6-phosphofructo-2-kinase/fructose-2,6-biphosphatase 3 [Source:HGNC Symbol;Acc:HGNC:8874]
ENSG00000155287	267.124	1.13742	0.00167027	0.053262	81894	SLC25A28	solute carrier family 25 member 28 [Source:HGNC Symbol;Acc:HGNC:23472]
ENSG00000235245	103.465	1.55033	0.00166961	0.053262	NA	AL360181.2	novel transcript
ENSG00000265158	87.6106	-1.9704	0.00166707	0.053262	NA	LRRC37A7P	leucine rich repeat containing 37 member A7, pseudogene [Source:HGNC Symbol;Acc:HGNC:43792]
ENSG00000092853	285.554	-1.8797	0.00167526	0.0533615	63967	CLSPN	claspin [Source:HGNC Symbol;Acc:HGNC:19715]
ENSG00000230154	10.2949	-2.80628	0.00171021	0.0540919	NA	AIDAP1	AIDA pseudogene 1 [Source:HGNC Symbol;Acc:HGNC:54663]
ENSG00000237978	15.3931	-4.31984	0.00170945	0.0540919	NA	KCNMB2-AS1	KCNMB2 antisense RNA 1 [Source:HGNC Symbol;Acc:HGNC:51409]
ENSG00000198157	445.635	-0.952888	0.00171114	0.0540919	79366	HMGN5	high mobility group nucleosome binding domain 5 [Source:HGNC Symbol;Acc:HGNC:8013]
ENSG00000107262	1003.97	1.49156	0.00170205	0.0540919	573	BAG1	BAG cochaperone 1 [Source:HGNC Symbol;Acc:HGNC:937]
ENSG00000149742	52.425	-3.73667	0.00171146	0.0540919	114571	SLC22A9	solute carrier family 22 member 9 [Source:HGNC Symbol;Acc:HGNC:16261]
ENSG00000223528	37.6078	-3.00784	0.00170534	0.0540919	NA	AL359094.1	novel transcript
ENSG00000161270	97.2937	-3.51061	0.00170268	0.0540919	4868	NPHS1	NPHS1 adhesion molecule, nephrin [Source:HGNC Symbol;Acc:HGNC:7908]
ENSG00000164742	61.1419	-3.37867	0.00171743	0.0541608	107	ADCY1	adenylate cyclase 1 [Source:HGNC Symbol;Acc:HGNC:232]
ENSG00000230872	43.3517	-1.17773	0.00171566	0.0541608	105371130	MFSD13B	major facilitator superfamily domain containing 13B (pseudogene) [Source:HGNC Symbol;Acc:HGNC:52163]
ENSG00000255319	38.1183	-2.11008	0.00172918	0.054471	NA	ENPP7P8	ectonucleotide pyrophosphatase/phosphodiesterase 7 pseudogene 8 [Source:HGNC Symbol;Acc:HGNC:48691]
ENSG00000151576	506.531	-0.937048	0.001735	0.0545342	79691	QTRT2	queuine tRNA-ribosyltransferase accessory subunit 2 [Source:HGNC Symbol;Acc:HGNC:25771]
ENSG00000259891	42.5671	-2.3355	0.00173417	0.0545342	NA	AC107375.1	novel transcript, antisense to CHRAC1
ENSG00000183185	27.7446	-3.8116	0.00174577	0.0548123	200959	GABRR3	gamma-aminobutyric acid type A receptor subunit rho3 [Source:HGNC Symbol;Acc:HGNC:17969]
ENSG00000116604	627.902	1.18556	0.00174952	0.0548694	4209	MEF2D	myocyte enhancer factor 2D [Source:HGNC Symbol;Acc:HGNC:6997]
ENSG00000151967	445.76	-1.34643	0.00175598	0.0548983	29970	SCHIP1	schwannomin interacting protein 1 [Source:HGNC Symbol;Acc:HGNC:15678]
ENSG00000111875	606.537	-1.5052	0.00175621	0.0548983	25842	ASF1A	anti-silencing function 1A histone chaperone [Source:HGNC Symbol;Acc:HGNC:20995]
ENSG00000242779	106.742	-1.83417	0.00175317	0.0548983	79986	ZNF702P	zinc finger protein 702, pseudogene [Source:HGNC Symbol;Acc:HGNC:25775]
ENSG00000253319	23.1098	-4.88308	0.00176997	0.0552618	NA	AC134698.3	novel pseudogene
ENSG00000169758	40.2878	-2.40925	0.00177495	0.0552618	123591	TMEM266	transmembrane protein 266 [Source:HGNC Symbol;Acc:HGNC:26763]
ENSG00000267573	20.8738	-5.66731	0.00177333	0.0552618	NA	KRT8P5	keratin 8 pseudogene 5 [Source:HGNC Symbol;Acc:HGNC:31094]
ENSG00000280383	121.497	-1.85807	0.00177558	0.0552618	NA	Z95331.1	novel transcript, sense overlapping ATXN10
ENSG00000226516	13.3201	-3.60352	0.00178143	0.0552909	654412	FAM138B	family with sequence similarity 138 member B [Source:HGNC Symbol;Acc:HGNC:33582]
ENSG00000213493	18.9124	-3.17473	0.00177871	0.0552909	NA	ACTN4P1	actinin alpha 4 pseudogene 1 [Source:HGNC Symbol;Acc:HGNC:44028]
ENSG00000151617	13.7689	-4.07433	0.00178888	0.0552909	1909	EDNRA	endothelin receptor type A [Source:HGNC Symbol;Acc:HGNC:3179]
ENSG00000112699	340.626	1.65714	0.00178764	0.0552909	2762	GMDS	GDP-mannose 4,6-dehydratase [Source:HGNC Symbol;Acc:HGNC:4369]
ENSG00000171944	14.0704	-6.03184	0.00178642	0.0552909	390054	OR52A5	olfactory receptor family 52 subfamily A member 5 [Source:HGNC Symbol;Acc:HGNC:19580]
ENSG00000166037	1974.24	-0.480151	0.00178823	0.0552909	9702	CEP57	centrosomal protein 57 [Source:HGNC Symbol;Acc:HGNC:30794]
ENSG00000183172	1614.57	0.893078	0.00179008	0.0552909	91689	SMDT1	single-pass membrane protein with aspartate rich tail 1 [Source:HGNC Symbol;Acc:HGNC:25055]
ENSG00000102738	665.965	-0.818957	0.00179771	0.0552923	10240	MRPS31	mitochondrial ribosomal protein S31 [Source:HGNC Symbol;Acc:HGNC:16632]
ENSG00000259553	20.5891	-2.13839	0.00179639	0.0552923	NA	AC140725.1	novel transcript
ENSG00000108691	658.28	2.66593	0.00179787	0.0552923	6347	CCL2	C-C motif chemokine ligand 2 [Source:HGNC Symbol;Acc:HGNC:10618]
ENSG00000184702	767.541	2.07775	0.00179222	0.0552923	5413	SEPTIN5	septin 5 [Source:HGNC Symbol;Acc:HGNC:9164]
ENSG00000181780	15.9465	-7.29372	0.00180001	0.0552983	NA	OR5J1P	olfactory receptor family 5 subfamily J member 1 pseudogene [Source:HGNC Symbol;Acc:HGNC:8348]
ENSG00000261777	14.1979	-1.62694	0.00180548	0.0553473	100506083	AC012184.3	novel transcript, antisense to DDX19B and DDX19A
ENSG00000170848	70.5347	-4.20392	0.00180479	0.0553473	5675	PSG6	pregnancy specific beta-1-glycoprotein 6 [Source:HGNC Symbol;Acc:HGNC:9523]
ENSG00000084073	676.912	-0.936925	0.00181993	0.0555516	10269	ZMPSTE24	zinc metallopeptidase STE24 [Source:HGNC Symbol;Acc:HGNC:12877]
ENSG00000254237	15.2927	-4.38954	0.00181884	0.0555516	NA	AC021242.2	novel transcript
ENSG00000260194	62.6133	-2.04055	0.0018179	0.0555516	NA	AC007496.1	novel transcript, antisense to FTO
ENSG00000103187	1961.62	2.27564	0.00181744	0.0555516	23406	COTL1	coactosin like F-actin binding protein 1 [Source:HGNC Symbol;Acc:HGNC:18304]
ENSG00000184292	9.6451	4.83978	0.00182571	0.0556093	4070	TACSTD2	tumor associated calcium signal transducer 2 [Source:HGNC Symbol;Acc:HGNC:11530]
ENSG00000176396	45.993	4.08601	0.00182473	0.0556093	163126	EID2	EP300 interacting inhibitor of differentiation 2 [Source:HGNC Symbol;Acc:HGNC:28292]
ENSG00000082458	68.2368	-2.25796	0.00182983	0.0556751	1741	DLG3	discs large MAGUK scaffold protein 3 [Source:HGNC Symbol;Acc:HGNC:2902]
ENSG00000113302	21.6712	-5.10406	0.00183422	0.0556901	3593	IL12B	interleukin 12B [Source:HGNC Symbol;Acc:HGNC:5970]
ENSG00000241746	91.4132	-2.11782	0.00183324	0.0556901	NA	AC104212.3	ribosomal protein L13a (RPL13A) pseudogene
ENSG00000125457	1678.23	0.651526	0.00183987	0.0558021	57409	MIF4GD	MIF4G domain containing [Source:HGNC Symbol;Acc:HGNC:24030]
ENSG00000185842	392.897	-0.97317	0.00184301	0.0558382	127602	DNAH14	dynein axonemal heavy chain 14 [Source:HGNC Symbol;Acc:HGNC:2945]
ENSG00000186280	76.9461	-2.43617	0.00184702	0.0559002	55693	KDM4D	lysine demethylase 4D [Source:HGNC Symbol;Acc:HGNC:25498]
ENSG00000255310	21.3318	-2.38436	0.00185476	0.0560158	NA	AF131215.5	novel transcript
ENSG00000207652	9.23959	-4.22858	0.00185333	0.0560158	693206	MIR621	microRNA 621 [Source:HGNC Symbol;Acc:HGNC:32877]
ENSG00000132321	80.8836	-2.40368	0.00186315	0.0562096	79781	IQCA1	IQ motif containing with AAA domain 1 [Source:HGNC Symbol;Acc:HGNC:26195]
ENSG00000116690	31.3717	-3.15759	0.00187022	0.0562868	10216	PRG4	proteoglycan 4 [Source:HGNC Symbol;Acc:HGNC:9364]
ENSG00000270190	20.2899	2.97008	0.00187163	0.0562868	NA	AC068491.2	novel transcript
ENSG00000131849	120.802	-2.40812	0.00186771	0.0562868	7691	ZNF132	zinc finger protein 132 [Source:HGNC Symbol;Acc:HGNC:12916]
ENSG00000106536	58.8095	-3.34629	0.00187645	0.0563132	11281	POU6F2	POU class 6 homeobox 2 [Source:HGNC Symbol;Acc:HGNC:21694]
ENSG00000167074	39.9011	-2.29783	0.00187529	0.0563132	7008	TEF	TEF transcription factor, PAR bZIP family member [Source:HGNC Symbol;Acc:HGNC:11722]
ENSG00000226819	11.7085	-2.707	0.00188449	0.0563176	NA	MEIS1-AS3	MEIS1 antisense RNA 3 [Source:HGNC Symbol;Acc:HGNC:40369]
ENSG00000153002	61.8295	-2.07492	0.0018787	0.0563176	1360	CPB1	carboxypeptidase B1 [Source:HGNC Symbol;Acc:HGNC:2299]
ENSG00000166762	193.506	-1.4999	0.00188177	0.0563176	117155	CATSPER2	cation channel sperm associated 2 [Source:HGNC Symbol;Acc:HGNC:18810]
ENSG00000138944	17.6801	-7.30125	0.00188302	0.0563176	85352	SHISAL1	shisa like 1 [Source:HGNC Symbol;Acc:HGNC:29335]
ENSG00000277693	62.148	-4.22328	0.00189019	0.0564289	NA	AP003900.1	novel transcript
ENSG00000225746	76.5967	-2.15604	0.00189318	0.056459	NA	MEG8	maternally expressed 8, small nucleolar RNA host gene [Source:HGNC Symbol;Acc:HGNC:14574]
ENSG00000148288	304.338	-1.10725	0.00189965	0.056593	26301	GBGT1	globoside alpha-1,3-N-acetylgalactosaminyltransferase 1 (FORS blood group) [Source:HGNC Symbol;Acc:HGNC:20460]
ENSG00000136542	120.122	-2.17529	0.00190796	0.0567813	11227	GALNT5	polypeptide N-acetylgalactosaminyltransferase 5 [Source:HGNC Symbol;Acc:HGNC:4127]
ENSG00000119608	43.8866	-3.09135	0.00191239	0.0568538	283571	PROX2	prospero homeobox 2 [Source:HGNC Symbol;Acc:HGNC:26715]
ENSG00000196569	245.447	-2.2221	0.00191998	0.0570054	3908	LAMA2	laminin subunit alpha 2 [Source:HGNC Symbol;Acc:HGNC:6482]
ENSG00000183742	159.386	-1.68863	0.00192348	0.0570054	346389	MACC1	MET transcriptional regulator MACC1 [Source:HGNC Symbol;Acc:HGNC:30215]
ENSG00000171241	187.729	-2.06253	0.0019219	0.0570054	79801	SHCBP1	SHC binding and spindle associated 1 [Source:HGNC Symbol;Acc:HGNC:29547]
ENSG00000214753	80.4415	1.05828	0.00193209	0.0570382	221092	HNRNPUL2	heterogeneous nuclear ribonucleoprotein U like 2 [Source:HGNC Symbol;Acc:HGNC:25451]
ENSG00000151445	755.454	-0.831995	0.00193458	0.0570382	63894	VIPAS39	VPS33B interacting protein, apical-basolateral polarity regulator, spe-39 homolog [Source:HGNC Symbol;Acc:HGNC:20347]
ENSG00000259528	33.4792	-4.72975	0.00192756	0.0570382	NA	AC068397.1	novel transcript, antisense to NEO1
ENSG00000158717	687.766	1.27825	0.0019331	0.0570382	115992	RNF166	ring finger protein 166 [Source:HGNC Symbol;Acc:HGNC:28856]
ENSG00000274184	114.844	-3.39155	0.00192926	0.0570382	NA	AC011815.2	novel transcript, antisense to ZSCAN30
ENSG00000213512	29.3776	-1.85485	0.00195563	0.0570688	388646	GBP7	guanylate binding protein 7 [Source:HGNC Symbol;Acc:HGNC:29606]
ENSG00000081026	129.117	-2.39487	0.00194686	0.0570688	260425	MAGI3	membrane associated guanylate kinase, WW and PDZ domain containing 3 [Source:HGNC Symbol;Acc:HGNC:29647]
ENSG00000094975	1131.85	0.657565	0.0019618	0.0570688	51430	SUCO	SUN domain containing ossification factor [Source:HGNC Symbol;Acc:HGNC:1240]
ENSG00000241625	9.5105	-6.04947	0.00194159	0.0570688	NA	RN7SL18P	RNA, 7SL, cytoplasmic 18, pseudogene [Source:HGNC Symbol;Acc:HGNC:46034]
ENSG00000177873	127.238	-2.39362	0.00196696	0.0570688	285267	ZNF619	zinc finger protein 619 [Source:HGNC Symbol;Acc:HGNC:26910]
ENSG00000282511	22.3001	-3.11909	0.00196499	0.0570688	NA	CLUHP10	clustered mitochondria homolog pseudogene 10 [Source:HGNC Symbol;Acc:HGNC:51574]
ENSG00000239462	13.365	-4.31422	0.00196309	0.0570688	NA	AC091212.1	novel transcript
ENSG00000222004	20.8156	-4.48763	0.00194805	0.0570688	285941	LINC02860	long intergenic non-protein coding RNA 2860 [Source:HGNC Symbol;Acc:HGNC:22364]
ENSG00000165113	112.843	0.909691	0.0019421	0.0570688	80318	GKAP1	G kinase anchoring protein 1 [Source:HGNC Symbol;Acc:HGNC:17496]
ENSG00000170790	14.4274	-3.63113	0.00195243	0.0570688	341276	OR10A2	olfactory receptor family 10 subfamily A member 2 [Source:HGNC Symbol;Acc:HGNC:8161]
ENSG00000221954	16.437	-4.78318	0.00195781	0.0570688	283093	OR4C12	olfactory receptor family 4 subfamily C member 12 [Source:HGNC Symbol;Acc:HGNC:15168]
ENSG00000277386	13.5501	-4.70377	0.00195897	0.0570688	NA	AL138999.1	novel transcript, sense intronic to STARD13
ENSG00000166426	53.1558	-3.35479	0.00196961	0.0570688	1381	CRABP1	cellular retinoic acid binding protein 1 [Source:HGNC Symbol;Acc:HGNC:2338]
ENSG00000183496	113.215	1.56292	0.00196771	0.0570688	84206	MEX3B	mex-3 RNA binding family member B [Source:HGNC Symbol;Acc:HGNC:25297]
ENSG00000262152	9.92258	-4.88227	0.00194014	0.0570688	NA	LINC00514	long intergenic non-protein coding RNA 514 [Source:HGNC Symbol;Acc:HGNC:27549]
ENSG00000265337	9.43123	-5.75606	0.00195188	0.0570688	NA	AC079336.3	novel transcript, sense intronic MYO1D
ENSG00000132646	1148.72	-1.7371	0.00194514	0.0570688	5111	PCNA	proliferating cell nuclear antigen [Source:HGNC Symbol;Acc:HGNC:8729]
ENSG00000232892	30.7975	-3.97108	0.00197568	0.0571622	101928404	RGS5-AS1	RGS5 antisense RNA 1 [Source:HGNC Symbol;Acc:HGNC:40504]
ENSG00000077935	72.1347	-2.43482	0.00197684	0.0571622	27127	SMC1B	structural maintenance of chromosomes 1B [Source:HGNC Symbol;Acc:HGNC:11112]
ENSG00000167325	1274.1	-1.30336	0.00198928	0.0572898	6240	RRM1	ribonucleotide reductase catalytic subunit M1 [Source:HGNC Symbol;Acc:HGNC:10451]
ENSG00000188477	8.94657	-6.45807	0.00198465	0.0572898	NA	NA	NA
ENSG00000279164	31.9639	3.57418	0.00198737	0.0572898	NA	AL118508.2	TEC
ENSG00000088340	62.9713	-2.45418	0.0019878	0.0572898	NA	FER1L4	fer-1 like family member 4 (pseudogene) [Source:HGNC Symbol;Acc:HGNC:15801]
ENSG00000068912	1313	-0.508887	0.0019967	0.0573876	27248	ERLEC1	endoplasmic reticulum lectin 1 [Source:HGNC Symbol;Acc:HGNC:25222]
ENSG00000249459	179.88	-1.58204	0.00199608	0.0573876	729288	ZNF286B	zinc finger protein 286B (pseudogene) [Source:HGNC Symbol;Acc:HGNC:33241]
ENSG00000272515	20.5383	-4.60308	0.00200675	0.0575025	NA	AL355578.1	novel transcript
ENSG00000184206	24.0325	-2.28354	0.00200493	0.0575025	643707	GOLGA6L4	golgin A6 family like 4 [Source:HGNC Symbol;Acc:HGNC:27256]
ENSG00000269834	148.982	-1.87491	0.0020041	0.0575025	NA	ZNF528-AS1	ZNF528 antisense RNA 1 [Source:HGNC Symbol;Acc:HGNC:51305]
ENSG00000019144	268.355	-1.76411	0.00202042	0.0577278	23187	PHLDB1	pleckstrin homology like domain family B member 1 [Source:HGNC Symbol;Acc:HGNC:23697]
ENSG00000230793	31.8709	-1.67589	0.00202067	0.0577278	NA	SMARCE1P5	SWI/SNF related, matrix associated, actin dependent regulator of chromatin, subfamily e, member 1 pseudogene 5 [Source:HGNC Symbol;Acc:HGNC:39734]
ENSG00000105011	294.154	-2.20165	0.00201665	0.0577278	55723	ASF1B	anti-silencing function 1B histone chaperone [Source:HGNC Symbol;Acc:HGNC:20996]
ENSG00000134215	701.599	1.27243	0.00202341	0.0577482	10451	VAV3	vav guanine nucleotide exchange factor 3 [Source:HGNC Symbol;Acc:HGNC:12659]
ENSG00000173114	69.6303	-3.13613	0.00203093	0.057847	54674	LRRN3	leucine rich repeat neuronal 3 [Source:HGNC Symbol;Acc:HGNC:17200]
ENSG00000160194	922.598	-0.886193	0.00203029	0.057847	4731	NDUFV3	NADH:ubiquinone oxidoreductase subunit V3 [Source:HGNC Symbol;Acc:HGNC:7719]
ENSG00000254926	11.0319	-4.36086	0.00203476	0.0578985	NA	AP000445.2	glycine-N-acyltransferase (GLYAT) pseudogene
ENSG00000274605	124.705	-1.87258	0.00203928	0.0579692	105370333	PCCA-DT	PCCA divergent transcript [Source:HGNC Symbol;Acc:HGNC:53266]
ENSG00000185187	1525.05	0.593992	0.00204224	0.0579954	59307	SIGIRR	single Ig and TIR domain containing [Source:HGNC Symbol;Acc:HGNC:30575]
ENSG00000273374	11.2772	-4.79643	0.00204921	0.0581356	NA	AC069222.1	novel transcript
ENSG00000187695	53.4163	-1.88182	0.00205674	0.0582912	NA	NA	NA
ENSG00000234134	16.4896	-1.84204	0.00206022	0.0583266	NA	AL158835.2	novel transcript
ENSG00000198553	20.1908	-1.81181	0.00206207	0.0583266	283518	KCNRG	potassium channel regulator [Source:HGNC Symbol;Acc:HGNC:18893]
ENSG00000227630	43.3559	-3.76179	0.00206738	0.0584188	100506810	LINC01132	long intergenic non-protein coding RNA 1132 [Source:HGNC Symbol;Acc:HGNC:49444]
ENSG00000158865	47.1217	-2.99816	0.00207442	0.0585597	115584	SLC5A11	solute carrier family 5 member 11 [Source:HGNC Symbol;Acc:HGNC:23091]
ENSG00000226334	49.8511	1.63918	0.00207967	0.05865	NA	AL359182.1	novel transcript
ENSG00000213452	15.6841	-3.9963	0.00208381	0.0586962	NA	AKR1B1P2	aldo-keto reductase family 1 member B1 pseudogene 2 [Source:HGNC Symbol;Acc:HGNC:425]
ENSG00000257894	18.7059	-3.60873	0.00208748	0.0586962	NA	AC027288.3	novel transcript
ENSG00000162039	34.988	-3.34952	0.00208744	0.0586962	254528	MEIOB	meiosis specific with OB-fold [Source:HGNC Symbol;Acc:HGNC:28569]
ENSG00000159374	81.0726	-1.95947	0.00210838	0.0587055	130951	M1AP	meiosis 1 associated protein [Source:HGNC Symbol;Acc:HGNC:25183]
ENSG00000176407	535.335	1.35819	0.00210753	0.0587055	56888	KCMF1	potassium channel modulatory factor 1 [Source:HGNC Symbol;Acc:HGNC:20589]
ENSG00000144868	85.852	-2.55549	0.00210395	0.0587055	66000	TMEM108	transmembrane protein 108 [Source:HGNC Symbol;Acc:HGNC:28451]
ENSG00000269985	15.0804	-4.46327	0.00209947	0.0587055	101927972	AL021328.1	novel transcript, antisense to FARS2
ENSG00000225381	9.2161	-6.47238	0.00210284	0.0587055	NA	RPS5P7	RPS5 pseudogene 7 [Source:HGNC Symbol;Acc:HGNC:36881]
ENSG00000137693	27.9913	-3.46699	0.00209616	0.0587055	10413	YAP1	Yes1 associated transcriptional regulator [Source:HGNC Symbol;Acc:HGNC:16262]
ENSG00000148832	130.245	1.81557	0.00210439	0.0587055	196743	PAOX	polyamine oxidase [Source:HGNC Symbol;Acc:HGNC:20837]
ENSG00000131747	477.456	-1.75649	0.00209448	0.0587055	7153	TOP2A	DNA topoisomerase II alpha [Source:HGNC Symbol;Acc:HGNC:11989]
ENSG00000101421	79.9067	1.29479	0.00209731	0.0587055	128866	CHMP4B	charged multivesicular body protein 4B [Source:HGNC Symbol;Acc:HGNC:16171]
ENSG00000161133	30.112	-3.01962	0.00209875	0.0587055	373856	USP41	ubiquitin specific peptidase 41 [Source:HGNC Symbol;Acc:HGNC:20070]
ENSG00000143921	30.1372	-4.80278	0.00212151	0.0587844	64241	ABCG8	ATP binding cassette subfamily G member 8 [Source:HGNC Symbol;Acc:HGNC:13887]
ENSG00000232548	10.0287	-6.5511	0.00211729	0.0587844	101928031	LINC01809	long intergenic non-protein coding RNA 1809 [Source:HGNC Symbol;Acc:HGNC:52612]
ENSG00000232310	33.2791	-2.70885	0.00212067	0.0587844	NA	AL078590.2	novel transcript
ENSG00000051180	295.66	-1.89431	0.00212094	0.0587844	5888	RAD51	RAD51 recombinase [Source:HGNC Symbol;Acc:HGNC:9817]
ENSG00000099937	58.0655	-2.45028	0.00212081	0.0587844	3053	SERPIND1	serpin family D member 1 [Source:HGNC Symbol;Acc:HGNC:4838]
ENSG00000261326	83.2221	-2.8638	0.00212592	0.0587925	NA	LINC01355	long intergenic non-protein coding RNA 1355 [Source:HGNC Symbol;Acc:HGNC:50584]
ENSG00000116785	18.4765	-2.64876	0.00212489	0.0587925	10878	CFHR3	complement factor H related 3 [Source:HGNC Symbol;Acc:HGNC:16980]
ENSG00000180178	26.5402	-3.97605	0.00213154	0.0588404	NA	FAR2P1	fatty acyl-CoA reductase 2 pseudogene 1 [Source:HGNC Symbol;Acc:HGNC:49284]
ENSG00000187244	111.668	-2.02414	0.00213178	0.0588404	4059	BCAM	basal cell adhesion molecule (Lutheran blood group) [Source:HGNC Symbol;Acc:HGNC:6722]
ENSG00000229985	9.16732	-5.49355	0.0021377	0.0589467	NA	AL590640.2	ribosomal protein L18a (RPL18A) pseudogene
ENSG00000220132	84.0786	-4.60607	0.00214233	0.0589635	NA	CPSF1P2	CPSF1 pseudogene 2 [Source:HGNC Symbol;Acc:HGNC:54959]
ENSG00000093009	409.83	-2.14543	0.00214244	0.0589635	8318	CDC45	cell division cycle 45 [Source:HGNC Symbol;Acc:HGNC:1739]
ENSG00000142549	22.9912	-3.12148	0.00214659	0.059021	402665	IGLON5	IgLON family member 5 [Source:HGNC Symbol;Acc:HGNC:34550]
ENSG00000230005	14.9315	-7.13876	0.00214943	0.0590248	NA	SNAP47-AS1	SNAP47 antisense RNA 1 [Source:HGNC Symbol;Acc:HGNC:41501]
ENSG00000185875	294.656	-2.32959	0.00215294	0.0590248	79896	THNSL1	threonine synthase like 1 [Source:HGNC Symbol;Acc:HGNC:26160]
ENSG00000108001	45.1903	-2.52382	0.00215152	0.0590248	253738	EBF3	EBF transcription factor 3 [Source:HGNC Symbol;Acc:HGNC:19087]
ENSG00000111344	26.0825	-2.89442	0.00216463	0.0592885	8437	RASAL1	RAS protein activator like 1 [Source:HGNC Symbol;Acc:HGNC:9873]
ENSG00000109790	382.393	1.44506	0.00217693	0.0595681	51088	KLHL5	kelch like family member 5 [Source:HGNC Symbol;Acc:HGNC:6356]
ENSG00000122515	559.106	0.558025	0.0021921	0.0598983	83637	ZMIZ2	zinc finger MIZ-type containing 2 [Source:HGNC Symbol;Acc:HGNC:22229]
ENSG00000136842	167.235	1.88679	0.00219529	0.0598983	7111	TMOD1	tropomodulin 1 [Source:HGNC Symbol;Acc:HGNC:11871]
ENSG00000064115	2124.9	1.65142	0.00219376	0.0598983	51768	TM7SF3	transmembrane 7 superfamily member 3 [Source:HGNC Symbol;Acc:HGNC:23049]
ENSG00000260494	15.2383	-3.14083	0.00220414	0.0600823	NA	AC002310.3	ribosomal protein L7 (RPL7) pseudogene
ENSG00000248626	77.2596	-1.85727	0.0022118	0.0601822	NA	GAPDHP40	glyceraldehyde 3 phosphate dehydrogenase pseudogene 40 [Source:HGNC Symbol;Acc:HGNC:37797]
ENSG00000146410	92.1891	-2.14807	0.00221268	0.0601822	113115	MTFR2	mitochondrial fission regulator 2 [Source:HGNC Symbol;Acc:HGNC:21115]
ENSG00000275591	41.6707	-2.92954	0.00221413	0.0601822	389610	XKR5	XK related 5 [Source:HGNC Symbol;Acc:HGNC:20782]
ENSG00000234363	20.7441	-4.40106	0.00222027	0.0602917	NA	PPIAP27	peptidylprolyl isomerase A pseudogene 27 [Source:HGNC Symbol;Acc:HGNC:42646]
ENSG00000158156	338.935	2.06739	0.00223307	0.0605601	55113	XKR8	XK related 8 [Source:HGNC Symbol;Acc:HGNC:25508]
ENSG00000163808	181.325	-1.60599	0.00223622	0.0605601	56992	KIF15	kinesin family member 15 [Source:HGNC Symbol;Acc:HGNC:17273]
ENSG00000267676	26.966	-1.64765	0.00223652	0.0605601	NA	THA1P	threonine aldolase 1, pseudogene [Source:HGNC Symbol;Acc:HGNC:18004]
ENSG00000107036	502.821	1.35101	0.00224221	0.0606567	57589	RIC1	RIC1 homolog, RAB6A GEF complex partner 1 [Source:HGNC Symbol;Acc:HGNC:17686]
ENSG00000132639	45.5802	-2.84164	0.00224537	0.0606845	6616	SNAP25	synaptosome associated protein 25 [Source:HGNC Symbol;Acc:HGNC:11132]
ENSG00000154743	551.073	-1.6096	0.00224924	0.0607292	80746	TSEN2	tRNA splicing endonuclease subunit 2 [Source:HGNC Symbol;Acc:HGNC:28422]
ENSG00000272758	58.5647	-1.44808	0.00225979	0.0607292	NA	AC083798.2	novel transcript, antisense to KPNA1
ENSG00000280997	13.9154	-7.02713	0.00225807	0.0607292	101805488	CCAT2	colon cancer associated transcript 2 [Source:HGNC Symbol;Acc:HGNC:47044]
ENSG00000149403	55.8718	-2.96437	0.00225386	0.0607292	2900	GRIK4	glutamate ionotropic receptor kainate type subunit 4 [Source:HGNC Symbol;Acc:HGNC:4582]
ENSG00000197905	75.2083	-2.88758	0.00225877	0.0607292	7004	TEAD4	TEA domain transcription factor 4 [Source:HGNC Symbol;Acc:HGNC:11717]
ENSG00000132612	476.984	1.35982	0.00225169	0.0607292	27183	VPS4A	vacuolar protein sorting 4 homolog A [Source:HGNC Symbol;Acc:HGNC:13488]
ENSG00000116885	135.493	-1.7372	0.00227202	0.0608288	127700	OSCP1	organic solute carrier partner 1 [Source:HGNC Symbol;Acc:HGNC:29971]
ENSG00000137992	514.571	-1.38319	0.00226853	0.0608288	1629	DBT	dihydrolipoamide branched chain transacylase E2 [Source:HGNC Symbol;Acc:HGNC:2698]
ENSG00000225384	16.4573	-7.26698	0.00226754	0.0608288	NA	AL606662.1	pseudogene similar to part of poly(A) polymerase alpha (PAPOLA)
ENSG00000166188	151.084	2.50077	0.0022701	0.0608288	57567	ZNF319	zinc finger protein 319 [Source:HGNC Symbol;Acc:HGNC:13644]
ENSG00000255384	32.6877	-3.20723	0.00227842	0.0608823	NA	AP001267.2	novel transcript
ENSG00000182446	826.648	0.887115	0.00228042	0.0608823	55666	NPLOC4	NPL4 homolog, ubiquitin recognition factor [Source:HGNC Symbol;Acc:HGNC:18261]
ENSG00000081138	427.481	-2.38026	0.00227949	0.0608823	1005	CDH7	cadherin 7 [Source:HGNC Symbol;Acc:HGNC:1766]
ENSG00000213962	12.8788	-4.09286	0.00228723	0.0610071	NA	API5P2	apoptosis inhibitor 5 pseudogene 2 [Source:HGNC Symbol;Acc:HGNC:39070]
ENSG00000249675	9.51959	-6.04999	0.00229223	0.0610264	NA	AC097487.1	novel transcript
ENSG00000260267	168.245	-0.953368	0.00229056	0.0610264	NA	AC026471.1	novel transcript, antisense to ARMC5
ENSG00000203910	10.9516	-3.48803	0.00229915	0.0610397	388649	C1orf146	chromosome 1 open reading frame 146 [Source:HGNC Symbol;Acc:HGNC:24032]
ENSG00000196428	518.312	1.53115	0.00229875	0.0610397	9819	TSC22D2	TSC22 domain family member 2 [Source:HGNC Symbol;Acc:HGNC:29095]
ENSG00000256235	4555.67	0.724652	0.00229492	0.0610397	85027	SMIM3	small integral membrane protein 3 [Source:HGNC Symbol;Acc:HGNC:30248]
ENSG00000231655	18.3806	-2.34563	0.00230578	0.0611145	NA	EMP2P1	EMP2 pseudogene 1 [Source:HGNC Symbol;Acc:HGNC:54651]
ENSG00000116096	11.6454	4.11547	0.00230839	0.0611145	6697	SPR	sepiapterin reductase [Source:HGNC Symbol;Acc:HGNC:11257]
ENSG00000100211	233.603	-1.07669	0.00230773	0.0611145	25776	CBY1	chibby family member 1, beta catenin antagonist [Source:HGNC Symbol;Acc:HGNC:1307]
ENSG00000226773	17.2914	-5.50493	0.00231261	0.0611696	NA	AL663109.1	zinc finger pseudogene
ENSG00000151553	655.637	1.36286	0.00231481	0.0611711	57700	FAM160B1	family with sequence similarity 160 member B1 [Source:HGNC Symbol;Acc:HGNC:29320]
ENSG00000103994	3471.73	0.53972	0.00231756	0.061187	64397	ZNF106	zinc finger protein 106 [Source:HGNC Symbol;Acc:HGNC:12886]
ENSG00000084710	142.189	-3.23708	0.00232547	0.0612333	22979	EFR3B	EFR3 homolog B [Source:HGNC Symbol;Acc:HGNC:29155]
ENSG00000166793	39.9507	-1.84926	0.00232435	0.0612333	219539	YPEL4	yippee like 4 [Source:HGNC Symbol;Acc:HGNC:18328]
ENSG00000108176	120.546	-2.02362	0.00232575	0.0612333	56521	DNAJC12	DnaJ heat shock protein family (Hsp40) member C12 [Source:HGNC Symbol;Acc:HGNC:28908]
ENSG00000253656	18.5224	-4.30438	0.0023308	0.0613097	NA	AC090987.1	novel transcript
ENSG00000196776	3520.21	1.07575	0.00233645	0.0614018	961	CD47	CD47 molecule [Source:HGNC Symbol;Acc:HGNC:1682]
ENSG00000224358	32.5206	-2.38303	0.00235024	0.0614164	NA	TMCO1-AS1	TMCO1 antisense RNA 1 [Source:HGNC Symbol;Acc:HGNC:54046]
ENSG00000224810	17.2073	-4.68917	0.00235637	0.0614164	NA	AL355482.1	novel transcript (LOC149157)
ENSG00000206199	53.1339	-3.29343	0.00234519	0.0614164	389161	ANKUB1	ankyrin repeat and ubiquitin domain containing 1 [Source:HGNC Symbol;Acc:HGNC:29642]
ENSG00000260484	14.8306	-6.76448	0.00234234	0.0614164	NA	AC131902.1	novel transcript
ENSG00000265763	14.81	-4.10535	0.00235247	0.0614164	118738	ZNF488	zinc finger protein 488 [Source:HGNC Symbol;Acc:HGNC:23535]
ENSG00000110848	4840.56	1.34055	0.00235063	0.0614164	969	CD69	CD69 molecule [Source:HGNC Symbol;Acc:HGNC:1694]
ENSG00000161800	292.645	-1.49991	0.00235442	0.0614164	29127	RACGAP1	Rac GTPase activating protein 1 [Source:HGNC Symbol;Acc:HGNC:9804]
ENSG00000183273	46.3784	-3.82569	0.00234426	0.0614164	160777	CCDC60	coiled-coil domain containing 60 [Source:HGNC Symbol;Acc:HGNC:28610]
ENSG00000258754	71.4414	-4.06852	0.00234683	0.0614164	105369203	LINC01579	long intergenic non-protein coding RNA 1579 [Source:HGNC Symbol;Acc:HGNC:27519]
ENSG00000197562	185.945	1.26039	0.00235911	0.0614315	57799	RAB40C	RAB40C, member RAS oncogene family [Source:HGNC Symbol;Acc:HGNC:18285]
ENSG00000272933	46.7209	1.24723	0.0023621	0.0614533	NA	AL391121.1	novel transcript
ENSG00000157214	48.843	-3.07857	0.00237113	0.0616321	261729	STEAP2	STEAP2 metalloreductase [Source:HGNC Symbol;Acc:HGNC:17885]
ENSG00000143199	82.9519	-2.8449	0.00238525	0.0617755	55811	ADCY10	adenylate cyclase 10 [Source:HGNC Symbol;Acc:HGNC:21285]
ENSG00000227523	31.6163	2.23229	0.0023853	0.0617755	NA	RPS20P15	ribosomal protein S20 pseudogene 15 [Source:HGNC Symbol;Acc:HGNC:36340]
ENSG00000255107	20.7046	-2.95004	0.00238503	0.0617755	NA	AC079089.2	BAG family molecular chaperone regulator 4 (BAG4) pseudogene
ENSG00000184857	150.964	-1.76863	0.00238294	0.0617755	25880	TMEM186	transmembrane protein 186 [Source:HGNC Symbol;Acc:HGNC:24530]
ENSG00000125827	882.85	1.43559	0.00238885	0.0618113	56255	TMX4	thioredoxin related transmembrane protein 4 [Source:HGNC Symbol;Acc:HGNC:25237]
ENSG00000232048	9.31286	-5.95827	0.00240314	0.0621247	NA	HNRNPCP9	heterogeneous nuclear ribonucleoprotein C pseudogene 9 [Source:HGNC Symbol;Acc:HGNC:48820]
ENSG00000028137	2340.02	2.36239	0.00242116	0.0622923	7133	TNFRSF1B	TNF receptor superfamily member 1B [Source:HGNC Symbol;Acc:HGNC:11917]
ENSG00000215838	45.7773	-2.78902	0.0024273	0.0622923	440700	AL451074.1	carbonic anhydrase XIV (CA14) pseudogene
ENSG00000091513	101.013	-2.98389	0.0024311	0.0622923	7018	TF	transferrin [Source:HGNC Symbol;Acc:HGNC:11740]
ENSG00000237799	15.1826	-5.83733	0.00243157	0.0622923	NA	CICP11	capicua transcriptional repressor pseudogene 11 [Source:HGNC Symbol;Acc:HGNC:37903]
ENSG00000182195	673.781	-1.51669	0.00243332	0.0622923	23641	LDOC1	LDOC1 regulator of NFKB signaling [Source:HGNC Symbol;Acc:HGNC:6548]
ENSG00000147439	589.941	0.53044	0.0024203	0.0622923	55909	BIN3	bridging integrator 3 [Source:HGNC Symbol;Acc:HGNC:1054]
ENSG00000118096	466.111	-1.15154	0.00243364	0.0622923	56912	IFT46	intraflagellar transport 46 [Source:HGNC Symbol;Acc:HGNC:26146]
ENSG00000140043	172.891	-1.48731	0.00241368	0.0622923	145482	PTGR2	prostaglandin reductase 2 [Source:HGNC Symbol;Acc:HGNC:20149]
ENSG00000198053	403.034	1.54638	0.00242972	0.0622923	140885	SIRPA	signal regulatory protein alpha [Source:HGNC Symbol;Acc:HGNC:9662]
ENSG00000128000	197.739	-1.84253	0.00242827	0.0622923	163131	ZNF780B	zinc finger protein 780B [Source:HGNC Symbol;Acc:HGNC:33109]
ENSG00000100336	600.391	-2.37159	0.00242209	0.0622923	80832	APOL4	apolipoprotein L4 [Source:HGNC Symbol;Acc:HGNC:14867]
ENSG00000206384	127.482	-2.79531	0.00243652	0.0623104	131873	COL6A6	collagen type VI alpha 6 chain [Source:HGNC Symbol;Acc:HGNC:27023]
ENSG00000236852	11.8199	-1.8658	0.00244148	0.0623814	NA	SSBL2P	SSB like 2, pseudogene [Source:HGNC Symbol;Acc:HGNC:54972]
ENSG00000227516	24.3482	-2.52502	0.00244994	0.0624298	NA	AL160163.1	novel transcript
ENSG00000122335	602.324	-0.830926	0.00244812	0.0624298	84947	SERAC1	serine active site containing 1 [Source:HGNC Symbol;Acc:HGNC:21061]
ENSG00000279652	45.0209	-2.43006	0.00244761	0.0624298	NA	Z82217.1	novel transcript
ENSG00000197362	184.455	-2.32347	0.00245585	0.0624927	136051	ZNF786	zinc finger protein 786 [Source:HGNC Symbol;Acc:HGNC:21806]
ENSG00000151572	31.2827	-3.86322	0.00246117	0.0624927	121601	ANO4	anoctamin 4 [Source:HGNC Symbol;Acc:HGNC:23837]
ENSG00000185559	441.859	-3.61456	0.00246057	0.0624927	8788	DLK1	delta like non-canonical Notch ligand 1 [Source:HGNC Symbol;Acc:HGNC:2907]
ENSG00000090565	78.5427	-1.27177	0.00245786	0.0624927	9727	RAB11FIP3	RAB11 family interacting protein 3 [Source:HGNC Symbol;Acc:HGNC:17224]
ENSG00000269055	10.0724	-6.44768	0.00247499	0.0627877	NA	BNIP3P18	BCL2 interacting protein 3 pseudogene 18 [Source:HGNC Symbol;Acc:HGNC:49698]
ENSG00000223707	12.5737	-5.89565	0.00247918	0.0628382	NA	SFR1P2	SFR1 pseudogene 2 [Source:HGNC Symbol;Acc:HGNC:51532]
ENSG00000187097	482.352	-0.92037	0.00248211	0.0628567	957	ENTPD5	ectonucleoside triphosphate diphosphohydrolase 5 (inactive) [Source:HGNC Symbol;Acc:HGNC:3367]
ENSG00000124831	4226.08	0.800248	0.0024955	0.0630612	9208	LRRFIP1	LRR binding FLII interacting protein 1 [Source:HGNC Symbol;Acc:HGNC:6702]
ENSG00000172769	12.6984	-5.925	0.00249682	0.0630612	441608	OR5B3	olfactory receptor family 5 subfamily B member 3 [Source:HGNC Symbol;Acc:HGNC:8324]
ENSG00000227264	21.568	-5.15319	0.00249241	0.0630612	NA	ACTR3BP5	ACTR3B pseudogene 5 [Source:HGNC Symbol;Acc:HGNC:38682]
ENSG00000134258	17.1503	-4.9254	0.00250895	0.0631715	79679	VTCN1	V-set domain containing T cell activation inhibitor 1 [Source:HGNC Symbol;Acc:HGNC:28873]
ENSG00000147100	197.13	-2.13739	0.00251317	0.0631715	6567	SLC16A2	solute carrier family 16 member 2 [Source:HGNC Symbol;Acc:HGNC:10923]
ENSG00000261645	75.7129	-1.39116	0.00251447	0.0631715	101929222	DISC1FP1	DISC1 fusion partner 1 [Source:HGNC Symbol;Acc:HGNC:33625]
ENSG00000151892	68.9642	-3.70061	0.00251221	0.0631715	2674	GFRA1	GDNF family receptor alpha 1 [Source:HGNC Symbol;Acc:HGNC:4243]
ENSG00000151006	9.38542	-3.13041	0.00250449	0.0631715	339105	PRSS53	serine protease 53 [Source:HGNC Symbol;Acc:HGNC:34407]
ENSG00000267493	11.1092	4.64412	0.00251051	0.0631715	148046	CIRBP-AS1	CIRBP antisense RNA 1 [Source:HGNC Symbol;Acc:HGNC:28588]
ENSG00000196922	326.532	-1.53852	0.0025305	0.0634088	286101	ZNF252P	zinc finger protein 252, pseudogene [Source:HGNC Symbol;Acc:HGNC:13046]
ENSG00000120658	66.5965	-2.3165	0.00253058	0.0634088	55068	ENOX1	ecto-NOX disulfide-thiol exchanger 1 [Source:HGNC Symbol;Acc:HGNC:25474]
ENSG00000236608	30.697	-2.1116	0.00252921	0.0634088	NA	EIF4A1P6	eukaryotic translation initiation factor 4A1 pseudogene 6 [Source:HGNC Symbol;Acc:HGNC:37925]
ENSG00000202517	29.825	-2.80405	0.00253373	0.0634211	NA	AC099331.1
ENSG00000212452	12.2892	-1.67406	0.00253551	0.0634211	692109	SNORD69	small nucleolar RNA, C/D box 69 [Source:HGNC Symbol;Acc:HGNC:32730]
ENSG00000002586	8137.87	0.550037	0.00253792	0.063422	4267	CD99	CD99 molecule (Xg blood group) [Source:HGNC Symbol;Acc:HGNC:7082]
ENSG00000103257	580.73	1.36276	0.00253999	0.063422	8140	SLC7A5	solute carrier family 7 member 5 [Source:HGNC Symbol;Acc:HGNC:11063]
ENSG00000265813	43.5124	-3.65716	0.00254244	0.0634277	NA	RN7SL300P	RNA, 7SL, cytoplasmic 300, pseudogene [Source:HGNC Symbol;Acc:HGNC:46316]
ENSG00000158042	321.861	-1.849	0.00254781	0.0635061	63875	MRPL17	mitochondrial ribosomal protein L17 [Source:HGNC Symbol;Acc:HGNC:14053]
ENSG00000260411	11.8265	-5.54669	0.00256231	0.0638118	NA	NA	NA
ENSG00000254898	13.0858	-3.67319	0.00257187	0.0639383	NA	AC087362.1	novel transcript, antisense to NSD3
ENSG00000147689	259.502	-2.65834	0.00257118	0.0639383	84985	FAM83A	family with sequence similarity 83 member A [Source:HGNC Symbol;Acc:HGNC:28210]
ENSG00000233937	60.3986	-1.52091	0.0025743	0.063943	101928649	CTC-338M12.4	uncharacterized LOC101928649 [Source:NCBI gene (formerly Entrezgene);Acc:101928649]
ENSG00000144158	53.8266	-0.887248	0.00259367	0.0642564	NA	SNRPA1P1	SNRPA1 pseudogene 1 [Source:HGNC Symbol;Acc:HGNC:54744]
ENSG00000138663	1669.1	-0.625951	0.00259199	0.0642564	51138	COPS4	COP9 signalosome subunit 4 [Source:HGNC Symbol;Acc:HGNC:16702]
ENSG00000110675	27.412	-3.03633	0.00259067	0.0642564	55531	ELMOD1	ELMO domain containing 1 [Source:HGNC Symbol;Acc:HGNC:25334]
ENSG00000225703	52.7549	-2.45829	0.00260163	0.0643977	NA	AC114737.1	novel transcript
ENSG00000279019	28.9706	-3.63484	0.00261209	0.0646005	NA	AC009090.4	TEC
ENSG00000277534	19.2185	-2.53629	0.00261755	0.0646796	NA	AC007996.1	novel transcript, sense intronic to KCTD1
ENSG00000259169	40.0014	-1.8723	0.00262787	0.0648222	NA	GNRHR2P1	GNRHR2 pseudogene 1 [Source:HGNC Symbol;Acc:HGNC:39424]
ENSG00000108511	30.6353	-1.85849	0.00262648	0.0648222	3216	HOXB6	homeobox B6 [Source:HGNC Symbol;Acc:HGNC:5117]
ENSG00000164627	119.333	-1.68798	0.0026337	0.0648541	221458	KIF6	kinesin family member 6 [Source:HGNC Symbol;Acc:HGNC:21202]
ENSG00000149201	46.0162	-2.88733	0.00263319	0.0648541	60494	CCDC81	coiled-coil domain containing 81 [Source:HGNC Symbol;Acc:HGNC:26281]
ENSG00000272335	83.0492	-3.08278	0.00263845	0.064915	NA	AC093297.2	novel transcript
ENSG00000223905	15.1998	-4.07468	0.00264679	0.065064	NA	AC103592.1	peroxiredoxin 5 (PRDX5) pseudogene
ENSG00000071073	758.651	1.35501	0.00265619	0.0650809	11320	MGAT4A	alpha-1,3-mannosyl-glycoprotein 4-beta-N-acetylglucosaminyltransferase A [Source:HGNC Symbol;Acc:HGNC:7047]
ENSG00000226329	49.2287	-2.60076	0.00265058	0.0650809	NA	AC005682.1	solute carrier family 40 (iron-regulated transporter), member 1 (SLC40A1) pseudogene
ENSG00000139985	19.2321	-4.56757	0.0026604	0.0650809	8747	ADAM21	ADAM metallopeptidase domain 21 [Source:HGNC Symbol;Acc:HGNC:200]
ENSG00000176903	198.966	1.57782	0.00266116	0.0650809	9240	PNMA1	PNMA family member 1 [Source:HGNC Symbol;Acc:HGNC:9158]
ENSG00000207133	9.91664	-4.8577	0.00265934	0.0650809	NA	SNORD116-7	small nucleolar RNA, C/D box 116-7 [Source:HGNC Symbol;Acc:HGNC:33073]
ENSG00000272079	60.9185	-1.59698	0.00265333	0.0650809	NA	AC004233.2	novel transcript
ENSG00000226642	69.202	-4.86665	0.00266803	0.0650821	NA	ACTG1P12	actin gamma 1 pseudogene 12 [Source:HGNC Symbol;Acc:HGNC:44496]
ENSG00000203933	15.2061	-6.73279	0.00266528	0.0650821	347487	CXorf66	chromosome X open reading frame 66 [Source:HGNC Symbol;Acc:HGNC:33743]
ENSG00000152207	229.81	-1.22677	0.00267033	0.0650821	57105	CYSLTR2	cysteinyl leukotriene receptor 2 [Source:HGNC Symbol;Acc:HGNC:18274]
ENSG00000005007	247.332	1.10031	0.00266932	0.0650821	5976	UPF1	UPF1 RNA helicase and ATPase [Source:HGNC Symbol;Acc:HGNC:9962]
ENSG00000136715	1440.68	0.53971	0.00268817	0.0651491	79595	SAP130	Sin3A associated protein 130 [Source:HGNC Symbol;Acc:HGNC:29813]
ENSG00000219146	20.7314	-3.21349	0.00268958	0.0651491	NA	RPS4XP8	ribosomal protein S4X pseudogene 8 [Source:HGNC Symbol;Acc:HGNC:36683]
ENSG00000183171	19.4163	-2.41875	0.00269032	0.0651491	NA	BX322650.1	nucleolar protein 11, pseudogene
ENSG00000129292	959.783	1.08358	0.00268702	0.0651491	51105	PHF20L1	PHD finger protein 20 like 1 [Source:HGNC Symbol;Acc:HGNC:24280]
ENSG00000135404	7960.66	0.563501	0.00269134	0.0651491	967	CD63	CD63 molecule [Source:HGNC Symbol;Acc:HGNC:1692]
ENSG00000178081	50.0289	-1.42639	0.00269087	0.0651491	89837	ULK4P3	ULK4 pseudogene 3 [Source:HGNC Symbol;Acc:HGNC:15777]
ENSG00000161921	1403.37	2.2055	0.00268392	0.0651491	58191	CXCL16	C-X-C motif chemokine ligand 16 [Source:HGNC Symbol;Acc:HGNC:16642]
ENSG00000153930	170.337	-2.68814	0.00267667	0.0651491	162282	ANKFN1	ankyrin repeat and fibronectin type III domain containing 1 [Source:HGNC Symbol;Acc:HGNC:26766]
ENSG00000123485	85.7774	-2.00237	0.00269882	0.0652196	55355	HJURP	Holliday junction recognition protein [Source:HGNC Symbol;Acc:HGNC:25444]
ENSG00000139668	2183.71	0.59722	0.00269768	0.0652196	115825	WDFY2	WD repeat and FYVE domain containing 2 [Source:HGNC Symbol;Acc:HGNC:20482]
ENSG00000224773	14.7862	-1.93116	0.00270495	0.0653125	NA	HSPA8P7	heat shock protein family A (Hsp70) member 8 pseudogene 7 [Source:HGNC Symbol;Acc:HGNC:44922]
ENSG00000173442	234.418	1.77406	0.00271925	0.0654915	254102	EHBP1L1	EH domain binding protein 1 like 1 [Source:HGNC Symbol;Acc:HGNC:30682]
ENSG00000118271	18.0864	-3.92323	0.0027189	0.0654915	7276	TTR	transthyretin [Source:HGNC Symbol;Acc:HGNC:12405]
ENSG00000228300	132.706	1.65211	0.00271516	0.0654915	55009	FAM174C	family with sequence similarity 174 member C [Source:HGNC Symbol;Acc:HGNC:26073]
ENSG00000255829	18.361	-3.99001	0.0027222	0.0655073	NA	AC092490.2	novel transcript
ENSG00000170088	570.765	-0.792419	0.00273802	0.0657225	201931	TMEM192	transmembrane protein 192 [Source:HGNC Symbol;Acc:HGNC:26775]
ENSG00000236494	23.9171	-4.69786	0.00273806	0.0657225	NA	AC008080.4	novel transcript
ENSG00000224136	24.9041	-5.52128	0.00273493	0.0657225	NA	AC007568.1	splicing factor, arginine/serine-rich 3 (SFRS3) pseudogene
ENSG00000165816	152.158	-2.23709	0.00274444	0.0658203	340706	VWA2	von Willebrand factor A domain containing 2 [Source:HGNC Symbol;Acc:HGNC:24709]
ENSG00000174599	25.1771	-2.95307	0.00274837	0.0658594	133022	TRAM1L1	translocation associated membrane protein 1 like 1 [Source:HGNC Symbol;Acc:HGNC:28371]
ENSG00000229663	25.8384	-5.01236	0.00275106	0.0658686	NA	DPY19L4P1	DPY19L4 pseudogene 1 [Source:HGNC Symbol;Acc:HGNC:53907]
ENSG00000162391	22.8491	-1.92365	0.00276028	0.0659351	338094	FAM151A	family with sequence similarity 151 member A [Source:HGNC Symbol;Acc:HGNC:25032]
ENSG00000218730	14.3516	7.68841	0.00276077	0.0659351	NA	AL117342.1	A kinase (PRKA) interacting protein 1 (AKIP1) pseudogene
ENSG00000185811	2123.69	0.867713	0.00275974	0.0659351	10320	IKZF1	IKAROS family zinc finger 1 [Source:HGNC Symbol;Acc:HGNC:13176]
ENSG00000141510	1475.6	-0.685457	0.00277106	0.0661254	7157	TP53	tumor protein p53 [Source:HGNC Symbol;Acc:HGNC:11998]
ENSG00000229886	23.3298	-2.65944	0.00278652	0.0662728	NA	AC068533.2	novel pseudogene similar to part of CGRP receptor component (CRCP)
ENSG00000261799	235.977	-1.92357	0.00278344	0.0662728	NA	AC007406.4	novel transcript
ENSG00000179630	138.77	-1.63034	0.00278318	0.0662728	144811	LACC1	laccase domain containing 1 [Source:HGNC Symbol;Acc:HGNC:26789]
ENSG00000166396	24.1838	-3.40523	0.00278628	0.0662728	8710	SERPINB7	serpin family B member 7 [Source:HGNC Symbol;Acc:HGNC:13902]
ENSG00000233337	10.9825	-3.18391	0.00279035	0.0663085	NA	UBE2FP3	UBE2F pseudogene 3 [Source:HGNC Symbol;Acc:HGNC:44537]
ENSG00000271426	37.539	-2.63524	0.00279374	0.0663338	NA	AL109983.1	coiled-coil domain containing 84 (CCDC84) pseudogene
ENSG00000197747	3347.27	1.0111	0.00280337	0.0663721	6281	S100A10	S100 calcium binding protein A10 [Source:HGNC Symbol;Acc:HGNC:10487]
ENSG00000163380	86.175	-2.15767	0.00279855	0.0663721	56203	LMOD3	leiomodin 3 [Source:HGNC Symbol;Acc:HGNC:6649]
ENSG00000273024	27.4822	-1.53068	0.00280445	0.0663721	NA	INTS4P2	integrator complex subunit 4 pseudogene 2 [Source:HGNC Symbol;Acc:HGNC:22351]
ENSG00000090447	112.677	-1.12323	0.00280673	0.0663721	7023	TFAP4	transcription factor AP-4 [Source:HGNC Symbol;Acc:HGNC:11745]
ENSG00000263818	49.4006	-3.44347	0.00280698	0.0663721	100131347	RDM1P5	RDM1 pseudogene 5 [Source:HGNC Symbol;Acc:HGNC:53921]
ENSG00000155980	256.046	-1.93591	0.00281558	0.0665205	3798	KIF5A	kinesin family member 5A [Source:HGNC Symbol;Acc:HGNC:6323]
ENSG00000164930	258.794	-1.82185	0.00282434	0.0666721	8323	FZD6	frizzled class receptor 6 [Source:HGNC Symbol;Acc:HGNC:4044]
ENSG00000158604	4716.91	0.567183	0.00283192	0.0667958	222068	TMED4	transmembrane p24 trafficking protein 4 [Source:HGNC Symbol;Acc:HGNC:22301]
ENSG00000164975	471.896	-1.72351	0.002837	0.0668568	6619	SNAPC3	small nuclear RNA activating complex polypeptide 3 [Source:HGNC Symbol;Acc:HGNC:11136]
ENSG00000089639	1225.81	1.57869	0.00283919	0.0668568	51291	GMIP	GEM interacting protein [Source:HGNC Symbol;Acc:HGNC:24852]
ENSG00000242242	9.7568	-4.2496	0.00284613	0.0669649	NA	NECTIN3-AS1	NECTIN3 antisense RNA 1 [Source:HGNC Symbol;Acc:HGNC:40813]
ENSG00000236155	48.6839	-2.92856	0.00285537	0.0669857	101928303	ZPLD2P	zona pellucida like domain containing 2, pseudogene [Source:HGNC Symbol;Acc:HGNC:54510]
ENSG00000039139	201.482	-2.39042	0.00286574	0.0669857	1767	DNAH5	dynein axonemal heavy chain 5 [Source:HGNC Symbol;Acc:HGNC:2950]
ENSG00000170091	33.6839	-3.91668	0.002856	0.0669857	51617	NSG2	neuronal vesicle trafficking associated 2 [Source:HGNC Symbol;Acc:HGNC:24955]
ENSG00000106443	819.085	-1.03975	0.00286578	0.0669857	9678	PHF14	PHD finger protein 14 [Source:HGNC Symbol;Acc:HGNC:22203]
ENSG00000233250	12.145	-1.42601	0.00285006	0.0669857	NA	AC233728.1	novel transcript
ENSG00000211802	30.1225	-2.55938	0.00286139	0.0669857	NA	TRAV22	T cell receptor alpha variable 22 [Source:HGNC Symbol;Acc:HGNC:12119]
ENSG00000088881	11.5609	-3.1889	0.00286131	0.0669857	57593	EBF4	EBF family member 4 [Source:HGNC Symbol;Acc:HGNC:29278]
ENSG00000020256	273.611	-1.63005	0.00285996	0.0669857	55734	ZFP64	ZFP64 zinc finger protein [Source:HGNC Symbol;Acc:HGNC:15940]
ENSG00000150527	128.639	-1.35243	0.00287259	0.0670349	4253	MIA2	MIA SH3 domain ER export factor 2 [Source:HGNC Symbol;Acc:HGNC:18432]
ENSG00000248830	10.7459	-3.07113	0.0028717	0.0670349	NA	ZNF807P	zinc finger protein 807, pseudogene [Source:HGNC Symbol;Acc:HGNC:33229]
ENSG00000148948	52.084	-2.97163	0.00287999	0.0671527	57689	LRRC4C	leucine rich repeat containing 4C [Source:HGNC Symbol;Acc:HGNC:29317]
ENSG00000104960	273.374	1.18827	0.00289842	0.0675272	53635	PTOV1	PTOV1 extended AT-hook containing adaptor protein [Source:HGNC Symbol;Acc:HGNC:9632]
ENSG00000146453	56.0392	-2.67387	0.00290459	0.0676141	154197	PNLDC1	PARN like, ribonuclease domain containing 1 [Source:HGNC Symbol;Acc:HGNC:21185]
ENSG00000235955	9.11613	-5.26922	0.00291017	0.0676141	NA	CICP20	capicua transcriptional repressor pseudogene 20 [Source:HGNC Symbol;Acc:HGNC:48830]
ENSG00000254988	10.0091	-2.76476	0.00291097	0.0676141	NA	AP002498.1	novel transcript
ENSG00000128245	900.282	1.38053	0.00291162	0.0676141	7533	YWHAH	tyrosine 3-monooxygenase/tryptophan 5-monooxygenase activation protein eta [Source:HGNC Symbol;Acc:HGNC:12853]
ENSG00000156959	75.0686	-2.91397	0.00292765	0.067699	375323	LHFPL4	LHFPL tetraspan subfamily member 4 [Source:HGNC Symbol;Acc:HGNC:29568]
ENSG00000144791	669.813	0.881053	0.00293465	0.067699	8994	LIMD1	LIM domains containing 1 [Source:HGNC Symbol;Acc:HGNC:6612]
ENSG00000187672	73.627	-2.69281	0.00292865	0.067699	26059	ERC2	ELKS/RAB6-interacting/CAST family member 2 [Source:HGNC Symbol;Acc:HGNC:31922]
ENSG00000280059	13.2356	-4.7693	0.00293532	0.067699	NA	AC093831.2	tec
ENSG00000197261	98.2413	-3.02521	0.00291829	0.067699	135398	C6orf141	chromosome 6 open reading frame 141 [Source:HGNC Symbol;Acc:HGNC:21351]
ENSG00000227892	14.927	-7.00567	0.00293621	0.067699	NA	OR5P4P	olfactory receptor family 5 subfamily P member 4 pseudogene [Source:HGNC Symbol;Acc:HGNC:15295]
ENSG00000110844	76.2303	-1.8045	0.00292702	0.067699	25766	PRPF40B	pre-mRNA processing factor 40 homolog B [Source:HGNC Symbol;Acc:HGNC:25031]
ENSG00000139648	33.7306	-4.47364	0.00293566	0.067699	112802	KRT71	keratin 71 [Source:HGNC Symbol;Acc:HGNC:28927]
ENSG00000258645	12.1056	-1.87195	0.00293663	0.067699	NA	HSPE1P2	heat shock protein family E (Hsp10) member 1 pseudogene 2 [Source:HGNC Symbol;Acc:HGNC:20052]
ENSG00000171914	219.252	-2.16426	0.00294211	0.0677197	83660	TLN2	talin 2 [Source:HGNC Symbol;Acc:HGNC:15447]
ENSG00000141456	438.26	-0.577149	0.00294227	0.0677197	27043	PELP1	proline, glutamate and leucine rich protein 1 [Source:HGNC Symbol;Acc:HGNC:30134]
ENSG00000165271	814.31	-1.09387	0.00295245	0.0678446	65083	NOL6	nucleolar protein 6 [Source:HGNC Symbol;Acc:HGNC:19910]
ENSG00000259155	10.5165	-4.29006	0.00295059	0.0678446	NA	STK16P1	serine/threonine kinase 16 pseudogene 1 [Source:HGNC Symbol;Acc:HGNC:19283]
ENSG00000162882	601.225	1.1112	0.00296697	0.068066	23498	HAAO	3-hydroxyanthranilate 3,4-dioxygenase [Source:HGNC Symbol;Acc:HGNC:4796]
ENSG00000103254	57.3513	2.89005	0.00296636	0.068066	65990	ANTKMT	adenine nucleotide translocase lysine methyltransferase [Source:HGNC Symbol;Acc:HGNC:14152]
ENSG00000141655	157.962	-2.576	0.00296924	0.068066	8792	TNFRSF11A	TNF receptor superfamily member 11a [Source:HGNC Symbol;Acc:HGNC:11908]
ENSG00000257488	15.094	-3.78735	0.00297569	0.0681592	NA	LINC02354	long intergenic non-protein coding RNA 2354 [Source:HGNC Symbol;Acc:HGNC:53276]
ENSG00000155368	2076.58	0.426577	0.00298315	0.0682205	1622	DBI	diazepam binding inhibitor, acyl-CoA binding protein [Source:HGNC Symbol;Acc:HGNC:2690]
ENSG00000255097	100.279	1.63292	0.00298158	0.0682205	NA	AP006259.1	novel transcript
ENSG00000179954	54.5977	-2.48695	0.00299367	0.0684061	284297	SSC5D	scavenger receptor cysteine rich family member with 5 domains [Source:HGNC Symbol;Acc:HGNC:26641]
ENSG00000234497	40.849	-3.82565	0.00300656	0.0685966	101927320	ERICH3-AS1	ERICH3 antisense RNA 1 [Source:HGNC Symbol;Acc:HGNC:41093]
ENSG00000165650	3106.8	1.35501	0.00300921	0.0685966	118987	PDZD8	PDZ domain containing 8 [Source:HGNC Symbol;Acc:HGNC:26974]
ENSG00000237521	35.1451	-3.94721	0.00300712	0.0685966	26648	OR7E24	olfactory receptor family 7 subfamily E member 24 [Source:HGNC Symbol;Acc:HGNC:8396]
ENSG00000133315	103.945	2.41636	0.00302398	0.0688782	28992	MACROD1	mono-ADP ribosylhydrolase 1 [Source:HGNC Symbol;Acc:HGNC:29598]
ENSG00000112337	25.7797	-4.10783	0.00302889	0.068935	10246	SLC17A2	solute carrier family 17 member 2 [Source:HGNC Symbol;Acc:HGNC:10930]
ENSG00000148384	109.212	1.52151	0.00303448	0.0690072	56623	INPP5E	inositol polyphosphate-5-phosphatase E [Source:HGNC Symbol;Acc:HGNC:21474]
ENSG00000250305	64.8396	-2.75606	0.00304715	0.06913	57604	TRMT9B	tRNA methyltransferase 9B (putative) [Source:HGNC Symbol;Acc:HGNC:26725]
ENSG00000156042	147.315	-1.94671	0.00304506	0.06913	118491	CFAP70	cilia and flagella associated protein 70 [Source:HGNC Symbol;Acc:HGNC:30726]
ENSG00000075673	18.8161	-3.11504	0.00304642	0.06913	479	ATP12A	ATPase H+/K+ transporting non-gastric alpha2 subunit [Source:HGNC Symbol;Acc:HGNC:13816]
ENSG00000163029	769.012	-0.545912	0.00305693	0.0691574	79677	SMC6	structural maintenance of chromosomes 6 [Source:HGNC Symbol;Acc:HGNC:20466]
ENSG00000101955	26.9917	-4.13473	0.00305103	0.0691574	8406	SRPX	sushi repeat containing protein X-linked [Source:HGNC Symbol;Acc:HGNC:11309]
ENSG00000270343	63.0672	-2.07496	0.00305607	0.0691574	NA	UNGP3	uracil-DNA glycosylase pseudogene 3 [Source:HGNC Symbol;Acc:HGNC:20036]
ENSG00000187045	15.3174	-3.49648	0.00305805	0.0691574	164656	TMPRSS6	transmembrane serine protease 6 [Source:HGNC Symbol;Acc:HGNC:16517]
ENSG00000136895	158.152	-1.83457	0.00306292	0.0692129	84253	GARNL3	GTPase activating Rap/RanGAP domain like 3 [Source:HGNC Symbol;Acc:HGNC:25425]
ENSG00000157429	109.474	-2.01281	0.00306604	0.0692284	7567	ZNF19	zinc finger protein 19 [Source:HGNC Symbol;Acc:HGNC:12981]
ENSG00000016391	32.7679	-3.58315	0.00307795	0.0693328	55349	CHDH	choline dehydrogenase [Source:HGNC Symbol;Acc:HGNC:24288]
ENSG00000166448	63.4137	-2.19871	0.00307378	0.0693328	222865	TMEM130	transmembrane protein 130 [Source:HGNC Symbol;Acc:HGNC:25429]
ENSG00000226317	10.2353	-6.1054	0.00307668	0.0693328	100874137	LINC00351	long intergenic non-protein coding RNA 351 [Source:HGNC Symbol;Acc:HGNC:42669]
ENSG00000106852	37.8059	-2.70265	0.0030961	0.0696866	26468	LHX6	LIM homeobox 6 [Source:HGNC Symbol;Acc:HGNC:21735]
ENSG00000156876	178.634	-0.829545	0.00310503	0.0698326	163786	SASS6	SAS-6 centriolar assembly protein [Source:HGNC Symbol;Acc:HGNC:25403]
ENSG00000272888	857.285	1.1127	0.0031173	0.0699982	NA	CHASERR	CHD2 adjacent suppressive regulatory RNA [Source:HGNC Symbol;Acc:HGNC:48626]
ENSG00000087460	5841.85	0.981662	0.00311528	0.0699982	2778	GNAS	GNAS complex locus [Source:HGNC Symbol;Acc:HGNC:4392]
ENSG00000171988	5969.26	0.921499	0.00312506	0.0701173	221037	JMJD1C	jumonji domain containing 1C [Source:HGNC Symbol;Acc:HGNC:12313]
ENSG00000173207	564.041	-0.98703	0.0031368	0.0702473	1163	CKS1B	CDC28 protein kinase regulatory subunit 1B [Source:HGNC Symbol;Acc:HGNC:19083]
ENSG00000163319	356.196	-0.632358	0.0031454	0.0702473	51023	MRPS18C	mitochondrial ribosomal protein S18C [Source:HGNC Symbol;Acc:HGNC:16633]
ENSG00000197275	32.5038	-2.17656	0.00314128	0.0702473	25788	RAD54B	RAD54 homolog B [Source:HGNC Symbol;Acc:HGNC:17228]
ENSG00000178209	551.586	1.50057	0.00313879	0.0702473	5339	PLEC	plectin [Source:HGNC Symbol;Acc:HGNC:9069]
ENSG00000237461	20.9259	-1.94023	0.00315301	0.0702473	101928438	AL359710.1	novel transcript
ENSG00000236972	29.8322	-1.33273	0.00314619	0.0702473	NA	FABP5P1	fatty acid binding protein 5 pseudogene 1 [Source:HGNC Symbol;Acc:HGNC:31059]
ENSG00000258630	17.2556	-5.13757	0.00315121	0.0702473	101929080	LINC02292	long intergenic non-protein coding RNA 2292 [Source:HGNC Symbol;Acc:HGNC:53208]
ENSG00000167306	110.023	-3.15825	0.00314646	0.0702473	4645	MYO5B	myosin VB [Source:HGNC Symbol;Acc:HGNC:7603]
ENSG00000230563	14.3866	-4.90698	0.00314921	0.0702473	NA	AL121757.1	novel transcript
ENSG00000230869	30.046	-1.67207	0.00315801	0.0703038	NA	AGAP10P	ArfGAP with GTPase domain, ankyrin repeat and PH domain 10, pseudogene [Source:HGNC Symbol;Acc:HGNC:23659]
ENSG00000157992	75.3106	2.02811	0.00316837	0.0704795	200634	KRTCAP3	keratinocyte associated protein 3 [Source:HGNC Symbol;Acc:HGNC:28943]
ENSG00000036549	1120.26	-0.522216	0.00320063	0.0708327	26009	ZZZ3	zinc finger ZZ-type containing 3 [Source:HGNC Symbol;Acc:HGNC:24523]
ENSG00000238133	27.5892	-2.14768	0.00319911	0.0708327	339751	MAP3K20-AS1	MAP3K20 antisense RNA 1 [Source:HGNC Symbol;Acc:HGNC:27935]
ENSG00000172476	19.27	-3.17049	0.00320162	0.0708327	142684	RAB40A	RAB40A, member RAS oncogene family [Source:HGNC Symbol;Acc:HGNC:18283]
[truncated: 48,780 more rows]

## Sheet: GO_responder
ONTOLOGY	ID	Description	GeneRatio	BgRatio	pvalue	p.adjust	qvalue	geneID	Count
[truncated: 111 more rows]

## Sheet: GO_nonresponder
ONTOLOGY	ID	Description	GeneRatio	BgRatio	pvalue	p.adjust	qvalue	geneID	Count
[truncated: 43 more rows]

[truncated: 3 more sheets: Genesets Upregulated in Resp, Genesets Upregulated in Nonresp, GSEA_Major Vs Minor ]
