# Supplementary material for: Tamoxifen for the treatment of myeloproliferative neoplasms: A Phase II clinical trial and exploratory analysis
Source: Nat Commun. 2023 Nov 25;14:7725. doi: 10.1038/s41467-023-43175-5 (PMC10673935; doi:10.1038/s41467-023-43175-5)
Supplement: Supplementary file 6 — Supplementary Data 3 [file 41467_2023_43175_MOESM6_ESM.xlsx]

## Sheet: Sample Info
sample	status	celltype
HEL before TAM_1	control	HEL
HEL before TAM_2	control	HEL
HEL before TAM_3	control	HEL
UKE1 starved before TAM_1	control	UKE1 without HS
UKE1 starved before TAM_2	control	UKE1 without HS
UKE1 starved before TAM_3	control	UKE1 without HS
UKE1 comp medium before TAM_1	control	UKE1 with HS
UKE1 comp medium before TAM_2	control	UKE1 with HS
UKE1 comp medium before TAM_3	control	UKE1 with HS
HEL after TAM_1	treatment	HEL
HEL after TAM_2	treatment	HEL
HEL after TAM_3	treatment	HEL
UKE1 starved after TAM_1	treatment	UKE1 without HS
UKE1 starved after TAM_2	treatment	UKE1 without HS
UKE1 starved after TAM_ 3	treatment	UKE1 without HS
UKE1 comp medium after TAM_1	treatment	UKE1 with HS
UKE1 comp medium after TAM_2	treatment	UKE1 with HS
UKE1 comp medium after TAM_3	treatment	UKE1 with HS

## Sheet: Normalized Gene Counts
GeneID	HEL 0 H 1	HEL 0 H 2	HEL cell 0 H 3	UKE cell without HS 0 H 1	UKE cell without HS 0 H 2	UKE cell without HS 0 H 3	UKE cell with HS 0 H 1	UKE cell with HS 0 H 2	UKE cell with HS 0 H 3	HEL cell 4 H 1	HEL cell 4 H 2	HEL cell 4 H 3	UKE cell without HS 4 H 1	UKE cell without HS 4 H 2	UKE cell without HS 4 H 3	UKE cell with HS 4 H 1	UKE cell with HS 4 H 2	UKE cell with HS 4 H 3
ENSG00000227232	4.98049	0	0	0	0	1.60627	0	1.15961	0	0	0	0	0	0	0	0	0	0
ENSG00000238009	0	0	0	0	3.84145	0.803137	1.03314	0	0	0	0	0	0.997308	0.855997	1.18244	1.78125	0	0
ENSG00000279928	0	0	0	3.12118	0.960363	4.01568	4.13256	0	4.75232	0	0	0	0.997308	1.71199	3.54731	2.67188	3.14237	0
ENSG00000279457	67.2366	56.2877	62.8787	22.6286	12.4847	18.4721	12.3977	16.2345	14.257	49.9749	58.2898	50.2622	23.9354	26.5359	24.8311	43.6407	19.9017	14.5858
ENSG00000228463	2.49024	0.907866	2.16823	4.68177	7.6829	9.63764	8.26512	10.4365	5.9404	0	3.06788	1.00524	0.997308	5.99198	3.54731	1.78125	3.14237	5.60993
ENSG00000236679	2.49024	0.907866	1.08412	1.56059	0	0.803137	1.03314	1.15961	1.18808	0	1.53394	0	2.99192	0.855997	2.36487	2.67188	2.09491	0
ENSG00000230021	0	0.907866	2.16823	0.780296	0.960363	0	0	0	0	0.925461	0	1.00524	0	0.855997	0	0.890626	0	0
ENSG00000225972	0	0	0	0	0	0	0	0	3.56424	0.925461	0.766971	0	0.997308	0	0	0	1.04746	2.24397
ENSG00000225630	368.556	334.095	316.562	262.96	276.585	248.169	245.887	295.7	280.387	255.427	412.63	315.646	619.328	204.583	185.642	241.36	245.105	540.797
ENSG00000237973	23.6573	11.8023	11.9253	18.7271	20.1676	20.8816	26.8616	12.7557	20.1974	12.031	16.8734	15.0787	34.9058	13.6959	8.27705	11.5781	7.33219	29.1716
ENSG00000229344	0	2.7236	0	1.56059	1.92073	0	0	1.15961	0	0.925461	2.30091	2.01049	0	0.855997	0	0.890626	1.04746	0
ENSG00000248527	637.502	720.846	610.357	625.017	651.126	613.597	729.397	829.12	727.105	457.178	779.242	583.041	1590.71	582.078	487.164	630.563	646.28	1405.85
ENSG00000198744	3.73536	1.81573	1.08412	3.90148	0	1.60627	0	3.47883	1.18808	0.925461	0	0	1.99462	0.855997	1.18244	0	0	1.12199
ENSG00000228327	3.73536	0.907866	6.50469	6.24237	0.960363	3.21255	5.1657	5.79804	1.18808	4.62731	9.20365	2.01049	7.97846	7.70397	2.36487	2.67188	3.14237	8.97588
ENSG00000237491	2.49024	0.907866	2.16823	1.56059	1.92073	1.60627	3.09942	5.79804	1.18808	4.62731	1.53394	2.01049	6.98115	2.56799	4.72974	7.12501	4.18982	6.73191
ENSG00000230092	1.24512	6.35506	7.58881	3.12118	1.92073	4.01568	4.13256	2.31922	4.75232	5.55277	3.06788	3.01573	8.97577	5.13598	1.18244	4.45313	1.04746	1.12199
ENSG00000177757	1.24512	0.907866	0	0.780296	0	0.803137	0	0	0	0	1.53394	1.00524	2.99192	0.855997	1.18244	0	2.09491	3.36596
ENSG00000228794	363.576	124.378	203.814	164.642	137.332	158.218	119.844	119.44	111.679	216.558	272.275	214.117	184.502	189.175	146.622	159.422	103.698	167.176
ENSG00000225880	3.73536	7.26293	2.16823	5.46207	5.76218	1.60627	5.1657	2.31922	2.37616	7.40369	3.83485	3.01573	3.98923	6.84797	5.91218	3.5625	9.4271	4.48794
ENSG00000288531	0	0	1.08412	4.68177	1.92073	1.60627	3.09942	2.31922	3.56424	0	0	2.01049	0.997308	4.27998	2.36487	0	0	2.24397
ENSG00000272438	0	0	0	0.780296	0	0	1.03314	0	0	0	0	0	1.99462	0	0	0	0	2.24397
ENSG00000230699	0	0	0	0.780296	0	0.803137	0	0	0	0	0	0	0	0	0	3.5625	2.09491	3.36596
ENSG00000187634	0	0.907866	0	0	0	0.803137	0	1.15961	1.18808	0	1.53394	0	0	0	0	0	2.09491	1.12199
ENSG00000188976	5466.08	6923.39	6075.38	3569.07	3865.46	3757.07	3986.89	4146.76	4209.37	3400.15	3370.07	3643	1905.85	2052.68	2497.3	2182.92	3107.8	2192.36
ENSG00000187961	94.6292	115.299	105.159	55.401	58.5821	60.2353	66.1209	67.2573	57.0278	81.4406	75.1631	65.3408	58.8411	63.3438	48.4799	33.8438	48.183	59.4652
ENSG00000188290	0	0	2.16823	30.4315	44.1767	39.3537	18.5965	22.0326	19.0093	1.85092	0	1.00524	48.8681	29.9599	47.2974	16.0313	25.1389	14.5858
ENSG00000187608	390.968	560.153	416.3	145.135	175.746	175.887	88.85	139.153	152.074	286.893	310.623	373.951	99.7308	105.288	138.345	83.7188	107.888	71.807
ENSG00000188157	23.6573	3.63146	27.1029	342.55	242.972	380.687	154.971	151.909	66.5324	21.2856	24.5431	15.0787	493.667	364.655	197.467	136.266	57.6101	189.615
ENSG00000217801	1.24512	0	0	0	0.960363	3.21255	1.03314	1.15961	0	0.925461	3.06788	4.02097	4.98654	4.27998	8.27705	2.67188	1.04746	2.24397
ENSG00000131591	225.367	172.495	200.561	216.922	193.993	184.721	197.33	177.42	191.281	223.962	204.014	227.185	157.575	168.631	152.534	179.906	184.352	237.861
ENSG00000285812	0	0	1.08412	1.56059	0.960363	0.803137	3.09942	0	2.37616	0	5.36879	1.00524	3.98923	1.71199	0	3.5625	0	0
ENSG00000205231	1.24512	3.63146	0	0	0	0	0	0	0	2.77638	3.06788	1.00524	0	0	0	0	0	0
ENSG00000162571	9.96097	9.98653	8.67292	0.780296	0	0.803137	2.06628	0	0	13.8819	15.3394	10.0524	0.997308	0	0	0	0	0
ENSG00000186891	1.24512	0	2.16823	4.68177	4.80182	0.803137	2.06628	1.15961	1.18808	2.77638	0.766971	0	1.99462	1.71199	2.36487	1.78125	2.09491	0
ENSG00000186827	4.98049	4.53933	5.42058	41.3557	43.2163	38.5506	13.4308	18.5537	8.31656	8.32915	6.90274	5.02622	22.9381	18.8319	33.1082	3.5625	7.33219	3.36596
ENSG00000078808	4138.78	2777.16	3392.2	2734.94	2622.75	2566.02	2647.94	2529.11	2745.65	2837.46	3099.33	2685.01	2109.31	2136.57	2004.23	2467.92	2256.22	2569.35
ENSG00000176022	987.381	392.198	699.254	956.643	751.964	848.112	788.286	740.99	643.939	570.084	661.896	521.721	536.551	604.334	494.258	518.344	425.267	808.951
ENSG00000184163	2.49024	2.7236	1.08412	3.12118	2.88109	3.21255	4.13256	10.4365	4.75232	5.55277	3.06788	5.02622	1.99462	1.71199	0	5.34376	5.23728	5.60993
ENSG00000260179	1.24512	0.907866	0	1.56059	0	1.60627	0	3.47883	0	0	0.766971	2.01049	0	1.71199	0	2.67188	0	0
ENSG00000160087	2140.36	1767.61	1891.78	1203.22	1178.37	1148.49	1066.2	1103.95	1150.06	1635.29	1769.4	1629.5	914.531	893.66	856.083	1017.09	1029.65	995.201
ENSG00000230415	1.24512	3.63146	1.08412	0	0	1.60627	0	0	0	1.85092	1.53394	0	0	0	0	2.67188	1.04746	1.12199
ENSG00000162572	7.47073	4.53933	6.50469	2.34089	0	0.803137	1.03314	2.31922	1.18808	5.55277	4.60182	5.02622	5.98385	1.71199	2.36487	3.5625	1.04746	1.12199
ENSG00000131584	247.779	138.903	199.477	137.332	139.253	144.565	149.805	173.941	159.203	157.328	172.568	122.64	183.505	141.239	102.872	153.188	120.457	184.006
ENSG00000169972	571.511	710.859	654.806	380.784	361.096	349.365	347.135	352.521	377.809	308.179	302.953	331.73	182.507	137.815	234.122	173.672	259.769	219.909
ENSG00000127054	2903.62	3205.67	2849.05	1352.25	1284.97	1399.87	1354.45	1439.07	1388.86	1781.51	1958.08	2033.61	956.418	916.772	1055.92	909.329	1084.12	916.662
ENSG00000240731	7.47073	6.35506	14.0935	6.24237	1.92073	3.21255	3.09942	4.63843	2.37616	10.1801	13.8055	6.03146	8.97577	2.56799	1.18244	8.90626	2.09491	4.48794
ENSG00000224051	377.272	164.324	284.038	243.452	204.557	255.398	195.263	170.462	155.638	317.433	389.621	287.5	419.866	396.326	288.514	317.063	239.867	329.864
ENSG00000169962	2.49024	0	3.25235	0.780296	0.960363	3.21255	2.06628	3.47883	1.18808	0	2.30091	1.00524	5.98385	0.855997	4.72974	2.67188	0	3.36596
ENSG00000107404	723.416	641.861	692.75	813.068	740.44	768.602	695.303	656.338	629.682	574.712	649.624	524.737	899.571	904.788	792.232	838.97	690.274	815.683
ENSG00000162576	18.6768	4.53933	17.3458	18.7271	9.60363	16.0627	9.29826	17.3941	9.50464	24.062	19.9412	14.0734	31.9138	17.9759	4.72974	18.7031	5.23728	31.4156
ENSG00000175756	2693.2	3651.44	3088.64	2076.37	2275.1	2252.8	2232.61	2148.75	2291.81	1972.16	2106.87	2220.58	1375.29	1527.95	1770.11	1633.41	2170.33	1665.03
ENSG00000221978	796.878	802.553	762.133	713.971	712.589	644.919	585.79	664.456	603.544	787.568	673.4	707.691	625.312	520.446	516.724	588.704	591.813	610.36
ENSG00000224870	643.728	356.791	488.936	472.079	392.788	410.403	410.156	412.821	430.085	620.985	710.215	596.109	364.017	403.174	340.541	363.375	359.277	494.795
ENSG00000242485	1794.22	2809.85	2094.51	1232.87	1263.84	1265.74	1413.33	1471.54	1643.11	1182.74	1211.05	1296.76	743.991	808.061	962.503	936.938	1267.42	935.736
ENSG00000272455	19.9219	27.236	22.7664	21.068	23.0487	22.4878	24.7954	27.8306	33.2662	29.6148	20.7082	21.1101	20.9435	19.6879	18.919	26.7188	31.4237	29.1716
ENSG00000235098	1.24512	0	0	1.56059	4.80182	0	0	0	0	0	0	0	0	0	0	0	0	0
ENSG00000225285	0	0	0	26.5301	19.2073	21.6847	10.3314	13.9153	15.445	0	0	0	38.895	36.8079	21.2838	11.5781	19.9017	19.0737
ENSG00000179403	36.1085	23.6045	32.5235	425.261	388.947	430.481	276.881	279.466	244.744	36.093	40.6494	40.2097	487.683	491.342	430.407	472.032	401.176	490.307
ENSG00000215915	1.24512	0.907866	0	2.34089	1.92073	0.803137	4.13256	1.15961	0	5.55277	2.30091	3.01573	11.9677	7.70397	0	7.12501	0	1.12199
ENSG00000160072	1038.43	985.035	938.844	813.848	815.348	813.578	858.539	854.632	917.197	627.463	630.45	592.088	566.471	591.494	653.887	666.188	759.406	725.924
ENSG00000284740	1.24512	6.35506	2.16823	2.34089	2.88109	1.60627	2.06628	3.47883	0	3.70185	3.06788	2.01049	2.99192	0.855997	1.18244	3.5625	4.18982	1.12199
ENSG00000197785	3227.36	3143.03	3178.63	1330.4	1265.76	1300.28	1334.82	1464.59	1451.83	1836.12	1934.3	1771.24	828.763	918.484	918.753	871.032	967.849	927.882
ENSG00000205090	0	0	0	3.12118	1.92073	0.803137	3.09942	2.31922	1.18808	2.77638	3.06788	1.00524	3.98923	2.56799	1.18244	0.890626	3.14237	2.24397
ENSG00000160075	3054.28	3444.44	3061.54	2310.46	2310.63	2195.78	2510.53	2329.65	2656.55	2454.32	2421.33	2492	1864.97	1842.1	2066.9	2078.72	2250.98	1948.89
ENSG00000215014	22.4122	27.236	24.9346	12.4847	24.0091	16.0627	9.29826	8.11726	16.6331	25.9129	21.4752	25.1311	20.9435	15.4079	23.6487	25.8282	25.1389	33.6596
ENSG00000228594	11.2061	10.8944	10.8412	2.34089	0.960363	0.803137	0	0	1.18808	3.70185	4.60182	1.00524	0	5.99198	0	0	0	0
ENSG00000272106	17.4317	32.6832	31.4393	31.2118	24.9694	28.1098	21.6959	20.873	22.5735	11.1055	18.4073	13.0682	21.9408	15.4079	27.196	27.6094	23.044	25.8057
ENSG00000197530	292.604	238.769	255.851	245.793	213.201	264.232	203.528	207.57	179.4	252.651	254.634	222.159	308.168	258.511	224.663	238.688	203.206	235.617
ENSG00000248333	920.145	968.693	870.545	482.223	470.578	439.316	456.648	475.44	418.204	684.841	681.837	643.356	318.141	337.263	334.629	286.782	381.274	260.301
ENSG00000189339	715.945	180.665	445.571	390.148	290.03	324.467	270.683	262.072	264.942	604.326	748.563	547.858	632.293	568.382	353.548	467.579	250.342	550.895
ENSG00000269737	3.73536	0.907866	1.08412	2.34089	2.88109	3.21255	4.13256	2.31922	0	3.70185	3.06788	4.02097	3.98923	6.84797	1.18244	5.34376	2.09491	8.97588
ENSG00000008128	46.0695	56.2877	47.7011	28.8709	24.0091	27.3067	33.0605	30.1498	29.702	58.3041	36.8146	43.2255	17.9515	17.9759	23.6487	19.5938	34.5661	33.6596
ENSG00000268575	7.47073	0.907866	3.25235	3.12118	4.80182	6.42509	5.1657	0	5.9404	11.1055	9.97062	7.0367	13.9623	5.99198	4.72974	5.34376	3.14237	5.60993
ENSG00000227775	1.24512	0	2.16823	0.780296	0	0.803137	1.03314	1.15961	1.18808	2.77638	1.53394	0	1.99462	2.56799	0	0.890626	2.09491	3.36596
ENSG00000215790	184.278	54.472	119.253	257.498	185.35	234.516	198.363	211.049	135.441	161.03	185.607	150.787	390.945	344.967	237.67	285	185.4	329.864
ENSG00000008130	1586.28	1344.55	1462.47	1079.93	990.134	1022.39	1016.61	1052.92	1122.74	912.505	991.693	890.646	712.078	754.989	717.738	684.891	823.3	915.54
ENSG00000078369	11665.5	10615.7	11113.3	9316.73	9169.55	9289.88	8341.57	8426.88	8295.17	9366.59	9744.36	9234.17	8213.82	8539.42	8401.21	7551.62	7660.05	7517.3
ENSG00000231050	1.24512	0	2.16823	2.34089	0.960363	1.60627	4.13256	1.15961	2.37616	0.925461	0.766971	3.01573	0.997308	4.27998	0	1.78125	4.18982	2.24397
ENSG00000178821	2.49024	0.907866	0	3.90148	1.92073	0.803137	1.03314	3.47883	3.56424	0.925461	0.766971	2.01049	2.99192	1.71199	1.18244	0	3.14237	2.24397
ENSG00000142609	0	0	0	0.780296	0	0	1.03314	1.15961	1.18808	0	0	0	0	0	1.18244	0	1.04746	1.12199
ENSG00000233542	0	0	0	3.90148	13.4451	2.40941	3.09942	1.15961	2.37616	0	0	0	9.97308	7.70397	1.18244	4.45313	2.09491	2.24397
ENSG00000187730	0	0	0	29.6512	35.5334	30.5192	21.6959	17.3941	15.445	0	0	0	42.8842	44.5118	35.4731	24.0469	9.4271	33.6596
ENSG00000067606	2.49024	0.907866	1.08412	13.265	6.72254	13.6533	8.26512	12.7557	5.9404	0	0.766971	0	13.9623	12.8399	10.6419	4.45313	2.09491	5.60993
ENSG00000182873	0	2.7236	1.08412	1.56059	0	1.60627	1.03314	2.31922	0	0.925461	3.06788	4.02097	0	1.71199	0	0	0	2.24397
ENSG00000162585	1017.26	1276.46	1059.18	471.299	500.349	461.804	390.527	362.957	424.144	845.872	894.288	976.091	394.934	429.71	478.886	367.828	395.938	376.987
ENSG00000157933	2009.63	423.066	1195.78	1260.18	951.72	1270.56	1214.97	1057.56	765.123	1377.09	1925.1	1223.38	2028.52	1585.31	841.894	1660.13	675.609	1674
ENSG00000287356	8.71585	8.17079	3.25235	1.56059	0.960363	0.803137	2.06628	0	0	4.62731	11.5046	11.0577	10.9704	1.71199	2.36487	0	2.09491	4.48794
ENSG00000116151	29.8829	46.3012	45.5328	60.8631	44.1767	51.4008	47.5244	48.7036	34.4543	46.2731	41.4164	31.1625	33.9085	41.9438	30.7433	61.4532	52.3728	53.8553
ENSG00000269896	3.73536	0.907866	1.08412	3.12118	0.960363	2.40941	4.13256	1.15961	3.56424	0.925461	2.30091	0	3.98923	2.56799	0	2.67188	4.18982	5.60993
ENSG00000272420	0	0	0	0.780296	0.960363	4.01568	0	0	0	0.925461	0.766971	0	0	0.855997	0	0	0	0
ENSG00000157916	2410.56	2761.73	2417.58	1427.94	1483.76	1387.82	1466.03	1481.98	1576.58	2085.99	2081.56	2057.73	1163.86	1258.32	1430.75	1433.02	1504.15	1337.41
ENSG00000157911	194.239	204.27	181.047	152.158	133.49	155.809	173.567	124.078	147.322	88.8443	126.55	119.624	105.715	103.576	104.054	88.172	89.0338	87.5148
ENSG00000149527	0	0.907866	1.08412	0	0	1.60627	0	1.15961	0	0	3.83485	1.00524	0	0.855997	0	1.78125	1.04746	0
ENSG00000157881	489.333	667.281	540.973	281.687	261.219	265.838	244.854	244.677	292.268	467.358	444.843	444.318	241.348	267.071	294.426	243.141	337.281	250.203
ENSG00000197921	1.24512	1.81573	2.16823	0	0	0	0	0	0	0	3.06788	2.01049	0	0	0	0	0	0
ENSG00000272449	4.98049	13.618	8.67292	7.02266	18.2469	16.8659	4.13256	6.95765	4.75232	1.85092	1.53394	6.03146	4.98654	8.55997	11.8244	4.45313	4.18982	4.48794
ENSG00000238164	18.6768	9.98653	13.0094	4.68177	3.84145	2.40941	3.09942	1.15961	1.18808	6.47823	23.0091	10.0524	7.97846	5.99198	3.54731	0.890626	1.04746	2.24397
ENSG00000157873	458.205	413.987	433.646	306.656	288.109	301.176	72.3198	90.4495	100.987	317.433	273.808	256.337	215.418	192.599	198.649	57.8907	64.9423	78.539
ENSG00000225931	0	0	0	0	0	0	0	0	0	2.77638	0.766971	1.00524	0.997308	0	1.18244	0.890626	0	1.12199
ENSG00000228037	0	0	0	0.780296	0	2.40941	0	0	0	0.925461	1.53394	0	0.997308	0	1.18244	0	0	0
ENSG00000157870	448.244	349.528	377.272	433.844	386.066	405.584	188.031	177.42	162.767	217.483	189.442	175.918	241.348	226.839	262.501	129.141	118.363	114.442
ENSG00000142606	1.24512	1.81573	1.08412	0.780296	0	0	0	0	0	0	0	0	0	0	0	0	2.09491	1.12199
ENSG00000215912	1.24512	0	0	0	0.960363	0.803137	0	0	0	1.85092	0.766971	1.00524	1.99462	0.855997	3.54731	0	0	2.24397
ENSG00000142611	0	0	0	7.02266	2.88109	2.40941	0	2.31922	4.75232	0	0	0	1.99462	1.71199	1.18244	0	2.09491	1.12199
ENSG00000130762	0	0	0	10.9241	8.64327	16.0627	19.6297	16.2345	15.445	0	0	0	9.97308	15.4079	8.27705	17.8125	20.9491	16.8298
ENSG00000162591	0	0	0	884.075	657.849	911.56	553.763	592.56	367.117	0	0	1.00524	772.913	672.813	451.69	416.813	260.817	513.869
ENSG00000238260	0	0	0	5.46207	4.80182	5.62196	3.09942	6.95765	5.9404	0.925461	0	1.00524	11.9677	0.855997	7.09461	11.5781	8.37965	6.73191
ENSG00000158109	454.469	500.234	540.973	757.667	779.815	766.193	590.956	635.465	643.939	571.935	523.074	558.915	929.491	862.845	929.394	764.157	733.219	698.997
ENSG00000116213	438.283	474.814	429.31	393.269	403.352	397.553	456.648	458.045	519.191	459.029	460.949	463.417	424.853	439.126	482.434	468.469	583.433	522.845
ENSG00000078900	13.6963	0	5.42058	173.226	168.064	175.084	172.534	161.186	160.391	5.55277	10.7376	12.0629	142.615	168.631	126.521	135.375	109.983	140.248
ENSG00000227589	0	0	0	3.90148	0.960363	2.40941	3.09942	1.15961	2.37616	0	0	0	0.997308	0	0	2.67188	1.04746	4.48794
ENSG00000227372	647.463	231.506	433.646	162.302	143.094	145.368	109.513	110.163	111.679	441.445	562.956	422.202	163.558	161.783	115.879	164.766	94.271	181.762
ENSG00000235169	261.476	392.198	365.347	9.36355	3.84145	3.21255	3.09942	3.47883	9.50464	184.167	203.247	200.043	0	3.42399	1.18244	2.67188	4.18982	5.60993
ENSG00000130764	1441.85	1382.68	1564.38	1271.88	1260	1296.26	1179.85	1187.44	1229.66	1114.26	1110.57	1075.61	848.709	927.044	960.138	804.235	938.521	816.805
ENSG00000266075	3.73536	0	0	0	0	0	0	0	0	0	6.13576	3.01573	0	0.855997	0	0	0	0
ENSG00000272153	11.2061	0.907866	10.8412	6.24237	2.88109	4.01568	3.09942	10.4365	4.75232	11.1055	6.90274	7.0367	8.97577	0.855997	5.91218	0	7.33219	2.24397
ENSG00000116198	696.023	549.259	628.787	506.412	489.785	489.11	471.112	502.111	436.025	766.282	849.803	761.974	675.177	716.469	643.245	665.298	617.999	644.019
ENSG00000169598	310.035	295.964	323.066	248.134	265.06	250.579	269.649	280.625	250.685	306.328	358.175	265.384	205.445	239.679	276.69	270.75	269.196	289.472
ENSG00000198912	574.001	742.634	629.871	294.952	309.237	302.783	376.063	412.821	414.64	783.866	842.134	779.064	296.2	374.927	360.643	395.438	424.22	407.281
ENSG00000236423	11.2061	9.98653	9.75704	4.68177	3.84145	9.63764	4.13256	1.15961	8.31656	22.2111	28.3779	22.1154	24.9327	18.8319	10.6419	18.7031	8.37965	14.5858
ENSG00000131697	242.799	168.863	187.552	118.605	129.649	119.667	135.341	154.228	118.808	169.359	180.238	173.907	156.577	148.943	156.082	153.188	146.644	155.956
ENSG00000069424	2886.19	1655.04	2251.71	3521.47	3230.66	3415.74	5068.58	5068.65	4406.59	1581.61	1736.42	1401.31	2591	2616.78	2222.98	4145.86	3277.49	4780.78
ENSG00000116254	1181.62	676.36	890.059	3.90148	8.64327	4.01568	1.03314	3.47883	7.12848	1194.77	1370.58	1178.15	19.9462	5.99198	10.6419	7.12501	7.33219	10.0979
ENSG00000116251	1942.39	2794.41	2244.12	3391.95	3541.82	3244.67	3168.64	3326.92	3435.93	1816.68	1761.73	2001.44	2593	2842.76	3264.7	2693.25	3110.94	2488.56
ENSG00000226944	1.24512	0.907866	0	56.1813	46.0974	51.4008	36.1599	47.544	43.9589	0	0	0	23.9354	29.9599	43.7501	23.1563	35.6135	38.1475
ENSG00000158286	1.24512	4.53933	3.25235	77.2493	73.948	77.1011	67.1541	77.6938	59.404	1.85092	1.53394	2.01049	50.8627	47.0798	57.9393	48.9844	53.4203	52.7333
ENSG00000116237	2394.37	1522.49	2030.55	2288.61	1995.63	2009.45	2147.9	1938.87	2256.16	2014.73	2210.41	1897.9	1909.84	1979.06	1732.27	2366.39	1852.95	2466.12
ENSG00000225077	57.2756	47.209	61.7946	0.780296	0	0.803137	1.03314	1.15961	0	69.4096	85.1337	80.4195	2.99192	1.71199	4.72974	0	3.14237	1.12199
ENSG00000158292	2.49024	0.907866	1.08412	0	0.960363	0.803137	2.06628	1.15961	1.18808	6.47823	7.66971	4.02097	0	0.855997	0	0	0	0
ENSG00000097021	2139.12	2785.33	2374.21	2317.48	2462.37	2440.73	2372.09	2182.38	2446.26	1645.47	1758.66	1827.53	1835.05	2031.28	2353.05	2013.71	2529.61	1833.32
ENSG00000187017	49.8049	10.8944	28.187	0	0.960363	0	0	0	0	17.5838	30.6788	20.1049	0	0	0	0	0	0
ENSG00000215788	333.693	334.095	280.786	0.780296	0	0	0	0	0	181.39	210.15	195.017	0	0	0	0	0	0
ENSG00000171680	3.73536	1.81573	3.25235	0.780296	0	0	0	0	1.18808	0.925461	2.30091	8.04195	0	0.855997	0	0	0	0
ENSG00000162408	1094.46	817.079	872.713	777.955	725.074	792.696	840.976	909.133	731.857	852.35	888.152	835.357	608.358	656.549	586.488	773.063	686.084	807.829
ENSG00000229519	1.24512	1.81573	0	0.780296	1.92073	0.803137	1.03314	0	2.37616	0.925461	0	2.01049	2.99192	0	0	0.890626	2.09491	1.12199
ENSG00000204859	637.502	593.744	668.899	423.701	402.392	416.828	393.626	376.873	445.53	737.593	776.174	765.995	404.907	435.702	405.575	464.907	446.216	420.744
ENSG00000162413	1897.57	878.814	1365.99	1628.48	1376.2	1509.09	1702.61	1461.11	1480.35	1201.25	1305.38	1048.47	1290.52	1346.48	1196.62	1587.1	1268.47	1755.91
ENSG00000116273	1329.79	633.69	978.956	728.016	683.778	678.651	673.607	625.029	659.384	978.213	1121.31	828.321	637.279	606.902	548.65	734.766	586.575	709.095
ENSG00000041988	239.063	277.807	246.094	186.491	181.509	173.478	202.495	212.208	205.538	311.88	336.7	354.851	240.351	194.311	217.568	240.469	283.861	241.227
ENSG00000007923	2497.71	2408.57	2417.58	1371.76	1502.97	1442.43	1610.66	1553.88	1481.54	1511.28	1524.74	1582.25	814.8	884.245	1008.62	973.454	1129.16	981.737
ENSG00000237436	3.73536	8.17079	5.42058	7.80296	3.84145	8.03137	4.13256	9.27687	3.56424	5.55277	4.60182	3.01573	6.98115	3.42399	7.09461	1.78125	2.09491	3.36596
ENSG00000171735	884.036	1351.81	1087.37	772.493	831.674	842.491	743.861	785.055	875.615	833.841	797.649	910.75	577.441	640.285	730.745	619.876	807.589	624.946
ENSG00000237402	1.24512	4.53933	2.16823	0	0.960363	0	0	0	1.18808	4.62731	3.06788	3.01573	0	1.71199	0	0	1.04746	0
ENSG00000049245	1616.17	1819.36	1517.76	1634.72	1686.4	1695.42	1155.05	1254.7	1308.08	1171.63	1319.19	1273.64	1471.03	1380.72	1554.9	1188.09	1193.05	1080.47
ENSG00000269925	0	3.63146	1.08412	1.56059	0.960363	0.803137	0	2.31922	1.18808	0.925461	0.766971	1.00524	0.997308	0.855997	0	0.890626	2.09491	1.12199
ENSG00000049246	1025.98	1123.94	1129.65	498.609	517.636	495.535	526.901	583.283	601.168	1303.98	1248.63	1247.51	426.848	471.654	469.427	497.86	579.243	451.038
ENSG00000236266	2.49024	1.81573	6.50469	2.34089	0.960363	4.01568	2.06628	5.79804	3.56424	1.85092	4.60182	4.02097	0.997308	0.855997	1.18244	0.890626	3.14237	0
ENSG00000049249	8.71585	12.7101	13.0094	7.02266	9.60363	3.21255	4.13256	4.63843	8.31656	17.5838	17.6403	19.0996	11.9677	12.8399	8.27705	12.4688	9.4271	11.2199
ENSG00000116288	8552.74	13851.3	10562.5	5469.87	6199.14	5775.36	6105.85	6296.67	6906.31	6924.3	6787.69	7652.92	3798.74	4139.6	5105.76	4404.15	6211.41	4537.31
ENSG00000284747	6.22561	6.35506	7.58881	3.90148	6.72254	3.21255	6.19884	1.15961	3.56424	9.25461	17.6403	22.1154	7.97846	7.70397	4.72974	3.5625	5.23728	4.48794
ENSG00000116285	9.96097	8.17079	10.8412	2.34089	2.88109	5.62196	2.06628	5.79804	7.12848	21.2856	28.3779	24.1258	40.8896	33.3839	24.8311	33.8438	19.9017	28.0496
ENSG00000232848	8.71585	21.7888	10.8412	21.068	24.9694	32.9286	16.5302	15.0749	28.5139	12.9565	13.0385	16.0839	9.97308	15.4079	28.3785	19.5938	34.5661	24.6837
ENSG00000142599	1398.27	403.092	883.554	1119.72	919.067	1128.41	814.114	795.491	575.03	1379.86	1782.44	1332.95	2154.18	1822.42	1252.2	1393.83	751.026	1440.63
ENSG00000234619	21.1671	36.3146	21.6823	27.3104	33.6127	40.1568	34.0936	30.1498	39.2066	12.9565	13.8055	24.1258	36.9004	31.6719	42.5677	34.7344	37.7084	39.2695
ENSG00000224315	8.71585	2.7236	4.33646	4.68177	1.92073	2.40941	3.09942	5.79804	3.56424	5.55277	1.53394	2.01049	2.99192	4.27998	2.36487	2.67188	3.14237	3.36596
ENSG00000229716	1.24512	0.907866	0	0	1.92073	0	0	1.15961	0	0	1.53394	0	0	0	2.36487	2.67188	0	0
ENSG00000074800	79892	108918	90577.8	69859.9	78919.8	74141.6	86886	89983.3	92335.2	59051.8	57799.7	62836.8	43198.4	48687.4	61919.4	57124.7	76339.6	52802.9
ENSG00000230679	4.98049	4.53933	1.08412	4.68177	9.60363	4.01568	4.13256	8.11726	3.56424	2.77638	1.53394	5.02622	2.99192	0	0	0.890626	0	0
ENSG00000238249	0	1.81573	1.08412	0.780296	0.960363	0.803137	1.03314	0	0	0	2.30091	3.01573	0.997308	0.855997	1.18244	0.890626	0	3.36596
ENSG00000232208	0	0	3.25235	2.34089	1.92073	0	3.09942	0	0	4.62731	1.53394	1.00524	1.99462	1.71199	0	0.890626	0	1.12199
ENSG00000142583	0	0	0	365.959	362.057	341.333	1685.05	1643.17	1575.39	0	0	0	240.351	232.831	241.217	1172.95	1301.99	1267.84
ENSG00000180758	0	0	0	3.12118	3.84145	0.803137	3.09942	10.4365	1.18808	0	0	0	4.98654	2.56799	5.91218	5.34376	4.18982	6.73191
ENSG00000228526	0	0	0	0.780296	0	0	1.03314	0	0	0	0	0	0.997308	0.855997	1.18244	0.890626	0	1.12199
ENSG00000049239	0	1.81573	0	7.02266	5.76218	10.4408	16.5302	15.0749	17.8212	0	1.53394	1.00524	23.9354	16.2639	3.54731	38.2969	10.4746	33.6596
ENSG00000171621	2.49024	0	0	1.56059	0.960363	1.60627	1.03314	3.47883	1.18808	1.85092	3.83485	4.02097	7.97846	5.99198	4.72974	7.12501	4.18982	3.36596
ENSG00000284693	14.9415	6.35506	17.3458	0	0	2.40941	3.09942	0	0	19.4347	13.0385	25.1311	0	1.71199	1.18244	0.890626	4.18982	1.12199
ENSG00000171612	957.499	1233.79	1062.43	493.147	545.486	528.464	546.531	492.834	561.962	597.848	539.18	587.062	377.98	385.198	410.305	459.563	531.06	471.234
ENSG00000231181	2.49024	1.81573	1.08412	13.265	12.4847	2.40941	18.5965	16.2345	21.3854	4.62731	3.83485	4.02097	3.98923	13.6959	11.8244	17.8125	17.8068	14.5858
ENSG00000188807	1043.41	488.432	757.797	729.577	665.532	738.083	765.556	692.286	643.939	504.376	604.373	484.527	520.595	536.71	428.042	555.751	450.406	590.164
ENSG00000171608	262.721	137.996	178.879	755.326	745.242	791.09	1152.98	1245.42	1089.47	265.607	359.709	226.18	857.684	964.708	772.131	1334.16	1250.66	1312.72
ENSG00000179840	0	0.907866	0	0	0	2.40941	10.3314	2.31922	10.6927	0	0	0	1.99462	2.56799	2.36487	8.01563	10.4746	11.2199
ENSG00000231789	75.9524	122.562	106.243	0	0	0	0	0	0	99.0244	75.1631	83.4352	0	0	0	0	0	0
ENSG00000171603	1643.56	425.789	1024.49	2022.53	1696.96	1819.91	1895.81	1883.2	1517.18	1159.6	1580.73	1074.61	2751.57	2698.96	1738.18	2701.27	1639.27	2854.33
ENSG00000271264	0	2.7236	1.08412	0	3.84145	0.803137	1.03314	0	0	0	0	0	1.99462	0	2.36487	2.67188	1.04746	4.48794
ENSG00000178585	185.523	219.704	198.393	1093.97	1095.77	1093.07	673.607	635.465	719.976	108.279	118.113	116.608	964.396	974.98	997.976	615.422	709.128	635.044
ENSG00000162441	1086.99	1050.4	1052.68	729.577	687.62	671.422	716.999	712	754.43	1265.11	1226.39	1228.41	785.878	822.613	795.779	928.032	840.06	867.294
ENSG00000228150	3.73536	9.98653	7.58881	3.12118	4.80182	4.01568	0	4.63843	3.56424	4.62731	3.83485	3.01573	3.98923	2.56799	2.36487	4.45313	6.28474	1.12199
ENSG00000173614	281.397	315.029	268.861	95.9764	108.521	114.045	82.6512	96.2475	125.936	392.396	387.32	438.286	216.416	233.687	193.919	236.906	188.542	177.274
ENSG00000202415	1.24512	1.81573	2.16823	1.56059	0	0	0	1.15961	1.18808	2.77638	2.30091	5.02622	0.997308	5.13598	4.72974	2.67188	3.14237	1.12199
ENSG00000130939	2155.31	1160.25	1689.05	1481.78	1391.57	1429.58	1587.94	1578.23	1395.99	1956.43	2063.92	1805.42	1788.17	1858.37	1575	1843.6	1636.13	1736.83
ENSG00000054523	865.36	345.897	625.534	1387.37	1109.22	1303.49	1080.66	974.071	869.674	1305.83	1428.87	1145.98	2311.76	2299.21	1682.61	2212.31	1439.2	2022.94
ENSG00000284735	1.24512	0	1.08412	5.46207	0.960363	0.803137	1.03314	0	3.56424	0.925461	1.53394	1.00524	1.99462	3.42399	0	1.78125	0	1.12199
ENSG00000284642	0	0	2.16823	0.780296	1.92073	1.60627	1.03314	1.15961	1.18808	0.925461	2.30091	1.00524	1.99462	1.71199	4.72974	3.5625	3.14237	1.12199
ENSG00000142657	8566.44	11211.2	9713.67	6423.39	7254.58	6902.96	9221.8	9697.81	9837.3	7213.97	7372.12	7773.55	5226.89	5591.37	6602.72	7887.38	9830.38	7249.15
ENSG00000271989	0	0	0	0	0.960363	0.803137	3.09942	0	0	0	0	0	0	0	0	0	1.04746	0
ENSG00000251503	1.24512	0	2.16823	0	0	0	0	0	0	0	0	1.00524	0.997308	0.855997	0	0.890626	0	0
ENSG00000175279	123.267	219.704	156.113	102.219	85.4723	100.392	132.242	146.111	150.886	134.192	143.423	165.865	76.7927	97.5836	83.9529	116.672	138.264	123.418
ENSG00000241563	2.49024	5.4472	3.25235	0.780296	1.92073	3.21255	3.09942	2.31922	5.9404	5.55277	3.06788	4.02097	0.997308	1.71199	1.18244	3.5625	3.14237	1.12199
ENSG00000160049	1812.9	1268.29	1545.95	1683.88	1576.92	1546.84	1634.43	1472.7	1564.7	1541.82	1632.88	1622.46	1639.57	1729.11	1605.75	1696.64	1709.45	1825.47
ENSG00000142655	788.162	939.641	763.217	503.291	529.16	575.849	557.895	505.589	534.636	637.643	560.655	609.177	428.842	433.134	497.805	407.907	499.637	409.525
ENSG00000287727	2.49024	0.907866	0	0	0.960363	0	1.03314	0	0	0	0.766971	0	0.997308	0	3.54731	0.890626	1.04746	0
ENSG00000130940	217.896	129.825	170.206	14.0453	9.60363	8.03137	12.3977	8.11726	8.31656	153.627	170.267	154.807	33.9085	26.5359	17.7365	24.9375	14.6644	16.8298
ENSG00000272078	8.71585	7.26293	10.8412	0	0.960363	2.40941	1.03314	0	4.75232	7.40369	5.36879	4.02097	4.98654	7.70397	4.72974	9.79688	1.04746	2.24397
ENSG00000175262	1.24512	0	0	5.46207	7.6829	7.22823	4.13256	9.27687	5.9404	0	0	0	31.9138	17.1199	14.1892	20.4844	10.4746	13.4638
ENSG00000120948	1927.45	1775.79	1852.75	1798.58	1868.87	1718.71	1828.66	1863.49	1845.09	1540.89	1519.37	1482.73	849.706	1093.96	1074.83	1086.56	1542.9	1389.02
ENSG00000009724	6.22561	5.4472	7.58881	6.24237	6.72254	5.62196	8.26512	8.11726	9.50464	3.70185	5.36879	5.02622	7.97846	4.27998	3.54731	4.45313	2.09491	8.97588
ENSG00000271895	4.98049	12.7101	3.25235	5.46207	6.72254	9.63764	7.23198	5.79804	7.12848	3.70185	6.13576	8.04195	3.98923	2.56799	9.45949	8.01563	8.37965	3.36596
ENSG00000116649	6434.79	7724.12	6729.1	4432.08	4781.65	4699.96	4605.74	4902.82	4932.91	3672.23	3814.91	3873.2	2693.73	3019.1	3436.16	3056.63	3920.63	3095.56
ENSG00000171824	3602.14	4458.53	3828.01	2050.62	2096.47	2088.96	2148.93	2205.58	2251.41	3151.2	3069.42	3357.51	1596.69	1633.24	1941.56	1799.95	2054.06	1677.37
ENSG00000230337	19.9219	26.3281	21.6823	15.6059	10.564	7.22823	12.3977	6.95765	8.31656	30.5402	29.1449	30.1573	27.9246	27.3919	26.0136	20.4844	18.8542	13.4638
ENSG00000198793	3573.5	2280.56	2878.33	1963.22	1684.48	1793.4	1742.91	1833.34	1658.56	2855.97	2940.57	2519.14	1535.85	1569.9	1450.85	1617.38	1402.54	1472.04
ENSG00000120942	1322.32	943.273	1131.82	950.4	812.467	864.978	948.422	863.908	932.642	548.799	575.995	578.015	332.103	419.438	423.312	392.766	460.881	467.868
ENSG00000238199	8.71585	2.7236	5.42058	5.46207	6.72254	4.01568	8.26512	2.31922	3.56424	0.925461	6.13576	3.01573	0.997308	2.56799	5.91218	1.78125	10.4746	2.24397
ENSG00000204624	1.24512	0.907866	0	0	0	0	1.03314	1.15961	0	2.77638	5.36879	2.01049	0.997308	0.855997	1.18244	0.890626	0	2.24397
ENSG00000235643	0	0.907866	0	0	0	0	0	0	0	1.85092	2.30091	3.01573	0.997308	0	0	0	0	0
ENSG00000116661	0	0	0	0	0.960363	0.803137	3.09942	1.15961	1.18808	0.925461	0	0	0	0.855997	0	0.890626	3.14237	0
ENSG00000132879	4.98049	5.4472	5.42058	45.2572	43.2163	41.7631	43.3919	53.342	66.5324	6.47823	3.83485	4.02097	49.8654	34.2399	55.5745	57.0001	60.7525	58.3432
ENSG00000116663	7.47073	9.07866	14.0935	168.544	170.945	167.052	147.739	183.218	201.974	34.2421	19.9412	20.1049	157.575	160.927	173.818	205.735	215.776	171.664
ENSG00000116670	1039.68	1391.76	1125.31	739.72	750.044	716.398	732.496	853.472	879.179	1087.42	1093.7	1184.18	676.174	661.685	760.306	823.829	839.012	753.974
ENSG00000162490	0	0	0	7.80296	12.4847	4.81882	5.1657	4.63843	3.56424	0	0	1.00524	1.99462	1.71199	14.1892	2.67188	7.33219	5.60993
ENSG00000177674	90.8939	130.733	136.599	732.698	803.824	721.217	770.722	772.299	775.816	84.217	83.5998	94.4929	499.651	489.63	520.272	591.376	730.077	599.14
ENSG00000177000	889.017	339.542	667.815	284.808	231.447	240.138	208.694	201.772	187.717	1534.41	1820.02	1281.69	690.137	569.238	405.575	548.626	344.613	499.283
ENSG00000011021	549.099	287.794	433.646	252.036	204.557	208.816	159.103	154.228	147.322	1129.06	1206.44	946.939	687.145	553.83	470.609	466.688	306.905	400.549
ENSG00000175206	1.24512	1.81573	3.25235	2.34089	0	0	0	0	0	9.25461	5.36879	5.02622	0.997308	0	0	1.78125	0	0
ENSG00000224904	1.24512	7.26293	4.33646	11.7044	2.88109	2.40941	4.13256	3.47883	1.18808	4.62731	6.90274	2.01049	9.97308	2.56799	3.54731	4.45313	11.522	2.24397
ENSG00000285646	8.71585	9.07866	6.50469	3.12118	0.960363	2.40941	2.06628	3.47883	2.37616	6.47823	6.13576	13.0682	3.98923	1.71199	3.54731	2.67188	2.09491	3.36596
ENSG00000116685	636.257	282.346	455.328	516.556	422.56	497.945	490.741	516.026	419.392	513.631	614.343	496.59	591.403	495.622	430.407	571.782	453.548	648.507
ENSG00000083444	1430.64	638.23	970.283	964.446	898.9	882.647	893.666	904.495	800.766	1209.58	1418.9	993.18	1464.05	1420.1	1119.77	1339.5	970.992	1408.09
ENSG00000116688	6503.27	4885.23	5639.57	2939.37	3036.67	2995.7	2926.88	2881.63	2916.73	4800.37	5196.23	4640.2	2036.5	2158.82	2124.84	2424.28	2406.01	2429.1
ENSG00000116691	607.619	799.83	637.46	272.323	225.685	217.65	275.848	302.658	299.396	628.388	649.624	665.471	272.265	259.367	264.866	313.5	314.237	268.154
ENSG00000120949	0	0	1.08412	7.80296	7.6829	5.62196	6.19884	11.5961	4.75232	2.77638	2.30091	0	5.98385	2.56799	2.36487	8.01563	2.09491	3.36596
ENSG00000028137	17.4317	6.35506	11.9253	1424.82	1261.92	1313.93	1695.38	1619.97	1523.12	35.1675	40.6494	35.1835	1023.24	1003.23	782.772	1828.45	1332.36	2030.79
ENSG00000225196	0	0	0	2.34089	0	0	1.03314	1.15961	0	0	0	0	0	0.855997	0	0	0	0
ENSG00000048707	989.872	286.886	587.59	604.729	527.239	572.637	633.315	635.465	594.04	903.25	1029.27	736.843	867.658	872.261	679.901	926.251	621.141	1017.64
ENSG00000239149	0	0.907866	1.08412	0	0	0	0	0	0	0	0.766971	2.01049	0.997308	0	1.18244	0	0	1.12199
ENSG00000229484	2.49024	0.907866	0	0	0.960363	2.40941	4.13256	0	0	0	0	2.01049	0	0	0	0	0	0
ENSG00000162496	56.0305	44.4854	37.944	0	2.88109	1.60627	20.6628	13.9153	16.6331	38.8694	48.3191	35.1835	4.98654	1.71199	1.18244	20.4844	12.5695	13.4638
ENSG00000272482	1.24512	0	1.08412	1.56059	0	0	2.06628	0	0	1.85092	1.53394	0	0	0	0	0	0	1.12199
ENSG00000179172	14.9415	13.618	6.50469	8.58325	5.76218	14.4565	20.6628	5.79804	11.8808	8.32915	6.90274	21.1101	2.99192	4.27998	4.72974	12.4688	6.28474	10.0979
ENSG00000277058	3.73536	0	2.16823	0	0	0	0	1.15961	0	0	0.766971	1.00524	0	0	0	0	0	0
ENSG00000116731	1980.99	860.657	1384.42	1446.67	1221.58	1350.88	1242.87	1093.51	1006.3	1945.32	2098.43	1810.44	1612.65	1492.86	1155.24	1377.8	924.904	1441.75
ENSG00000189337	369.801	181.573	250.431	0	0	0	0	0	1.18808	248.949	278.41	249.3	0	0.855997	0	0.890626	1.04746	0
ENSG00000287756	1.24512	0.907866	2.16823	0	0	0	0	0	0	1.85092	0.766971	4.02097	0	0	1.18244	0	0	0
ENSG00000175147	0	0	0	3.12118	2.88109	1.60627	5.1657	1.15961	0	0	1.53394	1.00524	15.9569	18.8319	7.09461	18.7031	6.28474	11.2199
ENSG00000171729	67.2366	32.6832	50.9534	325.383	326.523	344.546	278.948	282.944	302.96	133.266	151.86	102.535	655.231	673.669	535.643	618.094	421.077	534.065
ENSG00000142621	0	1.81573	0	0	0	0	0	0	0	0	0	0	1.99462	0	0	2.67188	1.04746	0
ENSG00000228140	0	0	0	0	1.92073	0.803137	1.03314	0	0	0	1.53394	1.00524	0.997308	0	0	0.890626	1.04746	1.12199
ENSG00000142634	1018.51	1020.44	1048.34	2680.32	2631.39	2707.37	3472.38	3345.47	3523.84	1030.04	1040.78	973.076	1985.64	2074.94	2107.1	2969.35	3233.5	3094.43
ENSG00000142615	9.96097	14.5259	6.50469	0	0	0	0	0	2.37616	11.1055	14.5724	9.04719	0	0	0	0	0	0
ENSG00000215704	12.4512	15.4337	14.0935	0	0	0	0	0	0	6.47823	6.90274	6.03146	1.99462	0.855997	3.54731	0	0	0
ENSG00000132906	339.918	361.331	344.749	259.838	238.17	257.004	261.384	231.922	278.011	335.942	329.03	349.825	297.198	289.327	331.082	356.25	339.376	307.424
ENSG00000116138	331.202	122.562	216.823	336.307	276.585	253.791	261.384	269.029	260.189	421.085	455.581	411.145	442.805	438.27	345.271	385.641	233.583	381.475
ENSG00000116771	296.339	307.767	266.692	2.34089	0	0	1.03314	0	0	192.496	185.607	205.07	0.997308	0	0	1.78125	0	1.12199
ENSG00000237301	0	0.907866	0	0	0	0	0	0	0	0	1.53394	0	0	0	1.18244	2.67188	0	0
ENSG00000235084	1.24512	0.907866	4.33646	14.8256	2.88109	0.803137	1.03314	0	1.18808	6.47823	1.53394	7.0367	0	4.27998	8.27705	11.5781	0	4.48794
ENSG00000197312	1754.38	749.897	1245.65	1234.43	1036.23	1070.58	1189.14	1143.37	1001.55	1720.43	1872.18	1567.17	1594.69	1654.64	1132.77	1375.13	944.805	1622.39
ENSG00000116786	2045.73	959.614	1449.46	1215.7	1032.39	1173.38	1168.48	1138.74	977.789	1738.94	1883.68	1479.72	1754.26	1595.58	1152.87	1624.5	1005.56	1515.8
ENSG00000237938	2.49024	4.53933	2.16823	3.12118	5.76218	3.21255	1.03314	3.47883	1.18808	3.70185	4.60182	5.02622	7.97846	0.855997	8.27705	8.01563	4.18982	7.8539
ENSG00000162461	8.71585	11.8023	6.50469	0	0	0.803137	2.06628	0	0	17.5838	19.1743	21.1101	0.997308	1.71199	2.36487	3.5625	3.14237	2.24397
ENSG00000224321	0	0	1.08412	0.780296	0	0	0	2.31922	0	0.925461	1.53394	1.00524	0.997308	0.855997	0	0.890626	1.04746	0
ENSG00000233954	372.291	712.675	534.469	258.278	327.484	297.161	298.577	279.466	297.02	380.365	437.94	478.496	247.332	235.399	302.704	230.672	321.569	199.713
ENSG00000178715	43.5793	56.2877	18.43	31.9921	24.0091	34.5349	37.193	61.4593	60.5921	60.155	13.8055	26.1363	22.9381	29.1039	61.4867	65.0157	48.183	33.6596
ENSG00000179743	57.2756	52.6562	56.374	53.0601	53.7803	57.8258	41.3256	32.469	35.6424	58.3041	56.7558	51.2674	40.8896	52.2158	53.2096	41.8594	28.2813	50.4893
ENSG00000065526	3345.64	461.196	1875.52	2164.54	1539.46	2040.77	1933	1587.5	1138.18	2396.02	3478.98	2033.61	3079.69	2438.73	1378.72	2425.17	1340.74	3077.61
ENSG00000116809	979.911	788.028	839.105	346.451	327.484	306.798	377.096	386.15	354.048	941.194	997.062	956.992	337.09	350.103	351.183	431.954	376.037	357.913
ENSG00000142627	4.98049	5.4472	4.33646	22.6286	20.1676	16.0627	8.26512	12.7557	5.9404	8.32915	9.20365	3.01573	26.9273	33.3839	34.2906	27.6094	23.044	31.4156
ENSG00000142632	135.718	154.337	135.514	81.9311	106.6	95.5733	90.9163	102.046	87.9179	107.354	128.084	136.713	99.7308	81.3197	66.2164	112.219	102.651	100.979
ENSG00000237276	1.24512	0	0	0	0	0	0	0	0	3.70185	2.30091	6.03146	0.997308	0	0	0	0	0
ENSG00000288398	54.7854	24.5124	41.1964	28.8709	24.9694	30.5192	34.0936	19.7133	21.3854	74.9624	113.512	80.4195	53.8546	71.0477	52.0272	68.5782	42.9457	86.3929
ENSG00000132881	44.8244	29.0517	42.2805	42.136	26.8902	35.338	29.961	31.3094	21.3854	80.5151	95.8713	55.2884	62.8304	60.7758	48.4799	62.3438	46.0881	62.8312
ENSG00000233929	11.2061	3.63146	7.58881	8.58325	13.4451	6.42509	15.4971	15.0749	14.257	19.4347	23.7761	20.1049	47.8708	37.6639	33.1082	17.8125	12.5695	15.7078
ENSG00000037637	618.825	252.387	440.151	639.062	634.8	624.037	541.365	553.133	510.874	732.965	899.656	689.597	734.018	704.485	536.826	667.079	504.874	692.265
ENSG00000055070	4890.84	4308.73	4576.05	3377.9	3350.71	3250.29	3221.33	3045.13	3165.04	3501.95	3709.84	3416.82	2528.17	2723.78	2552.88	2583.71	2624.92	2835.26
ENSG00000226457	2.49024	6.35506	2.16823	1.56059	2.88109	2.40941	2.06628	1.15961	1.18808	3.70185	3.06788	3.01573	0.997308	0.855997	2.36487	2.67188	2.09491	0
ENSG00000187144	1.24512	0	3.25235	0	0	0	0	0	0	0	0.766971	1.00524	0	0	0	0.890626	0	0
ENSG00000157191	1603.72	1830.26	1567.63	1105.68	1048.72	1064.96	870.937	858.11	880.367	1222.53	1287.74	1279.67	1025.23	1078.56	1074.83	886.173	1001.37	872.904
ENSG00000226029	2.49024	0.907866	5.42058	1.56059	0	0.803137	2.06628	1.15961	0	8.32915	5.36879	4.02097	6.98115	6.84797	2.36487	1.78125	0	3.36596
ENSG00000080947	9.96097	4.53933	4.33646	10.1438	14.4054	12.0471	6.19884	5.79804	9.50464	8.32915	3.83485	8.04195	18.9488	11.128	5.91218	16.0313	7.33219	15.7078
ENSG00000233421	6.22561	0.907866	0	0	0	0	1.03314	0	0	2.77638	6.13576	1.00524	0.997308	0	0	0	0	0
ENSG00000219481	153.15	50.8405	97.5704	166.983	136.372	146.171	159.103	146.111	143.758	251.725	288.381	193.007	579.436	486.206	412.67	533.485	358.23	525.089
ENSG00000215908	307.545	252.387	282.954	284.808	246.813	244.957	279.981	248.156	244.744	355.377	367.379	374.956	315.149	298.743	294.426	348.235	294.335	323.132
ENSG00000186301	0	0.907866	0	0	0	0	2.06628	0	0	0.925461	0.766971	0	3.98923	0.855997	0	1.78125	0	0
ENSG00000236698	145.679	284.162	248.262	592.244	672.254	661.785	658.11	689.967	710.471	197.123	167.2	171.897	382.966	453.678	551.015	529.032	562.484	538.553
ENSG00000058453	699.758	349.528	533.385	568.055	541.645	599.14	412.223	368.756	340.979	445.147	531.511	390.034	487.683	452.822	366.555	337.547	294.335	444.306
ENSG00000186715	0	0	0	0.780296	0.960363	0	0	0	0	0	0.766971	0	0.997308	0	1.18244	0	1.04746	2.24397
ENSG00000228549	4.98049	0.907866	2.16823	0.780296	0	0	0	0	0	2.77638	3.83485	3.01573	0	0	0	0	1.04746	1.12199
ENSG00000238142	2.49024	7.26293	2.16823	3.90148	5.76218	3.21255	5.1657	5.79804	8.31656	5.55277	11.5046	18.0944	14.9596	7.70397	14.1892	8.90626	11.522	6.73191
ENSG00000272426	2.49024	2.7236	0	0	0	0	0	0	0	0	0	0	0	1.71199	0	0	1.04746	0
ENSG00000117122	2.49024	1.81573	1.08412	0	0	0.803137	0	0	0	0	2.30091	0	1.99462	0	1.18244	0	1.04746	0
ENSG00000159363	2657.09	1698.62	2085.84	2450.91	2428.76	2400.58	2377.25	2406.19	2178.94	1796.32	2020.2	1699.87	2055.45	2107.46	1948.65	2279.11	2094.91	2316.9
ENSG00000117118	2390.63	4021.85	3161.28	1304.65	1504.89	1362.92	1884.45	2016.56	2000.73	2268.31	2122.21	2401.53	1027.23	1108.52	1290.04	1568.39	2036.25	1520.29
ENSG00000117115	16.1866	19.9731	22.7664	35.8936	33.6127	36.1412	48.5576	37.1075	46.3351	12.9565	12.2715	16.0839	32.9111	41.9438	33.1082	85.5001	78.5592	67.3191
ENSG00000142623	0	0	0	0	0	0	0	1.15961	0	0	0	0	0	0.855997	0	0	1.04746	3.36596
ENSG00000142619	0	0.907866	1.08412	0	0	0	1.03314	0	0	0	1.53394	2.01049	0	0	0	0	1.04746	0
ENSG00000159339	85.9134	97.1417	66.131	438.526	467.697	385.506	1630.29	1652.44	1601.53	30.5402	36.8146	29.1521	167.548	166.919	231.757	744.563	1069.45	819.049
ENSG00000179051	9287.36	6969.69	7912.96	6244.71	6015.71	5993.01	6220.53	6325.66	5892.87	6173.75	6615.12	5951.04	4391.14	4541.06	4677.72	4347.15	4291.43	4490.18
ENSG00000117148	11.2061	13.618	5.42058	213.801	216.082	224.075	406.024	413.98	458.599	4.62731	6.13576	7.0367	93.7469	122.408	159.629	220.875	294.335	245.715
ENSG00000159423	374.782	332.279	305.72	2032.67	2127.2	2046.39	1143.69	1132.94	1247.48	332.241	312.157	313.636	1197.77	1320.8	1621.12	838.97	1075.74	813.439
ENSG00000169991	16.1866	5.4472	14.0935	426.041	426.401	403.978	250.02	244.677	209.102	24.062	18.4073	19.0996	623.317	623.166	498.988	488.954	316.332	466.746
ENSG00000272084	16.1866	7.26293	8.67292	3.90148	2.88109	1.60627	2.06628	2.31922	1.18808	5.55277	4.60182	4.02097	0.997308	2.56799	8.27705	3.5625	3.14237	5.60993
ENSG00000127481	9794.13	3937.41	7081.44	4020.08	3129.82	4119.29	3533.34	2928.01	2763.47	10448.5	9576.39	7907.24	5277.75	5557.99	4856.26	5269.83	3797.03	4811.07
ENSG00000230424	3.73536	4.53933	2.16823	1.56059	0	3.21255	1.03314	1.15961	2.37616	4.62731	4.60182	4.02097	0.997308	0.855997	2.36487	2.67188	0	0
ENSG00000127463	2139.12	567.416	1286.84	1446.67	1136.11	1185.43	1258.36	1217.59	964.72	1015.23	1405.09	924.824	1220.7	1141.04	822.975	1092.8	789.782	1351.99
ENSG00000053372	4639.32	5848.47	5161.47	2262.86	2400.91	2287.33	2568.39	2704.21	2907.23	2040.64	2159.79	2320.1	815.798	964.708	1118.58	1034.91	1598.42	1258.87
ENSG00000286064	22.4122	16.3416	13.0094	5.46207	7.6829	7.22823	7.23198	6.95765	8.31656	32.3911	26.844	34.1783	3.98923	11.128	10.6419	11.5781	7.33219	0
ENSG00000211454	4.98049	0.907866	1.08412	10.1438	8.64327	10.4408	5.1657	4.63843	9.50464	1.85092	1.53394	6.03146	7.97846	6.84797	4.72974	1.78125	5.23728	6.73191
ENSG00000162482	2.49024	0	3.25235	2.34089	5.76218	2.40941	2.06628	2.31922	0	4.62731	3.06788	3.01573	3.98923	2.56799	0	0.890626	0	3.36596
ENSG00000270728	13.6963	3.63146	8.67292	19.5074	23.0487	23.291	8.26512	11.5961	24.9497	5.55277	17.6403	18.0944	14.9596	14.5519	15.3717	9.79688	7.33219	12.3418
ENSG00000053371	737.112	990.482	838.021	1669.05	1807.4	1606.27	1395.77	1434.44	1535	703.351	785.378	798.163	1160.87	1319.95	1618.75	1253.11	1638.22	1189.3
ENSG00000200403	0	1.81573	0	0.780296	0	0.803137	0	1.15961	1.18808	0.925461	0	0	0.997308	0	0	1.78125	0	1.12199
ENSG00000040487	163.111	106.22	131.178	423.701	389.907	417.631	290.312	335.127	297.02	219.334	253.1	224.169	451.78	465.662	437.501	373.172	356.135	407.281
ENSG00000077549	10028.2	13185.8	10995.1	6769.07	7263.23	7103.75	6334.18	6506.56	7012.04	8216.25	8351.54	8768.74	5298.69	5626.47	6400.52	5281.41	6513.08	5110.64
ENSG00000173436	363.576	560.153	422.805	414.337	411.035	395.946	453.548	434.853	479.984	351.675	286.08	329.72	240.351	260.223	351.183	347.344	418.982	323.132
ENSG00000158747	133.228	106.22	158.281	29.6512	18.2469	27.3067	4.13256	4.63843	13.0689	134.192	156.462	143.75	37.8977	45.3678	35.4731	17.8125	12.5695	20.1957
ENSG00000226396	219.141	455.749	355.59	323.823	393.749	417.631	308.909	378.032	378.997	197.123	205.548	216.127	274.26	285.047	327.535	311.719	445.169	284.984
ENSG00000162542	554.079	463.012	494.357	0	0	0	0	0	0	263.756	286.847	285.489	0	0	0	0	0	0
ENSG00000169914	384.743	326.832	362.094	234.869	242.972	258.61	239.688	258.593	224.547	684.841	605.14	618.225	364.017	372.359	358.278	431.063	376.037	334.352
ENSG00000227066	0	0	0	0	0	0.803137	5.1657	4.63843	10.6927	0.925461	0	0	0	0.855997	0	1.78125	7.33219	3.36596
ENSG00000225986	8.71585	10.8944	9.75704	0	0	0	0	0	0	14.8074	13.0385	14.0734	0	0	0	0	0	0
ENSG00000162543	89.6488	62.6427	83.4769	0	0	0	0	0	0	127.714	118.88	159.834	0	0	0	0	0	0
ENSG00000162545	44.8244	18.1573	26.0188	0	0	0	0	0	0	37.0185	42.9504	38.1992	0	0	0	0	0	0
ENSG00000090432	747.073	401.277	623.366	475.98	463.855	493.126	415.322	445.29	382.562	738.518	786.145	677.534	512.616	445.118	442.231	483.61	358.23	538.553
ENSG00000158825	0	0.907866	0	10.1438	10.564	8.8345	25.8285	32.469	24.9497	0	0	1.00524	13.9623	7.70397	21.2838	26.7188	25.1389	25.8057
ENSG00000158828	43.5793	37.2225	60.7105	65.5448	64.3443	68.2666	49.5907	39.4267	38.0185	51.8258	50.6201	32.1678	144.61	152.367	144.257	97.9688	65.9897	69.5631
ENSG00000117242	110.816	37.2225	97.5704	64.7645	47.0578	44.9757	51.657	35.9479	47.5232	86.9934	99.7062	80.4195	46.8735	55.6398	48.4799	47.2032	46.0881	49.3673
ENSG00000244038	7946.37	6625.61	6958.94	5835.05	5669.98	5611.52	5539.69	5532.49	5631.5	6682.76	7013.95	6672.81	4988.53	5404.76	5417.92	5520.99	5490.76	5358.6
ENSG00000117245	0	1.81573	1.08412	207.559	168.064	191.95	39.2593	40.5863	27.3258	0	2.30091	0	126.658	140.383	163.176	35.625	23.044	22.4397
ENSG00000189410	2.49024	0	1.08412	0	0.960363	0	0	0	0	0	3.83485	0	0	0	1.18244	0.890626	2.09491	0
ENSG00000127483	5747.48	5315.56	5453.1	4014.62	4091.15	3981.95	3960.02	3786.12	3835.12	3748.12	3511.19	3706.33	2273.86	2356.56	2202.88	2172.24	2240.51	2387.58
ENSG00000075151	1423.17	507.497	1042.92	1374.88	1156.28	1336.42	1441.23	1384.57	1140.56	1573.28	1724.92	1355.07	1396.23	1538.23	1037	1734.94	1331.32	1809.76
ENSG00000117298	2137.87	561.969	1472.23	172.445	133.49	163.037	268.616	215.687	200.785	2445.07	3205.17	2133.13	286.227	250.807	160.811	464.016	283.861	421.866
ENSG00000236936	8.71585	7.26293	3.25235	0	0	0	0	0	0	0.925461	3.06788	3.01573	0	0	0	0	0	0
ENSG00000236216	44.8244	42.6697	30.3552	23.4089	17.2865	14.4565	24.7954	16.2345	29.702	20.3602	30.6788	26.1363	21.9408	19.6879	28.3785	24.0469	19.9017	17.9518
ENSG00000227001	4.98049	3.63146	5.42058	7.80296	11.5244	8.03137	7.23198	10.4365	8.31656	8.32915	7.66971	11.0577	9.97308	7.70397	10.6419	4.45313	8.37965	7.8539
ENSG00000187952	12.4512	1.81573	4.33646	7.02266	2.88109	6.42509	9.29826	6.95765	4.75232	4.62731	8.43668	0	16.9542	7.70397	2.36487	16.0313	9.4271	16.8298
ENSG00000186543	0	0	1.08412	0	0.960363	0	0	0	0	0	1.53394	2.01049	0	0	0	0.890626	0	1.12199
ENSG00000142794	85.9134	66.2742	66.131	207.559	145.015	203.194	220.059	221.485	205.538	136.043	162.598	158.828	203.451	255.087	190.372	257.391	240.915	244.593
ENSG00000162551	4.98049	6.35506	5.42058	0	0	0	0	0	0	2.77638	2.30091	4.02097	0	0	1.18244	0	0	0
ENSG00000076864	196.729	136.18	166.954	0	0.960363	0	1.03314	0	1.18808	170.285	164.899	164.86	0.997308	0	1.18244	0.890626	1.04746	0
ENSG00000090686	2169	1954.64	2125.95	1727.57	1761.31	1750.04	1997.06	2055.99	1954.39	1902.75	1885.21	1910.97	1529.87	1582.74	1547.81	1612.03	1830.95	1653.81
ENSG00000187942	1.24512	1.81573	3.25235	134.991	135.411	131.714	125.01	147.27	111.679	0	1.53394	0	184.502	130.111	101.689	112.219	85.8914	141.37
ENSG00000142798	2994.52	319.569	1734.58	1445.89	1061.2	1528.37	2284.27	1868.13	796.013	1149.42	2167.46	1100.74	2710.68	1997.9	982.604	2754.71	1154.3	3608.3
ENSG00000232037	0	3.63146	11.9253	3.12118	0.960363	3.21255	2.06628	2.31922	4.75232	3.70185	3.06788	2.01049	8.97577	4.27998	2.36487	1.78125	2.09491	2.24397
ENSG00000228397	1.24512	4.53933	2.16823	0	1.92073	0	0	0	0	6.47823	5.36879	1.00524	2.99192	1.71199	1.18244	2.67188	2.09491	0
ENSG00000218510	14.9415	6.35506	10.8412	15.6059	14.4054	16.8659	21.6959	10.4365	10.6927	21.2856	20.7082	18.0944	16.9542	17.1199	15.3717	35.625	18.8542	20.1957
ENSG00000070831	7077.27	10293.4	7972.58	4357.95	4840.23	4425.28	4405.31	4523.63	4640.64	5548.14	5470.8	5959.08	3097.64	3311.85	4042.75	3209.82	3953.1	3005.8
ENSG00000285752	6.22561	3.63146	7.58881	1.56059	3.84145	0	1.03314	3.47883	1.18808	9.25461	10.7376	10.0524	5.98385	9.41596	4.72974	6.23438	2.09491	4.48794
ENSG00000162552	3.73536	0.907866	0	0	0	0	0	0	0	0.925461	0.766971	1.00524	0	0	0	0.890626	0	0
ENSG00000285873	1.24512	4.53933	4.33646	0	0	0	1.03314	1.15961	0	2.77638	3.06788	4.02097	0	0	0	0	0	0
ENSG00000234397	4.98049	2.7236	3.25235	8.58325	11.5244	8.03137	10.3314	1.15961	5.9404	1.85092	3.83485	8.04195	0	5.13598	4.72974	3.5625	4.18982	5.60993
ENSG00000184677	1156.72	445.762	827.18	511.874	428.322	442.528	520.702	506.749	431.273	1500.17	1658.96	1319.88	939.464	898.796	636.15	910.22	598.097	895.344
ENSG00000237200	0	0.907866	0	0.780296	0	0	1.03314	2.31922	0	0	0	1.00524	2.99192	0	1.18244	0	1.04746	0
ENSG00000173372	2.49024	0.907866	1.08412	0	0	0	0	0	0	6.47823	2.30091	3.01573	0	0	0	0	0	0
ENSG00000133216	0	0	0	7.80296	4.80182	4.81882	18.5965	19.7133	17.8212	0	0.766971	1.00524	4.98654	8.55997	5.91218	26.7188	12.5695	25.8057
ENSG00000227868	0	1.81573	0	0	0	0.803137	0	0	0	0.925461	1.53394	1.00524	0	0	0	0	0	0
ENSG00000004487	5330.37	5879.34	5444.43	4148.05	4421.51	4307.22	4654.29	4601.33	4657.27	3697.22	3721.34	3813.89	2693.73	3053.34	3469.27	3117.19	3833.69	3101.17
ENSG00000169641	2939.73	1075.82	1930.81	2475.1	2116.64	2277.7	2093.14	1957.42	1770.24	2259.98	2538.67	2037.63	3163.46	2824.79	2076.36	2425.17	1527.19	2482.95
ENSG00000215381	2.49024	4.53933	5.42058	2.34089	5.76218	5.62196	4.13256	0	1.18808	0	0.766971	3.01573	1.99462	2.56799	2.36487	2.67188	4.18982	1.12199
ENSG00000261326	2.49024	1.81573	2.16823	6.24237	10.564	9.63764	9.29826	19.7133	5.9404	6.47823	4.60182	5.02622	32.9111	9.41596	2.36487	7.12501	12.5695	11.2199
ENSG00000284726	1.24512	0.907866	2.16823	0	2.88109	4.81882	3.09942	2.31922	2.37616	2.77638	2.30091	2.01049	0.997308	0.855997	1.18244	0.890626	0	0
ENSG00000125944	7222.95	8488.55	7710.23	7646.12	7797.19	7961.5	8549.23	8524.28	8926.04	5468.55	5444.72	5552.96	3456.67	4291.11	4943.76	5097.94	6771.8	5621.15
ENSG00000125945	155.64	72.6293	132.262	365.959	312.118	329.286	219.026	178.58	178.212	359.079	371.981	316.652	618.331	630.014	428.042	342.891	219.966	290.594
ENSG00000249087	2.49024	3.63146	10.8412	17.9468	10.564	16.8659	5.1657	5.79804	8.31656	21.2856	18.4073	9.04719	24.9327	24.8239	36.6555	16.0313	30.3762	16.8298
ENSG00000204219	1.24512	3.63146	2.16823	0.780296	1.92073	2.40941	2.06628	1.15961	1.18808	1.85092	0	4.02097	0.997308	2.56799	1.18244	0	2.09491	3.36596
ENSG00000088280	206.69	153.429	189.72	0	0	1.60627	0	0	0	116.608	105.842	105.551	0	0.855997	0	0	2.09491	0
ENSG00000007968	1088.24	404	787.068	604.729	530.12	577.455	742.827	789.693	602.356	881.039	1036.18	794.142	481.7	463.95	315.71	659.063	501.731	637.288
ENSG00000235052	1.24512	0	0	0.780296	0.960363	0.803137	0	2.31922	2.37616	0	0	0	0.997308	1.71199	3.54731	0.890626	1.04746	1.12199
ENSG00000117318	334.938	487.524	401.123	1498.17	1721.93	1566.12	1457.76	1455.31	1453.02	83.2915	72.0952	79.4142	898.574	885.957	1148.15	1077.66	1328.17	997.445
ENSG00000142676	23629.9	43248	31727.7	21811.6	25041.5	23156.8	22142.2	22727.2	26416.9	23614.1	22948.5	26295.2	18060.2	19897.6	24916.3	18639.9	24799.6	17914.7
ENSG00000236810	23.6573	19.9731	14.0935	3.90148	5.76218	0	5.1657	4.63843	4.75232	20.3602	32.9797	30.1573	9.97308	5.13598	5.91218	7.12501	4.18982	2.24397
ENSG00000011007	3110.31	2822.56	2933.62	1595.7	1571.15	1485.8	1557.97	1555.04	1494.6	2361.78	2435.9	2354.28	1024.23	1188.12	1118.58	1225.5	1170.01	1328.43
ENSG00000057757	2599.81	2994.14	2794.85	1344.45	1355.07	1335.62	1529.05	1582.87	1630.04	1982.34	1862.97	2034.61	1037.2	1183.84	1265.21	1390.27	1608.89	1273.45
ENSG00000011009	2117.95	2251.51	2140.04	1260.18	1266.72	1228.8	1091	1094.67	1175.01	1470.56	1625.98	1614.42	673.183	808.061	925.847	780.188	944.805	811.195
ENSG00000117308	1613.68	2075.38	1807.22	1385.81	1338.75	1457.69	1247	1265.13	1488.66	1105	1065.32	1133.91	710.083	813.197	882.097	804.235	1061.07	789.878
ENSG00000117305	732.132	933.286	821.759	511.094	498.428	470.638	454.581	507.909	495.429	674.661	688.74	704.676	506.632	492.198	527.366	460.454	522.681	410.647
ENSG00000179163	398.439	382.212	351.253	1133.77	1147.63	1142.06	630.215	637.785	697.403	328.539	362.777	333.741	920.515	922.764	962.503	676.876	704.938	667.581
ENSG00000188822	252.76	90.7866	127.926	0	0.960363	0	1.03314	0	0	144.372	178.704	132.692	0.997308	5.13598	0	0.890626	0	3.36596
ENSG00000229106	6.22561	2.7236	7.58881	0	0	0	0	0	0	10.1801	6.13576	8.04195	0	0.855997	0	0	0	2.24397
ENSG00000230228	14.9415	39.0382	40.1123	21.8483	25.9298	25.7004	27.8948	17.3941	22.5735	24.062	24.5431	33.173	14.9596	30.8159	24.8311	12.4688	12.5695	15.7078
ENSG00000189266	1917.49	2441.25	2119.45	1326.5	1387.72	1276.18	1411.27	1473.86	1530.25	2424.71	2299.38	2395.49	1599.68	1725.69	1705.07	1840.03	1812.1	1700.93
ENSG00000188529	3386.73	5033.21	4017.73	3139.13	3350.71	3192.47	3606.69	3629.57	3787.6	3962.83	3426.82	3935.53	2644.86	2865.02	3317.91	3505.5	4130.12	3700.31
ENSG00000158055	2.49024	0.907866	2.16823	0	0	0	1.03314	0	0	0.925461	3.06788	1.00524	0	0	0	0	0	0
ENSG00000001460	114.551	75.3529	87.8133	35.8936	50.8992	44.9757	20.6628	31.3094	35.6424	137.894	184.84	153.802	112.696	95.8716	74.4934	52.5469	54.4677	60.5872
ENSG00000001461	941.312	667.281	758.881	547.768	475.38	471.441	378.129	376.873	352.86	1074.46	1172.7	952.971	1163.86	1081.98	922.3	686.673	612.762	626.068
ENSG00000286061	0	1.81573	0	0	0	0.803137	0	0	0	0	0	1.00524	0	0.855997	1.18244	0.890626	0	0
ENSG00000117602	92.139	68.9978	87.8133	28.0906	21.128	35.338	15.4971	17.3941	17.8212	135.117	146.491	113.593	105.715	97.5836	91.0475	41.8594	25.1389	34.7815
ENSG00000133226	3058.02	3284.66	3191.64	2255.83	2484.46	2339.54	2521.89	2467.65	2416.55	1467.78	1538.54	1520.93	966.391	1087.12	1212	1358.2	1509.38	1221.84
ENSG00000284699	0	0	1.08412	0.780296	0	1.60627	0	1.15961	0	0	0	0	0.997308	0	0	0.890626	0	0
ENSG00000169504	2446.66	2818.92	2482.62	3480.9	3637.86	3474.37	2984.74	3202.84	3117.52	4952.14	4646.31	4975.95	5469.23	5214.73	5137.68	5047.18	4238.01	4288.23
ENSG00000020633	109.571	44.4854	88.8974	11.7044	14.4054	15.2596	25.8285	37.1075	23.7616	63.8568	110.444	77.4037	18.9488	19.6879	14.1892	63.2344	32.4711	76.295
ENSG00000233755	0	0	0	0	0	0	1.03314	0	1.18808	0	0	0	0	0	0	1.78125	3.14237	1.12199
ENSG00000117614	1077.03	1931.94	1409.35	861.446	1004.54	912.363	857.506	862.749	887.495	1599.2	1454.18	1717.96	1053.16	1136.76	1223.82	1112.39	1200.38	921.15
ENSG00000284602	14.9415	26.3281	11.9253	6.24237	10.564	4.01568	5.1657	3.47883	3.56424	19.4347	9.97062	22.1154	5.98385	17.1199	14.1892	7.12501	14.6644	5.60993
ENSG00000284657	0	0.907866	0	0.780296	1.92073	0.803137	0	0	1.18808	1.85092	1.53394	1.00524	1.99462	0.855997	1.18244	0	4.18982	1.12199
ENSG00000117616	590.188	1076.73	738.282	245.013	276.585	263.429	239.688	258.593	269.694	1519.61	1293.11	1456.6	741.997	614.606	678.718	724.079	781.402	747.242
ENSG00000272432	4.98049	1.81573	7.58881	3.12118	3.84145	2.40941	1.03314	1.15961	0	1.85092	2.30091	3.01573	0.997308	0.855997	0	3.5625	3.14237	1.12199
ENSG00000261349	1.24512	3.63146	5.42058	0	0	0	0	0	0	5.55277	9.97062	10.0524	0	0	0	0	0	0
ENSG00000187010	1174.15	1271.01	1173.01	0.780296	0	0	0	0	0	1058.73	1013.94	992.175	0	0	0	0	0	0
ENSG00000224183	29.8829	73.5371	54.2058	34.333	29.7713	49.7945	43.3919	47.544	45.147	46.2731	49.0861	41.215	32.9111	31.6719	34.2906	42.75	69.1321	43.7574
ENSG00000259984	0	0	0	0	0	0	0	1.15961	1.18808	0.925461	0	1.00524	0.997308	0.855997	0	0	0	1.12199
ENSG00000183726	3619.57	4543.87	3852.95	2166.88	2307.75	2205.41	2020.82	1999.17	2083.89	3819.38	3633.14	3836.01	1819.09	2029.57	2239.53	1992.33	2178.71	1800.79
ENSG00000188672	1722	1916.5	1711.82	2.34089	2.88109	4.01568	4.13256	4.63843	0	1384.49	1448.81	1518.92	9.97308	5.13598	5.91218	0.890626	5.23728	1.12199
ENSG00000238084	4.98049	9.07866	4.33646	13.265	12.4847	6.42509	7.23198	8.11726	14.257	5.55277	3.06788	6.03146	3.98923	2.56799	11.8244	7.12501	10.4746	10.0979
ENSG00000204178	2015.85	1295.52	1631.59	733.478	719.312	719.611	612.652	671.413	546.517	2394.17	2509.53	2404.54	1093.05	1021.2	922.3	887.954	680.846	771.926
ENSG00000157978	505.519	335.91	394.618	789.659	754.845	742.902	771.755	710.84	686.71	501.6	590.567	473.47	1121.97	1158.16	873.82	944.954	830.633	891.978
ENSG00000225643	4.98049	6.35506	3.25235	7.02266	10.564	8.8345	10.3314	9.27687	16.6331	2.77638	6.13576	2.01049	2.99192	6.84797	9.45949	7.12501	7.33219	4.48794
ENSG00000117643	32.3732	9.98653	16.2617	77.2493	70.1065	80.3137	98.1483	104.365	66.5324	22.2111	34.5137	22.1154	107.709	111.28	73.311	168.328	87.9863	191.859
ENSG00000162430	2492.73	1209.28	1890.7	3278.8	2930.07	3125.01	2406.18	2348.21	2026.86	1509.43	1830.76	1427.45	2978.96	3019.1	2434.64	2531.16	1882.28	2589.54
ENSG00000228172	3.73536	3.63146	5.42058	5.46207	5.76218	2.40941	0	0	2.37616	5.55277	4.60182	5.02622	6.98115	4.27998	3.54731	4.45313	1.04746	1.12199
ENSG00000117640	808.084	748.989	745.871	632.04	611.751	623.234	471.112	466.163	497.805	623.761	667.264	670.497	466.74	511.886	484.799	464.016	472.403	498.161
ENSG00000127423	1011.04	932.378	952.937	717.092	736.598	640.903	681.872	670.254	738.985	736.667	760.835	737.849	454.772	459.67	476.522	467.579	537.345	483.576
ENSG00000236528	2.49024	3.63146	4.33646	0.780296	6.72254	0.803137	0	2.31922	1.18808	2.77638	4.60182	6.03146	1.99462	1.71199	1.18244	1.78125	0	2.24397
ENSG00000182749	569.021	244.216	408.711	634.38	603.108	556.574	452.515	452.247	493.053	595.997	631.984	544.842	785.878	676.237	624.326	541.501	406.413	560.993
ENSG00000117632	7523.02	11696.9	9393.86	6490.5	7232.49	6597.77	7890.09	7996.66	8813.17	6757.72	6319.84	6975.38	4863.87	5259.24	6221.98	6193.41	7960.67	6007.11
ENSG00000158006	265.211	237.861	265.608	77.2493	86.4327	90.7545	73.3529	84.6514	73.6609	412.756	422.601	473.47	152.588	205.439	177.365	233.344	208.444	203.079
ENSG00000158008	0	0	0	0	0.960363	4.01568	4.13256	0	1.18808	1.85092	2.30091	1.00524	3.98923	0	0	2.67188	0	1.12199
ENSG00000158014	0	0	0	0	0	0	0	0	0	34.2421	36.8146	30.1573	0	0	0	0	0	0
ENSG00000158022	13.6963	15.4337	14.0935	11.7044	19.2073	11.2439	6.19884	6.95765	9.50464	33.3166	36.0476	30.1573	19.9462	11.984	16.5541	18.7031	9.4271	13.4638
ENSG00000175087	307.545	234.229	268.861	333.967	302.514	292.342	338.87	353.681	293.456	487.718	503.133	509.658	378.977	356.095	294.426	415.922	261.864	346.693
ENSG00000197245	0	0.907866	0	7.02266	11.5244	5.62196	6.19884	4.63843	1.18808	0	0.766971	0	3.98923	5.13598	3.54731	0	1.04746	1.12199
ENSG00000236782	3.73536	0.907866	7.58881	3.90148	4.80182	4.01568	8.26512	3.47883	2.37616	2.77638	6.13576	2.01049	7.97846	0.855997	2.36487	1.78125	2.09491	3.36596
ENSG00000142675	13.6963	0.907866	4.33646	3.90148	0	0	1.03314	0	3.56424	9.25461	9.20365	5.02622	8.97577	7.70397	3.54731	7.12501	4.18982	2.24397
ENSG00000236155	1.24512	1.81573	3.25235	0	0	0.803137	0	1.15961	0	2.77638	2.30091	1.00524	0.997308	0.855997	0	0	1.04746	1.12199
ENSG00000130695	2048.23	1904.7	1885.28	1005.8	925.79	974.205	1053.8	1093.51	1098.97	2088.77	2027.1	1843.62	984.343	1076.84	1053.55	1392.94	1381.59	1405.85
ENSG00000270733	2.49024	0	0	0.780296	1.92073	0.803137	1.03314	1.15961	2.37616	0.925461	0	1.00524	1.99462	3.42399	0	2.67188	1.04746	0
ENSG00000142669	8304.96	10631.1	9238.83	4927.57	5296.4	5072.61	4029.24	3992.53	4463.61	7554.54	7770.18	7934.39	3489.58	4135.32	4758.12	3499.27	4329.14	3345.76
ENSG00000158062	128.248	124.378	106.243	422.14	460.974	417.631	477.31	463.843	501.37	117.534	118.88	118.619	422.858	420.294	468.245	472.032	558.294	486.942
ENSG00000169442	124.512	226.966	195.141	4799.6	5741.05	5627.58	3627.35	3692.19	4254.51	124.012	130.385	141.739	4328.31	4452.04	5456.94	3039.71	4165.73	2984.48
ENSG00000176092	2.49024	1.81573	4.33646	10.1438	1.92073	5.62196	0	3.47883	1.18808	3.70185	0.766971	2.01049	2.99192	6.84797	0	2.67188	1.04746	1.12199
ENSG00000176083	8.71585	6.35506	15.1776	69.4463	90.2741	61.0384	16.5302	16.2345	11.8808	10.1801	16.1064	14.0734	46.8735	44.5118	53.2096	9.79688	16.7593	8.97588
ENSG00000131914	1.24512	0.907866	1.08412	0.780296	0.960363	0	0	0	0	0	1.53394	0	0	0	3.54731	3.5625	0	1.12199
ENSG00000117682	905.203	862.473	798.993	540.745	515.715	511.598	518.636	460.365	525.131	633.016	729.389	691.607	405.904	364.655	405.575	349.125	373.942	342.205
ENSG00000223583	1.24512	2.7236	4.33646	1.56059	5.76218	1.60627	4.13256	0	2.37616	1.85092	0.766971	3.01573	0.997308	2.56799	3.54731	1.78125	11.522	2.24397
ENSG00000225891	0	0.907866	1.08412	2.34089	0.960363	2.40941	2.06628	0	4.75232	0	0.766971	3.01573	1.99462	0.855997	0	0.890626	1.04746	7.8539
ENSG00000198830	2243.71	3310.99	2646.33	1722.89	1838.13	1664.9	2226.42	2509.39	2515.16	1856.48	1806.22	2016.52	1257.6	1480.02	1663.69	1889.02	2187.09	1696.44
ENSG00000117676	6069.97	5030.49	5242.78	6151.85	5900.47	5992.2	4871.25	4893.55	5105.18	4738.36	4920.88	4631.16	5675.68	5965.44	5984.31	5087.26	5263.47	5094.93
ENSG00000260063	13.6963	1.81573	5.42058	7.80296	7.6829	4.01568	8.26512	4.63843	10.6927	2.77638	7.66971	7.0367	6.98115	4.27998	2.36487	0.890626	0	6.73191
ENSG00000117713	2419.27	341.358	1450.55	1783.76	1270.56	1700.24	1657.16	1494.74	867.298	2185.01	3201.34	1851.66	2856.29	2198.2	1125.68	2157.1	1066.31	2762.33
ENSG00000060642	145.679	96.2338	98.6545	99.8779	97.957	106.014	99.1814	91.6091	90.294	260.98	305.254	269.405	233.37	257.655	185.642	268.078	186.447	222.153
ENSG00000204160	875.321	587.389	762.133	359.716	339.969	310.814	351.267	344.404	348.107	821.81	898.123	785.095	490.675	471.654	454.055	578.016	432.599	552.017
ENSG00000142751	1025.98	873.367	990.881	564.934	492.666	511.598	521.735	496.312	527.507	929.163	933.403	883.609	388.95	463.95	510.812	471.141	565.626	467.868
ENSG00000198746	808.084	757.16	766.469	374.542	393.749	393.537	372.963	386.15	407.511	660.779	740.127	692.613	417.872	395.47	428.042	419.485	382.321	329.864
ENSG00000090273	7234.16	8725.5	7686.38	3210.92	3525.49	3485.61	3653.18	3885.85	4091.75	4648.59	4774.39	4868.39	1977.66	2369.4	2647.47	2531.16	3380.14	2586.18
ENSG00000131910	6.22561	0.907866	2.16823	0	0	0	0	0	0	3.70185	1.53394	0	0	0	0	0	0	0
ENSG00000175707	0	0	0	0.780296	1.92073	0	0	1.15961	0	0	0.766971	0	0	0	0	0	0	1.12199
ENSG00000172746	1.24512	0.907866	0	1.56059	0	2.40941	0	1.15961	2.37616	0.925461	1.53394	2.01049	0	2.56799	0	1.78125	2.09491	0
ENSG00000225294	1.24512	0	2.16823	0.780296	0	0	0	0	0	0.925461	0	1.00524	0	0	0	3.5625	1.04746	0
ENSG00000253368	1.24512	0.907866	2.16823	113.143	119.085	112.439	146.706	150.749	174.648	1.85092	3.83485	1.00524	83.7738	101.008	91.0475	110.438	150.834	155.956
ENSG00000158246	3.73536	5.4472	1.08412	14.8256	5.76218	9.63764	6.19884	4.63843	5.9404	6.47823	8.43668	7.0367	24.9327	29.9599	16.5541	25.8282	14.6644	17.9518
ENSG00000090020	1461.77	333.187	931.255	1028.43	916.186	948.505	585.79	579.804	445.53	1211.43	1707.28	1108.78	1289.52	1254.89	889.192	845.204	589.718	890.856
ENSG00000229985	1.24512	0	1.08412	1.56059	0.960363	0	0	0	0	0	0	2.01049	0	0	1.18244	0	4.18982	1.12199
ENSG00000214973	92.139	97.1417	102.991	120.166	98.9174	147.777	87.8169	121.759	98.6106	80.5151	83.5998	136.713	108.707	101.864	128.885	122.906	129.885	96.4907
ENSG00000225159	94.6292	154.337	131.178	140.453	130.609	160.627	157.037	190.176	160.391	121.235	82.0659	95.4981	91.7523	126.688	210.474	137.156	150.834	111.077
ENSG00000142784	1652.28	699.965	1137.24	1122.85	951.72	1030.42	799.65	768.82	658.196	1401.15	1655.89	1360.09	1549.82	1389.28	1131.59	1210.36	727.982	1147.79
ENSG00000243659	0	0	1.08412	0.780296	0	0	1.03314	0	0	0	0	0	0	0.855997	1.18244	0	0	1.12199
ENSG00000186501	1108.16	1221.08	1157.84	747.523	788.458	699.532	735.595	698.084	793.637	685.767	710.215	738.854	452.778	398.894	495.441	488.954	509.064	489.186
ENSG00000241547	21.1671	35.4068	22.7664	24.9695	17.2865	12.0471	14.464	9.27687	9.50464	22.2111	23.7761	34.1783	8.97577	9.41596	10.6419	9.79688	24.0915	16.8298
ENSG00000142765	42.3341	28.1438	30.3552	448.67	424.48	474.654	485.576	514.866	485.924	35.1675	35.2806	28.1468	307.171	307.303	386.656	346.453	347.755	344.449
ENSG00000142733	29.8829	35.4068	28.187	205.998	189.192	194.359	87.8169	95.0879	104.551	29.6148	33.7467	31.1625	176.523	174.623	164.359	136.266	107.888	92.0028
ENSG00000181773	68.4817	39.9461	48.7852	30.4315	35.5334	31.3223	37.193	39.4267	29.702	40.7203	36.8146	33.173	12.965	23.1119	21.2838	24.0469	34.5661	31.4156
ENSG00000158195	5407.56	2889.74	4066.52	4915.08	4380.22	4646.95	3685.21	3576.23	3239.89	4878.11	5152.51	4467.3	6531.37	6109.25	5200.35	5191.46	3700.66	4494.67
ENSG00000237429	13.6963	28.1438	22.7664	25.7498	31.692	19.2753	22.7291	19.7133	22.5735	11.1055	13.8055	28.1468	13.9623	27.3919	21.2838	19.5938	21.9966	13.4638
ENSG00000126705	605.129	123.47	365.347	425.261	341.889	453.772	302.71	264.391	169.895	648.748	954.111	607.167	1177.82	788.373	407.94	749.907	248.247	888.612
ENSG00000000938	32.3732	36.3146	35.7758	2.34089	1.92073	3.21255	65.0878	48.7036	81.9775	31.4657	37.5816	23.1206	0.997308	3.42399	4.72974	51.6563	67.0372	50.4893
ENSG00000235912	94.6292	197.007	113.832	95.1961	129.649	122.88	127.076	105.524	121.184	99.0244	90.5025	108.566	78.7873	84.7437	118.244	94.4063	114.173	76.295
ENSG00000233975	1.24512	2.7236	2.16823	0.780296	0	0	0	0	0	3.70185	2.30091	4.02097	0.997308	0.855997	0	0	4.18982	0
ENSG00000126709	595.168	880.63	716.6	89.734	91.2345	93.967	43.3919	61.4593	58.2159	499.749	551.452	604.151	53.8546	73.6157	61.4867	48.9844	59.705	35.9035
ENSG00000009780	41.089	65.3663	41.1964	70.2266	72.0272	61.0384	82.6512	66.0977	65.3444	61.0805	75.9301	62.3251	87.7631	78.7517	80.4056	88.172	92.1761	94.2468
ENSG00000231344	3.73536	4.53933	0	9.36355	2.88109	8.03137	1.03314	5.79804	7.12848	7.40369	6.90274	3.01573	1.99462	4.27998	7.09461	2.67188	6.28474	5.60993
ENSG00000117758	636.257	729.016	709.011	410.436	428.322	411.206	400.858	418.619	449.094	920.834	869.745	986.144	556.498	532.43	572.299	569.11	506.969	472.356
ENSG00000269971	0	0	2.16823	0	0	0	0	0	0	0	0	0	0.997308	1.71199	0	0	1.04746	0
ENSG00000270031	0	8.17079	1.08412	0	1.92073	0.803137	2.06628	3.47883	2.37616	0	1.53394	1.00524	0	0	0	0.890626	0	0
ENSG00000117751	3001.99	3131.23	3035.52	1752.54	1786.28	1762.89	1727.41	1885.52	1912.81	2548.72	2621.51	2643.79	1337.39	1436.36	1469.77	1502.49	1577.47	1541.61
ENSG00000130775	244.044	239.677	212.487	422.92	471.538	444.938	1003.18	1026.25	1077.59	392.396	391.922	364.903	467.737	453.678	446.961	783.751	895.575	830.269
ENSG00000117748	3839.96	5325.54	4491.49	1981.17	2174.26	1946.8	2575.62	2636.95	2793.17	3193.77	3010.36	3427.88	1322.43	1499.71	1818.59	2015.49	2695.1	2025.18
ENSG00000130768	196.729	141.627	179.963	37.4542	30.7316	29.7161	45.4581	39.4267	53.4636	173.061	164.132	136.713	19.9462	28.2479	39.0204	52.5469	43.9932	46.0014
ENSG00000227050	0	0	0	0	2.88109	3.21255	1.03314	4.63843	2.37616	0	0	0	0.997308	0.855997	1.18244	0.890626	0	5.60993
ENSG00000158156	251.515	164.324	216.823	287.149	256.417	273.067	283.08	274.827	224.547	313.731	345.137	314.641	488.681	439.126	402.028	487.172	406.413	458.892
ENSG00000158161	1212.75	993.205	1126.4	624.237	600.227	656.966	792.418	749.107	719.976	1773.18	1749.46	1860.71	836.741	934.748	927.03	1096.36	1076.78	1088.33
ENSG00000228589	291.358	528.378	381.609	290.27	313.078	277.082	312.008	311.935	346.919	317.433	372.748	366.914	216.416	229.407	257.771	232.453	310.047	241.227
ENSG00000214812	8.71585	7.26293	6.50469	14.8256	15.3658	10.4408	14.464	15.0749	13.0689	9.25461	7.66971	19.0996	11.9677	9.41596	7.09461	12.4688	10.4746	7.8539
ENSG00000169403	486.843	211.533	330.655	33.5527	36.4938	28.1098	128.109	165.824	147.322	579.339	707.147	524.737	33.9085	22.2559	34.2906	229.781	184.352	288.35
ENSG00000126698	4737.69	6561.15	5344.69	2920.65	3162.48	3039.07	3004.37	3098.47	3414.54	3858.25	3808.78	4010.92	2164.16	2222.17	2551.7	2361.05	2910.88	2340.46
ENSG00000130770	2023.32	3878.4	2734.14	1495.83	1667.19	1540.42	1582.77	1574.75	1814.2	1927.74	1892.12	2177.36	1003.29	1191.55	1502.88	1192.55	1691.64	1193.79
ENSG00000270605	0	0.907866	2.16823	9.36355	1.92073	6.42509	4.13256	9.27687	2.37616	5.55277	3.83485	8.04195	6.98115	9.41596	7.09461	4.45313	5.23728	2.24397
ENSG00000130766	978.666	485.708	745.871	273.884	261.219	233.713	255.185	296.86	275.634	1815.76	1826.92	1535.01	1082.08	933.892	704.732	1009.08	654.66	833.635
ENSG00000130772	425.832	485.708	382.693	223.945	201.676	167.856	236.589	223.804	232.864	749.624	729.389	648.382	280.243	305.591	338.177	355.36	414.793	369.133
ENSG00000204138	1736.94	870.643	1319.37	651.547	567.575	613.597	582.691	583.283	566.714	2092.47	2241.85	1974.3	818.789	769.541	604.225	816.704	601.24	761.828
ENSG00000229820	4.98049	0	1.08412	0	1.92073	2.40941	0	2.31922	1.18808	2.77638	1.53394	1.00524	0.997308	1.71199	4.72974	1.78125	0	2.24397
ENSG00000180198	6525.68	7459.93	6746.45	3363.07	3398.72	3371.57	4904.31	4796.14	5070.72	4778.16	4940.06	4821.15	2818.39	2787.13	3017.58	3870.66	4263.15	3776.6
ENSG00000242125	1547.69	3189.33	2213.76	1818.87	1997.56	1778.14	1951.6	2040.91	2102.9	1316.93	1123.61	1268.62	1103.02	1257.46	1777.2	1294.08	1797.43	1312.72
ENSG00000200087	22.4122	35.4068	23.8505	17.1665	23.0487	20.8816	23.7622	34.7883	28.5139	9.25461	9.97062	14.0734	8.97577	16.2639	11.8244	9.79688	23.044	16.8298
ENSG00000231468	16.1866	30.8674	28.187	46.0374	46.0974	34.5349	50.6238	40.5863	47.5232	17.5838	21.4752	26.1363	40.8896	34.2399	29.5609	34.7344	41.8982	32.5376
ENSG00000279443	54.7854	21.7888	39.0281	8.58325	3.84145	7.22823	10.3314	5.79804	7.12848	50.9004	73.6292	62.3251	22.9381	16.2639	11.8244	24.9375	8.37965	14.5858
ENSG00000180098	422.096	649.124	533.385	218.483	243.932	214.438	237.622	310.775	274.446	286.893	317.526	351.835	240.351	224.271	258.953	302.813	356.135	241.227
ENSG00000197989	626.296	1280.09	910.657	178.688	193.033	148.58	185.965	244.677	269.694	752.4	588.266	824.3	195.472	132.679	195.102	209.297	256.627	207.567
ENSG00000221539	6.22561	11.8023	6.50469	2.34089	2.88109	0.803137	4.13256	3.47883	2.37616	2.77638	6.13576	5.02622	2.99192	2.56799	0	0.890626	5.23728	3.36596
ENSG00000120656	854.153	1121.21	952.937	366.739	369.74	319.648	339.903	409.342	369.493	889.368	812.222	916.782	381.969	424.574	399.663	418.594	518.491	418.5
ENSG00000188060	1.24512	0	2.16823	0	0	0	2.06628	0	0	0.925461	0.766971	4.02097	0	0	0	0	0	0
ENSG00000229388	6.22561	6.35506	8.67292	3.12118	1.92073	0	4.13256	4.63843	1.18808	4.62731	7.66971	9.04719	0.997308	0	2.36487	2.67188	2.09491	0
ENSG00000162419	1034.7	712.675	871.629	660.13	636.721	652.147	638.48	664.456	601.168	789.419	846.736	893.661	437.818	494.766	430.407	531.704	469.26	511.625
ENSG00000198492	3440.27	3569.73	3385.69	2588.24	2692.86	2513.82	2508.46	2632.31	2651.79	2291.44	2220.38	2256.77	1389.25	1528.81	1722.81	1531.88	1850.85	1617.9
ENSG00000116329	23.6573	18.1573	15.1776	0.780296	2.88109	0.803137	1.03314	2.31922	2.37616	14.8074	29.1449	15.0787	7.97846	0.855997	0	2.67188	4.18982	1.12199
ENSG00000233427	1.24512	0	4.33646	0	0	0	0	0	0	3.70185	1.53394	2.01049	0	0.855997	0	0	0	0
ENSG00000159023	6142.18	4200.7	5172.31	4283.82	3931.73	4079.13	3689.34	3611.02	3374.15	5063.2	5157.11	4782.95	3762.84	3975.25	3606.43	3677.39	3121.42	3514.06
ENSG00000225616	14.9415	12.7101	26.0188	2.34089	1.92073	1.60627	4.13256	8.11726	49.8993	1.85092	3.83485	3.01573	1.99462	1.71199	0	3.5625	4.18982	2.24397
ENSG00000253304	1.24512	0	0	0	0	0	0	0	0	0	2.30091	4.02097	0	0	0	0	0	0
ENSG00000116350	6126	5783.11	5943.12	2610.09	2556.49	2659.19	2709.93	2890.9	2919.11	3761.08	3652.31	3718.4	1460.06	1598.15	1566.73	1899.71	2093.86	2038.65
ENSG00000116353	809.329	971.417	849.946	465.837	505.151	461.001	477.31	484.716	537.012	373.886	421.067	412.15	271.268	265.359	320.44	287.672	407.46	287.228
ENSG00000237934	0	0	4.33646	0	0	0	0	2.31922	1.18808	0.925461	1.53394	1.00524	0.997308	0.855997	0	2.67188	0	2.24397
ENSG00000060656	98.3646	46.3012	73.7198	9.36355	13.4451	7.22823	17.5634	11.5961	13.0689	84.217	102.774	104.545	9.97308	8.55997	8.27705	15.1406	16.7593	17.9518
ENSG00000162510	29.8829	18.1573	22.7664	1.56059	0.960363	1.60627	1.03314	0	1.18808	10.1801	7.66971	16.0839	0	0.855997	0	0	1.04746	0
ENSG00000186056	17.4317	6.35506	20.5982	0	1.92073	0.803137	0	4.63843	1.18808	16.6583	13.8055	9.04719	0.997308	0.855997	2.36487	0.890626	1.04746	3.36596
ENSG00000162511	18635.7	16412.4	16940.4	6884.55	6946.31	6542.35	5229.75	5353.91	5329.72	18354.7	18609.8	18242.2	6480.5	6723.85	6994.11	5916.43	5386.02	5220.6
ENSG00000162512	0	0	2.16823	0	0	0	0	0	0	2.77638	0.766971	2.01049	0.997308	1.71199	0	0.890626	1.04746	1.12199
ENSG00000134644	2545.03	1801.21	2064.16	2152.06	2089.75	2084.94	1936.1	1936.55	1911.62	2887.44	2846.99	2811.67	2202.05	2392.51	2453.55	1953.14	1973.41	1863.62
ENSG00000215900	14.9415	16.3416	3.25235	3.12118	16.3262	13.6533	10.3314	8.11726	11.8808	5.55277	7.66971	4.02097	9.97308	7.70397	11.8244	11.5781	6.28474	30.2936
ENSG00000225142	0	2.7236	1.08412	2.34089	0	0.803137	0	1.15961	1.18808	0	2.30091	2.01049	2.99192	0.855997	2.36487	0.890626	1.04746	1.12199
ENSG00000084628	0	0	3.25235	0	0	0.803137	0	0	0	1.85092	0.766971	0	0	0	0	0	1.04746	0
ENSG00000060688	3359.34	4891.58	4128.31	1898.46	2080.15	1933.95	2165.46	2103.53	2344.08	2560.75	2598.5	2809.66	1042.19	1177	1441.39	1386.7	2094.91	1478.78
ENSG00000229447	2.49024	0	0	0	0	0	1.03314	0	1.18808	0	1.53394	0	0.997308	0	0	0.890626	0	1.12199
ENSG00000121766	742.092	880.63	769.722	671.835	647.285	673.029	707.701	659.817	763.935	627.463	698.71	701.66	571.457	588.926	617.231	667.969	743.694	650.751
ENSG00000121769	11.2061	7.26293	14.0935	24.9695	19.2073	21.6847	20.6628	16.2345	14.257	5.55277	7.66971	11.0577	9.97308	14.5519	15.3717	8.90626	15.7118	13.4638
ENSG00000168528	7.47073	7.26293	0	0	0	0	1.03314	0	1.18808	0.925461	2.30091	1.00524	0	0	0	1.78125	2.09491	0
ENSG00000215899	13.6963	18.1573	35.7758	35.8936	41.2956	34.5349	36.1599	15.0749	40.3947	17.5838	16.1064	16.0839	40.8896	29.1039	36.6555	19.5938	41.8982	32.5376
ENSG00000284543	0	0	0	0.780296	0	0.803137	1.03314	2.31922	1.18808	0	0	2.01049	0	0	0	0	0	0
ENSG00000162517	1668.46	2051.78	1722.66	863.787	953.64	807.956	849.241	807.088	926.702	1325.26	1219.48	1323.91	591.403	655.693	734.293	639.469	869.389	611.482
ENSG00000235790	3.73536	5.4472	1.08412	0	0.960363	0	0	0	0	4.62731	0	3.01573	0	0.855997	1.18244	0.890626	0	0
ENSG00000121753	2.49024	0.907866	5.42058	0	0	0	0	0	0	1.85092	3.06788	5.02622	0	0	0	0	0	0
ENSG00000184007	6701.24	6077.25	6021.18	3543.32	3635.93	3437.43	3632.52	3648.13	3591.56	5834.11	5831.28	5690.68	2979.95	3041.36	3131.09	3012.99	3006.2	2969.89
ENSG00000121774	7137.04	8927.05	7800.21	6908.74	7379.43	7320.59	7168.96	7193.05	7786.67	5940.54	5988.51	6222.46	5345.57	5758.29	6334.31	5538.8	6754	5367.58
ENSG00000121775	611.355	475.722	578.918	525.139	476.34	464.213	390.527	410.501	427.709	481.24	555.287	448.339	604.368	548.694	528.549	416.813	409.555	426.354
ENSG00000025800	2332.11	1664.12	1962.25	1499.73	1468.4	1524.35	1326.55	1340.51	1199.96	2082.29	2143.68	2119.05	1332.4	1368.74	1334.97	1384.03	1212.95	1288.04
ENSG00000084652	5357.76	3599.69	4500.16	1971.03	1919.77	1925.12	1895.81	1876.25	1912.81	4505.15	4466.07	4357.73	1841.03	1900.31	1785.48	2178.47	1802.67	2056.6
ENSG00000160050	455.715	608.27	512.786	289.49	309.237	281.901	263.451	269.029	245.932	288.744	352.039	381.992	247.332	310.727	318.075	246.703	277.576	200.835
ENSG00000160051	72.2171	59.9192	95.4021	77.2493	48.9785	48.9913	38.2262	69.5765	65.3444	92.5461	95.1044	88.4614	37.8977	50.5038	60.3042	63.2344	69.1321	61.7092
ENSG00000160055	54.7854	60.827	66.131	54.6207	44.1767	52.2039	44.425	47.544	54.6517	48.124	47.5522	31.1625	43.8815	65.0557	49.6623	33.8438	51.3253	38.1475
ENSG00000084623	7523.02	11450	9104.4	4426.62	4708.66	4654.18	4846.46	5313.33	5621.99	6507.84	6431.05	7186.48	3051.76	3320.41	4292.24	3656.91	4830.87	3689.09
ENSG00000220785	4.98049	1.81573	7.58881	5.46207	0.960363	4.01568	0	2.31922	0	1.85092	6.13576	6.03146	0.997308	0.855997	0	0.890626	1.04746	0
ENSG00000183615	0	0	1.08412	0	0	0	1.03314	0	0	1.85092	2.30091	1.00524	0	0.855997	1.18244	0	0	2.24397
ENSG00000182866	1.24512	0	0	3.12118	7.6829	3.21255	4.13256	0	3.56424	0	0.766971	0	0.997308	3.42399	4.72974	1.78125	4.18982	10.0979
ENSG00000116478	5053.95	6492.15	5568.02	4176.14	4361.01	4312.84	4932.21	5028.06	5396.26	3985.96	3885.47	4092.35	2710.68	3126.1	3535.48	4210.88	4713.55	3995.39
ENSG00000175130	659.914	596.468	685.161	654.668	628.077	619.218	647.779	638.944	697.403	627.463	688.74	712.718	425.85	498.19	541.556	571.782	637.901	590.164
ENSG00000162526	0	0	0	0	0.960363	0	0	1.15961	0	1.85092	2.30091	2.01049	0	0	1.18244	0.890626	0	0
ENSG00000225828	18.6768	10.8944	16.2617	19.5074	14.4054	13.6533	9.29826	18.5537	5.9404	32.3911	11.5046	27.1416	27.9246	12.8399	13.0068	17.8125	18.8542	25.8057
ENSG00000160058	1030.96	895.156	949.685	594.585	546.447	551.755	526.901	520.664	556.021	1550.15	1599.13	1539.03	1043.18	916.772	882.097	988.595	876.721	898.71
ENSG00000160062	24.9024	7.26293	17.3458	102.999	98.9174	123.683	52.6901	57.9804	45.147	21.2856	30.6788	18.0944	196.47	187.463	134.798	115.781	65.9897	74.051
ENSG00000176261	356.105	647.308	413.048	258.278	292.911	247.366	272.749	320.052	318.405	403.501	371.214	421.197	198.464	196.023	279.055	216.422	295.383	221.031
ENSG00000162521	4836.05	6122.65	5353.36	4087.97	4201.59	4218.07	4006.52	3986.73	4256.89	3520.46	3452.13	3638.98	2114.29	2467.84	2965.55	2340.56	3086.85	2548.03
ENSG00000162520	0	7.26293	7.58881	1.56059	7.6829	1.60627	1.03314	0	0	6.47823	11.5046	6.03146	4.98654	3.42399	1.18244	0	2.09491	2.24397
ENSG00000162522	742.092	315.029	532.301	30.4315	19.2073	24.0941	16.5302	13.9153	8.31656	807.928	936.471	694.623	115.688	83.0317	52.0272	36.5157	19.9017	33.6596
ENSG00000134684	11016.8	11657	10951.7	4958.78	5147.55	5025.23	5366.13	5415.37	5519.82	9958.89	10038.1	10197.2	4164.76	4418.65	4860.99	4536.85	5282.32	4209.69
ENSG00000116497	852.908	673.637	738.282	518.897	454.252	473.048	528.967	436.013	426.521	1091.12	1092.17	1012.28	820.784	723.317	731.928	766.829	626.379	810.073
ENSG00000160097	1.24512	0.907866	3.25235	2.34089	4.80182	0.803137	0	0	1.18808	1.85092	0.766971	3.01573	1.99462	2.56799	2.36487	1.78125	1.04746	1.12199
ENSG00000121900	9.96097	14.5259	23.8505	0	0	0	0	0	0	14.8074	16.8734	20.1049	0	0	0	0	0	0
ENSG00000287691	0	1.81573	0	0.780296	2.88109	0	2.06628	0	4.75232	0	1.53394	4.02097	4.98654	2.56799	0	0.890626	2.09491	0
ENSG00000116514	349.879	275.991	314.393	345.671	340.929	313.223	347.135	349.042	298.208	525.662	557.588	517.7	891.593	675.381	467.062	752.579	492.304	595.774
ENSG00000278966	0	0	0	0	1.92073	1.60627	2.06628	2.31922	0	0	0	0	4.98654	0	3.54731	0.890626	0	4.48794
ENSG00000217644	9.96097	0.907866	0	4.68177	14.4054	7.22823	5.1657	2.31922	7.12848	4.62731	6.90274	7.0367	8.97577	1.71199	5.91218	5.34376	12.5695	12.3418
ENSG00000239670	0	0	0	0	1.92073	0.803137	0	0	0	0.925461	1.53394	0	0	0	0	0	1.04746	1.12199
ENSG00000004455	9846.42	11618.9	10427	5224.86	5679.59	5336.84	6419.93	6449.74	6755.42	6453.24	6319.84	6898.99	3169.44	3593.47	4039.2	4001.58	5154.53	3994.27
ENSG00000142920	42.3341	22.6966	41.1964	0	0	0	0	0	0	49.9749	57.5228	43.2255	0	0	0	0	0	0
ENSG00000278997	18.6768	2.7236	3.25235	0	0	0	0	0	0	6.47823	5.36879	9.04719	0	0	0	0	0	1.12199
ENSG00000116525	246.534	84.4315	182.131	25.7498	18.2469	34.5349	30.9942	26.671	17.8212	202.676	249.265	166.87	77.79	56.4958	46.115	96.1876	41.8982	75.173
ENSG00000279179	2.49024	1.81573	1.08412	0	0.960363	0.803137	0	0	2.37616	3.70185	3.06788	2.01049	1.99462	0	1.18244	1.78125	2.09491	2.24397
ENSG00000160094	385.988	261.465	361.01	607.85	581.02	607.171	407.057	315.414	345.731	537.693	654.226	508.653	962.402	902.22	690.542	655.501	452.501	636.166
ENSG00000225313	1.24512	0	6.50469	3.90148	0.960363	4.81882	4.13256	2.31922	2.37616	5.55277	6.90274	4.02097	8.97577	6.84797	5.91218	2.67188	10.4746	8.97588
ENSG00000134686	1698.35	957.799	1317.2	1356.15	1241.75	1281.81	1230.47	1265.13	1150.06	1359.5	1539.31	1241.48	1536.85	1379.01	1162.33	1384.03	1042.22	1390.14
ENSG00000222112	0	0	1.08412	0.780296	0	0	0	0	0	0	0	1.00524	0.997308	0	0	0.890626	0	2.24397
ENSG00000233246	0	0	0	0.780296	1.92073	0	2.06628	1.15961	0	0.925461	0	0	0.997308	3.42399	1.18244	1.78125	0	1.12199
ENSG00000121903	93.3841	37.2225	89.9816	58.5222	47.0578	50.5976	45.4581	33.6286	32.0781	252.651	284.546	217.133	93.7469	96.7276	74.4934	91.7345	52.3728	63.9532
ENSG00000121904	82.178	60.827	71.5516	0	0	1.60627	3.09942	0	0	95.3225	90.5025	79.4142	0	0.855997	0	0	0	0
ENSG00000163866	1426.91	1438.06	1446.21	860.666	818.229	812.774	887.467	826.801	885.119	1067.98	1137.42	1115.82	583.425	667.677	703.549	695.579	720.65	667.581
ENSG00000189280	47.3146	17.2495	37.944	1.56059	0.960363	0	1.03314	0	0	46.2731	47.5522	52.2727	0.997308	2.56799	0	0.890626	1.04746	2.24397
ENSG00000189433	1.24512	0.907866	2.16823	0.780296	0	0	1.03314	0	0	4.62731	2.30091	1.00524	0	0	0	0	0	0
ENSG00000188910	26.1476	16.3416	19.5141	0	0	0	0	0	0	12.9565	18.4073	12.0629	0	0	0	0.890626	0	0
ENSG00000187513	217.896	166.139	200.561	1.56059	0	0.803137	0	0	0	213.782	242.363	188.986	1.99462	0	0	0.890626	0	2.24397
ENSG00000116544	38.5988	25.4202	24.9346	2273.78	2257.81	2317.05	2497.1	2508.23	2605.46	15.7328	19.1743	12.0629	1059.14	1282.28	1509.97	1444.6	1821.53	1363.21
ENSG00000284773	7.47073	8.17079	2.16823	2.34089	3.84145	4.81882	4.13256	3.47883	3.56424	1.85092	5.36879	4.02097	0.997308	5.99198	3.54731	2.67188	1.04746	7.8539
ENSG00000241014	2.49024	0.907866	1.08412	3.12118	0	0	1.03314	0	1.18808	7.40369	2.30091	6.03146	3.98923	0.855997	1.18244	0	2.09491	2.24397
ENSG00000243749	1.24512	2.7236	0	0	0	0	0	1.15961	0	0.925461	0	0	1.99462	0.855997	0	0.890626	0	0
ENSG00000163867	227.857	231.506	228.748	165.423	138.292	141.352	178.733	151.909	147.322	298.924	266.906	288.505	196.47	222.559	223.48	171	181.21	157.078
ENSG00000197056	252.76	261.465	196.225	231.748	230.487	208.816	261.384	185.537	238.804	448.849	408.028	427.228	345.068	354.383	354.731	366.047	265.006	323.132
ENSG00000228348	11.2061	0.907866	4.33646	9.36355	0.960363	8.8345	6.19884	10.4365	7.12848	12.031	11.5046	1.00524	0.997308	4.27998	2.36487	6.23438	4.18982	8.97588
ENSG00000116560	18873.6	23747	20553.7	16984.7	17940.5	17395.1	19281.5	19505.8	19674.6	19779.9	18693.4	20079.7	14467.9	16216.9	18222.5	18278.3	20549	16434.8
ENSG00000146463	2441.68	1576.06	2054.4	1969.47	1865.02	2011.86	1965.03	1846.1	1805.88	3382.56	3324.05	3291.17	2828.36	2918.95	2429.91	2755.6	2164.04	2692.76
ENSG00000229994	18.6768	34.4989	42.2805	14.0453	20.1676	14.4565	23.7622	11.5961	22.5735	31.4657	21.4752	18.0944	27.9246	30.8159	41.3852	13.3594	27.2339	25.8057
ENSG00000142687	897.733	428.513	742.619	668.713	618.474	605.565	516.57	562.41	512.062	635.792	821.425	633.303	782.886	772.965	573.481	705.376	583.433	707.973
ENSG00000020129	1659.75	1152.99	1490.66	1204	1143.79	1173.38	1119.92	1124.82	1060.95	1048.55	1067.62	1004.24	486.686	630.87	627.873	628.782	767.785	788.756
ENSG00000239636	115.796	140.719	132.262	386.246	353.414	378.277	324.406	365.277	327.91	104.577	105.075	83.4352	210.432	237.111	240.034	188.813	266.054	210.933
ENSG00000116819	97.1195	48.1169	73.7198	110.802	92.1948	79.5105	75.4192	63.7785	53.4636	229.514	237.761	181.949	167.548	178.903	135.98	133.594	112.078	117.808
ENSG00000126067	7666.21	9597.05	8367.2	4572.53	4920.9	4597.16	5278.31	5147.5	5632.68	6493.04	6321.37	6546.14	2913.14	3437.68	3907.95	3844.83	4796.3	3729.48
ENSG00000142686	1536.48	835.237	1191.44	493.147	456.172	438.513	406.024	444.13	432.461	973.585	1143.55	947.944	333.101	315.863	323.987	342	339.376	494.795
ENSG00000092853	2622.23	2648.24	2559.6	1474.76	1453.03	1421.55	1659.22	1782.32	1755.98	2011.03	1964.21	2031.6	765.932	940.74	914.023	1319.02	1383.69	1343.02
ENSG00000134698	212.916	119.838	153.944	482.223	408.154	407.19	362.632	361.798	324.346	238.769	274.575	234.222	624.314	570.95	462.332	458.672	334.138	489.186
ENSG00000092847	1994.68	960.522	1595.82	717.872	591.584	660.178	933.958	978.71	728.293	2570.01	2818.62	2388.46	1140.92	1088.83	822.975	1392.05	977.277	1322.82
ENSG00000126070	605.129	467.551	537.721	369.08	300.594	334.908	331.638	303.817	268.506	1080.94	1072.22	1006.25	738.008	692.501	530.914	709.829	503.826	629.434
ENSG00000271554	0	0	3.25235	2.34089	0.960363	0	0	1.15961	1.18808	1.85092	0	0	0.997308	0.855997	0	0	1.04746	1.12199
ENSG00000092850	1.24512	2.7236	0	1.56059	0.960363	1.60627	0	0	3.56424	1.85092	1.53394	2.01049	0	0.855997	0	0.890626	0	4.48794
ENSG00000116863	1126.84	1158.44	1055.93	491.586	493.627	453.772	558.929	549.654	614.237	808.853	789.98	888.635	384.961	387.766	419.765	430.172	486.02	409.525
ENSG00000054116	1689.63	1990.04	1723.74	959.764	1025.67	991.874	1024.87	984.508	1071.65	1590.87	1645.92	1650.61	934.477	1037.47	1097.3	1052.72	1187.82	1043.45
ENSG00000116871	3486.34	2038.16	2895.67	2861.34	2597.78	2839.09	2205.75	2313.42	2082.7	3106.77	3474.38	2892.09	2831.36	2588.53	2222.98	2243.49	2085.49	2414.51
ENSG00000054118	6341.4	6276.99	6279.2	5802.28	6028.2	6015.49	6177.14	6230.58	6080.59	2532.99	2360.74	2470.89	1884.91	2197.34	2572.98	2884.74	3482.79	3166.24
ENSG00000214193	13.6963	19.9731	24.9346	15.6059	15.3658	9.63764	12.3977	5.79804	7.12848	14.8074	13.8055	19.0996	6.98115	10.272	11.8244	15.1406	10.4746	8.97588
ENSG00000286379	0	0.907866	0	0	0.960363	0	0	0	0	0	0	1.00524	0.997308	0	0	0.890626	1.04746	0
ENSG00000196182	3651.94	2867.95	3258.85	2780.19	2508.47	2626.26	2101.41	2096.57	1923.5	3828.63	4268.19	3773.68	3617.23	3439.39	3047.14	3355.88	2486.66	2859.94
ENSG00000181817	1109.4	1454.4	1182.77	533.722	558.931	543.724	568.227	546.176	654.632	1044.85	1026.21	1043.44	482.697	546.982	568.752	576.235	691.321	601.384
ENSG00000116885	9.96097	9.98653	9.75704	0.780296	0.960363	1.60627	0	0	0	12.9565	14.5724	7.0367	0	0	0	0	0	0
ENSG00000116898	2629.7	4018.21	3187.3	1101.78	1163	1121.18	1240.8	1166.57	1401.93	2088.77	2182.8	2420.63	760.946	850.005	1037	905.767	1219.24	949.199
ENSG00000119535	21.1671	20.8809	9.75704	468.958	450.41	481.882	1363.74	1374.14	1196.4	13.8819	7.66971	5.02622	439.813	410.022	379.562	1247.77	1160.58	1325.06
ENSG00000233621	92.139	59.9192	73.7198	9.36355	16.3262	14.4565	6.19884	9.27687	10.6927	80.5151	100.473	84.4404	46.8735	49.6478	34.2906	28.5	15.7118	25.8057
ENSG00000163874	97.1195	69.9057	88.8974	76.469	69.1461	62.6447	81.618	64.9381	65.3444	62.9314	58.2898	58.3041	84.7711	66.7677	68.5813	88.172	74.3694	76.295
ENSG00000163875	1228.94	1618.72	1262.99	1006.58	1136.11	1003.12	999.046	1087.71	1134.62	1236.42	1184.97	1262.59	1098.04	1151.32	1210.81	1098.14	1193.05	1068.13
ENSG00000163877	1029.72	1146.63	1061.35	447.109	423.52	421.647	460.78	418.619	484.736	795.897	825.26	798.163	358.033	339.831	376.015	406.125	435.742	380.353
ENSG00000237749	6.22561	10.8944	5.42058	5.46207	9.60363	3.21255	2.06628	4.63843	2.37616	5.55277	5.36879	5.02622	8.97577	3.42399	8.27705	2.67188	3.14237	10.0979
ENSG00000163879	0	0.907866	4.33646	0.780296	1.92073	2.40941	2.06628	1.15961	1.18808	0.925461	3.06788	0	2.99192	0.855997	0	1.78125	1.04746	1.12199
ENSG00000134697	4065.32	6195.28	4901.28	2290.95	2638.12	2497.76	2631.41	2674.06	2802.68	2933.71	2754.19	3134.35	1445.1	1508.27	1728.72	1451.72	1759.73	1393.51
ENSG00000116922	920.145	958.706	891.143	462.715	466.736	443.332	590.956	569.368	580.971	916.207	921.132	944.929	442.805	415.158	481.251	526.36	550.962	557.627
ENSG00000134690	2985.8	3178.44	2999.75	1610.53	1700.8	1554.87	1605.5	1621.13	1716.77	2191.49	2215.78	2244.71	1290.52	1227.5	1347.98	1515.85	1508.34	1201.65
ENSG00000227416	0	4.53933	0	0.780296	2.88109	0.803137	3.09942	1.15961	0	2.77638	3.83485	2.01049	1.99462	0.855997	2.36487	0	1.04746	0
ENSG00000185090	202.955	135.272	161.533	0	0	0	0	0	0	146.223	210.15	141.739	0	0	0	0	0	0
ENSG00000196449	2308.46	2799.86	2379.63	1043.26	1094.81	1028.02	834.777	814.045	872.05	1137.39	1153.52	1141.96	471.726	558.966	664.529	662.626	743.694	673.191
ENSG00000197982	823.025	1064.93	923.666	419.799	439.846	395.946	430.819	419.778	420.58	550.65	643.488	638.33	290.216	316.719	336.994	358.032	451.454	362.401
ENSG00000188786	648.708	311.398	509.534	308.217	270.822	283.507	385.361	402.384	335.038	606.177	686.439	595.104	459.759	393.758	331.082	697.36	458.786	589.042
ENSG00000204084	1289.95	1242.87	1252.15	819.311	805.745	803.94	933.958	897.537	900.564	1053.18	1066.86	1006.25	700.11	723.317	813.516	895.079	832.728	832.513
ENSG00000183431	6439.77	8757.27	7636.51	4059.1	4434.96	4200.41	5055.15	5134.75	5494.87	4571.78	4553.5	4950.82	2521.19	2754.6	3228.05	3232.97	4378.37	3447.86
ENSG00000212541	3.73536	0.907866	6.50469	0.780296	1.92073	2.40941	0	2.31922	3.56424	5.55277	7.66971	5.02622	3.98923	2.56799	0	1.78125	2.09491	2.24397
ENSG00000183386	3071.72	2976.89	2902.18	2467.3	2429.72	2415.03	1832.79	1752.17	1883.11	3230.79	3096.26	3059.96	2174.13	2327.45	2441.73	1929.99	1890.66	1849.03
ENSG00000183520	2784.09	4519.36	3504.94	1735.38	1882.31	1836.77	1940.24	2089.61	2127.85	2049.9	1985.69	2269.84	897.577	991.244	1214.36	1097.25	1407.78	1139.94
ENSG00000215895	14.9415	4.53933	3.25235	3.12118	2.88109	1.60627	3.09942	11.5961	1.18808	6.47823	8.43668	8.04195	2.99192	2.56799	1.18244	2.67188	3.14237	4.48794
ENSG00000116954	270.191	236.045	251.515	278.566	251.615	289.129	253.119	252.795	269.694	370.185	345.904	348.819	421.861	393.758	351.183	439.079	315.284	419.622
ENSG00000228436	3.73536	5.4472	1.08412	0.780296	0	4.01568	0	0	2.37616	4.62731	2.30091	2.01049	4.98654	3.42399	0	1.78125	0	1.12199
ENSG00000214114	620.071	908.774	738.282	692.122	767.33	675.438	754.192	736.351	810.27	608.028	604.373	653.408	479.705	487.918	621.961	561.985	693.416	548.651
ENSG00000158315	2.49024	2.7236	2.16823	0	0	0	0	0	0	2.77638	0	0	0	0	0	0.890626	0	1.12199
ENSG00000174574	5454.88	6176.21	5582.11	2130.21	2037.89	2099.4	1912.34	1862.33	2009.04	5108.55	4975.34	5177	1847.01	1912.3	1928.55	2098.31	1818.38	1786.2
ENSG00000168653	2064.41	3387.25	2618.14	1406.87	1568.27	1434.4	1664.39	1740.57	1817.76	1884.24	1849.17	2172.33	966.391	1097.39	1428.38	1311	1791.15	1348.63
ENSG00000127603	5508.42	1048.59	3461.58	5431.64	3806.88	5607.5	4182.15	3361.71	3200.69	8554.04	8271.01	6048.55	10694.1	10217.2	6648.84	7506.2	3985.57	7640.72
ENSG00000226438	0	0.907866	0	0	0	0	1.03314	0	0	0.925461	0	2.01049	0.997308	0	0	0	0	0
ENSG00000217897	0	0	0	0.780296	0.960363	2.40941	1.03314	0	1.18808	0.925461	0	1.00524	0	0.855997	0	0	3.14237	0
ENSG00000183682	0	0	1.08412	0	0.960363	0	1.03314	0	2.37616	3.70185	0.766971	2.01049	0.997308	1.71199	0	1.78125	0	4.48794
ENSG00000243970	8.71585	12.7101	10.8412	2.34089	4.80182	0.803137	6.19884	1.15961	0	5.55277	5.36879	7.0367	0	2.56799	2.36487	0.890626	4.18982	2.24397
ENSG00000090621	7412.21	5923.83	6456.99	4852.66	4773.96	4931.26	4792.73	4670.9	4716.68	6361.62	6634.3	6193.3	4945.65	4908.28	4898.83	5101.51	4662.23	4459.89
ENSG00000228060	4.98049	2.7236	1.08412	1.56059	0	1.60627	0	1.15961	2.37616	4.62731	2.30091	1.00524	0.997308	1.71199	2.36487	0	0	0
ENSG00000201457	1.24512	0	0	0	0	0.803137	1.03314	0	0	0.925461	0.766971	1.00524	0	0	1.18244	0	0	0
ENSG00000163909	114.551	42.6697	84.561	9.36355	11.5244	20.0784	3.09942	15.0749	4.75232	74.9624	123.482	79.4142	34.9058	40.2318	20.1014	21.375	4.18982	14.5858
ENSG00000116983	1.24512	0.907866	2.16823	0	0	0	0	0	0	4.62731	4.60182	6.03146	0	0	0	0	0	0
ENSG00000084072	2017.1	2829.82	2347.11	914.507	1065.04	1007.94	1048.64	1071.48	1117.98	1703.77	1686.57	1833.56	892.59	887.669	1032.27	947.626	1153.25	880.758
ENSG00000225333	1.24512	0.907866	1.08412	0	2.88109	2.40941	1.03314	0	0	0.925461	0	0	3.98923	0	1.18244	0.890626	1.04746	0
ENSG00000116985	125.757	47.209	56.374	5.46207	5.76218	8.03137	8.26512	6.95765	5.9404	88.8443	108.143	69.3618	14.9596	11.128	2.36487	8.90626	6.28474	10.0979
ENSG00000198754	1.24512	0	1.08412	0.780296	0	1.60627	0	0	0	0.925461	2.30091	0	1.99462	0	0	2.67188	0	0
ENSG00000261798	6.22561	0.907866	5.42058	0.780296	2.88109	5.62196	2.06628	2.31922	5.9404	5.55277	0.766971	3.01573	5.98385	3.42399	0	5.34376	2.09491	2.24397
ENSG00000284719	1.24512	0.907866	1.08412	3.90148	4.80182	5.62196	1.03314	4.63843	5.9404	3.70185	5.36879	3.01573	5.98385	6.84797	2.36487	1.78125	4.18982	2.24397
ENSG00000043514	729.641	1043.14	829.348	557.131	578.139	507.582	539.299	536.899	576.219	649.674	599.004	668.487	359.031	354.383	432.771	363.375	517.443	359.035
ENSG00000116990	16.1866	8.17079	7.58881	3.90148	3.84145	4.01568	1.03314	0	1.18808	24.9875	30.6788	17.0891	7.97846	2.56799	1.18244	8.01563	0	0
ENSG00000236546	2.49024	5.4472	3.25235	0	0	0	0	0	0	3.70185	0.766971	4.02097	0	0	0	0	0	0
ENSG00000168389	445.754	303.227	365.347	330.845	299.633	312.42	189.065	200.612	187.717	166.583	204.781	193.007	86.7658	118.128	156.082	145.172	121.505	132.394
ENSG00000228477	6.22561	0.907866	5.42058	4.68177	2.88109	3.21255	2.06628	1.15961	5.9404	4.62731	3.06788	0	4.98654	1.71199	5.91218	0.890626	6.28474	0
ENSG00000131236	8420.76	10996.1	9226.9	8953.11	9561.37	9632.82	7179.29	7678.93	7729.64	7559.17	7190.35	7851.96	6023.74	6943.84	7826.54	5400.76	6786.47	5290.16
ENSG00000131238	2847.59	2792.6	2763.41	4103.58	4142.05	3683.19	4714.22	4848.32	5118.25	2236.84	2389.11	2286.93	3589.31	3675.65	3950.52	4664.21	4537.58	4485.7
ENSG00000226745	0	3.63146	4.33646	3.12118	0.960363	0	1.03314	4.63843	0	5.55277	1.53394	1.00524	5.98385	2.56799	1.18244	6.23438	6.28474	3.36596
ENSG00000117000	857.889	617.349	802.245	863.007	767.33	848.916	710.8	699.244	621.366	1263.25	1260.13	1207.3	1344.37	1183.84	841.894	944.954	643.138	894.222
ENSG00000259943	54.7854	103.497	46.617	101.438	133.49	106.817	95.0488	97.4071	86.7298	55.5277	38.3485	67.3513	39.8923	51.3598	79.2232	41.8594	80.6541	48.2454
ENSG00000084073	1976.01	1646.87	1716.15	1345.23	1339.71	1257.71	1276.96	1280.21	1286.69	1829.64	1839.96	1856.68	978.359	1105.09	1136.32	1194.33	1227.62	1170.23
ENSG00000231296	0	0	0	0	2.88109	0.803137	0	1.15961	0	0	0.766971	0	0	0	0	0	0	0
ENSG00000049089	56.0305	35.4068	42.2805	162.302	133.49	147.777	106.413	93.9283	79.6013	42.5712	33.7467	40.2097	171.537	144.663	148.987	134.485	126.742	136.882
ENSG00000227311	1.24512	1.81573	0	2.34089	1.92073	1.60627	2.06628	2.31922	2.37616	2.77638	0.766971	6.03146	0.997308	0.855997	1.18244	2.67188	1.04746	0
ENSG00000084070	1804.18	933.286	1415.85	2094.31	1972.59	1982.14	1783.2	1673.32	1639.55	1525.16	1744.86	1450.57	1715.37	1752.23	1605.75	1607.58	1364.84	1505.7
ENSG00000187801	26.1476	19.9731	22.7664	42.9163	40.3352	31.3223	24.7954	24.3518	46.3351	38.8694	46.0182	42.2202	55.8492	66.7677	61.4867	64.1251	36.661	54.9773
ENSG00000260920	13.6963	5.4472	10.8412	20.2877	20.1676	5.62196	11.3645	10.4365	15.445	30.5402	30.6788	39.2045	58.8411	52.2158	42.5677	45.4219	18.8542	25.8057
ENSG00000279667	0	0	0	0	0	0	0	0	0	0.925461	1.53394	0	2.99192	0	0	0	0	0
ENSG00000187815	100.855	65.3663	89.9816	1.56059	0	0	0	0	0	145.297	149.559	161.844	0.997308	0	2.36487	0.890626	1.04746	0
ENSG00000238287	16.1866	27.236	21.6823	0.780296	0	0.803137	1.03314	0	0	11.1055	15.3394	12.0629	0	0	0	0	1.04746	0
ENSG00000164002	135.718	114.391	102.991	65.5448	50.8992	54.6133	46.4913	45.2247	42.7709	139.745	137.288	114.598	55.8492	48.7918	39.0204	73.0313	40.8508	58.3432
ENSG00000238186	1.24512	0.907866	4.33646	0.780296	0.960363	0	0	3.47883	0	3.70185	4.60182	0	0	0	1.18244	0.890626	3.14237	2.24397
ENSG00000117010	78.4427	127.101	111.664	46.8177	39.3749	44.9757	35.1267	47.544	32.0781	137.894	123.482	133.697	31.9138	41.0878	36.6555	48.9844	38.7559	47.1234
ENSG00000117016	186.768	81.7079	166.954	10.9241	11.5244	12.8502	8.26512	6.95765	2.37616	107.354	155.695	107.561	11.9677	34.2399	13.0068	14.25	11.522	19.0737
ENSG00000237899	0	0.907866	2.16823	0	1.92073	2.40941	1.03314	0	0	0	0	1.00524	0.997308	0	1.18244	0.890626	0	1.12199
ENSG00000272145	11.2061	32.6832	10.8412	5.46207	15.3658	9.63764	6.19884	19.7133	14.257	19.4347	13.0385	21.1101	15.9569	14.5519	15.3717	16.0313	18.8542	13.4638
ENSG00000066136	2593.59	2797.13	2617.05	1296.07	1425.18	1354.89	1270.76	1244.26	1237.98	2092.47	2165.92	2269.84	1151.89	1245.48	1255.75	1161.38	1298.85	1058.03
ENSG00000117013	28.6378	23.6045	22.7664	3.12118	2.88109	1.60627	4.13256	5.79804	2.37616	11.1055	16.8734	12.0629	1.99462	0.855997	0	0	0	4.48794
ENSG00000179862	3.73536	1.81573	0	412.776	360.136	402.372	259.318	260.912	247.121	0.925461	0	0	250.324	236.255	199.832	129.141	170.735	170.542
ENSG00000171793	5286.79	5986.47	5607.04	2709.97	3061.64	2802.95	2842.17	3141.38	3131.78	3038.29	3094.73	3177.57	1349.36	1352.47	1789.03	1549.69	2202.8	1644.83
ENSG00000281207	7.47073	0.907866	3.25235	7.80296	7.6829	7.22823	4.13256	6.95765	2.37616	4.62731	2.30091	0	7.97846	1.71199	11.8244	2.67188	1.04746	5.60993
ENSG00000171790	9.96097	2.7236	8.67292	3.90148	1.92073	6.42509	5.1657	4.63843	1.18808	6.47823	3.06788	3.01573	1.99462	0.855997	0	2.67188	1.04746	1.12199
ENSG00000010803	830.496	722.661	765.385	1154.06	1181.25	1147.68	1025.91	964.794	980.166	477.538	479.357	458.391	891.593	897.084	780.408	714.282	716.46	706.851
ENSG00000287400	0	0.907866	0	0	0.960363	0.803137	0	0	1.18808	0	0	0	0	0	0	0.890626	0	1.12199
ENSG00000286640	1.24512	0	1.08412	0	0	0	0	0	0	0	1.53394	2.01049	0	0	0	0	0	0
ENSG00000204060	11.2061	2.7236	7.58881	0	0	0	0	1.15961	0	6.47823	4.60182	7.0367	0.997308	0.855997	0	0	0	3.36596
ENSG00000127129	0	0	0	0	0.960363	0.803137	0	0	1.18808	1.85092	0	0	0	0	0	0	1.04746	0
ENSG00000127124	192.994	36.3146	130.094	525.139	379.343	489.913	466.979	397.746	251.873	66.6332	101.24	71.3723	694.126	561.534	262.501	551.297	223.108	698.997
ENSG00000230638	0	0	0	0.780296	0	0	3.09942	0	0	0	0	0	1.99462	0	0	2.67188	0	2.24397
ENSG00000198815	2254.92	1269.2	1731.33	1336.65	1236.95	1325.98	1157.12	1113.22	1056.2	2106.35	2145.98	1926.05	1399.22	1337.07	1119.77	997.501	910.239	1059.15
ENSG00000227527	2.49024	0.907866	1.08412	0.780296	0.960363	3.21255	1.03314	3.47883	1.18808	0.925461	1.53394	0	2.99192	2.56799	4.72974	0	4.18982	1.12199
ENSG00000177181	34.8634	13.618	18.43	6.24237	1.92073	1.60627	6.19884	3.47883	2.37616	58.3041	58.2898	36.1888	21.9408	20.5439	27.196	14.25	16.7593	10.0979
ENSG00000066185	14.9415	11.8023	9.75704	5.46207	2.88109	4.81882	2.06628	0	4.75232	3.70185	8.43668	7.0367	5.98385	3.42399	7.09461	5.34376	2.09491	2.24397
ENSG00000127125	776.956	1245.59	914.993	588.343	714.51	646.525	644.679	660.977	723.54	854.201	826.027	969.055	519.597	550.406	645.61	490.735	696.558	593.53
ENSG00000186409	23.6573	29.9596	23.8505	15.6059	20.1676	20.8816	13.4308	10.4365	10.6927	50.9004	40.6494	30.1573	27.9246	29.1039	23.6487	29.3907	27.2339	21.3177
ENSG00000230116	0	0.907866	1.08412	0	0.960363	2.40941	0	2.31922	0	0	0.766971	0	0.997308	0	4.72974	0.890626	1.04746	1.12199
ENSG00000171960	1435.63	2320.51	1776.86	1097.1	1220.62	1146.88	1316.22	1444.87	1482.72	1156.83	1200.31	1288.72	778.897	796.933	1093.75	962.767	1353.31	1055.79
ENSG00000285728	24.9024	25.4202	46.617	20.2877	14.4054	24.8972	18.5965	25.5114	24.9497	25.9129	26.844	29.1521	21.9408	17.9759	18.919	24.0469	35.6135	34.7815
ENSG00000234917	6.22561	6.35506	11.9253	5.46207	4.80182	2.40941	5.1657	3.47883	7.12848	2.77638	5.36879	2.01049	3.98923	0.855997	1.18244	0.890626	5.23728	2.24397
ENSG00000065978	30682.3	51997.1	40120.9	20353.2	22118.1	22214	22559.6	21680	25778.9	31178.8	30675	34866.9	16439.6	17321.1	20566.1	18074.4	23778.3	18311.9
ENSG00000164007	0	0	1.08412	0.780296	0	1.60627	0	2.31922	1.18808	0	0	0	5.98385	4.27998	1.18244	0.890626	1.04746	2.24397
ENSG00000117385	1428.15	660.019	1072.19	727.236	653.047	718.004	616.784	630.827	566.714	1064.28	1270.87	1006.25	677.172	699.349	572.299	724.969	558.294	665.337
ENSG00000164008	83.4231	78.0765	79.1404	74.9084	64.3443	60.2353	45.4581	53.342	54.6517	75.8878	81.2989	84.4404	46.8735	49.6478	41.3852	35.625	32.4711	46.0014
ENSG00000274386	4.98049	6.35506	3.25235	2.34089	2.88109	0.803137	2.06628	0	4.75232	10.1801	9.97062	12.0629	4.98654	6.84797	3.54731	1.78125	4.18982	3.36596
ENSG00000177868	437.038	745.358	523.628	150.597	148.856	135.73	146.706	158.866	149.698	368.334	356.641	349.825	130.647	124.12	151.352	155.86	178.068	132.394
ENSG00000164010	1199.05	670.913	917.161	152.938	168.064	157.415	169.435	131.036	127.124	1387.27	1536.24	1343.01	266.281	208.863	193.919	219.094	155.023	199.713
ENSG00000228192	79.6878	55.3798	72.6357	42.136	28.8109	47.3851	30.9942	46.3843	38.0185	60.155	62.1246	78.409	46.8735	49.6478	39.0204	28.5	34.5661	49.3673
ENSG00000164011	164.356	138.903	148.524	156.059	165.182	163.037	164.269	153.068	166.331	315.582	339.768	380.987	225.391	201.159	248.311	222.656	272.339	237.861
ENSG00000233708	3.73536	2.7236	3.25235	5.46207	7.6829	6.42509	6.19884	2.31922	4.75232	5.55277	9.20365	7.0367	3.98923	2.56799	0	10.6875	6.28474	3.36596
ENSG00000237090	6.22561	2.7236	0	0.780296	0	0	0	0	1.18808	0.925461	0.766971	2.01049	0.997308	0	1.18244	0	1.04746	1.12199
ENSG00000225099	18.6768	14.5259	19.5141	17.9468	16.3262	14.4565	20.6628	25.5114	19.0093	11.1055	19.9412	12.0629	27.9246	17.1199	22.4663	15.1406	17.8068	25.8057
ENSG00000117394	5578.14	2808.03	4191.19	1299.97	1102.5	1185.43	1111.66	1070.32	1005.12	3840.66	4545.07	3958.65	566.471	599.198	663.346	600.282	649.423	707.973
ENSG00000227533	8.71585	2.7236	2.16823	1.56059	0	0	0	0	0	4.62731	6.90274	7.0367	0.997308	0	0	0	1.04746	0
ENSG00000117395	4222.21	6119.02	4835.15	3034.57	3200.89	3198.09	3645.95	3877.73	4085.81	3063.28	3193.67	3316.3	1537.85	1797.59	2143.76	2240.81	3022.96	2410.02
ENSG00000243710	1.24512	1.81573	3.25235	0	1.92073	3.21255	1.03314	1.15961	2.37616	0.925461	1.53394	1.00524	0	0	1.18244	0	0	2.24397
ENSG00000179178	1.24512	0	0	3.90148	3.84145	4.01568	0	0	1.18808	0.925461	0	0	1.99462	3.42399	4.72974	0	0	0
ENSG00000253313	0	2.7236	1.08412	0.780296	0	0	0	0	0	0.925461	0	0	0.997308	0	0	0	0	1.12199
ENSG00000066056	5245.7	1825.72	3568.91	5848.32	5150.43	5365.76	2929.98	2897.86	2397.54	4284.89	5037.46	4039.07	6458.56	6222.24	5073.83	3782.49	2866.89	3646.45
ENSG00000117400	2635.92	884.261	1815.89	1104.12	931.552	1032.83	679.806	683.009	537.012	1672.31	2121.44	1688.81	900.569	896.228	670.441	552.188	401.176	620.458
ENSG00000287113	1.24512	0	1.08412	0	0	0	0	1.15961	1.18808	1.85092	3.06788	2.01049	0.997308	0.855997	0	0	0	0
ENSG00000234694	6.22561	6.35506	14.0935	10.1438	13.4451	15.2596	7.23198	8.11726	8.31656	12.031	9.97062	13.0682	12.965	25.6799	14.1892	9.79688	12.5695	15.7078
ENSG00000117399	6975.17	8897.99	7680.96	2732.6	2982.89	2899.32	3255.42	3377.94	3447.81	4701.34	4741.41	5145.84	2366.61	2211.04	2550.51	3017.44	3285.87	2535.69
ENSG00000066322	2679.5	2527.5	2382.89	2231.65	2264.54	2091.37	2172.69	2249.64	2338.14	2358.08	2433.6	2217.57	1842.03	1998.75	2204.06	2104.55	2384.01	2127.28
ENSG00000159479	1476.71	2030.9	1652.19	681.198	759.647	712.382	707.701	747.948	794.825	1540.89	1557.72	1642.57	760.946	729.309	788.685	763.266	871.483	744.998
ENSG00000229431	2.49024	0	2.16823	3.12118	0	2.40941	2.06628	1.15961	4.75232	7.40369	4.60182	3.01573	0	2.56799	3.54731	1.78125	2.09491	1.12199
ENSG00000198198	766.995	305.043	562.656	394.83	336.127	378.277	349.201	299.179	276.823	612.655	760.068	508.653	547.522	495.622	359.46	483.61	338.328	527.333
ENSG00000229348	0	0	0	0.780296	0	0	0	3.47883	0	0.925461	1.53394	2.01049	0	0	0	0	0	0
ENSG00000142949	107.08	37.2225	98.6545	6.24237	1.92073	4.01568	10.3314	17.3941	9.50464	60.155	76.6971	61.3198	8.97577	12.8399	10.6419	15.1406	11.522	17.9518
ENSG00000066135	902.713	630.059	781.647	522.798	513.794	505.976	415.322	409.342	387.314	1351.17	1268.57	1258.56	865.663	837.165	882.097	870.142	705.985	632.8
ENSG00000236200	8.71585	15.4337	23.8505	17.1665	24.0091	18.4721	15.4971	32.469	13.0689	15.7328	18.4073	29.1521	12.965	14.5519	14.1892	16.9219	24.0915	10.0979
ENSG00000126091	42.3341	52.6562	56.374	31.9921	30.7316	25.7004	38.2262	48.7036	42.7709	37.0185	38.3485	32.1678	38.895	23.1119	29.5609	28.5	30.3762	26.9276
ENSG00000224751	1.24512	0.907866	3.25235	4.68177	4.80182	4.01568	2.06628	3.47883	3.56424	5.55277	2.30091	0	0	7.70397	4.72974	4.45313	7.33219	3.36596
ENSG00000117407	3.73536	3.63146	2.16823	0.780296	0.960363	0	2.06628	2.31922	2.37616	1.85092	9.20365	7.0367	6.98115	4.27998	2.36487	4.45313	3.14237	5.60993
ENSG00000237950	4.98049	0.907866	2.16823	0	1.92073	0.803137	1.03314	2.31922	2.37616	15.7328	6.13576	8.04195	1.99462	3.42399	3.54731	0.890626	3.14237	4.48794
ENSG00000288573	8.71585	13.618	7.58881	3.12118	0.960363	1.60627	0	1.15961	2.37616	9.25461	13.8055	15.0787	0	0.855997	1.18244	1.78125	2.09491	1.12199
ENSG00000117408	1022.24	322.292	637.46	421.36	339.008	354.183	427.72	460.365	401.571	1055.95	1175.77	875.567	666.201	665.109	477.704	784.641	475.545	758.462
ENSG00000285649	2.49024	0.907866	2.16823	0	0.960363	0	0	3.47883	1.18808	5.55277	6.13576	2.01049	0.997308	0.855997	1.18244	0.890626	1.04746	0
ENSG00000132768	1937.41	1832.98	1823.48	815.409	724.114	780.649	1003.18	1041.33	980.166	976.362	984.79	990.165	385.958	436.558	498.988	484.5	605.43	580.066
ENSG00000117410	5249.43	6864.37	5763.16	2930.01	3103.89	2962.77	3201.7	3399.97	3636.71	4185.86	4379.4	4409	2667.8	2577.41	3204.4	3577.64	3843.12	3015.9
ENSG00000117411	932.596	778.949	839.105	0	0	0	0	0	0	494.196	601.305	516.695	0.997308	0	0	0	0	0
ENSG00000159214	89.6488	98.9574	84.561	10.9241	7.6829	4.81882	2.06628	6.95765	10.6927	72.186	48.3191	78.409	12.965	11.128	8.27705	7.12501	6.28474	11.2199
ENSG00000196517	226.612	94.4181	144.187	0	0	0	0	0	0	155.478	158.763	141.739	0	0	0	0	0	0
ENSG00000230615	102.1	109.852	105.159	6.24237	9.60363	7.22823	9.29826	8.11726	7.12848	122.161	127.317	108.566	6.98115	15.4079	8.27705	17.8125	8.37965	14.5858
ENSG00000171872	11.2061	6.35506	20.5982	0	0.960363	4.01568	2.06628	1.15961	0	16.6583	16.1064	12.0629	1.99462	1.71199	2.36487	0.890626	4.18982	1.12199
ENSG00000233514	112.061	170.679	130.094	87.3931	147.896	121.274	109.513	115.961	122.372	92.5461	93.5704	80.4195	63.8277	93.3036	83.9529	130.922	196.922	78.539
ENSG00000271329	3.73536	0.907866	1.08412	0	0	0	0	0	0	2.77638	0.766971	0	0.997308	0	0	0	0	0
ENSG00000178028	867.85	1151.17	948.601	436.966	503.23	485.095	511.404	505.589	533.448	635.792	605.14	626.267	369.004	335.551	420.947	379.407	541.535	371.377
ENSG00000117419	1971.03	2284.19	2034.88	1016.73	1027.59	999.102	1169.51	1240.78	1186.89	1331.74	1331.46	1385.23	705.096	743.005	896.286	887.954	1086.21	880.758
ENSG00000187147	1913.75	1433.52	1629.43	1098.66	1132.27	1073.79	1001.11	1020.46	921.95	1263.25	1458.01	1226.4	920.515	957.86	873.82	850.548	827.49	979.493
ENSG00000126106	87.1585	114.391	100.823	8.58325	3.84145	5.62196	6.19884	4.63843	4.75232	99.0244	95.1044	81.4247	3.98923	2.56799	5.91218	14.25	9.4271	12.3418
ENSG00000198520	352.369	441.223	391.366	63.9842	79.7101	73.0854	55.7895	64.9381	70.0967	346.123	332.098	353.846	69.8115	56.4958	68.5813	53.4376	65.9897	51.6113
ENSG00000142945	6147.17	7928.39	6666.22	2428.28	2682.29	2545.94	2488.83	2524.47	2685.06	4341.34	4119.4	4597.98	1782.19	1788.18	2181.59	2051.11	2450	1925.33
ENSG00000225721	0	3.63146	3.25235	0.780296	0	6.42509	0	0	2.37616	2.77638	3.06788	3.01573	1.99462	0.855997	2.36487	0.890626	2.09491	1.12199
ENSG00000142937	16916.2	31620.1	24063	22840.8	26215	24956.7	23971.9	24232.3	28256.1	16666.6	16489.9	19152.9	19258	20807.6	25018	20492.4	27011.8	20071.2
ENSG00000200913	3.73536	0.907866	1.08412	0	0	2.40941	2.06628	0	2.37616	1.85092	0	1.00524	0.997308	0.855997	4.72974	1.78125	4.18982	1.12199
ENSG00000202031	1.24512	0.907866	3.25235	1.56059	0.960363	1.60627	0	0	5.9404	0.925461	0.766971	0	0	0	0	4.45313	0	1.12199
ENSG00000234093	57.2756	134.364	85.6451	142.794	116.204	148.58	118.811	112.482	130.689	75.8878	61.3576	82.43	110.701	110.424	130.068	104.203	161.308	103.223
ENSG00000142959	0	0	1.08412	0.780296	1.92073	0	0	1.15961	3.56424	0.925461	3.06788	2.01049	0.997308	0	0	0.890626	0	0
ENSG00000173846	1166.68	1228.34	1192.53	582.881	556.05	560.589	455.615	521.824	421.768	627.463	629.683	577.01	367.009	368.935	413.852	351.797	382.321	419.622
ENSG00000188396	0	3.63146	0	3.90148	6.72254	0.803137	1.03314	2.31922	2.37616	0.925461	2.30091	1.00524	2.99192	0.855997	2.36487	3.5625	0	1.12199
ENSG00000222009	59.7658	33.591	44.4487	94.4158	91.2345	92.3607	51.657	46.3843	52.2755	82.3661	107.376	92.4824	164.556	130.967	126.521	57.8907	45.0406	61.7092
ENSG00000117425	19.9219	15.4337	14.0935	15.6059	18.2469	17.669	15.4971	17.3941	22.5735	33.3166	28.3779	21.1101	23.9354	25.6799	22.4663	22.2656	26.1864	26.9276
ENSG00000226499	0	0	1.08412	0	0.960363	0	0	1.15961	0	1.85092	0	0	0.997308	0	0	0	0	0
ENSG00000070785	1221.46	1746.73	1344.3	703.827	785.577	759.767	922.594	952.039	925.514	796.822	800.717	842.394	429.84	447.686	595.948	463.125	678.752	474.6
ENSG00000232369	0	1.81573	2.16823	0.780296	0.960363	0	0	2.31922	2.37616	1.85092	1.53394	1.00524	0	0.855997	2.36487	1.78125	3.14237	0
ENSG00000268949	0	0.907866	1.08412	0	1.92073	1.60627	0	2.31922	0	0	0	1.00524	0	0	0	0	0	1.12199
ENSG00000126107	1167.92	978.679	1012.56	907.484	867.208	940.473	727.33	689.967	684.334	906.027	976.354	939.903	649.247	657.405	766.218	579.797	601.24	543.041
ENSG00000126088	10445.3	14805.5	11712.8	5145.27	5496.16	5384.23	4053.01	4121.25	4495.69	7441.63	7518.61	8111.31	3125.56	3343.52	4091.23	2429.63	3519.45	2335.97
ENSG00000162415	2.49024	2.7236	2.16823	1.56059	0	0	0	0	0	14.8074	12.2715	7.0367	0	0	0	0.890626	2.09491	0
ENSG00000234315	2.49024	3.63146	7.58881	4.68177	8.64327	1.60627	10.3314	3.47883	2.37616	2.77638	3.06788	8.04195	4.98654	6.84797	4.72974	11.5781	9.4271	1.12199
ENSG00000281912	0	3.63146	7.58881	9.36355	8.64327	0.803137	8.26512	2.31922	2.37616	5.55277	2.30091	3.01573	4.98654	7.70397	3.54731	6.23438	4.18982	2.24397
ENSG00000186603	22.4122	18.1573	30.3552	655.448	688.58	636.887	629.182	665.615	639.187	1.85092	6.13576	8.04195	79.7846	105.288	184.46	97.9688	209.491	185.128
ENSG00000132781	12.4512	10.8944	17.3458	10.1438	4.80182	4.01568	11.3645	5.79804	9.50464	6.47823	9.20365	12.0629	9.97308	6.84797	8.27705	8.01563	6.28474	15.7078
ENSG00000132773	1463.02	1828.44	1655.44	720.993	771.171	815.987	747.993	877.824	831.656	636.717	555.287	602.141	221.402	306.447	341.724	350.907	511.159	419.622
ENSG00000070759	99.6097	89.8787	82.3928	78.8099	90.2741	79.5105	47.5244	35.9479	41.5828	151.776	167.2	139.729	251.321	198.591	188.007	112.219	79.6067	100.979
ENSG00000236872	0	1.81573	0	0	1.92073	1.60627	1.03314	1.15961	2.37616	0	1.53394	0	0.997308	0.855997	1.18244	0	2.09491	0
ENSG00000280670	52.2951	39.0382	47.7011	22.6286	12.4847	18.4721	19.6297	18.5537	17.8212	102.726	118.88	116.608	40.8896	39.3758	28.3785	47.2032	35.6135	38.1475
ENSG00000132763	250.269	263.281	234.169	255.937	276.585	241.744	316.141	301.498	312.465	297.073	292.983	302.578	148.599	198.591	221.115	201.281	249.295	280.496
ENSG00000117450	7276.49	11178.6	8708.7	10228.9	11437.9	10613.5	7187.55	7981.59	8351.01	5700.84	5660.24	6195.31	7365.12	8274.92	10876	5856.76	8212.06	5626.76
ENSG00000117448	1817.88	2153.46	1808.3	1924.99	2093.59	2032.74	1488.75	1533	1569.45	1372.46	1458.01	1403.32	1439.11	1458.62	1662.5	1053.61	1329.22	1097.3
ENSG00000280836	1.24512	0	0	0	0	0	3.09942	0	0	0.925461	0.766971	0	0	0.855997	2.36487	0.890626	0	2.24397
ENSG00000132780	8794.29	13241.2	10698	6283.72	6524.71	6366.47	6863.15	7151.31	7644.1	6661.47	6776.19	7349.33	3684.05	4185.82	5056.1	4813.83	6200.94	4730.29
ENSG00000159588	6.22561	9.07866	6.50469	3.12118	2.88109	0.803137	6.19884	2.31922	0	11.1055	10.7376	13.0682	7.97846	6.84797	10.6419	3.5625	9.4271	7.8539
ENSG00000159592	2850.08	1772.15	2181.24	1695.58	1592.28	1591.82	1551.78	1571.27	1467.28	2979.99	3355.5	2838.81	2253.91	1964.51	1766.56	2100.1	1610.99	2028.55
ENSG00000225447	1.24512	0.907866	0	2.34089	2.88109	0.803137	4.13256	0	1.18808	1.85092	1.53394	1.00524	0	1.71199	2.36487	0	0	2.24397
ENSG00000234329	8.71585	2.7236	4.33646	9.36355	4.80182	9.63764	8.26512	9.27687	8.31656	12.031	6.13576	12.0629	7.97846	6.84797	4.72974	8.90626	9.4271	11.2199
ENSG00000159596	1567.61	1901.98	1580.64	1297.63	1412.69	1223.98	1406.1	1399.65	1448.27	1319.71	1322.26	1393.27	929.491	973.268	1204.9	965.438	1224.48	1067.01
ENSG00000197429	153.15	141.627	124.673	21.068	28.8109	27.3067	16.5302	26.671	34.4543	236.918	228.557	282.473	49.8654	50.5038	41.3852	48.0938	41.8982	46.0014
ENSG00000230896	7.47073	2.7236	10.8412	3.12118	2.88109	3.21255	0	0	1.18808	16.6583	15.3394	9.04719	2.99192	1.71199	2.36487	0.890626	1.04746	1.12199
ENSG00000236111	1.24512	3.63146	0	0.780296	0.960363	4.81882	5.1657	1.15961	4.75232	0	0.766971	2.01049	0.997308	1.71199	1.18244	1.78125	2.09491	3.36596
ENSG00000086015	1230.18	575.587	862.956	517.336	438.886	516.417	534.133	480.078	459.787	990.244	1170.4	959.002	767.927	773.821	566.387	708.938	520.586	722.558
ENSG00000232467	4.98049	8.17079	4.33646	6.24237	5.76218	2.40941	7.23198	10.4365	11.8808	6.47823	3.06788	4.02097	4.98654	5.13598	2.36487	6.23438	8.37965	7.8539
ENSG00000117461	254.005	136.18	187.552	58.5222	74.9083	63.4478	73.3529	82.3322	74.849	352.601	404.193	354.851	59.8385	63.3438	69.7637	89.0626	85.8914	81.9049
ENSG00000227857	1.24512	4.53933	6.50469	0.780296	0	0	0	0	0	3.70185	1.53394	4.02097	0	0	0	0	0	0
ENSG00000085998	1291.19	1070.37	1186.02	634.38	623.276	653.753	551.697	521.824	626.118	904.176	1007.8	895.672	570.46	588.07	559.292	581.579	482.877	558.749
ENSG00000171357	0	0	0	0	0	0.803137	1.03314	0	0	0	3.06788	0	2.99192	0	0	0.890626	1.04746	1.12199
ENSG00000085999	689.797	259.65	393.534	341.77	267.941	307.601	409.123	405.863	326.722	386.843	543.015	376.966	309.165	285.047	199.832	419.485	357.183	443.184
ENSG00000132128	2408.07	2356.82	2154.14	2305.77	2329.84	2325.88	2166.49	2096.57	2054.19	1570.51	1551.58	1490.78	1455.07	1518.54	1693.25	1382.25	1575.37	1474.29
ENSG00000173660	6284.13	12144.5	8574.27	3846.86	4395.58	4090.38	4114.99	4474.93	4792.71	6152.47	5918.71	6975.38	2878.23	3246.8	4119.61	3326.49	4633.95	3428.79
ENSG00000117481	1434.38	1299.16	1342.13	854.424	877.772	850.522	774.855	796.651	842.348	1316.93	1340.66	1268.62	924.504	916.772	936.489	817.595	835.87	821.293
ENSG00000117480	16.1866	13.618	20.5982	7.80296	5.76218	1.60627	9.29826	8.11726	4.75232	16.6583	13.8055	12.0629	5.98385	9.41596	13.0068	8.90626	6.28474	3.36596
ENSG00000232022	0	0.907866	1.08412	0	2.88109	0	1.03314	0	0	0	0	0	0	0.855997	4.72974	3.5625	4.18982	0
ENSG00000269956	0	0	0	1.56059	0.960363	0	0	3.47883	0	1.85092	0.766971	1.00524	3.98923	0.855997	4.72974	1.78125	1.04746	4.48794
ENSG00000079277	989.872	891.524	893.311	687.441	694.342	718.807	666.375	689.967	683.146	864.381	905.025	850.436	839.733	887.669	848.989	830.954	745.789	755.096
ENSG00000142961	755.789	439.407	646.133	119.385	86.4327	99.589	76.4523	77.6938	80.7894	923.61	928.034	793.137	152.588	148.943	108.784	129.141	112.078	136.882
ENSG00000123472	1662.24	1844.78	1699.89	1022.97	972.848	1064.16	1102.36	1112.06	1241.54	1337.29	1309.99	1399.3	713.075	704.485	798.144	849.657	982.514	880.758
ENSG00000159658	1416.95	911.497	1175.18	838.038	754.845	841.687	937.058	880.143	857.793	1666.76	1885.21	1651.61	1078.09	1114.51	915.205	1262.91	961.565	1366.58
ENSG00000186377	0	0	0	0	0	0.803137	0	0	0	1.85092	0.766971	0	0.997308	0	2.36487	0	0	0
ENSG00000225154	2.49024	0	0	1.56059	0	0.803137	0	1.15961	0	0	0	0	0.997308	2.56799	2.36487	0	2.09491	0
ENSG00000225506	17.4317	4.53933	6.50469	0	0	0	0	1.15961	0	18.5092	19.9412	20.1049	1.99462	2.56799	4.72974	3.5625	0	2.24397
ENSG00000224805	24.9024	52.6562	37.944	2.34089	3.84145	2.40941	1.03314	1.15961	0	27.7638	31.4458	19.0996	1.99462	2.56799	5.91218	0	1.04746	0
ENSG00000162366	23.6573	29.0517	28.187	11.7044	11.5244	12.0471	2.06628	5.79804	3.56424	27.7638	16.8734	28.1468	10.9704	8.55997	15.3717	4.45313	2.09491	0
ENSG00000162367	6886.77	3176.62	5088.84	3773.51	3340.14	3457.5	2890.72	2766.83	2551.99	6081.21	6959.49	5729.89	3092.65	2995.99	2530.41	3200.02	2371.44	3525.28
ENSG00000226252	74.7073	65.3663	60.7105	67.8857	64.3443	50.5976	54.7564	44.0651	52.2755	119.385	67.4934	71.3723	135.634	104.432	104.054	154.078	113.125	134.638
ENSG00000123473	1999.67	1888.36	1961.16	1001.9	965.165	958.945	1043.47	917.25	973.037	2411.75	2441.27	2370.36	1125.96	1062.29	1059.46	1193.44	1089.35	1135.45
ENSG00000162368	4412.71	6094.5	5146.29	2699.04	2859	2850.33	3028.13	3184.29	3048.61	5376.93	4884.84	5425.3	2531.17	2657.87	2849.67	2882.96	2943.35	2804.96
ENSG00000225762	1.24512	6.35506	3.25235	3.12118	2.88109	2.40941	2.06628	4.63843	5.9404	4.62731	0	3.01573	0.997308	2.56799	1.18244	0	1.04746	1.12199
ENSG00000237424	83.4231	18.1573	40.1123	85.0522	70.1065	91.5576	67.1541	81.1726	52.2755	80.5151	108.143	92.4824	237.359	214.855	127.703	191.485	74.3694	218.787
ENSG00000186564	33.6183	19.9731	17.3458	21.8483	18.2469	20.0784	14.464	17.3941	9.50464	44.4221	56.7558	27.1416	53.8546	65.9117	31.9258	51.6563	29.3288	40.3915
ENSG00000237180	0	0	0	1.56059	0.960363	1.60627	0	2.31922	2.37616	0	0	0	0	0	2.36487	0.890626	0	2.24397
ENSG00000117834	0	0.907866	0	0	2.88109	1.60627	1.03314	1.15961	0	0	0	0	0	0	0	0.890626	3.14237	1.12199
ENSG00000132122	0	0	0	0	0	2.40941	0	0	1.18808	0	0	0	0	0	2.36487	0	0	2.24397
ENSG00000224986	1.24512	2.7236	3.25235	0.780296	0	0	5.1657	11.5961	2.37616	8.32915	1.53394	4.02097	7.97846	2.56799	2.36487	6.23438	0	2.24397
ENSG00000235105	27.3927	28.1438	22.7664	67.8857	65.3047	65.8572	106.413	80.013	83.1656	18.5092	19.9412	17.0891	88.7604	71.9037	101.689	63.2344	74.3694	59.4652
ENSG00000162374	0	0	0	5.46207	12.4847	16.0627	7.23198	11.5961	5.9404	0	0.766971	0	27.9246	15.4079	15.3717	11.5781	7.33219	7.8539
ENSG00000234080	29.8829	43.5776	44.4487	49.9389	58.5821	65.0541	52.6901	68.4169	70.0967	22.2111	21.4752	36.1888	60.8358	38.5198	52.0272	46.3125	62.8474	42.6354
ENSG00000225671	1.24512	8.17079	1.08412	3.12118	1.92073	4.81882	5.1657	1.15961	3.56424	6.47823	5.36879	9.04719	5.98385	5.99198	4.72974	4.45313	2.09491	1.12199
ENSG00000142700	44.8244	36.3146	34.6917	0	0	0	0	0	0	73.1114	69.7943	50.2622	0	0	0	0	1.04746	0
ENSG00000284700	0	0	0	0	0	0	0	0	0	2.77638	0	3.01573	0	0	0	0	0	0
ENSG00000185104	2307.21	2338.66	2175.82	1161.08	1174.52	1153.3	1179.85	1145.69	1255.8	1881.46	1976.48	2011.49	1147.9	1090.54	1170.61	1193.44	1100.88	1040.08
ENSG00000230585	1.24512	1.81573	2.16823	2.34089	1.92073	2.40941	0	2.31922	0	0.925461	3.06788	5.02622	0	0.855997	1.18244	2.67188	1.04746	1.12199
ENSG00000123080	2665.81	1775.79	2340.6	44.4769	38.4145	36.1412	17.5634	11.5961	26.1377	2512.63	2593.89	2353.27	65.8223	54.7838	50.8447	41.8594	28.2813	40.3915
ENSG00000213478	6.22561	4.53933	6.50469	2.34089	2.88109	3.21255	1.03314	1.15961	3.56424	9.25461	2.30091	6.03146	4.98654	1.71199	0	1.78125	7.33219	1.12199
ENSG00000123091	1997.18	2128.04	1899.37	1048.72	957.482	983.039	819.28	800.13	765.123	2870.78	2842.39	2758.39	1429.14	1492	1444.94	1265.58	939.568	1113.01
ENSG00000233406	4.98049	6.35506	7.58881	7.02266	7.6829	5.62196	7.23198	3.47883	8.31656	4.62731	0	0	5.98385	11.984	3.54731	5.34376	5.23728	2.24397
ENSG00000236434	0	0	0	0	0	0	0	0	0	2.77638	2.30091	1.00524	0	0.855997	0	0	0	0
ENSG00000085831	19.9219	9.07866	16.2617	7.02266	7.6829	5.62196	4.13256	2.31922	1.18808	19.4347	23.0091	19.0996	5.98385	8.55997	3.54731	2.67188	3.14237	5.60993
ENSG00000085832	2647.13	2694.55	2596.46	4057.54	4036.41	4023.72	2946.51	2954.68	2820.5	3273.36	3157.62	3228.84	4042.09	3947.86	3954.06	3040.6	2641.68	2984.48
ENSG00000232027	0	1.81573	2.16823	0.780296	0.960363	0.803137	0	0	1.18808	2.77638	3.06788	3.01573	0.997308	0.855997	5.91218	0	1.04746	2.24397
ENSG00000238140	1.24512	0	1.08412	3.12118	0.960363	1.60627	1.03314	2.31922	1.18808	0.925461	2.30091	3.01573	0	0.855997	0	0	1.04746	1.12199
ENSG00000227070	3.73536	2.7236	5.42058	14.0453	14.4054	11.2439	0	4.63843	2.37616	11.1055	5.36879	6.03146	21.9408	10.272	11.8244	3.5625	0	4.48794
ENSG00000227742	1.24512	1.81573	0	1.56059	0	4.01568	1.03314	2.31922	0	2.77638	1.53394	4.02097	1.99462	1.71199	2.36487	0	0	0
ENSG00000117859	2699.42	3491.65	2982.4	2594.48	2762	2595.74	2283.24	2293.71	2338.14	2620.91	2496.49	2739.29	2504.24	2564.57	2721.97	2205.19	2327.45	2096.99
ENSG00000078618	6002.73	5935.63	5733.89	4310.35	4301.47	4254.22	4313.36	4396.08	4485	6049.74	5811.34	5941.99	4134.84	4291.11	4380.92	4349.82	4419.22	4164.81
ENSG00000266993	1.24512	0	0	2.34089	0	1.60627	0	3.47883	1.18808	1.85092	1.53394	2.01049	3.98923	0.855997	1.18244	1.78125	1.04746	0
ENSG00000169213	62.2561	46.3012	48.7852	0	0.960363	0	1.03314	0	0	97.1734	84.3668	81.4247	0.997308	1.71199	0	1.78125	0	3.36596
ENSG00000117862	123.267	134.364	124.673	89.734	80.6705	73.8886	109.513	97.4071	92.6702	148.074	149.559	163.855	101.725	96.7276	111.149	106.875	106.841	112.199
ENSG00000198841	250.269	219.704	225.496	152.158	158.46	138.943	178.733	165.824	166.331	175.838	148.792	161.844	63.8277	81.3197	93.4124	115.781	105.793	154.834
ENSG00000134717	1251.35	1771.25	1303.11	970.688	1095.77	1048.9	962.886	950.879	974.225	964.331	1005.5	1134.92	719.059	768.685	949.496	741.891	862.056	715.827
ENSG00000157077	282.643	107.128	246.094	433.064	416.798	465.819	400.858	357.159	401.571	332.241	378.883	288.505	573.452	540.99	431.589	529.032	366.61	468.99
ENSG00000228407	17.4317	23.6045	24.9346	21.068	18.2469	25.7004	30.9942	19.7133	23.7616	18.5092	18.4073	20.1049	15.9569	17.9759	40.2028	14.25	23.044	14.5858
ENSG00000224255	0	0	0	1.56059	0.960363	0	0	1.15961	1.18808	0.925461	0.766971	3.01573	0.997308	0	0	0.890626	2.09491	0
ENSG00000213735	7.47073	10.8944	8.67292	17.9468	12.4847	10.4408	7.23198	19.7133	16.6331	15.7328	9.20365	13.0682	5.98385	14.5519	10.6419	12.4688	15.7118	11.2199
ENSG00000154222	627.541	434.868	531.216	607.85	540.684	587.093	503.139	528.782	525.131	576.562	603.606	561.931	495.662	500.758	435.136	498.751	457.738	578.944
ENSG00000287078	0	0.907866	1.08412	0	0.960363	0.803137	1.03314	0	0	0	0	2.01049	1.99462	0.855997	0	0	3.14237	0
ENSG00000224680	22.4122	12.7101	10.8412	14.0453	21.128	19.2753	28.9279	33.6286	20.1974	20.3602	10.7376	13.0682	10.9704	25.6799	14.1892	25.8282	17.8068	20.1957
ENSG00000085840	1880.13	1967.35	1879.86	1340.55	1412.69	1350.88	1988.79	1973.65	1965.08	1344.7	1417.36	1335.97	865.663	887.669	971.962	1395.61	1650.79	1327.31
ENSG00000134748	3109.07	4082.67	3450.74	1997.56	2093.59	2041.57	2198.52	2162.67	2277.55	2656.07	2656.02	2807.64	1578.74	1652.93	1744.09	1771.45	2010.07	1734.59
ENSG00000134744	1169.17	896.972	1004.97	754.546	714.51	729.248	967.019	1004.22	944.523	2028.61	2024.04	1925.04	1038.2	1120.5	930.577	1358.2	1115.54	1288.04
ENSG00000272371	1.24512	0	1.08412	1.56059	0	0	0	0	0	0	1.53394	0	0	0	0	0	0	0
ENSG00000116157	978.666	1446.23	1235.89	0	0	0	0	0	0	898.623	915.763	993.18	0	0	0	0	0	0
ENSG00000182183	0	2.7236	0	0	0	0	0	0	0	0	0	1.00524	0.997308	0	1.18244	2.67188	0	1.12199
ENSG00000162377	3180.04	3584.25	3296.79	1750.98	1701.76	1697.83	1976.4	2136	2139.73	1991.59	2034.77	2092.92	813.803	984.396	1013.35	1180.08	1402.54	1338.53
ENSG00000162378	352.369	165.232	272.113	653.108	623.276	661.785	659.143	535.739	527.507	588.593	658.828	587.062	1179.81	1092.25	818.245	1097.25	756.263	1144.42
ENSG00000228929	475.636	847.039	607.105	679.638	854.723	754.949	765.556	817.524	815.022	463.656	426.436	529.763	616.336	577.798	778.043	605.626	850.534	645.141
ENSG00000230953	0	0.907866	1.08412	0	0	1.60627	3.09942	0	4.75232	0.925461	0	1.00524	0.997308	0	1.18244	0.890626	4.18982	1.12199
ENSG00000116171	1382.09	2650.97	1930.81	1470.86	1603.81	1565.31	1605.5	1640.85	1728.66	1614	1461.85	1792.35	1209.73	1306.25	1619.94	1419.66	1780.68	1310.48
ENSG00000157184	461.94	429.421	447.74	523.578	525.319	482.685	484.542	456.886	462.163	426.638	423.368	444.318	322.13	419.438	394.934	382.969	406.413	373.621
ENSG00000236723	0	0	3.25235	0	0.960363	0.803137	0	1.15961	1.18808	0	2.30091	1.00524	0	1.71199	0	0.890626	2.09491	1.12199
ENSG00000162384	1021	1626.9	1274.92	606.29	635.76	648.131	613.685	679.531	754.43	924.536	803.785	985.139	449.786	517.022	556.927	549.516	733.219	590.164
ENSG00000162385	1475.47	2601.04	2056.57	953.521	1072.73	1028.02	1199.48	1368.34	1387.68	1312.3	1322.26	1534	735.016	764.405	961.32	876.376	1279.99	854.953
ENSG00000226754	4.98049	1.81573	4.33646	1.56059	0	0	4.13256	1.15961	0	8.32915	3.83485	5.02622	2.99192	0.855997	4.72974	3.5625	2.09491	3.36596
ENSG00000157193	688.552	431.236	507.366	664.032	577.178	599.943	632.281	706.202	605.921	488.644	434.105	476.485	551.511	479.358	361.825	529.922	522.681	701.241
ENSG00000228838	1.24512	0	0	1.56059	0	0	1.03314	1.15961	0	0.925461	0	1.00524	0	0	0	0	0	1.12199
ENSG00000232762	0	0	1.08412	2.34089	1.92073	0	1.03314	0	0	1.85092	0	0	0	0.855997	0	1.78125	1.04746	1.12199
ENSG00000225675	0	3.63146	1.08412	0.780296	4.80182	4.81882	2.06628	3.47883	3.56424	3.70185	1.53394	6.03146	4.98654	4.27998	4.72974	0.890626	5.23728	0
ENSG00000058804	2257.41	1793.04	2051.15	2528.94	2428.76	2362.03	3167.61	3041.65	3176.92	1963.83	1932.77	1945.15	2253.91	2383.95	2356.59	2868.71	2749.57	3043.95
ENSG00000058799	414.626	440.315	353.422	293.391	245.853	255.398	284.113	226.124	254.249	389.619	391.155	359.877	260.297	265.359	277.872	276.094	274.433	245.715
ENSG00000211452	3.73536	0	5.42058	2.34089	2.88109	1.60627	6.19884	1.15961	3.56424	0.925461	0.766971	1.00524	0	2.56799	2.36487	3.5625	4.18982	3.36596
ENSG00000081870	1013.53	1972.79	1388.75	472.859	504.191	497.142	544.465	596.039	603.544	992.095	927.267	1094.71	385.958	392.046	476.522	395.438	565.626	436.452
ENSG00000116212	893.997	797.106	774.058	349.572	303.475	298.767	355.4	361.798	344.543	608.028	639.653	585.052	292.211	333.839	354.731	342.891	357.183	298.448
ENSG00000219102	9.96097	13.618	15.1776	7.80296	13.4451	11.2439	14.464	5.79804	19.0093	11.1055	15.3394	7.0367	7.97846	10.272	16.5541	9.79688	11.522	7.8539
ENSG00000116209	2211.34	2777.16	2569.35	2381.46	2423.96	2359.62	1914.41	1988.73	2076.76	2698.65	2602.33	2677.97	2432.43	2506.36	2680.58	2133.94	2247.84	2027.43
ENSG00000280378	0	2.7236	0	0	0.960363	0	0	1.15961	2.37616	2.77638	3.06788	2.01049	3.98923	2.56799	1.18244	0	0	1.12199
ENSG00000116205	392.213	336.818	374.02	468.958	456.172	508.386	462.847	446.449	417.016	535.842	561.422	515.69	665.204	584.646	594.765	518.344	477.64	521.723
ENSG00000225183	0	0	0	2.34089	0	0.803137	1.03314	0	0	0	0	0	0	0	1.18244	0.890626	0	1.12199
ENSG00000256407	2.49024	2.7236	0	0.780296	0.960363	0.803137	0	1.15961	1.18808	1.85092	0	0	0	0.855997	0	0	2.09491	0
ENSG00000280425	0	0	1.08412	18.7271	16.3262	10.4408	12.3977	10.4365	10.6927	0	0	2.01049	8.97577	10.272	9.45949	4.45313	7.33219	5.60993
ENSG00000215883	336.183	161.6	236.337	209.9	157.5	171.068	215.926	187.857	180.588	182.316	259.236	222.159	220.405	224.271	126.521	228.891	178.068	290.594
ENSG00000116221	5707.64	6872.55	5862.9	3685.34	3838.57	3675.96	3944.53	4019.2	3981.25	3996.14	4138.57	4282.34	2678.77	2856.46	3263.52	2942.63	3546.69	2772.43
ENSG00000157216	3069.22	1753.09	2473.95	1704.17	1582.68	1689.8	1285.23	1246.58	1185.7	1839.82	2082.33	1870.76	1363.32	1421.81	1225	1205.91	1048.5	1135.45
ENSG00000198711	1.24512	1.81573	3.25235	4.68177	5.76218	2.40941	5.1657	3.47883	0	8.32915	3.06788	5.02622	12.965	9.41596	3.54731	9.79688	7.33219	6.73191
ENSG00000227453	0	0.907866	0	0.780296	0.960363	1.60627	0	0	1.18808	0.925461	0.766971	0	0.997308	0	0	0	2.09491	3.36596
ENSG00000162390	968.705	718.122	861.872	1119.72	1036.23	1128.41	980.449	965.954	887.495	633.941	718.651	651.398	841.728	821.757	785.137	789.095	833.775	877.392
ENSG00000162391	33.6183	13.618	26.0188	26.5301	32.6523	33.7317	14.464	22.0326	17.8212	12.031	21.4752	11.0577	16.9542	14.5519	22.4663	14.25	16.7593	31.4156
ENSG00000184313	3.73536	0.907866	0	1.56059	6.72254	7.22823	8.26512	5.79804	4.75232	0	1.53394	2.01049	14.9596	5.13598	4.72974	2.67188	3.14237	4.48794
ENSG00000243725	18.6768	19.0652	27.1029	4.68177	4.80182	4.81882	7.23198	12.7557	8.31656	11.1055	28.3779	19.0996	6.98115	15.4079	17.7365	7.12501	10.4746	14.5858
ENSG00000162396	227.857	156.153	189.72	202.097	185.35	194.359	181.833	180.899	177.024	284.117	289.148	245.279	190.486	175.479	150.169	159.422	188.542	203.079
ENSG00000116133	14575.4	7585.22	11133.9	5888.89	5233.02	5346.48	3675.91	3515.93	3460.88	15842	17782.2	14832.4	6250.13	6600.59	5799.85	4893.99	4648.61	5185.82
ENSG00000242396	3.73536	1.81573	1.08412	0	0	0.803137	0	0	0	0	1.53394	1.00524	0	0.855997	0	0	0	0
ENSG00000233203	3.73536	1.81573	5.42058	0.780296	2.88109	2.40941	3.09942	0	1.18808	11.1055	5.36879	7.0367	0.997308	1.71199	5.91218	1.78125	0	0
ENSG00000162402	5031.54	2429.45	3888.72	2997.12	2663.09	2887.28	2847.33	2810.89	2557.93	5157.6	5047.43	4465.29	3234.27	3138.94	2571.8	2692.36	2236.32	2785.89
ENSG00000231090	1.24512	4.53933	4.33646	0.780296	0	0	0	0	0	0.925461	3.83485	6.03146	0.997308	0	0	0	0	0
ENSG00000231095	3.73536	13.618	9.75704	3.12118	13.4451	5.62196	6.19884	2.31922	11.8808	7.40369	6.90274	6.03146	6.98115	5.13598	4.72974	5.34376	3.14237	4.48794
ENSG00000234810	7.47073	5.4472	5.42058	0.780296	0	2.40941	0	0	0	2.77638	6.13576	7.0367	1.99462	0.855997	0	0	0	0
ENSG00000162407	53.5402	32.6832	28.187	0	0	0	1.03314	1.15961	1.18808	105.503	115.046	106.556	0	0	1.18244	3.5625	0	2.24397
ENSG00000225475	8.71585	8.17079	6.50469	10.9241	8.64327	14.4565	14.464	13.9153	17.8212	1.85092	6.13576	3.01573	16.9542	5.13598	14.1892	7.12501	10.4746	10.0979
ENSG00000236888	0	0	0	0	0.960363	0.803137	0	0	0	0	0	0	0.997308	0.855997	0	0.890626	1.04746	0
ENSG00000229887	46.0695	62.6427	50.9534	64.7645	47.0578	57.8258	40.2924	31.3094	57.0278	37.9439	36.8146	39.2045	39.8923	51.3598	56.7569	40.0782	51.3253	37.0255
ENSG00000223416	0	1.81573	1.08412	0	1.92073	0	0	1.15961	0	1.85092	1.53394	1.00524	0	0	1.18244	0	1.04746	0
ENSG00000162600	242.799	280.531	289.459	151.377	184.39	154.202	236.589	224.964	263.754	224.887	240.829	194.012	155.58	154.079	203.379	260.953	300.62	249.081
ENSG00000286918	0	1.81573	1.08412	3.12118	0.960363	1.60627	4.13256	2.31922	1.18808	1.85092	3.83485	1.00524	7.97846	3.42399	3.54731	3.5625	1.04746	4.48794
ENSG00000185839	266.456	392.198	275.365	142.014	150.777	153.399	199.396	200.612	178.212	166.583	192.51	199.038	94.7442	106.144	126.521	133.594	156.071	123.418
ENSG00000162601	725.906	518.391	636.376	691.342	639.602	658.572	656.044	695.765	589.287	956.927	959.48	943.924	1027.23	873.973	684.63	806.907	586.575	821.293
ENSG00000177606	1311.11	678.176	968.115	330.065	287.149	335.711	139.474	131.036	117.62	1401.15	1285.44	1279.67	1610.65	1077.7	901.016	638.579	207.396	355.669
ENSG00000234807	6.22561	2.7236	1.08412	0	0.960363	0.803137	1.03314	0	0	2.77638	4.60182	3.01573	0.997308	0	1.18244	0.890626	0	3.36596
ENSG00000232453	1.24512	8.17079	2.16823	2.34089	0	0	0	0	0	11.1055	9.20365	9.04719	0.997308	0	0	0.890626	0	0
ENSG00000237352	6.22561	9.98653	8.67292	2.34089	1.92073	7.22823	0	2.31922	1.18808	1.85092	5.36879	8.04195	3.98923	4.27998	3.54731	0.890626	4.18982	0
ENSG00000228121	29.8829	42.6697	26.0188	19.5074	17.2865	15.2596	35.1267	20.873	9.50464	16.6583	16.8734	28.1468	14.9596	11.984	21.2838	16.9219	11.522	10.0979
ENSG00000224609	3.73536	1.81573	5.42058	3.90148	4.80182	8.03137	1.03314	5.79804	3.56424	1.85092	5.36879	4.02097	3.98923	6.84797	5.91218	1.78125	1.04746	2.24397
ENSG00000270457	1.24512	0	0	2.34089	0	0	2.06628	0	0	0	0	0	0	0	0	0	0	0
ENSG00000172456	95.8744	149.798	109.496	94.4158	99.8778	114.045	57.8558	64.9381	93.8583	77.7388	92.8034	78.409	77.79	65.9117	99.3246	54.3282	65.9897	62.8312
ENSG00000134709	195.484	192.468	204.898	0	0	0	0	0	0	215.633	187.908	201.049	0	0.855997	1.18244	0.890626	0	1.12199
ENSG00000134716	47.3146	49.9326	54.2058	0	0	0	0	0	0	33.3166	29.9119	28.1468	0	0	0	0	0	0
ENSG00000226476	1.24512	0.907866	0	21.068	12.4847	8.8345	14.464	9.27687	10.6927	1.85092	3.83485	5.02622	6.98115	7.70397	11.8244	5.34376	8.37965	8.97588
ENSG00000162599	12.4512	3.63146	5.42058	0	0	0.803137	3.09942	2.31922	1.18808	5.55277	10.7376	5.02622	2.99192	4.27998	1.18244	1.78125	3.14237	3.36596
ENSG00000237928	6.22561	5.4472	0	6.24237	5.76218	6.42509	2.06628	1.15961	2.37616	3.70185	2.30091	3.01573	3.98923	1.71199	7.09461	0.890626	0	0
ENSG00000287224	0	0.907866	0	0	0	0	0	0	0	0.925461	0.766971	2.01049	0	0	0	1.78125	1.04746	0
ENSG00000162604	343.654	530.194	435.814	213.021	207.438	198.375	215.926	250.475	245.932	394.247	381.184	412.15	223.397	240.535	282.602	240.469	282.813	241.227
ENSG00000132849	8.71585	5.4472	4.33646	0	0	0	0	0	0	3.70185	5.36879	3.01573	0	0	0	0	0	0
ENSG00000132854	0	0	0	18.7271	15.3658	17.669	35.1267	22.0326	28.5139	0	0	0	5.98385	13.6959	10.6419	9.79688	17.8068	14.5858
ENSG00000162607	3148.91	2680.02	2854.48	3004.92	3029.95	3031.84	3290.55	3325.76	3287.42	3353.87	3056.38	3326.35	2418.47	2444.73	2208.79	2881.17	2521.23	2994.58
ENSG00000116641	1357.18	1401.74	1360.56	1353.81	1226.38	1374.97	1230.47	1180.48	1191.64	1462.23	1326.09	1327.93	1404.21	1533.09	1535.98	1351.97	1250.66	1138.81
ENSG00000278967	1.24512	0	0	0	0.960363	0	0	1.15961	1.18808	0	0	0	0	0	0	0	2.09491	0
ENSG00000235545	0	1.81573	1.08412	1.56059	1.92073	0.803137	1.03314	0	1.18808	2.77638	3.06788	1.00524	5.98385	0.855997	3.54731	3.5625	4.18982	1.12199
ENSG00000125703	430.812	582.85	491.104	222.384	247.774	244.154	332.671	293.381	294.644	608.028	635.819	620.235	301.187	333.839	348.819	427.5	451.454	374.743
ENSG00000234318	0	0.907866	1.08412	0	0	0.803137	0	0	0	0.925461	2.30091	0	0	0	0	0	0	2.24397
ENSG00000230798	3.73536	3.63146	1.08412	3.12118	1.92073	0	0	0	0	5.55277	4.60182	9.04719	9.97308	5.99198	3.54731	3.5625	1.04746	11.2199
ENSG00000187140	0	0	0	2.34089	0	0	0	0	0	0	1.53394	1.00524	6.98115	5.13598	1.18244	1.78125	1.04746	0
ENSG00000236674	2.49024	7.26293	5.42058	2.34089	4.80182	4.01568	4.13256	3.47883	3.56424	4.62731	2.30091	0	2.99192	4.27998	0	0.890626	4.18982	3.36596
ENSG00000088035	318.751	286.886	316.562	335.527	339.008	314.026	412.223	386.15	363.552	402.576	384.252	361.888	394.934	394.614	384.292	521.907	514.301	519.479
ENSG00000142856	688.552	1247.41	796.825	348.792	334.206	314.026	395.692	473.12	455.034	707.052	584.432	739.859	329.111	341.543	402.028	330.422	400.128	344.449
ENSG00000203965	87.1585	131.641	98.6545	68.666	74.9083	60.2353	55.7895	46.3843	78.4132	153.627	131.919	172.902	138.626	142.951	125.338	118.453	138.264	104.345
ENSG00000116652	0	0	0	0.780296	0.960363	0	1.03314	0	0	0	0	0	0.997308	0	2.36487	0	0	2.24397
ENSG00000079739	1923.71	2468.49	2034.88	592.244	676.096	632.069	929.826	987.986	962.344	1395.6	1384.38	1508.87	468.735	486.206	574.664	663.516	805.494	610.36
ENSG00000244256	1.24512	3.63146	0	0	0	0	1.03314	0	0	0.925461	1.53394	0	0	0	1.18244	0.890626	2.09491	0
ENSG00000185483	0	0	1.08412	0	0.960363	0	0	0	0	8.32915	9.97062	7.0367	0	0	0	0	0	0
ENSG00000158966	341.163	129.825	228.748	705.387	526.279	643.313	307.876	281.785	234.052	397.948	528.443	375.961	1210.73	1140.19	739.022	464.016	279.671	456.648
ENSG00000162437	674.856	644.585	662.394	1464.62	1569.23	1471.35	1457.76	1370.66	1489.85	733.891	715.584	698.644	1595.69	1595.58	1611.66	1589.77	1401.5	1642.59
ENSG00000162434	6718.68	5242.93	5810.86	4213.6	4209.27	4168.28	3132.48	3099.63	3024.85	6960.4	6719.43	6604.45	4048.07	4314.22	4260.32	3385.27	3140.27	3171.85
ENSG00000226891	2.49024	1.81573	1.08412	1.56059	5.76218	4.81882	1.03314	1.15961	1.18808	1.85092	0.766971	0	0	6.84797	1.18244	0	2.09491	2.24397
ENSG00000185031	1.24512	0.907866	0	0	0.960363	0	2.06628	0	2.37616	2.77638	0.766971	0	0	0	1.18244	0	1.04746	0
ENSG00000265996	0	2.7236	2.16823	0.780296	0.960363	1.60627	0	0	1.18808	1.85092	0.766971	0	4.98654	2.56799	1.18244	1.78125	1.04746	0
ENSG00000234496	0	1.81573	0	0.780296	0	1.60627	1.03314	0	0	0.925461	0	1.00524	2.99192	0	1.18244	0.890626	0	2.24397
ENSG00000162433	1223.95	750.805	1024.49	833.356	748.123	754.949	818.247	774.619	736.609	711.68	769.271	719.754	424.853	449.398	422.13	472.922	474.498	548.651
ENSG00000116675	6463.43	5578.84	5894.33	698.365	683.778	660.178	410.156	386.15	395.63	7465.7	7273.18	7118.13	772.913	778.957	766.218	594.047	493.352	504.893
ENSG00000213625	1749.4	2245.15	1908.04	1347.57	1368.52	1366.14	1147.82	1210.63	1178.57	2349.75	2207.34	2334.18	1465.04	1520.25	1535.98	1179.19	1153.25	1097.3
ENSG00000116678	839.212	542.904	643.964	174.786	128.689	160.627	109.513	121.759	154.45	866.232	820.659	780.069	207.44	175.479	148.987	182.578	156.071	153.712
ENSG00000237852	1.24512	2.7236	4.33646	0.780296	4.80182	3.21255	2.06628	0	2.37616	2.77638	1.53394	4.02097	0	0	2.36487	2.67188	3.14237	0
ENSG00000224570	0	0	0	0	0.960363	0	1.03314	0	0	0.925461	0.766971	1.00524	0.997308	0.855997	1.18244	1.78125	0	2.24397
ENSG00000184588	36.1085	29.9596	29.2711	714.751	715.47	746.114	526.901	542.697	519.191	26.8384	40.6494	32.1678	477.71	603.478	567.569	386.532	330.996	381.475
ENSG00000118473	19.9219	32.6832	20.5982	2.34089	0	3.21255	8.26512	2.31922	9.50464	55.5277	47.5522	46.2412	4.98654	1.71199	4.72974	5.34376	4.18982	2.24397
ENSG00000152760	483.107	636.414	539.889	477.541	534.922	530.873	409.123	397.746	458.599	877.337	714.817	856.467	439.813	467.374	452.873	309.047	381.274	410.647
ENSG00000152763	8.71585	15.4337	8.67292	34.333	23.0487	38.5506	21.6959	18.5537	16.6331	16.6583	16.1064	19.0996	46.8735	42.7998	43.7501	22.2656	25.1389	20.1957
ENSG00000198160	1540.22	1578.78	1552.45	1179.81	1158.2	1119.57	1316.22	1317.32	1328.27	2398.8	2231.88	2275.87	1305.48	1322.51	1110.31	1473.1	1167.91	1364.33
ENSG00000116704	862.869	582.85	614.693	479.882	423.52	492.323	512.437	471.961	507.31	1132.76	1112.87	946.939	585.42	588.926	540.373	766.829	514.301	608.116
ENSG00000203963	7.47073	15.4337	9.75704	0	0	0	0	0	0	5.55277	3.06788	8.04195	0	0	0	0	0	0
ENSG00000275678	13.6963	16.3416	16.2617	0	0	0	0	0	0	9.25461	9.20365	6.03146	0.997308	0	0	0	0	0
ENSG00000162594	2.49024	0.907866	5.42058	4.68177	2.88109	3.21255	1.03314	2.31922	5.9404	4.62731	6.13576	11.0577	3.98923	7.70397	1.18244	4.45313	2.09491	1.12199
ENSG00000081985	1.24512	1.81573	0	0.780296	0.960363	0	0	2.31922	0	3.70185	2.30091	1.00524	2.99192	0.855997	2.36487	2.67188	0	1.12199
ENSG00000142864	18322	21928.6	19826.3	14191.2	14768.5	14540.8	15002.2	15066.8	15675.5	13335.9	13073	13734.6	8594.8	9850.81	10404.3	9877.93	11250.7	9931.81
ENSG00000223263	1.24512	0.907866	1.08412	0	0	0	0	0	2.37616	0	0	1.00524	0	0.855997	0	0.890626	0	1.12199
ENSG00000116717	1857.72	2224.27	1990.44	1449.79	1455.91	1388.62	993.88	1026.25	1069.27	4428.33	4186.89	4331.59	1865.96	1930.27	1993.59	1594.22	1717.83	1403.6
ENSG00000172380	237.818	222.427	224.412	293.391	282.347	282.704	240.722	253.954	286.327	404.427	344.37	356.861	417.872	390.334	359.46	390.094	274.433	330.986
ENSG00000232284	1.24512	0	0	0	0	1.60627	0	0	0	0.925461	0	0	0	1.71199	0	0	0	1.12199
ENSG00000116729	51.05	54.472	34.6917	0	0	0	0	0	0	140.67	149.559	147.771	0	0	0	0	0	0
ENSG00000234383	9.96097	8.17079	6.50469	7.80296	10.564	13.6533	11.3645	11.5961	9.50464	5.55277	7.66971	10.0524	12.965	11.984	9.45949	5.34376	5.23728	11.2199
ENSG00000229133	29.8829	47.209	66.131	45.2572	41.2956	59.4321	44.425	47.544	53.4636	32.3911	27.6109	44.2307	41.8869	29.9599	46.115	35.625	42.9457	47.1234
ENSG00000024526	836.722	1064.02	884.638	589.123	629.038	644.116	640.547	676.052	683.146	1593.64	1276.24	1603.36	974.369	936.46	897.469	1064.3	917.572	994.079
ENSG00000233589	0	0.907866	0	0.780296	0	0	0	1.15961	1.18808	2.77638	2.30091	0	2.99192	0	2.36487	0	2.09491	0
ENSG00000234264	12.4512	5.4472	3.25235	4.68177	1.92073	3.21255	2.06628	0	0	22.2111	11.5046	15.0787	4.98654	4.27998	5.91218	6.23438	3.14237	3.36596
ENSG00000285041	4.98049	2.7236	1.08412	0	0	0.803137	0	0	0	3.70185	3.83485	6.03146	0	0.855997	1.18244	0	0	0
ENSG00000223883	0	0	0	0	0	1.60627	1.03314	0	0	0	0	0	2.99192	0.855997	0	0	0	2.24397
ENSG00000287453	128.248	165.232	129.01	0	0	0	0	0	0	222.111	171.034	186.975	0	0	0	0	0	0
ENSG00000033122	423.341	315.937	371.852	14.0453	10.564	5.62196	11.3645	10.4365	9.50464	443.296	416.465	338.767	4.98654	11.128	5.91218	5.34376	8.37965	13.4638
ENSG00000229359	1.24512	1.81573	1.08412	0.780296	1.92073	0.803137	0	0	2.37616	2.77638	0	2.01049	1.99462	0.855997	0	0	1.04746	1.12199
ENSG00000237919	0	3.63146	0	0	0	0	0	0	0	5.55277	1.53394	4.02097	0	0	0	0	0	0
ENSG00000066557	727.151	1370.88	1025.57	958.203	1021.83	979.827	1013.51	1098.15	1021.75	1026.34	842.901	950.96	912.536	962.14	1122.13	861.235	1034.89	854.953
ENSG00000116754	3416.61	4810.78	3904.98	2651.44	2782.17	2721.83	2943.41	2967.44	2926.24	3612.08	3203.64	3541.47	2524.19	2672.42	3029.4	2703.94	3333.01	2822.91
ENSG00000118454	696.023	606.454	609.273	387.807	411.996	399.159	426.687	389.628	400.383	1045.77	1049.22	964.028	556.498	553.83	530.914	593.157	496.494	523.967
ENSG00000197568	125.757	162.508	152.86	13.265	11.5244	11.2439	7.23198	5.79804	7.12848	121.235	137.288	136.713	23.9354	11.128	15.3717	8.90626	9.4271	10.0979
ENSG00000226088	0	0.907866	0	0	0	0	0	0	0	1.85092	0.766971	2.01049	0	0.855997	0	0	0	0
ENSG00000116761	140.699	226.059	186.468	146.696	155.579	122.88	141.54	136.834	142.57	260.98	238.528	263.374	242.346	241.391	277.872	241.36	229.393	182.884
ENSG00000271992	3.73536	2.7236	6.50469	2.34089	0.960363	1.60627	7.23198	2.31922	1.18808	6.47823	3.83485	10.0524	6.98115	9.41596	2.36487	8.90626	5.23728	7.8539
ENSG00000233020	9.96097	5.4472	8.67292	1.56059	6.72254	1.60627	0	1.15961	9.50464	0	0	4.02097	2.99192	2.56799	1.18244	0	0	2.24397
ENSG00000237033	4.98049	2.7236	3.25235	0.780296	0	0	1.03314	1.15961	0	2.77638	0.766971	5.02622	3.98923	0	3.54731	1.78125	1.04746	1.12199
ENSG00000050628	1302.4	1024.98	1150.25	0	0.960363	0.803137	0	0	0	3102.15	2685.16	2589.51	0	1.71199	2.36487	0.890626	0	0
ENSG00000269933	4.98049	4.53933	4.33646	0	0	0	0	0	0	12.031	12.2715	6.03146	0	0	0	0	0	0
ENSG00000235079	3.73536	0	0	0	0.960363	0	2.06628	0	0	2.77638	3.06788	1.00524	0.997308	0	0	0	0	1.12199
ENSG00000132485	2540.05	4264.25	3407.37	2395.51	2713.99	2695.33	2696.49	2774.94	2812.18	3458.45	3035.67	3547.5	2562.08	2780.28	3176.02	2556.1	3211.5	2690.52
ENSG00000207721	2.49024	2.7236	0	0.780296	0.960363	5.62196	0	0	2.37616	0	3.83485	0	2.99192	2.56799	2.36487	0	1.04746	1.12199
ENSG00000229956	12.4512	19.0652	8.67292	2.34089	2.88109	9.63764	5.1657	3.47883	2.37616	12.031	9.97062	16.0839	3.98923	4.27998	4.72974	3.5625	4.18982	6.73191
ENSG00000172260	0	0	0	20.2877	23.0487	26.5035	8.26512	11.5961	8.31656	0	0.766971	2.01049	53.8546	49.6478	66.2164	16.0313	16.7593	28.0496
ENSG00000233994	174.317	240.584	184.3	159.961	155.579	182.312	164.269	190.176	186.528	161.03	154.928	168.881	153.585	141.239	185.642	178.125	181.21	151.468
ENSG00000227207	0	0	1.08412	0.780296	0	1.60627	2.06628	0	0	0	0.766971	0	0	0	1.18244	0	2.09491	2.24397
ENSG00000162620	16.1866	23.6045	19.5141	14.0453	8.64327	11.2439	9.29826	17.3941	5.9404	36.093	21.4752	43.2255	31.9138	34.2399	22.4663	28.5	33.5186	28.0496
ENSG00000254685	178.052	295.964	189.72	259.838	265.06	250.579	271.716	304.977	274.446	471.985	401.126	446.328	487.683	499.046	567.569	478.266	499.637	449.916
ENSG00000259030	0	0	0	0	0.960363	0	0	0	0	0.925461	1.53394	0	0	0	1.18244	0	0	2.24397
ENSG00000178965	0	0.907866	1.08412	0	0	0	1.03314	0	0	0	0	1.00524	0	0.855997	0	0.890626	0	0
ENSG00000272864	0	0	0	3.12118	0.960363	1.60627	1.03314	1.15961	1.18808	0.925461	0.766971	0	0.997308	2.56799	0	0.890626	1.04746	2.24397
ENSG00000116791	369.801	632.783	517.123	550.889	565.654	533.283	620.917	640.104	558.397	374.812	341.302	398.076	605.366	612.894	684.63	584.251	689.226	549.773
ENSG00000162623	1105.67	1592.4	1284.68	911.385	1087.13	970.189	1234.6	1265.13	1256.99	1461.3	1243.26	1426.44	1014.26	1150.46	1193.08	1239.75	1437.11	1308.23
ENSG00000137968	18.6768	16.3416	18.43	114.703	119.085	110.03	80.5849	62.6189	68.9086	43.4967	27.6109	45.236	223.397	216.567	143.075	126.469	95.3185	104.345
ENSG00000213579	0	0.907866	2.16823	0	0	0	0	1.15961	0	0	0.766971	0	0	0.855997	2.36487	0.890626	1.04746	0
ENSG00000230863	14.9415	9.07866	7.58881	21.8483	31.692	36.1412	30.9942	23.1922	46.3351	27.7638	11.5046	25.1311	38.895	29.9599	27.196	35.625	23.044	23.5617
ENSG00000117054	2816.47	4236.1	3435.56	2514.89	2524.79	2475.27	2676.86	2767.99	3103.26	3346.47	3156.08	3526.39	2050.46	2224.74	2413.35	2544.52	2763.19	2296.7
ENSG00000181227	47.3146	50.8405	55.2899	34.333	31.692	38.5506	32.0273	42.9055	45.147	26.8384	37.5816	38.1992	33.9085	24.8239	40.2028	37.4063	37.7084	35.9035
ENSG00000137955	1520.29	2485.74	1913.46	1257.84	1425.18	1276.99	1623.06	1690.71	1726.28	1944.39	1766.33	1915.99	1352.35	1364.46	1677.88	1723.36	2171.38	1661.66
ENSG00000057468	3.73536	9.07866	1.08412	0.780296	2.88109	0	1.03314	0	5.9404	11.1055	6.13576	3.01573	5.98385	9.41596	1.18244	1.78125	2.09491	4.48794
ENSG00000230027	0	0.907866	1.08412	0	0	0	0	0	0	1.85092	2.30091	2.01049	0	0	0	0	0	0
ENSG00000184005	33.6183	21.7888	27.1029	0.780296	0.960363	0	0	0	0	107.354	95.1044	95.4981	0.997308	3.42399	3.54731	0	1.04746	1.12199
ENSG00000226415	814.31	1079.45	944.264	625.017	804.784	672.226	683.938	601.837	710.471	576.562	599.004	635.314	450.783	469.086	579.393	476.485	638.948	488.064
ENSG00000117069	47.3146	48.1169	49.8693	0	0	0	0	0	0	72.186	75.9301	87.4562	0	0	0	0	0	0
ENSG00000288543	0	0	2.16823	0	0	0	0	0	0	0	2.30091	0	0	0.855997	1.18244	0	0	0
ENSG00000230498	0	0	0	0	0	0	1.03314	1.15961	1.18808	0	0.766971	0	0.997308	0	0	1.78125	1.04746	0
ENSG00000142892	745.828	657.295	610.357	692.903	682.818	652.95	714.933	685.329	777.004	934.716	852.871	815.252	817.792	800.357	781.59	966.329	797.114	805.585
ENSG00000226084	0	1.81573	3.25235	0	1.92073	0.803137	3.09942	2.31922	3.56424	0	0.766971	2.01049	0.997308	1.71199	1.18244	0	0	3.36596
ENSG00000228187	43.5793	24.5124	19.5141	7.80296	10.564	5.62196	16.5302	4.63843	4.75232	8.32915	19.9412	4.02097	4.98654	5.99198	3.54731	3.5625	7.33219	10.0979
ENSG00000287870	0	0.907866	0	0.780296	0	0.803137	1.03314	0	0	2.77638	2.30091	0	0.997308	0.855997	0	1.78125	2.09491	0
ENSG00000154027	2.49024	1.81573	2.16823	75.6887	65.3047	62.6447	27.8948	42.9055	33.2662	3.70185	3.06788	0	116.685	100.152	106.419	48.0938	39.8033	44.8794
ENSG00000233099	6.22561	8.17079	3.25235	0	0.960363	0.803137	0	1.15961	0	8.32915	9.20365	14.0734	0.997308	0	0	0	0	1.12199
ENSG00000036549	1729.47	1140.28	1460.3	1054.96	975.729	1014.36	1112.69	1088.87	989.67	1746.35	1817.72	1768.22	1343.37	1308.82	1013.35	1262.91	968.897	1382.29
ENSG00000077254	2487.75	2938.76	2679.93	1681.54	1687.36	1705.06	1462.93	1476.18	1463.71	3183.59	2993.49	3069.01	1737.31	1801.02	1862.34	1751.86	1577.47	1677.37
ENSG00000232672	1.24512	0.907866	0	0.780296	0	0.803137	2.06628	1.15961	0	0.925461	0	2.01049	0	0	2.36487	0.890626	2.09491	0
ENSG00000180488	158.13	169.771	159.365	223.945	189.192	200.784	225.224	187.857	194.845	363.706	339.001	366.914	316.146	328.703	295.609	312.61	263.959	273.764
ENSG00000219201	94.6292	138.903	89.9816	87.3931	72.0272	89.1482	85.7506	96.2475	90.294	127.714	133.453	122.64	103.72	124.12	104.054	103.313	100.556	98.7347
ENSG00000235613	24.9024	39.0382	28.187	25.7498	16.3262	15.2596	20.6628	10.4365	13.0689	36.093	26.844	29.1521	22.9381	14.5519	20.1014	20.4844	20.9491	24.6837
ENSG00000235927	1.24512	0	1.08412	0	0.960363	0	0	2.31922	0	1.85092	0.766971	4.02097	0	0	0	0	0	0
ENSG00000162614	78.4427	101.681	67.2151	0	0.960363	0.803137	0	0	0	95.3225	101.24	74.388	0.997308	0.855997	0	1.78125	0	0
ENSG00000162613	4207.27	5739.53	4895.86	3659.59	3843.37	3914.49	4231.74	4370.56	4387.58	4891.99	4834.98	5039.29	3744.89	4158.43	4986.33	4777.32	5821.76	4536.19
ENSG00000162616	206.69	285.07	204.898	237.99	221.844	240.941	260.351	257.433	264.942	798.673	707.147	794.142	837.738	820.045	806.421	992.157	856.819	760.706
ENSG00000137960	3.73536	0.907866	2.16823	0	0	1.60627	0	2.31922	0	4.62731	9.20365	8.04195	0.997308	1.71199	1.18244	0	0	0
ENSG00000273338	3.73536	0	2.16823	2.34089	2.88109	0	0	1.15961	1.18808	1.85092	0.766971	1.00524	0	0	1.18244	0.890626	3.14237	2.24397
ENSG00000285928	13.6963	2.7236	2.16823	0.780296	2.88109	1.60627	3.09942	4.63843	3.56424	14.8074	14.5724	14.0734	16.9542	9.41596	9.45949	13.3594	4.18982	4.48794
ENSG00000213560	21.1671	4.53933	6.50469	1.56059	5.76218	10.4408	6.19884	4.63843	20.1974	11.1055	3.06788	4.02097	4.98654	5.99198	2.36487	10.6875	7.33219	4.48794
ENSG00000137959	2.49024	3.63146	1.08412	0	0.960363	0.803137	0	0	1.18808	5.55277	5.36879	1.00524	0	0	0	0	0	0
ENSG00000137965	332.447	601.007	422.805	1.56059	1.92073	2.40941	1.03314	1.15961	0	536.768	523.841	676.529	0	1.71199	1.18244	2.67188	0	1.12199
ENSG00000235400	36.1085	53.5641	31.4393	11.7044	29.7713	22.4878	30.9942	23.1922	22.5735	38.8694	24.5431	29.1521	24.9327	18.8319	35.4731	17.8125	23.044	20.1957
ENSG00000230787	23.6573	29.0517	32.5235	0	0	0	0	0	0	22.2111	20.7082	48.2517	0	0	0	0	0	0
ENSG00000232676	1.24512	1.81573	0	0	0	1.60627	1.03314	1.15961	0	0	0	1.00524	0.997308	0	0	2.67188	1.04746	1.12199
ENSG00000213559	0	0	2.16823	0.780296	0.960363	1.60627	1.03314	0	0	0	1.53394	0	0	0	0	0.890626	2.09491	0
ENSG00000229752	1.24512	2.7236	2.16823	3.12118	3.84145	3.21255	4.13256	0	4.75232	3.70185	0.766971	0	5.98385	5.13598	2.36487	2.67188	2.09491	4.48794
ENSG00000235089	0	2.7236	1.08412	1.56059	0.960363	4.01568	2.06628	0	1.18808	0.925461	0	2.01049	2.99192	0.855997	0	0.890626	4.18982	0
ENSG00000224494	1.24512	0.907866	0	0	1.92073	0	0	0	2.37616	1.85092	0	1.00524	0	0	2.36487	0	2.09491	0
ENSG00000227288	79.6878	46.3012	62.8787	39.7951	46.0974	55.4164	25.8285	28.9902	38.0185	75.8878	115.813	107.561	63.8277	47.9358	46.115	39.1875	40.8508	46.0014
ENSG00000234683	0	0.907866	0	0	0	0	1.03314	1.15961	0	0	1.53394	0	0.997308	0.855997	0	0.890626	0	1.12199
ENSG00000137941	234.083	255.11	262.356	0.780296	0.960363	0.803137	3.09942	0	0	423.861	362.01	408.129	0.997308	3.42399	2.36487	2.67188	0	0
ENSG00000271576	14.9415	36.3146	22.7664	9.36355	13.4451	16.0627	14.464	16.2345	24.9497	31.4657	20.7082	30.1573	15.9569	13.6959	21.2838	12.4688	21.9966	13.4638
ENSG00000142875	2628.45	3491.65	3019.26	1835.26	1882.31	1834.36	1525.95	1558.51	1527.87	5644.39	5079.65	5574.07	3117.58	3141.51	3064.87	2509.78	2298.12	2158.7
ENSG00000213540	3.73536	1.81573	2.16823	0	0.960363	0	0	0	0	0	0.766971	1.00524	2.99192	0	1.18244	1.78125	0	0
ENSG00000226970	1.24512	0.907866	1.08412	0	0	0	2.06628	0	0	0.925461	0	1.00524	2.99192	0.855997	0	1.78125	0	2.24397
ENSG00000203943	13.6963	16.3416	16.2617	14.8256	15.3658	8.03137	20.6628	15.0749	21.3854	24.062	21.4752	20.1049	13.9623	12.8399	14.1892	21.375	13.6169	21.3177
ENSG00000240520	2.49024	0	1.08412	0.780296	1.92073	0.803137	0	0	1.18808	0	2.30091	1.00524	0.997308	1.71199	0	0	0	0
ENSG00000117133	2543.78	4845.28	3661.06	1132.21	1297.45	1130.82	1376.14	1437.91	1507.67	2329.39	2181.26	2557.34	763.938	885.101	1057.1	930.704	1274.75	924.516
ENSG00000174021	255.25	340.45	327.403	87.3931	74.9083	69.0698	108.48	97.4071	131.877	503.451	459.415	497.595	140.62	124.12	127.703	148.735	139.312	120.052
ENSG00000285851	1.24512	0	0	0	0	0.803137	1.03314	0	1.18808	0	0	0	1.99462	0.855997	0	0.890626	0	0
ENSG00000122432	2.49024	9.98653	6.50469	6.24237	5.76218	4.01568	1.03314	6.95765	10.6927	3.70185	6.90274	5.02622	2.99192	5.13598	7.09461	0.890626	5.23728	2.24397
ENSG00000117151	144.434	169.771	157.197	145.915	147.896	161.43	138.441	192.495	181.776	185.092	177.17	176.923	172.534	184.039	165.541	146.063	115.22	144.736
ENSG00000284882	12.4512	11.8023	14.0935	17.1665	13.4451	18.4721	9.29826	23.1922	20.1974	12.9565	10.7376	14.0734	22.9381	12.8399	16.5541	17.8125	15.7118	11.2199
ENSG00000117155	816.8	940.549	886.806	645.305	643.443	675.438	546.531	574.006	613.049	1619.56	1400.49	1610.4	660.218	657.405	541.556	686.673	522.681	710.217
ENSG00000153898	39.8439	39.0382	63.9628	0	0	0	0	0	0	60.155	69.7943	58.3041	0	0	0	0	0	0
ENSG00000162643	1.24512	0.907866	0	0	0	0	0	0	0	2.77638	0.766971	0	0	0	0	0	0	0
ENSG00000280099	8.71585	3.63146	5.42058	0	0	0	0	0	0	9.25461	9.20365	18.0944	0	0	0	0	1.04746	0
ENSG00000097096	125.757	72.6293	91.0657	0	3.84145	0	0	1.15961	0	220.26	220.888	206.075	1.99462	4.27998	3.54731	1.78125	2.09491	0
ENSG00000162642	676.101	1083.08	819.591	388.587	384.145	356.593	438.051	484.716	455.034	820.884	712.516	812.237	350.055	417.726	469.427	438.188	504.874	465.624
ENSG00000142867	488.088	561.061	453.16	241.892	294.831	236.122	266.55	298.019	285.139	528.438	487.793	471.459	348.06	350.103	314.528	370.5	374.989	362.401
ENSG00000223653	2.49024	5.4472	5.42058	2.34089	1.92073	1.60627	0	0	2.37616	7.40369	12.2715	6.03146	0	6.84797	0	2.67188	1.04746	3.36596
ENSG00000153904	22.4122	19.9731	41.1964	1.56059	0	0.803137	0	0	0	21.2856	36.0476	35.1835	1.99462	0.855997	2.36487	2.67188	0	0
ENSG00000142871	31.128	17.2495	10.8412	1.56059	0.960363	4.81882	1.03314	0	0	32.3911	31.4458	40.2097	3.98923	6.84797	5.91218	5.34376	1.04746	1.12199
ENSG00000117174	1729.47	2087.18	1872.27	1089.29	1046.8	1139.65	1172.61	1173.52	1169.07	1559.4	1412.76	1476.7	743.991	845.725	950.678	912.001	1054.79	847.099
ENSG00000171502	4.98049	2.7236	7.58881	20.2877	19.2073	14.4565	8.26512	18.5537	22.5735	5.55277	4.60182	4.02097	23.9354	27.3919	29.5609	24.9375	9.4271	12.3418
ENSG00000285210	1.24512	1.81573	1.08412	1.56059	0.960363	0.803137	0	0	0	0	0.766971	1.00524	2.99192	0.855997	0	0.890626	0	0
ENSG00000122417	97.1195	141.627	125.757	248.134	248.734	254.594	192.164	193.655	219.795	295.222	199.412	254.327	428.842	440.838	405.575	319.735	280.718	273.764
ENSG00000137975	1.24512	1.81573	2.16823	4.68177	3.84145	4.81882	1.03314	2.31922	3.56424	5.55277	3.06788	5.02622	0.997308	0.855997	1.18244	1.78125	0	0
ENSG00000016490	0	0	2.16823	0	0	0	0	0	0	0	3.83485	1.00524	0	0	0	0	0	0
ENSG00000261737	26.1476	16.3416	41.1964	24.1892	21.128	12.8502	8.26512	20.873	5.9404	46.2731	39.8825	41.215	21.9408	23.1119	22.4663	16.0313	8.37965	20.1957
ENSG00000097033	3363.07	3909.27	3458.33	3787.56	3650.34	3777.15	2914.49	3082.24	3036.73	4368.18	4054.21	4362.76	3852.6	3885.37	3925.69	2695.03	2764.24	2649.01
ENSG00000230721	13.6963	30.8674	23.8505	39.7951	48.0182	39.3537	48.5576	30.1498	47.5232	22.2111	17.6403	19.0996	41.8869	53.0718	37.8379	36.5157	52.3728	43.7574
ENSG00000183291	5458.61	9735.95	7245.14	4158.98	4509.86	4297.59	4300.96	4304.47	4551.53	6703.12	5871.93	7012.58	3307.07	3697.91	4364.37	3453.85	4264.19	3433.27
ENSG00000153936	2139.12	1307.33	1706.4	1837.6	1664.31	1687.39	1687.12	1655.92	1602.72	2535.76	2577.02	2386.45	1991.62	2075.79	1693.25	1764.33	1384.74	1797.42
ENSG00000235251	31.128	55.3798	63.9628	35.1133	53.7803	40.96	48.5576	57.9804	47.5232	45.3476	66.7264	104.545	54.8519	50.5038	27.196	46.3125	52.3728	35.9035
ENSG00000225568	99.6097	132.548	135.514	75.6887	75.8687	68.2666	74.3861	63.7785	86.7298	87.9188	92.8034	97.5086	60.8358	60.7758	63.8515	63.2344	63.8948	69.5631
ENSG00000267272	240.308	189.744	204.898	0	0	0	0	0	0	449.774	459.415	466.433	0.997308	0	1.18244	0	1.04746	0
ENSG00000284240	1.24512	6.35506	2.16823	0	0	0	0	0	0	7.40369	3.83485	3.01573	0	0	0	0	0	0
ENSG00000143013	1267.53	1235.61	1195.78	660.91	628.077	618.415	593.022	656.338	592.852	2073.03	2049.35	1988.37	1015.26	1003.23	877.367	893.298	696.558	770.804
ENSG00000237505	23.6573	27.236	28.187	15.6059	17.2865	19.2753	8.26512	9.27687	3.56424	26.8384	20.7082	36.1888	20.9435	33.3839	23.6487	20.4844	12.5695	14.5858
ENSG00000065243	438.283	310.49	427.141	568.055	542.605	568.621	567.194	528.782	522.755	657.078	592.868	581.031	679.166	659.117	528.549	610.079	468.213	667.581
ENSG00000241975	1.24512	0	1.08412	4.68177	4.80182	4.81882	2.06628	3.47883	1.18808	0	0	2.01049	2.99192	4.27998	2.36487	0.890626	2.09491	3.36596
ENSG00000137947	1644.81	2755.37	2073.91	887.977	905.622	908.348	855.44	847.674	949.275	1459.45	1347.57	1576.22	801.835	807.205	1045.27	643.923	805.494	599.14
ENSG00000137944	666.14	1093.98	821.759	480.662	553.169	538.102	568.227	550.814	563.15	611.73	562.956	690.602	349.058	378.351	378.379	418.594	482.877	355.669
ENSG00000213516	621.316	576.495	581.086	524.359	524.358	560.589	549.63	546.176	584.535	756.102	741.661	678.539	488.681	581.222	534.461	582.469	593.908	525.089
ENSG00000117226	47.3146	45.3933	44.4487	15.6059	22.0883	25.7004	21.6959	41.7459	29.702	125.863	120.414	142.745	42.8842	50.5038	48.4799	105.094	86.9389	60.5872
ENSG00000117228	129.493	171.587	145.271	0.780296	0	0.803137	2.06628	2.31922	3.56424	153.627	134.22	124.65	0	0.855997	1.18244	3.5625	0	4.48794
ENSG00000234518	374.782	480.261	469.422	357.375	395.67	407.993	460.78	418.619	548.893	330.39	293.75	356.861	332.103	360.375	374.832	398.11	440.979	408.403
ENSG00000162645	19.9219	27.236	18.43	277.005	249.694	254.594	183.899	177.42	224.547	88.8443	66.7264	68.3565	779.894	709.621	759.124	525.469	406.413	288.35
ENSG00000213512	2.49024	0.907866	4.33646	0.780296	0	0	0	0	0	1.85092	1.53394	7.0367	0	0	0	0	2.09491	0
ENSG00000162654	598.904	615.533	574.581	25.7498	18.2469	22.4878	20.6628	25.5114	23.7616	1117.96	1161.19	1136.93	5.98385	10.272	16.5541	18.7031	24.0915	14.5858
ENSG00000284734	3.73536	0.907866	4.33646	0	0	0.803137	0	0	0	9.25461	13.8055	15.0787	0	0.855997	0	0	0	0
ENSG00000154451	12.4512	12.7101	4.33646	10.1438	11.5244	10.4408	5.1657	6.95765	9.50464	27.7638	24.5431	25.1311	10.9704	11.984	9.45949	7.12501	2.09491	10.0979
ENSG00000238081	1.24512	0	0	3.90148	2.88109	3.21255	3.09942	3.47883	3.56424	1.85092	0.766971	0	1.99462	0.855997	3.54731	0.890626	3.14237	2.24397
ENSG00000225492	4.98049	4.53933	3.25235	0	0	0	0	0	1.18808	15.7328	10.7376	7.0367	0.997308	0	0	0	0	0
ENSG00000286548	14.9415	8.17079	8.67292	25.7498	27.8505	21.6847	25.8285	19.7133	11.8808	25.9129	15.3394	12.0629	35.9031	22.2559	33.1082	26.7188	10.4746	30.2936
ENSG00000197147	1708.31	548.351	1129.65	3074.37	2495.98	2660.79	1875.15	1738.25	1437.58	2703.27	2925.99	2402.53	3887.5	3595.19	2431.09	2815.27	1275.8	2576.08
ENSG00000231999	47.3146	36.3146	53.1216	47.598	43.2163	43.3694	40.2924	52.1824	39.2066	44.4221	47.5522	56.2936	54.8519	35.9519	41.3852	47.2032	39.8033	44.8794
ENSG00000230735	0	0	0	0	0	2.40941	0	0	1.18808	0.925461	0	0	0	0	1.18244	0	0	0
ENSG00000171488	464.43	211.533	351.253	1090.07	1015.1	1068.98	1556.94	1412.4	1311.64	807.002	717.884	623.251	1436.12	1435.51	1122.13	1396.5	1068.41	1493.36
ENSG00000231613	1.24512	1.81573	0	0.780296	0.960363	0.803137	0	0	0	0	0	0	0	0	0	0	0	2.24397
ENSG00000272931	16.1866	6.35506	5.42058	35.1133	38.4145	45.7788	37.193	22.0326	39.2066	8.32915	8.43668	8.04195	19.9462	15.4079	28.3785	16.0313	17.8068	21.3177
ENSG00000171492	1125.59	710.859	989.797	1171.22	1049.68	1070.58	1274.89	1272.09	1177.39	2019.36	2040.14	1891.87	2322.73	2008.17	1504.06	2386.88	1692.69	1935.42
ENSG00000272672	0	0	0	0.780296	0	1.60627	0	0	1.18808	0	0.766971	0	0	1.71199	2.36487	1.78125	2.09491	2.24397
ENSG00000228175	77.1975	81.7079	88.8974	9.36355	7.6829	2.40941	5.1657	12.7557	8.31656	79.5897	62.1246	74.388	5.98385	4.27998	4.72974	6.23438	8.37965	7.8539
ENSG00000162664	1338.51	1561.53	1441.87	1151.72	1215.82	1152.5	1218.07	1222.23	1198.77	1755.6	1692.7	1819.49	1191.78	1335.35	1317.23	1285.17	1407.78	1201.65
ENSG00000143032	2.49024	2.7236	3.25235	0	0	0	0	0	0	3.70185	7.66971	5.02622	0	0	0	0	0	0
ENSG00000233593	29.8829	51.7484	35.7758	10.1438	10.564	7.22823	5.1657	11.5961	4.75232	28.6893	28.3779	31.1625	4.98654	8.55997	7.09461	5.34376	10.4746	4.48794
ENSG00000232882	18.6768	10.8944	19.5141	0	0	0	0	0	0	17.5838	16.1064	11.0577	0.997308	0.855997	0	0	0	1.12199
ENSG00000122482	2309.7	1850.23	2028.38	1869.59	1702.72	1733.17	1576.57	1629.25	1487.48	2578.34	2132.18	2315.08	2053.46	1958.52	1702.71	1875.66	1510.43	1849.03
ENSG00000232393	0	2.7236	3.25235	0.780296	5.76218	2.40941	3.09942	4.63843	3.56424	3.70185	0.766971	1.00524	1.99462	3.42399	1.18244	0.890626	1.04746	3.36596
ENSG00000162669	13.6963	19.9731	17.3458	6.24237	7.6829	4.81882	7.23198	3.47883	3.56424	28.6893	21.4752	26.1363	2.99192	5.99198	4.72974	6.23438	3.14237	2.24397
ENSG00000215873	0	1.81573	3.25235	1.56059	1.92073	2.40941	3.09942	3.47883	1.18808	0	3.83485	2.01049	4.98654	2.56799	1.18244	0	0	1.12199
ENSG00000097046	759.524	907.866	814.171	479.882	492.666	526.858	641.58	533.42	588.099	1271.58	1155.06	1281.69	671.188	675.381	685.813	806.016	826.443	709.095
ENSG00000241318	29.8829	16.3416	22.7664	22.6286	15.3658	11.2439	20.6628	24.3518	30.8901	18.5092	18.4073	16.0839	13.9623	13.6959	4.72974	18.7031	12.5695	19.0737
ENSG00000203914	239.063	128.009	158.281	136.552	111.402	138.943	132.242	112.482	127.124	225.813	268.44	268.4	113.693	118.984	113.514	120.234	133.027	167.176
ENSG00000069702	2.49024	0.907866	0	0	0.960363	0	0	1.15961	0	10.1801	7.66971	8.04195	0	0.855997	1.18244	1.78125	0	3.36596
ENSG00000172031	0	1.81573	1.08412	0	0.960363	0.803137	1.03314	0	0	3.70185	2.30091	5.02622	0	0	0	1.78125	1.04746	0
ENSG00000230667	108.326	99.8653	106.243	117.044	129.649	129.305	112.612	117.12	119.996	94.3971	88.2016	93.4876	96.7388	107.856	91.0475	75.7032	108.935	100.979
ENSG00000189195	38.5988	58.1034	41.1964	17.1665	12.4847	10.4408	18.5965	10.4365	13.0689	224.887	178.704	216.127	176.523	155.791	111.149	131.813	64.9423	59.4652
ENSG00000224678	0	2.7236	1.08412	0	0	0	1.03314	0	0	0	0.766971	1.00524	0.997308	0	1.18244	0	0	3.36596
ENSG00000233401	2.49024	5.4472	8.67292	2.34089	3.84145	3.21255	2.06628	4.63843	3.56424	5.55277	4.60182	5.02622	1.99462	2.56799	3.54731	3.5625	1.04746	1.12199
ENSG00000273487	0	0	1.08412	0	0	0	0	0	0	1.85092	1.53394	2.01049	0.997308	0	0	0.890626	0	0
ENSG00000203910	1.24512	3.63146	4.33646	0.780296	0.960363	1.60627	1.03314	0	1.18808	1.85092	0	1.00524	0.997308	0	0	2.67188	0	1.12199
ENSG00000174842	525.441	1014.09	733.946	296.512	302.514	293.948	421.521	432.534	386.126	625.612	562.956	678.539	232.373	291.895	323.987	264.516	336.233	274.886
ENSG00000122484	272.682	364.054	340.412	365.959	467.697	412.812	486.609	496.312	476.42	655.227	569.092	643.356	602.374	581.222	530.914	545.063	566.674	583.432
ENSG00000162676	51.05	19.9731	46.617	42.9163	47.0578	53.8102	244.854	258.593	232.864	115.683	93.5704	87.4562	32.9111	34.2399	24.8311	116.672	113.125	155.956
ENSG00000067208	155.64	116.207	155.028	85.8325	76.829	109.227	125.01	111.322	105.739	321.135	325.962	303.583	175.526	154.935	154.899	217.313	169.688	176.152
ENSG00000223787	0	0.907866	0	0	0	0.803137	1.03314	0	0	2.77638	0	1.00524	0	1.71199	0	0.890626	0	0
ENSG00000122406	23217.8	43513.1	31884.9	21580.6	24218.4	22146.5	22870.6	23526.1	25763.5	24837.5	23470.8	27348.7	18380.4	19283.9	24297.9	18619.4	25091.8	18336.6
ENSG00000154511	8.71585	13.618	17.3458	16.3862	19.2073	15.2596	10.3314	15.0749	9.50464	32.3911	16.1064	25.1311	11.9677	11.984	14.1892	6.23438	10.4746	10.0979
ENSG00000207523	0	4.53933	1.08412	0.780296	0.960363	1.60627	0	2.31922	2.37616	1.85092	0.766971	0	0	0	0	0.890626	3.14237	1.12199
ENSG00000143033	1797.96	1743.1	1773.61	1206.34	1175.48	1154.11	1290.39	1320.79	1287.88	2461.73	2382.98	2501.05	1322.43	1225.79	1146.96	1312.78	1224.48	1349.75
ENSG00000117500	2293.51	2567.44	2362.29	1837.6	1857.34	1881.75	2073.51	2016.56	2199.14	3734.24	3103.93	3398.73	2275.86	2364.26	2531.59	2471.49	2386.1	2350.56
ENSG00000122483	598.904	815.264	713.348	367.519	368.779	424.056	459.747	429.055	430.085	1030.96	726.321	945.934	504.638	495.622	428.042	497.86	467.165	536.309
ENSG00000223745	69.7268	78.0765	79.1404	15.6059	28.8109	29.7161	25.8285	33.6286	11.8808	82.3661	81.2989	90.4719	55.8492	43.6558	39.0204	35.625	50.2779	70.6851
ENSG00000229567	0	1.81573	1.08412	0.780296	0.960363	0.803137	2.06628	0	3.56424	1.85092	1.53394	0	0.997308	0.855997	0	0	0	1.12199
ENSG00000117505	3363.07	2278.74	2774.25	1923.43	1834.29	1802.24	1858.62	1855.37	1795.19	4010.02	3966	3603.8	2509.23	2604.8	2256.09	2833.08	2103.29	2629.93
ENSG00000229635	0	0.907866	0	0	0	0	2.06628	0	0	0	0.766971	0	0	0	0	1.78125	0	1.12199
ENSG00000137942	443.263	441.223	409.796	118.605	96.9967	113.242	52.6901	42.9055	47.5232	1147.57	1036.94	1121.85	191.483	221.703	159.629	146.063	101.603	142.492
ENSG00000137936	11.2061	6.35506	7.58881	5.46207	1.92073	4.81882	1.03314	5.79804	4.75232	19.4347	18.4073	10.0524	17.9515	17.9759	15.3717	6.23438	7.33219	6.73191
ENSG00000224093	1.24512	0.907866	3.25235	0	0	0	0	0	0	4.62731	0.766971	2.01049	0	0.855997	1.18244	0	0	0
ENSG00000260464	1.24512	1.81573	0	0.780296	0.960363	1.60627	4.13256	3.47883	1.18808	1.85092	1.53394	1.00524	1.99462	1.71199	1.18244	0	4.18982	1.12199
ENSG00000067334	3163.85	5309.2	4400.42	2354.15	2665.97	2448.76	3049.83	3046.29	3262.47	2308.1	1938.9	2433.69	1145.91	1275.43	1493.42	1439.25	1931.51	1612.29
ENSG00000023909	2013.36	2063.58	1874.44	630.479	626.157	612.793	1492.89	1516.77	1405.5	2590.37	2334.66	2434.7	830.757	713.045	741.387	2011.03	1759.73	1982.55
ENSG00000198691	6.22561	9.98653	8.67292	0	0	0	0	0	0	5.55277	6.13576	5.02622	0	0	0	0	0	0
ENSG00000137962	3.73536	1.81573	3.25235	0	0	0	0	0	0	12.9565	11.5046	8.04195	0	0	0	0	0	0
ENSG00000117528	1763.09	2603.76	2128.12	1829.79	2023.48	1889.78	1906.14	1872.77	1808.26	2054.52	1730.29	2121.06	1178.82	1377.3	1624.67	1426.78	1596.32	1327.31
ENSG00000117525	0	1.81573	0	1.56059	1.92073	1.60627	9.29826	12.7557	1.18808	0	0	1.00524	0	2.56799	2.36487	28.5	7.33219	6.73191
ENSG00000224081	1.24512	1.81573	4.33646	0	0	0	0	0	0	0	0	1.00524	0	0	0	0.890626	0	0
ENSG00000143036	1.24512	0.907866	0	0	0	0	0	0	0	0.925461	3.06788	2.01049	0.997308	0	0	0	0	0
ENSG00000117519	537.893	670.913	557.235	0	0	1.60627	0	0	0	838.468	859.774	860.488	0	0	0	1.78125	0	0
ENSG00000235501	0	1.81573	10.8412	0	0	0	0	0	0	6.47823	7.66971	8.04195	0	0	0	0	0	0
ENSG00000172339	110.816	207.901	143.103	30.4315	42.256	28.9129	60.9552	61.4593	51.0874	78.6642	70.5613	109.572	14.9596	18.8319	22.4663	30.2813	57.6101	26.9276
ENSG00000152078	62.2561	90.7866	53.1216	0.780296	0	0	0	0	0	91.6207	82.0659	79.4142	0	0	0	0	0	0
ENSG00000271092	1.24512	9.07866	3.25235	4.68177	0.960363	2.40941	4.13256	0	2.37616	3.70185	5.36879	8.04195	2.99192	3.42399	1.18244	3.5625	1.04746	3.36596
ENSG00000226026	0	0	0	0	0	0	0	0	0	2.77638	1.53394	0	0	0.855997	0	0	0	0
ENSG00000122481	23.6573	38.1304	29.2711	17.1665	17.2865	9.63764	12.3977	11.5961	13.0689	39.7948	42.1834	38.1992	21.9408	23.9679	22.4663	13.3594	19.9017	14.5858
ENSG00000228852	2.49024	0	0	0	0	0.803137	2.06628	1.15961	0	2.77638	0.766971	0	0.997308	0	1.18244	1.78125	0	1.12199
ENSG00000287919	0	0	0	0	0	0.803137	0	0	0	0.925461	0	0	2.99192	2.56799	0	0	0	0
ENSG00000225923	1.24512	2.7236	2.16823	0	0	0	2.06628	0	0	0	3.06788	1.00524	0	0.855997	1.18244	0	0	0
ENSG00000234422	2.49024	2.7236	5.42058	4.68177	9.60363	6.42509	1.03314	0	1.18808	3.70185	2.30091	4.02097	2.99192	11.984	0	0.890626	9.4271	6.73191
ENSG00000228502	56.0305	83.5237	61.7946	98.3173	136.372	102.802	110.546	83.4918	97.4225	49.9749	53.6879	61.3198	94.7442	87.3117	118.244	71.2501	129.885	74.051
ENSG00000137970	703.494	1297.34	1030.99	1271.88	1489.52	1352.48	1411.27	1515.61	1523.12	796.822	699.477	871.546	1130.95	1184.7	1447.3	1188.99	1595.28	1124.23
ENSG00000117569	255.25	435.776	359.926	271.543	313.078	342.136	317.174	317.733	282.763	434.967	313.691	438.286	313.155	333.839	333.447	327.75	281.766	240.105
ENSG00000188641	41.089	37.2225	28.187	155.279	165.182	163.037	215.926	222.645	213.854	36.093	40.6494	39.2045	179.515	184.039	241.217	243.141	266.054	203.079
ENSG00000228057	37.3536	19.9731	29.2711	21.068	33.6127	12.0471	22.7291	64.9381	21.3854	16.6583	24.5431	39.2045	21.9408	11.984	43.7501	7.12501	40.8508	32.5376
ENSG00000235777	0	0.907866	0	0.780296	0	0	0	0	1.18808	0	0	0	1.99462	0.855997	0	0	0	0
ENSG00000227034	127.002	199.731	136.599	109.241	110.442	89.9513	101.248	129.876	110.491	101.801	111.211	113.593	77.79	107.856	99.3246	78.3751	100.556	79.6609
ENSG00000099260	0	0	1.08412	0	0	0	0	0	0	1.85092	2.30091	3.01573	0	0	0	0	0	0
ENSG00000156869	1194.07	766.239	999.554	67.8857	80.6705	70.676	92.9826	91.6091	111.679	2778.24	2843.93	2520.15	170.54	176.335	143.075	358.032	180.162	280.496
ENSG00000162688	804.349	805.277	777.311	593.805	572.376	588.699	569.26	571.687	624.93	1574.21	1388.22	1432.47	720.056	811.485	858.448	870.142	769.88	798.853
ENSG00000228084	1.24512	0	0	0	0.960363	0.803137	2.06628	0	1.18808	0.925461	1.53394	0	0.997308	0.855997	1.18244	0	0	1.12199
ENSG00000117620	244.044	252.387	234.169	311.338	313.078	346.152	372.963	356	369.493	533.066	399.592	473.47	490.675	458.814	455.238	456	408.508	520.601
ENSG00000283761	3.73536	4.53933	1.08412	7.80296	9.60363	4.81882	7.23198	5.79804	5.9404	8.32915	7.66971	6.03146	8.97577	11.128	8.27705	4.45313	7.33219	10.0979
ENSG00000156875	17.4317	24.5124	16.2617	21.8483	19.2073	20.0784	14.464	25.5114	35.6424	29.6148	30.6788	26.1363	25.93	28.2479	35.4731	18.7031	25.1389	30.2936
ENSG00000156876	329.957	437.591	404.375	460.374	439.846	428.875	566.16	560.091	515.626	644.121	489.327	579.02	348.06	410.878	419.765	534.376	549.914	539.675
ENSG00000226952	2.49024	0.907866	0	0	0	0.803137	0	0	2.37616	0	0	0	0	0	0	0.890626	0	0
ENSG00000122435	278.907	431.236	346.917	152.938	171.905	159.824	211.794	221.485	238.804	365.557	280.711	411.145	219.408	208.863	190.372	208.406	205.301	225.519
ENSG00000122477	4.98049	7.26293	3.25235	2.34089	0.960363	0	2.06628	8.11726	1.18808	8.32915	3.06788	6.03146	6.98115	2.56799	3.54731	1.78125	5.23728	8.97588
ENSG00000137992	420.851	450.302	469.422	558.692	587.742	583.077	511.404	503.27	431.273	800.524	752.398	828.321	769.921	818.333	748.482	696.469	646.28	666.459
ENSG00000224616	32.3732	45.3933	39.0281	18.7271	34.5731	20.0784	17.5634	24.3518	27.3258	62.9314	47.5522	66.3461	28.9219	17.1199	29.5609	24.9375	31.4237	12.3418
ENSG00000137996	1100.69	1498.89	1273.84	791.22	898.9	882.647	800.683	935.804	962.344	1363.2	1245.56	1335.97	921.512	971.556	1009.8	1018.88	1028.6	946.955
ENSG00000215871	0	0	0	0	1.92073	1.60627	0	1.15961	0	0	0	0	0.997308	0	0	0	1.04746	0
ENSG00000079335	135.718	117.115	118.169	168.544	171.905	164.643	166.335	198.293	172.272	263.756	271.508	255.332	266.281	253.375	240.034	266.297	237.773	280.496
ENSG00000234332	48.5597	52.6562	45.5328	15.6059	27.8505	37.7474	35.1267	30.1498	24.9497	21.2856	36.8146	30.1573	20.9435	25.6799	29.5609	22.2656	20.9491	30.2936
ENSG00000181656	0	0.907866	1.08412	0	0	0	0	0	1.18808	0.925461	0.766971	1.00524	0	0	0	0.890626	0	0
ENSG00000162694	377.272	330.463	333.907	328.504	319.801	320.452	390.527	423.257	365.928	546.022	554.52	598.12	471.726	456.246	398.481	570.001	515.348	514.991
ENSG00000273204	2.49024	8.17079	4.33646	0	0	4.01568	1.03314	2.31922	2.37616	6.47823	3.06788	4.02097	0	1.71199	3.54731	1.78125	1.04746	0
ENSG00000162695	549.099	392.198	398.954	426.041	354.374	396.75	501.073	509.068	439.589	826.437	791.514	717.744	474.718	471.654	412.67	576.235	436.789	537.431
ENSG00000230946	0	0	0	0	3.84145	0	1.03314	1.15961	1.18808	0	0.766971	0	0	0.855997	1.18244	0	0	0
ENSG00000117543	545.363	906.05	651.553	643.744	719.312	684.273	715.966	843.035	820.963	677.438	615.877	735.838	601.376	624.878	798.144	704.485	934.331	695.631
ENSG00000235795	8.71585	5.4472	4.33646	1.56059	0.960363	0.803137	6.19884	5.79804	5.9404	10.1801	9.97062	12.0629	2.99192	2.56799	1.18244	6.23438	4.18982	1.12199
ENSG00000233184	69.7268	114.391	82.3928	51.4995	70.1065	57.8258	67.1541	48.7036	67.7205	137.894	138.822	131.687	67.8169	77.8957	74.4934	57.0001	93.2236	76.295
ENSG00000170989	46.0695	14.5259	20.5982	0	0	0	0	0	0	134.192	137.288	110.577	0	0	0	0	0	0
ENSG00000228399	34.8634	50.8405	39.0281	44.4769	47.0578	59.4321	63.0215	49.8632	34.4543	30.5402	25.31	36.1888	56.8465	50.5038	83.9529	89.9532	71.227	42.6354
ENSG00000173810	1.24512	0.907866	2.16823	2.34089	3.84145	1.60627	2.06628	4.63843	1.18808	0.925461	1.53394	3.01573	1.99462	0.855997	1.18244	1.78125	3.14237	2.24397
ENSG00000183298	266.456	483.893	409.796	376.883	409.115	339.727	367.798	331.648	439.589	295.222	287.614	325.699	317.144	329.559	367.737	301.032	398.033	276.008
ENSG00000060718	0	0	1.08412	0	0	0	0	0	0	0	0	6.03146	0	0	0	0	0	0
ENSG00000224613	1.24512	4.53933	2.16823	0	0	0	0	0	0	5.55277	2.30091	1.00524	0	0	0	0	0	0
ENSG00000185946	105.835	138.903	131.178	108.461	102.759	117.258	128.109	143.791	131.877	227.663	172.568	227.185	250.324	190.887	188.007	208.406	188.542	176.152
ENSG00000240038	4.98049	0.907866	3.25235	0	2.88109	2.40941	3.09942	4.63843	3.56424	2.77638	3.83485	1.00524	5.98385	5.13598	2.36487	1.78125	2.09491	3.36596
ENSG00000174876	0	0	0	0	0.960363	0	1.03314	1.15961	0	0.925461	0.766971	0	0	0.855997	2.36487	0	0	0
ENSG00000215869	2.49024	6.35506	4.33646	3.90148	0	1.60627	4.13256	1.15961	5.9404	4.62731	4.60182	3.01573	0.997308	0.855997	0	1.78125	4.18982	3.36596
ENSG00000228347	7.47073	16.3416	13.0094	17.1665	18.2469	20.0784	25.8285	13.9153	24.9497	12.031	9.20365	17.0891	6.98115	17.9759	24.8311	23.1563	30.3762	22.4397
ENSG00000227850	87.1585	132.548	83.4769	127.968	144.054	125.289	108.48	117.12	119.996	77.7388	82.0659	101.53	97.7361	115.56	92.23	104.203	123.6	116.686
ENSG00000237897	33.6183	42.6697	39.0281	41.3557	47.0578	50.5976	29.961	34.7883	53.4636	44.4221	34.5137	54.2831	29.9192	29.1039	57.9393	23.1563	36.661	26.9276
ENSG00000232952	143.189	187.928	163.701	180.248	186.31	173.478	169.435	175.101	193.657	134.192	134.987	157.823	142.615	166.919	240.034	173.672	179.115	144.736
ENSG00000198890	841.702	721.753	723.105	1012.04	948.839	1014.36	985.615	975.231	931.454	676.512	668.031	651.398	504.638	523.014	580.576	547.735	651.518	733.778
ENSG00000224550	54.7854	114.391	109.496	75.6887	113.323	92.3607	100.215	117.12	128.313	65.7078	71.3283	68.3565	53.8546	95.0156	108.784	75.7032	155.023	71.807
ENSG00000134215	1040.92	895.156	1045.09	2455.59	2317.36	2338.73	1370.98	1359.06	1274.81	1430.76	1375.95	1412.37	2003.59	2012.45	1932.1	1181.86	1109.26	1313.84
ENSG00000230489	1.24512	2.7236	2.16823	2.34089	6.72254	3.21255	1.03314	3.47883	1.18808	4.62731	1.53394	4.02097	11.9677	1.71199	5.91218	0.890626	4.18982	4.48794
ENSG00000226822	16.1866	19.9731	6.50469	6.24237	12.4847	16.8659	5.1657	6.95765	1.18808	12.031	15.3394	16.0839	11.9677	16.2639	14.1892	7.12501	7.33219	2.24397
ENSG00000085491	529.177	530.194	486.768	898.901	808.626	815.987	551.697	495.153	475.232	670.034	668.031	720.759	1022.24	1008.36	1042.91	650.157	604.382	679.923
ENSG00000280186	0	0	0	0	0	0	0	0	0	0.925461	1.53394	1.00524	0	1.71199	0	0.890626	0	2.24397
ENSG00000196427	12.4512	17.2495	9.75704	1.56059	5.76218	0.803137	1.03314	0	2.37616	36.093	42.1834	47.2464	2.99192	1.71199	1.18244	5.34376	3.14237	3.36596
ENSG00000238122	9.96097	15.4337	9.75704	3.12118	0.960363	2.40941	3.09942	4.63843	2.37616	21.2856	18.4073	16.0839	3.98923	7.70397	3.54731	5.34376	7.33219	4.48794
ENSG00000241361	28.6378	49.0248	31.4393	0	0	0.803137	0	0	0	37.9439	29.1449	49.2569	0	0	1.18244	0	0	1.12199
ENSG00000238118	2.49024	2.7236	1.08412	0	1.92073	0	0	0	0	1.85092	3.06788	1.00524	0	0	1.18244	0	1.04746	0
ENSG00000224698	0	0	1.08412	0.780296	0.960363	0	0	2.31922	0	1.85092	0	2.01049	0	0	1.18244	0	1.04746	1.12199
ENSG00000186086	3.73536	3.63146	6.50469	0	2.88109	1.60627	2.06628	1.15961	0	17.5838	13.0385	13.0682	2.99192	1.71199	3.54731	0.890626	2.09491	0
ENSG00000162636	286.378	234.229	258.019	426.041	411.996	407.993	367.798	301.498	313.653	689.469	687.206	671.503	1163.86	1165.01	930.577	1019.77	574.006	803.341
ENSG00000162639	1247.61	1488.9	1289.01	0	0	0	0	1.15961	0	1181.81	1060.72	1139.95	0.997308	0	0	0	0	0
ENSG00000285923	1.24512	4.53933	2.16823	0	0	0	0	0	0	1.85092	3.06788	1.00524	0	0	0	0	0	0
ENSG00000134186	1764.34	1868.39	1858.17	1920.31	1914	2015.07	1810.06	1836.82	1830.83	1720.43	1613.71	1670.71	1780.19	1958.52	1857.61	1646.77	1789.05	1731.22
ENSG00000116266	885.281	1409.01	1046.17	968.347	1101.54	1010.35	1099.26	1125.98	1140.56	1186.44	1003.96	1170.1	994.316	978.404	1102.03	1058.95	1047.46	922.272
ENSG00000162641	0	0	0	0	0	0	1.03314	0	0	0	0	0	0	0	0	2.67188	3.14237	0
ENSG00000121957	316.261	268.728	295.963	540.745	540.684	556.574	631.248	692.286	577.407	432.19	415.698	422.202	701.107	682.229	660.982	871.923	764.643	786.512
ENSG00000121940	471.901	308.674	461.833	295.732	314.039	273.87	366.765	325.85	343.355	458.103	507.735	472.464	324.125	360.375	354.731	446.204	340.423	411.769
ENSG00000085433	245.289	180.665	230.917	142.794	121.966	140.549	137.408	136.834	117.62	404.427	425.669	400.087	320.136	271.351	266.048	303.703	213.681	276.008
ENSG00000244716	3.73536	1.81573	7.58881	0.780296	5.76218	1.60627	2.06628	1.15961	32.0781	0	2.30091	2.01049	2.99192	0.855997	5.91218	0.890626	5.23728	2.24397
ENSG00000228665	1.24512	2.7236	1.08412	0.780296	0.960363	0	1.03314	2.31922	0	3.70185	1.53394	2.01049	0.997308	0	4.72974	0	2.09491	0
ENSG00000228054	2.49024	3.63146	0	0.780296	0.960363	0	0	1.15961	0	0	0	1.00524	0	0.855997	0	0	0	0
ENSG00000197780	618.825	849.763	722.021	428.382	439.846	447.347	402.924	381.511	430.085	769.058	645.022	756.948	306.173	352.671	391.386	357.141	347.755	332.108
ENSG00000273382	17.4317	16.3416	10.8412	14.8256	16.3262	18.4721	18.5965	3.47883	9.50464	13.8819	14.5724	13.0682	10.9704	21.3999	15.3717	9.79688	13.6169	21.3177
ENSG00000215717	813.064	926.931	864.04	617.214	613.672	633.675	734.562	809.407	721.164	933.791	828.328	935.882	612.347	572.662	551.015	667.079	696.558	612.604
ENSG00000251484	1.24512	0.907866	1.08412	0	2.88109	0.803137	3.09942	0	0	1.85092	1.53394	0	0.997308	0.855997	2.36487	0.890626	3.14237	1.12199
ENSG00000116299	14.9415	5.4472	10.8412	7.02266	1.92073	6.42509	9.29826	1.15961	8.31656	13.8819	7.66971	17.0891	6.98115	10.272	8.27705	8.90626	5.23728	5.60993
ENSG00000031698	4021.74	5759.5	4658.44	1861.01	2042.69	1867.29	1969.16	1904.08	2060.13	4097.02	3717.51	4254.19	2022.54	2123.73	2649.84	2268.42	2627.02	1937.67
ENSG00000143126	73.4622	1.81573	45.5328	17.9468	15.3658	23.291	25.8285	22.0326	7.12848	31.4657	57.5228	17.0891	55.8492	38.5198	21.2838	51.6563	25.1389	77.417
ENSG00000134222	262.721	336.818	317.646	429.943	467.697	399.159	433.919	394.267	395.63	291.52	315.225	318.662	542.535	522.158	490.711	563.766	678.752	531.821
ENSG00000221986	0	0	0	2.34089	1.92073	2.40941	0	1.15961	0	0	0	0	0.997308	2.56799	1.18244	0	1.04746	0
ENSG00000134243	315.016	190.652	278.618	1454.47	1260	1293.85	1026.94	931.166	838.784	626.537	653.459	563.942	2595.99	2536.32	2147.3	1881	1361.69	1544.97
ENSG00000143106	4676.68	7488.99	5760.99	2902.7	3203.77	2997.31	3384.57	3650.45	3756.71	3699.07	3600.16	3951.61	1866.96	2046.69	2593.08	2282.67	3364.43	2478.47
ENSG00000162650	319.996	305.043	250.431	138.893	119.085	110.03	125.01	117.12	111.679	208.229	193.277	183.96	96.7388	77.0397	92.23	79.2657	85.8914	108.833
ENSG00000174151	210.426	118.023	139.851	182.589	164.222	156.612	172.534	160.026	156.826	219.334	224.722	205.07	211.429	214.855	166.723	211.078	194.827	241.227
ENSG00000181754	12.4512	0.907866	4.33646	0	0	0	0	0	0	11.1055	9.97062	8.04195	0.997308	0	0	0	0	1.12199
ENSG00000156097	1.24512	1.81573	1.08412	0	0	0	0	0	0	1.85092	0.766971	2.01049	0	0	0	0	0	0
ENSG00000065135	2988.29	4391.35	3547.22	2752.1	3057.8	2803.75	2779.15	2824.81	2877.53	2871.71	2595.43	2794.58	2236.96	2273.53	2629.74	2318.3	2606.07	2149.72
ENSG00000134183	9.96097	2.7236	9.75704	7.02266	4.80182	3.21255	6.19884	4.63843	1.18808	12.9565	13.8055	3.01573	19.9462	3.42399	9.45949	4.45313	5.23728	5.60993
ENSG00000116337	3649.45	2997.77	3112.49	1510.65	1436.7	1435.21	1349.28	1331.23	1276	2535.76	2567.05	2335.18	1001.3	1046.88	1027.54	1077.66	1019.17	1052.42
ENSG00000235045	0	2.7236	1.08412	1.56059	1.92073	0.803137	2.06628	0	0	0.925461	0	1.00524	0.997308	0	2.36487	0.890626	4.18982	0
ENSG00000168765	331.202	384.935	352.337	134.211	123.887	138.943	177.7	182.059	191.281	260.98	253.1	353.846	107.709	83.0317	118.244	137.156	199.017	162.688
ENSG00000213366	29.8829	25.4202	16.2617	11.7044	11.5244	16.0627	7.23198	17.3941	10.6927	4.62731	16.1064	23.1206	10.9704	10.272	10.6419	9.79688	12.5695	16.8298
ENSG00000134184	652.444	610.086	552.899	4.68177	6.72254	3.21255	7.23198	11.5961	2.37616	425.712	445.61	472.464	2.99192	0.855997	4.72974	3.5625	6.28474	3.36596
ENSG00000134201	3.73536	1.81573	3.25235	0.780296	0	0.803137	0	0	0	0.925461	2.30091	1.00524	0.997308	0	0	0	1.04746	2.24397
ENSG00000134202	1171.66	1970.98	1659.78	0	0.960363	0.803137	2.06628	0	2.37616	1157.75	1182.67	1257.56	0	0	7.09461	0	0	2.24397
ENSG00000198758	3.73536	5.4472	2.16823	0	0	0	0	0	0	1.85092	6.90274	1.00524	0.997308	0	0	0	0	1.12199
ENSG00000224927	1.24512	0.907866	1.08412	0	0	0.803137	0	0	1.18808	0.925461	0	0	0	0	0	0	0	1.12199
ENSG00000228420	0	2.7236	0	0	0.960363	0	0	0	0	0.925461	0	2.01049	0	0	0	0	0	0
ENSG00000261055	0	1.81573	1.08412	0	0	0	0	0	0	4.62731	0.766971	0	0	0.855997	0	0.890626	0	0
ENSG00000184371	339.918	68.0899	239.589	0.780296	1.92073	0.803137	5.1657	2.31922	2.37616	313.731	450.212	271.416	9.97308	4.27998	0	11.5781	5.23728	7.8539
ENSG00000168710	3289.61	2355.91	2846.89	1893.78	1874.63	1914.68	2341.09	2299.5	2240.72	2597.77	2604.63	2465.86	1416.18	1505.7	1617.57	1783.03	1780.68	1865.86
ENSG00000143093	1456.79	1666.84	1601.24	862.227	841.278	842.491	814.114	764.182	826.903	1239.19	1202.61	1268.62	689.139	731.021	737.84	681.329	846.345	673.191
ENSG00000258634	47.3146	37.2225	43.3646	46.0374	33.6127	48.1882	39.2593	40.5863	29.702	51.8258	58.2898	47.2464	57.8438	54.7838	41.3852	56.1094	40.8508	57.2212
ENSG00000258673	3.73536	2.7236	2.16823	0	0	0	0	0	0	0	2.30091	2.01049	0	0	0	0	1.04746	0
ENSG00000186150	7.47073	2.7236	6.50469	0	0	0	0	0	0	2.77638	4.60182	12.0629	0	0	0	0	0	1.12199
ENSG00000224965	1.24512	0.907866	0	0.780296	0	0.803137	0	2.31922	0	0	1.53394	2.01049	0.997308	0	1.18244	1.78125	1.04746	0
ENSG00000116396	108.326	28.1438	68.2993	102.999	90.2741	80.3137	91.9494	83.4918	85.5417	91.6207	95.1044	75.3933	116.685	107	75.6759	122.016	91.1287	166.054
ENSG00000227963	11.2061	3.63146	5.42058	14.0453	8.64327	10.4408	17.5634	19.7133	13.0689	4.62731	12.2715	1.00524	8.97577	6.84797	4.72974	11.5781	8.37965	8.97588
ENSG00000162775	717.19	432.144	589.759	604.729	514.755	572.637	660.176	607.635	519.191	733.891	642.721	686.581	511.619	504.182	456.42	760.595	531.06	667.581
ENSG00000224699	16.1866	29.9596	14.0935	25.7498	29.7713	18.4721	22.7291	22.0326	22.5735	21.2856	15.3394	18.0944	23.9354	14.5519	21.2838	14.25	14.6644	16.8298
ENSG00000168679	3.73536	3.63146	4.33646	1.56059	1.92073	2.40941	3.09942	9.27687	5.9404	5.55277	5.36879	2.01049	7.97846	3.42399	2.36487	6.23438	6.28474	6.73191
ENSG00000273373	8.71585	4.53933	5.42058	12.4847	12.4847	12.8502	12.3977	24.3518	16.6331	9.25461	7.66971	6.03146	30.9165	13.6959	17.7365	14.25	31.4237	28.0496
ENSG00000134248	1573.83	2861.59	2142.21	1534.84	1619.17	1536.4	1555.91	1552.72	1747.66	1607.53	1495.59	1730.02	1028.22	1188.12	1504.06	1290.52	1732.49	1337.41
ENSG00000237415	7.47073	9.98653	3.25235	7.02266	5.76218	9.63764	4.13256	5.79804	8.31656	6.47823	6.13576	7.0367	3.98923	13.6959	4.72974	6.23438	8.37965	15.7078
ENSG00000143119	596.413	583.758	566.992	117.825	123.887	110.833	237.622	256.273	247.121	779.238	866.677	836.362	168.545	139.527	176.183	337.547	342.518	296.204
ENSG00000261654	2.49024	1.81573	3.25235	0.780296	8.64327	6.42509	3.09942	1.15961	1.18808	4.62731	9.20365	7.0367	6.98115	11.128	2.36487	4.45313	3.14237	6.73191
ENSG00000232811	3.73536	5.4472	3.25235	3.12118	5.76218	5.62196	8.26512	1.15961	5.9404	27.7638	20.7082	17.0891	11.9677	16.2639	9.45949	16.9219	6.28474	3.36596
ENSG00000121931	504.274	536.549	555.067	241.892	249.694	235.319	247.954	246.997	259.001	1063.36	995.528	985.139	550.514	612.894	556.927	635.907	514.301	543.041
ENSG00000273010	6.22561	6.35506	3.25235	2.34089	4.80182	0.803137	2.06628	1.15961	0	5.55277	1.53394	5.02622	7.97846	1.71199	5.91218	2.67188	1.04746	2.24397
ENSG00000156171	546.608	592.836	549.646	646.085	743.321	709.17	571.326	658.658	686.71	688.543	684.138	659.44	830.757	772.965	898.651	689.344	799.209	681.045
ENSG00000134255	333.693	353.16	340.412	444.769	411.035	387.915	463.88	495.153	514.438	414.607	397.291	431.249	503.64	549.55	509.63	568.219	607.525	564.359
ENSG00000162777	268.946	225.151	276.449	127.188	108.521	127.699	66.1209	68.4169	60.5921	208.229	217.82	216.127	166.55	178.047	141.892	84.6095	105.793	113.32
ENSG00000064886	0	0	1.08412	3.12118	8.64327	4.01568	0	1.15961	0	0.925461	0	0	2.99192	0	2.36487	0.890626	1.04746	0
ENSG00000173947	0	0	2.16823	0.780296	0	0.803137	0	0	0	0	0.766971	2.01049	1.99462	0.855997	2.36487	0.890626	0	1.12199
ENSG00000085465	17.4317	2.7236	5.42058	8.58325	9.60363	15.2596	6.19884	5.79804	7.12848	35.1675	27.6109	21.1101	18.9488	8.55997	5.91218	8.90626	12.5695	14.5858
ENSG00000260948	14.9415	9.07866	14.0935	14.0453	24.0091	12.0471	13.4308	11.5961	17.8212	4.62731	6.13576	10.0524	12.965	4.27998	8.27705	7.12501	3.14237	7.8539
ENSG00000233337	3.73536	1.81573	1.08412	5.46207	7.6829	3.21255	5.1657	4.63843	3.56424	2.77638	3.06788	4.02097	1.99462	2.56799	0	4.45313	1.04746	3.36596
ENSG00000243960	8.71585	5.4472	6.50469	1.56059	1.92073	4.01568	5.1657	3.47883	4.75232	1.85092	6.13576	7.0367	1.99462	5.99198	2.36487	0	3.14237	2.24397
ENSG00000116455	1786.75	2187.05	1858.17	974.589	1005.5	1040.06	1254.23	1255.86	1205.9	1095.75	1046.91	1123.86	520.595	630.014	685.813	639.469	903.955	728.168
ENSG00000116459	3996.84	6850.76	5190.74	4187.07	4771.08	4656.59	4590.24	4710.33	4883.01	3738.86	3578.68	4115.47	3216.32	3299.01	4119.61	3365.68	4430.74	3336.78
ENSG00000143110	3.73536	6.35506	4.33646	57.7419	43.2163	53.007	221.092	211.049	230.487	1.85092	8.43668	3.01573	44.8788	34.2399	53.2096	194.156	250.342	176.152
ENSG00000121933	1.24512	3.63146	1.08412	35.1133	50.8992	34.5349	33.0605	37.1075	35.6424	4.62731	4.60182	2.01049	32.9111	33.3839	39.0204	39.1875	45.0406	47.1234
ENSG00000282608	3.73536	6.35506	3.25235	0.780296	2.88109	4.01568	6.19884	9.27687	9.50464	21.2856	21.4752	18.0944	5.98385	6.84797	4.72974	12.4688	13.6169	13.4638
ENSG00000116473	2232.5	2894.28	2406.74	1910.16	2023.48	1897.81	2111.74	2177.74	2170.62	3236.34	3100.1	3498.25	2243.94	2302.63	2479.57	2522.25	2614.45	2312.41
ENSG00000231346	8.71585	2.7236	6.50469	3.90148	1.92073	0.803137	3.09942	3.47883	0	19.4347	23.7761	26.1363	1.99462	2.56799	2.36487	2.67188	4.18982	2.24397
ENSG00000197852	601.394	296.872	443.403	290.27	252.575	252.988	261.384	262.072	232.864	830.139	890.453	738.854	410.891	351.815	262.501	382.969	307.952	416.256
ENSG00000227811	3.73536	2.7236	0	0.780296	0	0	0	0	0	2.77638	3.06788	1.00524	0.997308	0.855997	0	0	0	0
ENSG00000284830	2.49024	2.7236	1.08412	3.12118	0.960363	1.60627	0	1.15961	2.37616	0.925461	0	1.00524	1.99462	0.855997	2.36487	0.890626	0	0
ENSG00000064703	983.646	1265.57	1146.99	1022.97	1090.97	1028.02	1065.17	1071.48	1148.87	1015.23	947.976	979.107	678.169	717.325	870.273	740.11	840.06	770.804
ENSG00000171385	0	1.81573	1.08412	1.56059	0.960363	2.40941	1.03314	2.31922	0	0.925461	0.766971	1.00524	0	0.855997	0	1.78125	0	1.12199
ENSG00000143079	131.983	83.5237	122.505	235.649	224.725	250.579	108.48	133.355	136.629	348.899	363.544	338.767	708.088	665.965	564.022	386.532	300.62	339.961
ENSG00000134245	3.73536	6.35506	11.9253	5.46207	2.88109	3.21255	6.19884	5.79804	1.18808	5.55277	7.66971	14.0734	19.9462	16.2639	8.27705	8.01563	8.37965	8.97588
ENSG00000273483	1.24512	0.907866	3.25235	0	0.960363	1.60627	1.03314	0	1.18808	1.85092	3.83485	4.02097	1.99462	0.855997	2.36487	0.890626	2.09491	2.24397
ENSG00000007341	241.554	255.11	279.702	225.505	250.655	251.382	170.468	206.41	185.34	317.433	324.429	314.641	277.251	283.335	283.785	203.063	228.345	154.834
ENSG00000116489	5976.58	8901.63	7141.07	5512.01	5803.47	5511.93	6233.96	6261.89	6530.87	6263.52	5644.14	6511.97	4216.62	4250.02	4944.95	4932.29	5582.94	4922.15
ENSG00000155363	1018.51	1142.1	961.61	962.105	990.134	989.465	977.35	899.856	902.94	615.432	652.692	633.303	721.053	683.085	743.752	678.657	749.979	610.36
ENSG00000225075	0	0	0	0	0	0	0	0	0	1.85092	2.30091	2.01049	0	0.855997	1.18244	0	0	0
ENSG00000155366	1176.64	1612.37	1396.34	660.13	716.431	638.494	398.792	477.759	441.966	1190.14	1189.57	1343.01	739.005	658.261	780.408	451.547	505.921	399.427
ENSG00000155367	18.6768	18.1573	13.0094	16.3862	11.5244	18.4721	3.09942	3.47883	4.75232	9.25461	19.1743	12.0629	3.98923	11.128	3.54731	2.67188	4.18982	3.36596
ENSG00000184599	19.9219	13.618	10.8412	0	2.88109	0	0	0	1.18808	16.6583	24.5431	16.0839	0	0	0	0	1.04746	0
ENSG00000234790	1.24512	3.63146	0	0	0	0.803137	0	2.31922	2.37616	2.77638	1.53394	1.00524	0	0.855997	1.18244	1.78125	0	0
ENSG00000215866	0	1.81573	0	0.780296	0	0	0	0	0	1.85092	1.53394	1.00524	0	0	0	0	0	0
ENSG00000155380	3949.53	2158	3084.31	3667.39	3427.54	3276	3928	3889.33	3890.96	3396.44	3399.21	3110.22	2266.88	2521.77	2729.06	2979.14	2898.31	3243.66
ENSG00000229020	1.24512	9.07866	6.50469	8.58325	12.4847	4.01568	1.03314	13.9153	10.6927	1.85092	5.36879	1.00524	3.98923	1.71199	4.72974	3.5625	7.33219	7.8539
ENSG00000226419	153.15	122.562	113.832	111.582	106.6	101.195	117.778	154.228	117.62	175.838	171.034	144.755	93.7469	117.272	132.433	126.469	150.834	136.882
ENSG00000238198	0	2.7236	1.08412	0.780296	0	0.803137	1.03314	0	2.37616	0.925461	4.60182	1.00524	0.997308	3.42399	2.36487	0.890626	4.18982	3.36596
ENSG00000198799	245.289	68.9978	148.524	206.778	169.984	175.084	151.872	144.951	163.955	372.961	503.9	334.746	334.098	332.983	217.568	268.078	164.451	263.667
ENSG00000233839	2.49024	2.7236	4.33646	1.56059	0	4.01568	2.06628	2.31922	8.31656	1.85092	6.13576	0	4.98654	5.13598	4.72974	2.67188	2.09491	2.24397
ENSG00000236887	6.22561	3.63146	2.16823	0.780296	4.80182	4.81882	4.13256	3.47883	4.75232	2.77638	3.83485	2.01049	1.99462	0.855997	5.91218	2.67188	2.09491	2.24397
ENSG00000081026	115.796	61.7349	79.1404	50.7192	41.2956	46.5819	41.3256	44.0651	42.7709	195.272	251.566	203.059	132.642	138.671	86.3178	108.656	71.227	141.37
ENSG00000232499	322.487	447.578	368.599	385.466	409.115	360.608	403.958	350.202	399.195	268.384	259.236	262.369	211.429	245.671	303.886	247.594	336.233	246.837
ENSG00000116793	738.357	528.378	608.189	643.744	637.681	591.912	585.79	623.869	572.654	1129.99	1277.77	1164.07	1042.19	1039.18	841.894	1060.74	826.443	964.907
ENSG00000232450	8.71585	1.81573	11.9253	7.02266	2.88109	5.62196	4.13256	4.63843	5.9404	18.5092	26.077	20.1049	27.9246	24.8239	17.7365	18.7031	18.8542	23.5617
ENSG00000081019	475.636	437.591	447.74	735.819	682.818	652.95	670.508	681.85	657.008	754.251	703.312	740.864	852.698	826.037	757.941	812.251	729.029	719.192
ENSG00000231128	0	0	0	0	0	0	0	0	0	0.925461	0	1.00524	0	0	2.36487	1.78125	3.14237	1.12199
ENSG00000134242	273.927	315.029	253.683	557.131	595.425	587.093	691.17	718.957	714.036	436.818	385.019	484.527	780.892	754.133	753.212	981.47	862.056	724.802
ENSG00000226167	2.49024	2.7236	0	0.780296	0.960363	0	1.03314	1.15961	2.37616	1.85092	3.06788	2.01049	3.98923	0.855997	2.36487	2.67188	2.09491	2.24397
ENSG00000188761	4.98049	3.63146	2.16823	3.90148	0	3.21255	2.06628	3.47883	1.18808	1.85092	6.90274	4.02097	4.98654	0.855997	2.36487	1.78125	0	1.12199
ENSG00000134262	625.051	731.74	649.385	326.944	400.471	354.986	413.256	395.427	412.264	609.879	582.131	570.978	302.184	295.319	396.116	333.985	464.023	341.083
ENSG00000118655	555.324	281.438	377.272	493.927	408.154	406.387	542.398	569.368	500.181	566.382	625.848	544.842	504.638	495.622	385.474	697.36	452.501	668.703
ENSG00000235527	1.24512	2.7236	3.25235	3.12118	0	0.803137	0	0	1.18808	7.40369	6.90274	6.03146	3.98923	5.13598	2.36487	2.67188	2.09491	1.12199
ENSG00000163349	2405.57	818.895	1619.67	1353.81	1114.02	1220.77	1415.4	1304.56	1116.79	2833.76	3127.71	2348.25	2133.24	1892.61	1415.38	2241.71	1303.04	1973.57
ENSG00000116774	0	0	1.08412	0	0.960363	0	1.03314	1.15961	0	0.925461	0	0	0	0.855997	0	0	3.14237	0
ENSG00000134207	7.47073	4.53933	8.67292	4.68177	5.76218	6.42509	6.19884	0	4.75232	2.77638	4.60182	1.00524	9.97308	5.99198	5.91218	4.45313	3.14237	5.60993
ENSG00000232895	0	0	0	0	2.88109	0.803137	1.03314	0	0	0	0	0	4.98654	0	2.36487	1.78125	0	0
ENSG00000197323	1530.25	1242.87	1320.45	1697.92	1568.27	1688.19	1692.28	1640.85	1504.11	2058.23	1928.16	1921.02	1843.02	1824.98	1622.3	1685.06	1474.82	1612.29
ENSG00000236480	9.96097	16.3416	17.3458	10.1438	9.60363	16.0627	20.6628	23.1922	26.1377	14.8074	6.13576	12.0629	6.98115	7.70397	10.6419	15.1406	18.8542	21.3177
ENSG00000116752	742.092	1435.34	991.965	743.622	861.446	790.287	882.301	873.185	898.188	854.201	730.923	930.855	651.242	719.893	844.259	730.313	862.056	725.924
ENSG00000175984	48.5597	39.9461	45.5328	43.6966	42.256	38.5506	12.3977	20.873	11.8808	124.012	106.609	101.53	102.723	107.856	86.3178	16.0313	14.6644	15.7078
ENSG00000116748	0	0	0	0	0	0	0	0	0	3.70185	2.30091	1.00524	0	0	0	0	0	0
ENSG00000213281	2071.88	2269.66	2179.07	47.598	88.3534	79.5105	67.1541	82.3322	85.5417	1894.42	1849.93	1990.38	56.8465	60.7758	82.7705	53.4376	67.0372	66.1971
ENSG00000009307	19557.1	22237.3	20369.4	17365.5	18157.6	17401.6	17367.1	17412.7	17534.9	19848.4	18910.4	20684.9	14762.1	15972	17373.5	15472.8	15706.6	14484.8
ENSG00000052723	715.945	875.183	854.283	626.577	593.504	620.022	725.264	744.469	722.352	1216.98	1139.72	1220.37	891.593	986.108	938.854	946.735	968.897	1115.25
ENSG00000134198	19.9219	25.4202	23.8505	0	0	0	0	0	0	34.2421	18.4073	25.1311	0	0	0	0	0	0
ENSG00000233730	1.24512	0	3.25235	0	0	0	0	0	0	0	0.766971	2.01049	0	0	0	0	0	0
ENSG00000173218	1504.11	574.679	1038.58	1338.99	1078.49	1109.94	720.098	701.563	717.6	1763.93	1939.67	1519.93	1959.71	1678.61	1359.8	1158.7	802.351	1254.38
ENSG00000118729	2.49024	0	1.08412	0	0	0	0	0	0	0	2.30091	3.01573	0	0	0	0	0	0
ENSG00000177551	1.24512	0.907866	3.25235	0	0	0	0	0	0	4.62731	9.20365	9.04719	0	0	0	0	0	0
ENSG00000214204	1.24512	11.8023	2.16823	1.56059	7.6829	3.21255	7.23198	1.15961	3.56424	2.77638	1.53394	2.01049	5.98385	5.99198	4.72974	4.45313	5.23728	4.48794
ENSG00000228127	0	0	0	0	0.960363	0	0	0	1.18808	0	0.766971	0	0	1.71199	1.18244	0.890626	0	0
ENSG00000163393	144.434	120.746	129.01	244.233	219.923	224.878	309.942	320.052	282.763	176.763	161.831	165.865	353.047	303.879	292.062	423.938	278.623	339.961
ENSG00000173212	2.49024	4.53933	3.25235	0	0	0	0	0	1.18808	10.1801	7.66971	13.0682	2.99192	2.56799	0	1.78125	2.09491	0
ENSG00000163399	8247.69	4022.75	6161.03	4595.16	4089.23	4142.58	5409.52	5219.4	4837.86	5841.51	6764.68	5446.41	4658.42	4639.5	3916.23	5942.26	4381.51	5699.68
ENSG00000203865	6.22561	5.4472	3.25235	3.12118	2.88109	1.60627	3.09942	3.47883	4.75232	13.8819	16.8734	16.0839	6.98115	4.27998	4.72974	8.01563	7.33219	12.3418
ENSG00000212385	1.24512	1.81573	0	0	0.960363	0.803137	1.03314	1.15961	1.18808	0	0.766971	0	0	0	0	1.78125	1.04746	0
ENSG00000233154	1.24512	0.907866	1.08412	0.780296	0	0	0	0	0	0.925461	0	0	0	0	1.18244	0	0	0
ENSG00000224950	1.24512	8.17079	5.42058	5.46207	6.72254	4.81882	4.13256	9.27687	3.56424	17.5838	9.97062	7.0367	17.9515	6.84797	9.45949	10.6875	11.522	14.5858
ENSG00000286276	1.24512	0	0	0	0	0	2.06628	1.15961	1.18808	1.85092	0	1.00524	0.997308	1.71199	0	0.890626	3.14237	4.48794
ENSG00000116815	245.289	442.131	327.403	129.529	163.262	157.415	209.727	218.006	210.29	324.837	270.741	372.945	156.577	140.383	186.825	239.578	250.342	200.835
ENSG00000177173	33.6183	54.472	46.617	67.1054	49.9389	58.629	74.3861	66.0977	60.5921	29.6148	31.4458	30.1573	38.895	27.3919	70.9461	50.7657	54.4677	52.7333
ENSG00000143061	1040.92	117.115	570.245	0	0.960363	0	1.03314	0	0	747.773	1098.3	633.303	0.997308	2.56799	0	2.67188	1.04746	3.36596
ENSG00000231072	2.49024	5.4472	1.08412	1.56059	2.88109	3.21255	1.03314	1.15961	2.37616	0	0	1.00524	0.997308	0.855997	1.18244	0	1.04746	0
ENSG00000223489	0	0.907866	0	16.3862	16.3262	21.6847	21.6959	24.3518	7.12848	0	0	0	2.99192	5.99198	9.45949	16.0313	27.2339	16.8298
ENSG00000116824	348.634	327.74	284.038	0	4.80182	4.81882	11.3645	5.79804	2.37616	270.235	261.537	242.264	6.98115	2.56799	0	2.67188	3.14237	11.2199
ENSG00000134247	494.313	129.825	338.244	0.780296	0	0	0	1.15961	0	420.159	566.024	387.019	0	0	2.36487	0.890626	1.04746	1.12199
ENSG00000134256	1.24512	1.81573	2.16823	5.46207	3.84145	4.81882	4.13256	8.11726	8.31656	3.70185	5.36879	5.02622	20.9435	17.1199	15.3717	42.75	13.6169	13.4638
ENSG00000236137	2.49024	4.53933	4.33646	2.34089	0.960363	4.81882	1.03314	6.95765	4.75232	3.70185	6.13576	4.02097	10.9704	4.27998	4.72974	4.45313	2.09491	11.2199
ENSG00000116830	2172.74	2175.25	2177.99	1392.05	1455.91	1480.18	1756.34	1781.16	1657.37	1262.33	1236.36	1309.83	805.824	896.228	949.496	839.86	1217.14	1008.66
ENSG00000134253	34.8634	21.7888	21.6823	19.5074	17.2865	20.8816	25.8285	19.7133	24.9497	40.7203	29.1449	21.1101	35.9031	31.6719	33.1082	31.1719	32.4711	39.2695
ENSG00000271427	0	2.7236	2.16823	1.56059	1.92073	2.40941	1.03314	0	0	3.70185	0	1.00524	0	3.42399	3.54731	1.78125	1.04746	1.12199
ENSG00000198162	1134.31	838.868	991.965	1028.43	838.397	997.496	963.919	912.612	899.376	1632.51	1725.68	1531.99	1178.82	1155.6	882.097	1178.3	892.433	1322.82
ENSG00000183508	788.162	567.416	636.376	28.0906	39.3749	29.7161	17.5634	19.7133	24.9497	1566.81	1461.08	1494.8	46.8735	48.7918	56.7569	37.4063	31.4237	26.9276
ENSG00000228217	62.2561	78.0765	72.6357	38.2345	42.256	48.1882	47.5244	40.5863	38.0185	73.1114	67.4934	77.4037	60.8358	56.4958	44.9326	42.75	54.4677	41.5134
ENSG00000196505	235.328	252.387	192.973	213.801	192.073	207.209	228.324	176.261	188.905	360.004	383.485	373.951	316.146	331.271	287.332	350.016	268.149	326.498
ENSG00000065183	3249.77	3868.42	3519.04	3014.28	3143.27	2997.31	2949.61	3113.55	3056.93	2085.06	2080.79	2250.74	1580.73	1854.94	2396.8	1465.08	2152.52	1807.52
ENSG00000155761	0	0	0	0	0	0	0	0	0	0	0	3.01573	0.997308	0	0	0	1.04746	2.24397
ENSG00000226126	13.6963	16.3416	16.2617	11.7044	4.80182	10.4408	9.29826	2.31922	9.50464	4.62731	0.766971	7.0367	7.97846	2.56799	4.72974	8.01563	11.522	3.36596
ENSG00000092607	4.98049	4.53933	0	2.34089	4.80182	2.40941	0	1.15961	0	3.70185	2.30091	2.01049	0	0.855997	1.18244	2.67188	0	1.12199
ENSG00000116874	408.4	579.218	504.114	610.972	631.919	640.903	631.248	583.283	617.801	392.396	352.039	432.255	470.729	487.062	508.447	467.579	518.491	451.038
ENSG00000223575	1.24512	2.7236	0	0	0	1.60627	0	0	2.37616	0	0	0	0.997308	0.855997	1.18244	0	0	1.12199
ENSG00000236804	0	2.7236	2.16823	2.34089	0	0.803137	1.03314	0	0	0.925461	0.766971	0	0	0.855997	1.18244	0.890626	1.04746	0
ENSG00000231365	166.846	105.312	132.262	125.628	130.609	120.471	164.269	157.707	131.877	277.638	301.419	256.337	352.05	241.391	146.622	364.266	160.261	317.522
ENSG00000227056	0	0.907866	0	0	0	0.803137	0	0	1.18808	0	0	1.00524	0.997308	0	1.18244	0	0	0
ENSG00000229570	0	0	1.08412	0.780296	0	0	2.06628	0	2.37616	0	0.766971	1.00524	0	1.71199	0	0.890626	0	0
ENSG00000239873	0	0.907866	0	0.780296	0	0	0	0	0	0.925461	0	1.00524	0	0.855997	1.18244	0	0	0
ENSG00000260941	0	0	0	0.780296	0	0	3.09942	0	0	1.85092	2.30091	1.00524	5.98385	6.84797	1.18244	1.78125	1.04746	1.12199
ENSG00000198857	1.24512	0	0	0.780296	0	0	0	0	0	2.77638	3.83485	0	10.9704	5.99198	1.18244	9.79688	2.09491	5.60993
ENSG00000143067	201.71	99.8653	171.29	202.877	161.341	182.312	136.374	104.365	131.877	440.52	418.766	353.846	375.985	334.695	224.663	292.125	177.02	291.716
ENSG00000092621	4025.48	5307.38	4445.96	3836.71	4265.93	4154.63	5195.66	5432.77	5498.43	4480.16	4272.79	4651.26	5155.08	5297.76	6255.08	6811.51	8035.04	5758.03
ENSG00000227205	0	0	1.08412	1.56059	0	0	1.03314	0	1.18808	0	1.53394	0	0	0.855997	1.18244	0	0	0
ENSG00000134250	2637.17	257.834	1498.25	1337.43	916.186	1257.71	2001.19	1691.87	1286.69	1927.74	2806.35	1600.35	2806.42	2256.41	1215.54	3169.74	1356.46	3266.1
ENSG00000265808	578.982	733.556	680.824	392.489	387.987	391.931	480.41	436.013	464.539	764.431	754.699	810.226	326.12	392.902	392.569	439.079	476.593	415.134
ENSG00000223804	6.22561	15.4337	13.0094	0	0.960363	0	0	0	0	8.32915	14.5724	11.0577	0	1.71199	1.18244	0	0	0
ENSG00000270231	31.128	19.9731	34.6917	5.46207	5.76218	0.803137	3.09942	10.4365	7.12848	54.6022	40.6494	40.2097	15.9569	20.5439	4.72974	8.90626	8.37965	6.73191
ENSG00000275131	9.96097	9.98653	17.3458	4.68177	3.84145	5.62196	7.23198	6.95765	2.37616	66.6332	60.5907	54.2831	11.9677	10.272	13.0068	25.8282	23.044	24.6837
ENSG00000286106	6.22561	0	1.08412	0	0.960363	0	1.03314	0	1.18808	0.925461	0.766971	3.01573	0	0	0	0	0	0
ENSG00000273136	26.1476	10.8944	21.6823	5.46207	11.5244	11.2439	6.19884	3.47883	2.37616	25.9129	36.8146	27.1416	9.97308	10.272	5.91218	15.1406	11.522	14.5858
ENSG00000287979	0	0.907866	1.08412	1.56059	0.960363	0.803137	1.03314	1.15961	1.18808	1.85092	0	1.00524	3.98923	5.13598	5.91218	2.67188	0	1.12199
ENSG00000263353	0	0.907866	2.16823	0	0	1.60627	1.03314	0	0	0.925461	0.766971	0	1.99462	0.855997	1.18244	0	4.18982	1.12199
ENSG00000226067	31.128	48.1169	36.8599	0.780296	0.960363	0.803137	0	0	0	37.0185	43.7173	37.194	0	0	0	0	0	0
ENSG00000198019	0	0	0	4.68177	8.64327	3.21255	11.3645	10.4365	11.8808	2.77638	3.83485	1.00524	17.9515	18.8319	14.1892	19.5938	17.8068	8.97588
ENSG00000233029	0	0	0	0	0.960363	0.803137	3.09942	0	2.37616	0	0.766971	0	1.99462	0	0	0	2.09491	0
ENSG00000188610	136.963	111.668	114.916	71.0069	49.9389	58.629	72.3198	64.9381	57.0278	154.552	158.763	133.697	96.7388	97.5836	88.6827	115.781	95.3185	111.077
ENSG00000171943	90.8939	46.3012	54.2058	74.9084	74.9083	89.1482	67.1541	64.9381	42.7709	104.577	102.007	99.5191	109.704	113.848	82.7705	120.234	72.2745	97.6127
ENSG00000227082	0	1.81573	3.25235	0	0	0	1.03314	0	0	10.1801	3.83485	5.02622	0.997308	1.71199	0	1.78125	1.04746	0
ENSG00000233432	18.6768	19.0652	29.2711	24.1892	20.1676	22.4878	35.1267	24.3518	24.9497	23.1365	19.1743	31.1625	20.9435	20.5439	21.2838	34.7344	29.3288	28.0496
ENSG00000272583	1.24512	3.63146	1.08412	0	0	0	0	0	0	2.77638	2.30091	1.00524	0	0	0	0	0	0
ENSG00000231752	17.4317	13.618	26.0188	11.7044	14.4054	12.8502	21.6959	26.671	29.702	22.2111	23.0091	20.1049	13.9623	9.41596	18.919	21.375	16.7593	26.9276
ENSG00000179571	0	0	0	16.3862	9.60363	9.63764	15.4971	13.9153	11.8808	0	0.766971	0	33.9085	26.5359	36.6555	33.8438	29.3288	37.0255
ENSG00000226028	0	0	0	0	0	0.803137	1.03314	0	0	0	0	0	2.99192	0.855997	0	2.67188	1.04746	2.24397
ENSG00000232721	0	0	0	0.780296	0.960363	1.60627	7.23198	1.15961	4.75232	0	0	0	0	2.56799	1.18244	5.34376	6.28474	7.8539
ENSG00000242352	2.49024	1.81573	2.16823	9.36355	7.6829	4.81882	6.19884	6.95765	3.56424	2.77638	7.66971	10.0524	7.97846	7.70397	5.91218	10.6875	2.09491	11.2199
ENSG00000265531	0	0	0	4.68177	2.88109	3.21255	8.26512	9.27687	4.75232	0	0	0	12.965	17.1199	15.3717	15.1406	13.6169	3.36596
ENSG00000234571	0	0	0	1.56059	0.960363	0	4.13256	4.63843	3.56424	0	0	0	0.997308	0.855997	1.18244	1.78125	0	1.12199
ENSG00000263513	36.1085	27.236	55.2899	15.6059	11.5244	24.8972	24.7954	12.7557	17.8212	49.9749	47.5522	36.1888	26.9273	34.2399	21.2838	33.8438	29.3288	16.8298
ENSG00000270872	1.24512	1.81573	8.67292	0	3.84145	3.21255	1.03314	0	5.9404	8.32915	9.20365	0	7.97846	5.99198	10.6419	4.45313	4.18982	6.73191
ENSG00000266338	2.49024	0.907866	1.08412	3.90148	3.84145	4.81882	3.09942	1.15961	3.56424	3.70185	2.30091	7.0367	15.9569	8.55997	4.72974	5.34376	6.28474	12.3418
ENSG00000278273	0	0	0	0	0	0	0	0	0	0	0	1.00524	0.997308	0	1.18244	0	0	3.36596
ENSG00000196369	184.278	83.5237	119.253	201.316	192.073	182.312	110.546	109.003	122.372	244.322	312.924	238.243	295.203	256.799	188.007	260.063	181.21	190.737
ENSG00000215784	24.9024	20.8809	20.5982	29.6512	22.0883	12.0471	52.6901	20.873	17.8212	39.7948	28.3779	75.3933	19.9462	50.5038	79.2232	27.6094	53.4203	48.2454
ENSG00000272419	22.4122	9.98653	18.43	0	0	0.803137	1.03314	2.31922	0	12.9565	27.6109	21.1101	0.997308	0	1.18244	2.67188	0	2.24397
ENSG00000281571	1.24512	1.81573	1.08412	0	0	0	0	0	0	0.925461	3.83485	2.01049	0	0	0	0	0	0
ENSG00000223612	2.49024	0	2.16823	17.9468	16.3262	10.4408	13.4308	23.1922	17.8212	0.925461	2.30091	2.01049	15.9569	21.3999	27.196	24.0469	14.6644	29.1716
ENSG00000162825	3.73536	1.81573	1.08412	1.56059	2.88109	3.21255	1.03314	3.47883	2.37616	10.1801	14.5724	7.0367	1.99462	1.71199	2.36487	4.45313	1.04746	1.12199
ENSG00000272150	2.49024	1.81573	2.16823	3.90148	1.92073	0.803137	2.06628	8.11726	1.18808	11.1055	8.43668	4.02097	13.9623	9.41596	7.09461	7.12501	1.04746	3.36596
ENSG00000117262	64.7463	60.827	72.6357	40.5754	44.1767	27.3067	44.425	41.7459	33.2662	49.9749	50.6201	44.2307	41.8869	34.2399	34.2906	46.3125	35.6135	43.7574
ENSG00000174827	4.98049	1.81573	2.16823	4.68177	4.80182	0.803137	1.03314	2.31922	1.18808	1.85092	0	1.00524	1.99462	1.71199	3.54731	1.78125	0	0
ENSG00000117281	2.49024	1.81573	2.16823	2.34089	2.88109	1.60627	4.13256	5.79804	0	2.77638	6.90274	4.02097	2.99192	1.71199	1.18244	1.78125	1.04746	4.48794
ENSG00000265491	932.596	892.432	866.208	763.129	788.458	817.593	781.054	805.928	798.389	1017.08	950.277	956.992	881.62	871.405	882.097	874.595	851.582	847.099
ENSG00000186141	1541.46	1892.9	1722.66	1012.82	1112.1	1081.83	1089.96	1172.36	1232.04	1272.51	1294.65	1432.47	931.485	923.62	1078.38	924.47	1026.51	902.076
ENSG00000186364	26.1476	22.6966	32.5235	30.4315	32.6523	22.4878	24.7954	16.2345	23.7616	31.4657	33.7467	22.1154	35.9031	20.5439	34.2906	38.2969	36.661	32.5376
ENSG00000131788	285.133	227.874	259.104	304.315	257.377	294.751	154.971	156.547	146.134	221.185	227.023	196.022	214.421	242.247	188.007	167.438	135.122	122.296
ENSG00000198483	174.317	272.36	207.066	0	0	0	0	0	1.18808	163.807	192.51	200.043	0	0.855997	0	0	0	0
ENSG00000143127	8.71585	11.8023	3.25235	10.9241	6.72254	19.2753	1.03314	1.15961	0	23.1365	13.0385	10.0524	13.9623	12.8399	10.6419	9.79688	1.04746	3.36596
ENSG00000131779	260.23	216.98	221.16	295.732	305.395	265.035	284.113	246.997	243.556	213.782	277.643	286.494	258.303	294.463	327.535	259.172	273.386	255.813
ENSG00000265241	2886.19	4289.67	3460.5	1940.6	2024.45	1994.19	1988.79	1914.51	2202.7	2293.29	2257.96	2388.46	1223.7	1494.57	1522.98	1425	1808.96	1473.17
ENSG00000211451	0	1.81573	0	4.68177	6.72254	4.81882	0	1.15961	3.56424	0.925461	2.30091	3.01573	0.997308	3.42399	1.18244	2.67188	1.04746	4.48794
ENSG00000234222	3.73536	3.63146	2.16823	0	0	0.803137	1.03314	1.15961	0	5.55277	3.06788	4.02097	3.98923	3.42399	1.18244	2.67188	2.09491	2.24397
ENSG00000271601	301.319	270.544	278.618	462.715	443.688	423.253	412.223	411.661	434.837	389.619	361.243	358.872	582.428	594.918	488.346	532.594	467.165	492.551
ENSG00000272031	6.22561	2.7236	9.75704	3.90148	1.92073	1.60627	5.1657	2.31922	2.37616	10.1801	8.43668	11.0577	19.9462	20.5439	8.27705	24.0469	11.522	23.5617
ENSG00000121851	261.476	296.872	310.057	184.15	201.676	195.965	153.938	151.909	174.648	263.756	287.614	242.264	202.453	179.759	212.838	164.766	183.305	130.15
ENSG00000265972	3846.18	4178.91	3875.71	976.93	1077.53	987.858	647.779	627.348	698.591	2426.56	2251.06	2325.13	846.714	968.132	1008.62	918.235	960.517	703.485
ENSG00000287190	1.24512	1.81573	2.16823	0	0	1.60627	0	4.63843	1.18808	1.85092	0	1.00524	2.99192	0.855997	0	0.890626	2.09491	0
ENSG00000233396	4.98049	0.907866	5.42058	0	0	0	1.03314	0	0	2.77638	11.5046	9.04719	2.99192	2.56799	3.54731	0.890626	0	1.12199
ENSG00000271425	41.089	19.0652	36.8599	26.5301	22.0883	24.0941	24.7954	20.873	13.0689	43.4967	65.1925	45.236	23.9354	35.0959	24.8311	32.9532	17.8068	39.2695
ENSG00000264343	0	0.907866	0	0	0.960363	0.803137	2.06628	1.15961	0	4.62731	0	1.00524	0	1.71199	0	0	0	1.12199
ENSG00000277406	1.24512	0.907866	2.16823	1.56059	1.92073	0.803137	1.03314	10.4365	2.37616	2.77638	6.13576	2.01049	0.997308	1.71199	2.36487	3.5625	3.14237	3.36596
ENSG00000287978	3.73536	5.4472	2.16823	0	0.960363	2.40941	2.06628	1.15961	1.18808	4.62731	6.13576	5.02622	1.99462	2.56799	3.54731	0	5.23728	3.36596
ENSG00000276975	0	1.81573	0	0	1.92073	0	0	0	0	0.925461	0.766971	1.00524	0.997308	0.855997	0	0	1.04746	1.12199
ENSG00000268043	64.7463	13.618	48.7852	41.3557	32.6523	41.7631	39.2593	26.671	24.9497	74.9624	110.444	82.43	85.7684	68.4797	53.2096	71.2501	38.7559	76.295
ENSG00000227242	0	0.907866	1.08412	1.56059	1.92073	0	0	1.15961	1.18808	5.55277	3.06788	6.03146	0.997308	1.71199	2.36487	7.12501	4.18982	2.24397
ENSG00000225603	8.71585	14.5259	11.9253	10.9241	11.5244	8.8345	23.7622	20.873	10.6927	3.70185	13.8055	7.0367	15.9569	14.5519	9.45949	5.34376	14.6644	8.97588
ENSG00000230832	43.5793	83.5237	48.7852	27.3104	48.9785	65.0541	46.4913	51.0228	60.5921	66.6332	39.8825	54.2831	37.8977	37.6639	42.5677	39.1875	56.5626	38.1475
ENSG00000131791	241.554	211.533	197.309	414.337	356.295	387.915	282.047	309.615	314.841	446.998	438.707	455.375	703.102	629.158	541.556	491.625	407.46	468.99
ENSG00000180867	1283.72	653.663	938.844	693.683	623.276	600.746	710.8	754.905	753.242	902.325	1063.79	946.939	625.312	677.093	577.029	755.251	658.85	753.974
ENSG00000237188	0	0	0	0	0	0	0	0	0	0	0	1.00524	3.98923	0.855997	3.54731	0	0	0
ENSG00000131781	39.8439	33.591	39.0281	21.8483	24.9694	27.3067	28.9279	30.1498	27.3258	51.8258	67.4934	66.3461	46.8735	37.6639	48.4799	39.1875	32.4711	48.2454
ENSG00000226015	1382.09	2213.38	1883.11	491.586	613.672	528.464	615.751	634.306	640.375	1306.75	1172.7	1370.15	397.926	420.294	559.292	473.813	579.243	444.306
ENSG00000131778	37.3536	19.9731	24.9346	20.2877	21.128	32.1255	35.1267	35.9479	21.3854	23.1365	32.2128	25.1311	28.9219	24.8239	22.4663	31.1719	25.1389	23.5617
ENSG00000278811	2.49024	4.53933	1.08412	8.58325	9.60363	4.81882	5.1657	4.63843	5.9404	8.32915	1.53394	6.03146	10.9704	3.42399	5.91218	4.45313	8.37965	7.8539
ENSG00000213226	0	0	0	0	0.960363	0.803137	0	1.15961	0	0	2.30091	0	0	0	1.18244	0	0	0
ENSG00000116128	305.055	58.1034	164.786	189.612	147.896	189.54	160.137	162.345	86.7298	240.62	253.1	192.001	241.348	241.391	98.1422	224.438	100.556	223.275
ENSG00000162836	484.352	478.445	485.684	61.6434	77.7894	73.0854	73.3529	62.6189	70.0967	432.19	413.397	389.029	117.682	96.7276	107.602	96.1876	75.4168	86.3929
ENSG00000265107	638.747	247.847	475.927	0	0	0.803137	0	0	0	674.661	811.455	676.529	0	0	0	0	0	0
ENSG00000188092	11.2061	28.1438	27.1029	17.9468	14.4054	12.8502	19.6297	10.4365	23.7616	27.7638	19.9412	20.1049	11.9677	19.6879	22.4663	16.9219	20.9491	17.9518
ENSG00000215859	0	1.81573	4.33646	1.56059	2.88109	1.60627	1.03314	1.15961	2.37616	2.77638	1.53394	4.02097	0	0.855997	2.36487	0	1.04746	6.73191
ENSG00000274372	0	0.907866	1.08412	0	0.960363	0.803137	2.06628	0	0	0.925461	2.30091	3.01573	0	0	1.18244	0	1.04746	2.24397
ENSG00000263956	31.128	32.6832	40.1123	28.8709	27.8505	26.5035	35.1267	26.671	23.7616	66.6332	62.8916	55.2884	30.9165	42.7998	44.9326	39.1875	33.5186	39.2695
ENSG00000198658	7.47073	12.7101	18.43	28.8709	19.2073	24.8972	17.5634	20.873	16.6331	11.1055	16.8734	11.0577	26.9273	24.8239	16.5541	22.2656	17.8068	24.6837
ENSG00000232265	72.2171	75.3529	80.2245	0	3.84145	0	3.09942	2.31922	1.18808	166.583	191.743	138.724	2.99192	2.56799	1.18244	5.34376	1.04746	8.97588
ENSG00000227733	3.73536	1.81573	5.42058	0	0	0.803137	0	1.15961	0	13.8819	15.3394	15.0787	0	0.855997	0	0.890626	0	0
ENSG00000228626	1.24512	0	1.08412	0	0	0	0	0	0	0	4.60182	3.01573	2.99192	0.855997	1.18244	1.78125	5.23728	4.48794
ENSG00000274020	63.5012	53.5641	70.4675	0	0	0.803137	0	4.63843	1.18808	65.7078	81.2989	81.4247	2.99192	0.855997	3.54731	0	0	2.24397
ENSG00000231551	7.47073	9.07866	3.25235	0	0	0	0	0	0	17.5838	15.3394	16.0839	0.997308	0	0	0	2.09491	1.12199
ENSG00000201183	1.24512	0.907866	0	0.780296	0	0	0	0	0	0.925461	0.766971	1.00524	0	0	0	0	0	0
ENSG00000225871	7.47073	13.618	11.9253	13.265	16.3262	12.8502	6.19884	15.0749	14.257	16.6583	10.7376	16.0839	15.9569	16.2639	13.0068	9.79688	14.6644	11.2199
ENSG00000280649	6.22561	1.81573	10.8412	0	0	0	0	0	0	8.32915	5.36879	6.03146	0	0	0	0	0	0
ENSG00000236334	0	0	0	0.780296	0.960363	1.60627	1.03314	0	2.37616	0.925461	0	4.02097	1.99462	0	0	1.78125	0	1.12199
ENSG00000274210	0	1.81573	0	0	0	0	0	1.15961	0	0	2.30091	0	0.997308	3.42399	1.18244	0	0	0
ENSG00000270629	38.5988	16.3416	28.187	50.7192	20.1676	36.9443	20.6628	35.9479	24.9497	33.3166	48.3191	45.236	49.8654	53.0718	26.0136	49.8751	32.4711	54.9773
ENSG00000275140	2.49024	0.907866	4.33646	1.56059	0	1.60627	1.03314	0	1.18808	0.925461	2.30091	1.00524	0	1.71199	1.18244	0	0	3.36596
ENSG00000178104	133.228	52.6562	87.8133	44.4769	23.0487	20.8816	44.425	48.7036	40.3947	321.135	381.951	274.431	108.707	107.856	108.784	210.188	119.41	158.2
ENSG00000269713	18.6768	13.618	8.67292	3.12118	4.80182	3.21255	5.1657	3.47883	7.12848	19.4347	30.6788	24.1258	15.9569	5.13598	3.54731	11.5781	10.4746	19.0737
ENSG00000274265	17.4317	29.0517	23.8505	0	0	0	0	0	0	22.2111	21.4752	19.0996	0	0	0	0	0	0
ENSG00000215861	0	8.17079	1.08412	0	0	0	1.03314	0	0	33.3166	39.8825	62.3251	0	0.855997	1.18244	2.67188	4.18982	2.24397
ENSG00000272755	1.24512	1.81573	0	0	0	0	0	0	0	0.925461	1.53394	0	0	0	0	0	0	0
ENSG00000274423	1.24512	1.81573	1.08412	0.780296	0	0.803137	0	42.9055	0	0.925461	0.766971	1.00524	0	0.855997	0	0	0	1.12199
ENSG00000286219	0	5.4472	1.08412	3.12118	0	2.40941	1.03314	0	1.18808	4.62731	0.766971	0	2.99192	1.71199	3.54731	0.890626	0	2.24397
ENSG00000271383	2.49024	0	0	0	0.960363	0.803137	0	0	0	0.925461	0	0	0	0.855997	0	0	0	0
ENSG00000277147	102.1	88.9709	81.3086	2.34089	0	0.803137	2.06628	1.15961	1.18808	99.9498	107.376	110.577	1.99462	2.56799	4.72974	1.78125	0	0
ENSG00000206828	0	1.81573	2.16823	0.780296	2.88109	0	2.06628	0	3.56424	0.925461	0	0	0.997308	0	0	0.890626	0	0
ENSG00000150337	0	0.907866	0	46.0374	43.2163	44.9757	67.1541	68.4169	83.1656	0.925461	2.30091	6.03146	127.655	110.424	117.061	73.0313	80.6541	44.8794
ENSG00000203814	0	1.81573	1.08412	1.56059	0	1.60627	1.03314	0	0	3.70185	1.53394	2.01049	0	0	0	0	0	2.24397
ENSG00000233030	0	0	0	0	0	0	0	1.15961	1.18808	0.925461	0	3.01573	0.997308	3.42399	0	0	2.09491	0
ENSG00000183598	3.73536	4.53933	4.33646	0.780296	1.92073	1.60627	0	1.15961	1.18808	1.85092	0.766971	1.00524	3.98923	2.56799	0	1.78125	0	0
ENSG00000203811	0	0	0	0	0	0.803137	1.03314	0	0	0	0	1.00524	0.997308	0.855997	0	0.890626	0	0
ENSG00000203812	29.8829	37.2225	35.7758	17.1665	17.2865	13.6533	12.3977	6.95765	11.8808	29.6148	32.2128	40.2097	9.97308	8.55997	11.8244	9.79688	9.4271	2.24397
ENSG00000220323	3.73536	3.63146	4.33646	9.36355	3.84145	4.81882	5.1657	10.4365	4.75232	7.40369	6.13576	10.0524	17.9515	7.70397	10.6419	10.6875	8.37965	12.3418
ENSG00000261716	29.8829	33.591	36.8599	20.2877	22.0883	20.8816	16.5302	20.873	27.3258	38.8694	26.844	34.1783	49.8654	30.8159	21.2838	21.375	15.7118	21.3177
ENSG00000203852	0	0	2.16823	0	0	0	0	0	0	2.77638	3.06788	2.01049	3.98923	0	0	1.78125	0	0
ENSG00000270276	19.9219	15.4337	21.6823	5.46207	4.80182	2.40941	2.06628	0	4.75232	23.1365	16.1064	26.1363	2.99192	1.71199	4.72974	0.890626	3.14237	0
ENSG00000184678	48.5597	54.472	62.8787	31.9921	39.3749	30.5192	15.4971	11.5961	8.31656	47.1985	40.6494	35.1835	19.9462	18.8319	29.5609	3.5625	5.23728	6.73191
ENSG00000184260	8.71585	12.7101	8.67292	21.068	29.7713	27.3067	15.4971	26.671	32.0781	6.47823	6.13576	5.02622	16.9542	11.984	21.2838	12.4688	26.1864	13.4638
ENSG00000184270	0	4.53933	2.16823	2.34089	1.92073	0	3.09942	0	3.56424	3.70185	1.53394	1.00524	0	2.56799	1.18244	0	1.04746	0
ENSG00000178096	21.1671	25.4202	15.1776	0	1.92073	0	0	0	0	24.062	22.2421	25.1311	0	0	1.18244	0	0	1.12199
ENSG00000159164	1790.48	394.922	1154.58	0	0	2.40941	1.03314	3.47883	3.56424	1685.27	1994.12	1442.52	0.997308	5.99198	1.18244	3.5625	1.04746	3.36596
ENSG00000143368	4191.08	4916.09	4529.43	2170	2225.16	2219.87	2318.37	2218.33	2366.65	2495.97	2580.09	2634.74	1125.96	1343.06	1560.82	1374.24	1789.05	1410.34
ENSG00000014914	3.73536	7.26293	8.67292	13.265	6.72254	8.8345	13.4308	4.63843	9.50464	11.1055	13.0385	11.0577	10.9704	11.984	14.1892	16.0313	15.7118	8.97588
ENSG00000264522	364.821	161.6	308.973	0.780296	0	3.21255	0	0	0	680.214	750.864	604.151	3.98923	1.71199	1.18244	2.67188	1.04746	0
ENSG00000285184	2.49024	1.81573	5.42058	0	0.960363	0	1.03314	1.15961	0	10.1801	6.90274	6.03146	1.99462	2.56799	1.18244	1.78125	2.09491	1.12199
ENSG00000136631	748.318	1021.35	921.498	325.383	340.929	333.302	338.87	321.212	337.415	678.363	608.975	736.843	256.308	295.319	358.278	267.188	368.705	273.764
ENSG00000023902	219.141	160.692	173.458	694.463	662.65	653.753	817.213	787.374	813.834	215.633	236.994	200.043	761.943	663.397	556.927	1009.97	914.429	1012.03
ENSG00000285554	2.49024	0.907866	7.58881	2.34089	2.88109	1.60627	4.13256	1.15961	2.37616	1.85092	4.60182	3.01573	3.98923	3.42399	3.54731	2.67188	3.14237	1.12199
ENSG00000143401	6096.12	6464.01	6262.93	5616.57	5595.07	5735.2	6482.95	6630.64	6717.4	5477.81	5028.26	5402.18	3548.42	4146.45	4143.25	4752.38	5110.54	5030.98
ENSG00000118298	9.96097	13.618	3.25235	5.46207	6.72254	9.63764	3.09942	2.31922	1.18808	5.55277	1.53394	4.02097	0.997308	3.42399	4.72974	6.23438	3.14237	6.73191
ENSG00000117362	3199.96	3062.23	2901.09	2583.56	2538.24	2402.18	2507.43	2424.74	2477.15	2306.25	2452	2308.04	2423.46	2380.53	2504.4	2497.32	2392.39	2522.22
ENSG00000118292	2.49024	9.07866	3.25235	28.8709	43.2163	32.1255	26.8616	16.2345	22.5735	6.47823	2.30091	6.03146	48.8681	45.3678	37.8379	54.3282	38.7559	21.3177
ENSG00000159208	3.73536	5.4472	2.16823	2.34089	0	2.40941	1.03314	0	0	0	1.53394	1.00524	1.99462	0	1.18244	1.78125	1.04746	0
ENSG00000266472	1228.94	2046.33	1516.68	1360.84	1541.38	1392.64	1391.64	1470.38	1649.05	1097.6	1085.26	1224.39	983.345	1113.65	1436.66	1030.45	1472.72	1125.35
ENSG00000117360	1668.46	2122.59	1901.54	839.598	836.476	793.499	871.97	870.866	855.417	1383.56	1354.47	1393.27	600.379	633.438	696.455	641.251	754.168	650.751
ENSG00000163125	1160.45	608.27	845.61	1303.09	1163.96	1214.34	1202.57	1106.27	971.849	1243.82	1444.97	1175.13	1722.35	1716.27	1242.74	1550.58	1069.45	1557.32
ENSG00000143374	1048.39	1293.71	986.545	683.539	748.123	791.09	753.159	827.961	757.995	955.076	1022.37	1035.4	614.341	708.765	841.894	727.641	857.867	674.313
ENSG00000143369	151.905	75.3529	104.075	241.892	224.725	261.019	197.33	182.059	144.946	100.875	135.754	81.4247	320.136	324.423	256.589	268.078	187.495	242.349
ENSG00000228126	1.24512	0.907866	0	0	0	1.60627	1.03314	0	0	0.925461	0.766971	0	2.99192	0.855997	1.18244	0	2.09491	0
ENSG00000237781	0	0	0	1.56059	0	1.60627	1.03314	1.15961	1.18808	0	0	0	1.99462	0	0	0	0	1.12199
ENSG00000143382	118.287	41.7618	67.2151	27.3104	32.6523	32.1255	36.1599	39.4267	34.4543	84.217	127.317	83.4352	65.8223	63.3438	40.2028	92.6251	47.1355	85.2709
ENSG00000203804	1.24512	0.907866	2.16823	1.56059	0.960363	0	0	1.15961	0	0	0	0	0.997308	1.71199	0	0	0	0
ENSG00000143384	8688.46	7974.69	8065.82	4760.58	4857.52	4787.5	4654.29	4561.9	4635.89	4440.36	4436.92	4379.85	4185.7	4428.07	4165.72	4881.52	4220.2	4227.64
ENSG00000143420	6876.81	8846.25	7631.09	3945.96	4382.14	4151.41	3801.95	4058.63	4113.13	6388.46	6066.74	6707.99	3622.22	3919.61	4192.92	3358.55	3920.63	3652.06
ENSG00000143457	784.427	965.061	956.19	578.199	582.94	536.495	449.416	482.397	419.392	1544.6	1438.07	1600.35	1007.28	965.564	890.374	703.594	777.212	592.408
ENSG00000143452	2.49024	1.81573	1.08412	0	0	0.803137	0	0	0	2.77638	0	2.01049	0	0	2.36487	0	0	0
ENSG00000163131	1576.32	1427.17	1521.01	407.314	401.432	379.081	831.677	773.459	869.674	1686.19	1631.35	1625.48	534.557	493.054	520.272	1125.75	1127.06	1026.62
ENSG00000143387	36.1085	34.4989	33.6076	10.9241	12.4847	18.4721	3.09942	4.63843	3.56424	59.2295	66.7264	60.3146	16.9542	14.5519	16.5541	7.12501	6.28474	11.2199
ENSG00000143437	804.349	633.69	703.591	931.673	816.309	791.893	928.792	854.632	829.279	945.822	977.121	908.74	1175.83	1180.42	1123.31	1336.83	1158.49	1074.86
ENSG00000224800	21.1671	20.8809	15.1776	17.1665	22.0883	17.669	16.5302	10.4365	24.9497	11.1055	13.0385	27.1416	11.9677	16.2639	21.2838	8.90626	21.9966	19.0737
ENSG00000143379	550.344	372.225	517.123	813.848	863.366	877.829	870.937	877.824	918.385	626.537	666.497	609.177	1049.17	987.82	1032.27	953.86	937.473	806.707
ENSG00000143418	3928.36	3439.9	3668.65	4055.2	4086.34	3867.91	3407.29	3343.15	3396.72	3188.21	3186	3286.14	3366.91	3516.43	3587.51	3310.46	3337.2	3322.2
ENSG00000231073	0	1.81573	1.08412	0	2.88109	0.803137	0	0	0	0	1.53394	0	0	0	0	0.890626	0	3.36596
ENSG00000143412	90.8939	25.4202	35.7758	53.8404	31.692	35.338	26.8616	27.8306	33.2662	81.4406	105.075	70.367	60.8358	65.0557	55.5745	48.0938	33.5186	46.0014
ENSG00000143409	288.868	175.218	263.44	245.013	203.597	195.965	138.441	151.909	135.441	571.01	575.228	464.422	422.858	410.022	383.109	333.094	293.288	322.01
ENSG00000143363	839.212	513.852	601.684	377.663	337.087	299.57	290.312	328.169	332.662	859.754	945.675	799.168	472.724	538.422	470.609	521.016	450.406	439.818
ENSG00000163141	12.4512	2.7236	16.2617	0.780296	4.80182	1.60627	1.03314	0	0	16.6583	17.6403	13.0682	5.98385	5.99198	4.72974	4.45313	2.09491	2.24397
ENSG00000143443	34.8634	44.4854	36.8599	14.8256	9.60363	8.8345	9.29826	3.47883	9.50464	49.0495	69.0274	68.3565	21.9408	25.6799	21.2838	7.12501	9.4271	7.8539
ENSG00000197622	3254.75	2316.87	2801.35	2290.17	2290.47	2225.49	1797.66	1760.29	1709.65	3553.77	3704.47	3441.95	2694.72	2613.36	2572.98	2194.5	1969.22	2102.6
ENSG00000213190	1212.75	1452.59	1290.1	237.99	268.902	232.91	331.638	390.788	371.869	956.002	994.761	1036.41	253.316	270.495	282.602	349.125	391.749	380.353
ENSG00000143458	118.287	68.9978	105.159	48.3783	49.9389	61.0384	53.7233	57.9804	55.8397	137.894	148.792	133.697	93.7469	102.72	67.3988	142.5	75.4168	86.3929
ENSG00000261168	6.22561	4.53933	11.9253	0	0	0	0	0	0	8.32915	21.4752	10.0524	0	0	0	0	0	0
ENSG00000143434	442.018	98.0495	292.711	4.68177	3.84145	12.8502	5.1657	3.47883	4.75232	363.706	511.569	344.798	55.8492	30.8159	20.1014	14.25	3.14237	13.4638
ENSG00000163154	785.672	941.457	798.993	614.093	605.029	583.88	480.41	449.928	496.617	659.854	659.595	676.529	394.934	410.022	497.805	311.719	452.501	345.571
ENSG00000163156	1459.28	2171.62	1846.25	819.311	912.345	865.781	720.098	751.426	881.555	1241.97	1221.02	1401.31	710.083	640.285	845.442	708.048	884.053	590.164
ENSG00000163155	74.7073	44.4854	55.2899	24.1892	29.7713	34.5349	29.961	25.5114	17.8212	80.5151	65.9595	81.4247	60.8358	59.0638	43.7501	62.3438	46.0881	58.3432
ENSG00000163157	16.1866	8.17079	10.8412	3.12118	3.84145	6.42509	1.03314	8.11726	4.75232	7.40369	10.7376	10.0524	2.99192	7.70397	8.27705	4.45313	7.33219	5.60993
ENSG00000163159	1573.83	1965.53	1653.28	956.643	1011.26	987.055	956.687	954.358	992.046	1146.65	1247.86	1270.63	803.83	830.317	936.489	792.657	1024.41	793.243
ENSG00000143398	1443.1	842.5	1175.18	892.658	756.766	775.027	852.34	801.29	754.43	1582.54	1718.78	1518.92	1098.04	1184.7	1048.82	1255.78	989.846	1254.38
ENSG00000159352	4719.01	7288.35	5704.61	2642.08	3096.21	2877.64	3004.37	3099.63	3325.43	4048.89	4038.1	4572.85	2279.84	2245.28	2862.68	2500.88	3240.83	2375.24
ENSG00000232671	7.47073	17.2495	6.50469	4.68177	10.564	8.8345	7.23198	4.63843	7.12848	19.4347	6.90274	17.0891	6.98115	3.42399	7.09461	6.23438	9.4271	10.0979
ENSG00000143373	684.817	187.02	417.384	523.578	408.154	426.466	419.455	378.032	286.327	677.438	875.113	574.999	707.091	594.918	378.379	631.454	355.088	632.8
ENSG00000143393	1771.81	906.05	1409.35	1176.69	983.412	1046.49	1086.86	1057.56	982.542	1422.43	1651.29	1419.4	1497.96	1310.53	1107.94	1348.41	1001.37	1393.51
ENSG00000143390	1301.15	1235.61	1236.98	784.977	793.26	859.356	1017.64	989.146	965.909	1096.67	1152.76	1146.98	814.8	759.269	838.347	841.641	941.663	889.734
ENSG00000237976	41.089	63.5506	39.0281	23.4089	31.692	37.7474	34.0936	35.9479	32.0781	31.4657	36.8146	49.2569	16.9542	20.5439	23.6487	14.25	27.2339	29.1716
ENSG00000143416	5202.12	6716.39	5817.36	0.780296	0	0	0	0	0	3335.36	3336.32	3606.81	0	0	0	0	0	0
ENSG00000159377	7585.28	12394.2	9496.85	5178.82	5549.94	5342.47	5876.5	6164.48	6669.88	6443.99	6092.05	6936.18	3686.05	4017.19	5263.02	4504.79	6172.66	4509.26
ENSG00000143442	1313.6	460.288	835.853	783.417	652.086	755.752	711.833	693.446	558.397	1334.52	1519.37	1176.13	1134.94	1064	826.523	1027.78	643.138	927.882
ENSG00000143375	131.983	50.8405	106.243	5.46207	6.72254	6.42509	10.3314	10.4365	10.6927	49.9749	82.0659	58.3041	9.97308	13.6959	7.09461	26.7188	35.6135	15.7078
ENSG00000143367	216.651	167.955	191.888	0	0	0	0	0	0	275.787	295.284	281.468	2.99192	0	1.18244	0	2.09491	1.12199
ENSG00000223861	2.49024	12.7101	2.16823	4.68177	4.80182	3.21255	7.23198	9.27687	8.31656	3.70185	3.83485	7.0367	7.97846	5.99198	8.27705	2.67188	10.4746	3.36596
ENSG00000143376	352.369	273.268	313.309	410.436	376.462	351.774	582.691	532.26	426.521	656.152	594.402	544.842	587.414	628.302	493.076	941.392	647.328	770.804
ENSG00000159409	9.96097	2.7236	2.16823	3.12118	0	0.803137	0	0	1.18808	4.62731	9.97062	9.04719	1.99462	0.855997	1.18244	0	1.04746	3.36596
ENSG00000143436	1195.32	1658.67	1282.51	817.75	950.759	913.97	969.085	1021.62	1051.45	828.288	802.251	955.986	719.059	694.213	856.083	784.641	951.09	677.679
ENSG00000143450	14.9415	13.618	16.2617	11.7044	13.4451	21.6847	7.23198	12.7557	3.56424	9.25461	14.5724	16.0839	11.9677	14.5519	11.8244	7.12501	10.4746	10.0979
ENSG00000249602	12.4512	4.53933	9.75704	5.46207	7.6829	3.21255	1.03314	1.15961	7.12848	12.9565	16.1064	23.1206	9.97308	11.128	8.27705	2.67188	5.23728	6.73191
ENSG00000182134	546.608	418.526	475.927	344.11	305.395	316.436	190.098	185.537	190.093	643.196	658.061	564.947	406.901	374.071	327.535	222.656	225.203	252.447
ENSG00000203288	4.98049	11.8023	5.42058	5.46207	3.84145	6.42509	0	3.47883	1.18808	16.6583	5.36879	10.0524	10.9704	8.55997	9.45949	2.67188	3.14237	5.60993
ENSG00000213171	0	0	0	3.90148	0	4.81882	0	2.31922	0	0	0	0	2.99192	1.71199	0	1.78125	0	0
ENSG00000143365	0	0	0	186.491	167.103	162.234	120.877	115.961	103.363	0	2.30091	2.01049	129.65	123.264	148.987	85.5001	67.0372	114.442
ENSG00000225556	0	0	0	4.68177	3.84145	1.60627	0	2.31922	3.56424	0	0	1.00524	4.98654	5.13598	13.0068	5.34376	5.23728	2.24397
ENSG00000201134	0	0	0	5.46207	0	0.803137	0	0	1.18808	0	0.766971	0	0.997308	3.42399	1.18244	1.78125	0	0
ENSG00000234614	1.24512	0	1.08412	14.8256	11.5244	6.42509	6.19884	5.79804	7.12848	0	1.53394	1.00524	13.9623	10.272	10.6419	7.12501	4.18982	19.0737
ENSG00000196407	0	0	0	13.265	8.64327	10.4408	2.06628	4.63843	7.12848	0	0	1.00524	6.98115	11.128	7.09461	4.45313	2.09491	3.36596
ENSG00000159445	875.321	916.037	847.778	143.574	153.658	146.171	199.396	148.43	194.845	671.885	650.391	694.623	118.68	97.5836	107.602	124.688	137.217	157.078
ENSG00000197747	1255.08	1795.76	1531.85	10.1438	7.6829	17.669	6.19884	8.11726	5.9404	1216.98	1234.82	1426.44	15.9569	19.6879	23.6487	8.90626	3.14237	5.60993
ENSG00000163191	1439.36	2108.06	1665.2	173.226	231.447	195.162	389.494	372.234	411.075	1499.25	1474.88	1573.21	207.44	220.847	274.325	431.063	559.342	388.207
ENSG00000159450	34.8634	17.2495	29.2711	6.24237	3.84145	3.21255	1.03314	2.31922	0	37.0185	30.6788	26.1363	0.997308	1.71199	7.09461	4.45313	1.04746	7.8539
ENSG00000237975	27.3927	17.2495	20.5982	0	0	0	1.03314	0	0	25.9129	40.6494	26.1363	0	0	0	0	0	0
ENSG00000197915	6.22561	0	2.16823	0	0	0	0	0	0	0.925461	1.53394	2.01049	0	0	0	0	0	0
ENSG00000143631	31.128	0.907866	19.5141	0	0	0	0	0	0	15.7328	38.3485	20.1049	0	0	0	0	0	0
ENSG00000183586	6.22561	0.907866	7.58881	1.56059	5.76218	2.40941	5.1657	5.79804	4.75232	4.62731	3.06788	2.01049	6.98115	2.56799	2.36487	0.890626	1.04746	6.73191
ENSG00000163216	0	2.7236	4.33646	0	0	0	0	0	0	0.925461	2.30091	2.01049	0	0	0	0	0	0
ENSG00000241794	2.49024	3.63146	3.25235	0	0	0	0	0	0	0.925461	3.06788	4.02097	0	0	0	0	0	0
ENSG00000203783	2.49024	7.26293	5.42058	0	0	0	0	0	0	2.77638	7.66971	7.0367	0	0	0	0	0	0
ENSG00000230779	0	0	0	3.12118	0.960363	1.60627	0	1.15961	2.37616	0.925461	2.30091	1.00524	0	1.71199	0	1.78125	0	0
ENSG00000159527	1.24512	0	2.16823	0	0	0	0	0	0	4.62731	3.83485	0	0	0	0	0	0	0
ENSG00000163218	8.71585	7.26293	17.3458	0	0	0	0	0	0	21.2856	32.9797	28.1468	0	0	0	0	0	0
ENSG00000163220	0	0.907866	0	30.4315	28.8109	47.3851	936.024	1054.08	1132.24	0	1.53394	0	11.9677	14.5519	17.7365	558.422	834.822	635.044
ENSG00000163221	0	0	0	0	4.80182	0.803137	38.2262	32.469	43.9589	0	0	0	0	0	1.18244	20.4844	28.2813	10.0979
ENSG00000237008	36.1085	56.2877	37.944	10.1438	22.0883	24.8972	39.2593	19.7133	13.0689	63.8568	43.7173	34.1783	27.9246	31.6719	8.27705	22.2656	26.1864	38.1475
ENSG00000143546	1.24512	0.907866	0	24.1892	46.0974	32.1255	634.348	701.563	785.32	1.85092	0.766971	0	4.98654	11.984	22.4663	291.235	509.064	378.109
ENSG00000184330	1.24512	3.63146	2.16823	0	0	0	0	0	0	4.62731	2.30091	1.00524	0	0	0	0	0	0
ENSG00000238279	0	2.7236	0	0	0	0	0	0	1.18808	1.85092	0	3.01573	0	0	0	0	1.04746	0
ENSG00000197956	2127.91	3654.16	2876.16	0	1.92073	0.803137	0	0	0	1837.97	1859.9	2023.55	0	0	0	0	2.09491	0
ENSG00000196420	13.6963	15.4337	11.9253	1.56059	6.72254	1.60627	2.06628	0	3.56424	11.1055	12.2715	16.0839	5.98385	6.84797	3.54731	2.67188	4.18982	2.24397
ENSG00000196154	6248.02	9800.41	7505.33	8072.16	8818.05	7972.74	3534.37	3490.42	3931.35	5101.14	5121.83	5681.64	6555.3	7071.39	9107.12	3233.86	4069.37	2914.92
ENSG00000188015	13.6963	10.8944	11.9253	26.5301	33.6127	39.3537	12.3977	10.4365	11.8808	5.55277	7.66971	8.04195	26.9273	36.8079	36.6555	10.6875	10.4746	6.73191
ENSG00000196754	36.1085	51.7484	35.7758	14.8256	9.60363	8.8345	4.13256	2.31922	2.37616	41.6458	31.4458	26.1363	15.9569	17.1199	17.7365	7.12501	4.18982	4.48794
ENSG00000285867	0	0	0	15.6059	13.4451	17.669	9.29826	6.95765	5.9404	0	0	0	5.98385	5.99198	4.72974	1.78125	2.09491	4.48794
ENSG00000188643	1.24512	0.907866	1.08412	4936.15	5151.39	4922.43	2278.07	2355.16	2538.93	2.77638	0	2.01049	3250.23	3515.58	3955.25	1634.3	1957.7	1716.64
ENSG00000189171	62.2561	90.7866	87.8133	81.1508	76.829	65.0541	24.7954	41.7459	41.5828	85.1424	58.2898	64.3356	64.825	63.3438	81.5881	33.8438	36.661	40.3915
ENSG00000160678	9.96097	5.4472	5.42058	223.165	243.932	224.075	57.8558	76.5342	77.2252	10.1801	9.97062	11.0577	148.599	191.743	206.926	49.8751	57.6101	59.4652
ENSG00000272030	3.73536	2.7236	5.42058	1.56059	2.88109	0.803137	5.1657	1.15961	3.56424	2.77638	2.30091	5.02622	2.99192	0	5.91218	0.890626	2.09491	2.24397
ENSG00000160679	2236.24	2340.48	2273.39	2159.86	2205.95	2194.17	2107.6	2097.73	2203.89	2084.14	2068.52	2094.93	1580.73	1796.74	1954.57	2067.14	2309.64	1906.25
ENSG00000143553	630.032	970.509	749.124	406.534	430.243	416.025	469.045	492.834	463.351	614.506	580.597	609.177	385.958	362.087	463.515	441.75	516.396	435.33
ENSG00000143621	9469.15	14005.6	10978.8	7843.53	8876.64	8038.6	8616.38	8717.94	9404.84	7046.46	6792.29	7538.32	4654.43	5055.52	6167.58	5162.96	7245.25	5203.77
ENSG00000169418	1.24512	0	1.08412	1.56059	1.92073	0	0	2.31922	0	0.925461	0	0	0.997308	1.71199	0	0	0	0
ENSG00000143624	816.8	477.537	588.675	1864.91	1787.24	1774.13	1319.32	1207.15	1170.26	568.233	608.975	521.721	1472.03	1532.23	1460.31	1313.67	1193.05	1318.33
ENSG00000143554	28.6378	21.7888	17.3458	38.2345	30.7316	42.5663	15.4971	24.3518	16.6331	57.3786	65.9595	43.2255	83.7738	67.6237	70.9461	41.8594	36.661	33.6596
ENSG00000143614	1679.67	770.778	1216.38	1587.12	1368.52	1391.03	1166.41	1078.44	898.188	1593.64	1700.37	1497.81	1618.63	1508.27	1175.34	1168.5	877.768	1028.86
ENSG00000231827	0	0	1.08412	8.58325	2.88109	7.22823	0	1.15961	0	0.925461	1.53394	1.00524	10.9704	2.56799	1.18244	4.45313	1.04746	4.48794
ENSG00000223599	4.98049	3.63146	2.16823	2.34089	0.960363	6.42509	2.06628	8.11726	3.56424	9.25461	2.30091	10.0524	7.97846	5.13598	3.54731	0.890626	2.09491	8.97588
ENSG00000284738	3.73536	3.63146	3.25235	1.56059	0.960363	2.40941	0	0	0	1.85092	1.53394	6.03146	0	0.855997	1.18244	0.890626	1.04746	0
ENSG00000198837	2037.02	744.45	1386.58	1369.42	1138.03	1299.48	1075.5	1081.91	804.33	1504.8	1852.23	1324.91	1638.58	1511.69	1203.72	1297.64	881.958	1380.04
ENSG00000160741	516.725	312.306	395.702	450.231	407.194	417.631	383.295	346.723	336.226	594.146	641.187	538.81	707.091	630.014	527.366	604.735	436.789	488.064
ENSG00000143570	13.6963	14.5259	11.9253	15.6059	20.1676	18.4721	16.5302	22.0326	21.3854	22.2111	30.6788	29.1521	29.9192	32.5279	24.8311	24.0469	19.9017	23.5617
ENSG00000282386	8.71585	0.907866	4.33646	10.1438	7.6829	6.42509	10.3314	2.31922	3.56424	2.77638	4.60182	1.00524	4.98654	10.272	5.91218	4.45313	5.23728	5.60993
ENSG00000273026	2.49024	5.4472	1.08412	2.34089	2.88109	4.01568	3.09942	0	1.18808	2.77638	7.66971	2.01049	3.98923	4.27998	8.27705	3.5625	1.04746	1.12199
ENSG00000143578	204.2	257.834	229.832	254.376	310.197	300.373	184.932	191.335	218.607	224.887	229.324	255.332	421.861	404.886	406.758	246.703	275.481	250.203
ENSG00000143543	682.327	872.459	650.469	539.965	550.288	512.401	584.757	586.762	620.177	527.513	480.891	546.852	445.796	446.83	529.731	526.36	619.047	530.699
ENSG00000285641	0	0	0	0	1.92073	0	1.03314	0	0	0.925461	0	1.00524	0.997308	0	0	0	0	0
ENSG00000272654	12.4512	13.618	16.2617	10.9241	12.4847	12.0471	11.3645	11.5961	19.0093	9.25461	4.60182	19.0996	8.97577	6.84797	7.09461	2.67188	9.4271	4.48794
ENSG00000143545	197.974	277.807	265.608	539.184	619.434	608.778	328.538	317.733	346.919	243.396	260.003	257.342	549.516	615.462	637.333	341.11	356.135	284.984
ENSG00000177954	4293.18	7786.77	5647.16	4047.39	4676.01	3940.99	4304.06	4383.32	4884.19	4394.09	4504.42	4861.36	3714.97	3895.64	4846.8	3513.52	4804.68	3555.57
ENSG00000143552	1.24512	0	3.25235	1.56059	0	0.803137	2.06628	5.79804	0	1.85092	2.30091	2.01049	1.99462	1.71199	0	0	0	1.12199
ENSG00000231416	0	0.907866	2.16823	0	0	5.62196	2.06628	2.31922	4.75232	0	0	3.01573	0	0	5.91218	0	4.18982	1.12199
ENSG00000143549	17056.9	19679.8	17636.4	14854.5	15855.6	15303.8	14795.6	14925.3	16049.8	13484.9	13458	14388	10530.6	11138.2	12615.4	11820.4	13167.6	11150.3
ENSG00000163263	2.49024	0.907866	3.25235	0	1.92073	2.40941	2.06628	1.15961	1.18808	0.925461	1.53394	2.01049	1.99462	0.855997	1.18244	2.67188	0	0
ENSG00000143612	5571.92	7164.88	6095.98	5593.94	5980.18	5554.49	5502.5	5774.85	6058.02	5421.35	5482.31	5696.71	5651.74	5818.21	6862.86	5569.08	6590.59	5403.48
ENSG00000143569	7627.62	7027.79	6993.63	6010.62	5995.55	6053.24	6398.23	5779.49	5996.24	4364.48	4400.11	4352.7	3251.22	3506.16	4035.65	3763.79	4573.19	3836.07
ENSG00000143575	1964.8	2566.54	2011.03	1118.16	1218.7	1215.95	1311.05	1246.58	1375.8	1852.77	1880.61	2088.9	1295.5	1333.64	1512.34	1571.06	1708.4	1458.58
ENSG00000143595	496.804	445.762	433.646	0.780296	0.960363	0	1.03314	0	1.18808	297.073	279.944	303.583	1.99462	0.855997	2.36487	0	1.04746	0
ENSG00000143515	1487.92	911.497	1187.11	1881.29	1734.42	1897.01	1356.51	1355.58	1265.3	1093.9	1289.28	995.191	1760.25	1710.28	1417.74	1118.63	909.192	1280.19
ENSG00000226855	8.71585	7.26293	5.42058	3.90148	6.72254	8.03137	2.06628	1.15961	7.12848	5.55277	4.60182	7.0367	3.98923	5.99198	3.54731	2.67188	7.33219	7.8539
ENSG00000228013	0	0	0	0.780296	0	0	1.03314	2.31922	2.37616	0	0	0	0	0.855997	1.18244	0	2.09491	2.24397
ENSG00000160712	4.98049	4.53933	9.75704	3668.17	3149.99	3190.86	4369.15	4073.7	3801.85	12.9565	17.6403	19.0996	3900.47	3865.68	2836.66	4783.55	3395.85	5109.52
ENSG00000228264	2.49024	7.26293	4.33646	3.12118	4.80182	8.03137	4.13256	2.31922	9.50464	7.40369	6.90274	6.03146	5.98385	7.70397	3.54731	7.12501	6.28474	1.12199
ENSG00000169291	2.49024	0	0	5.46207	0.960363	2.40941	5.1657	6.95765	5.9404	0.925461	0	1.00524	0.997308	0.855997	1.18244	8.01563	5.23728	5.60993
ENSG00000160714	2034.53	1554.27	1772.53	1511.43	1443.43	1441.63	1456.73	1412.4	1411.44	1472.41	1647.45	1562.15	1407.2	1444.07	1260.48	1488.24	1328.17	1487.75
ENSG00000160716	0	0	1.08412	0	0.960363	0.803137	0	0	0	0	0	1.00524	0	0.855997	0	0.890626	2.09491	0
ENSG00000160710	6423.58	2093.54	4246.48	5643.1	4712.5	5244.48	5664.7	5430.45	4721.43	4626.38	5420.95	4491.43	4985.54	5076.06	3784.98	5492.49	3997.09	5887.06
ENSG00000287064	6.22561	4.53933	9.75704	0	0	0.803137	0	1.15961	0	28.6893	21.4752	30.1573	3.98923	4.27998	2.36487	1.78125	0	2.24397
ENSG00000143603	19.9219	5.4472	6.50469	0	0.960363	0	3.09942	0	0	25.9129	25.31	19.0996	0	0	1.18244	0	2.09491	0
ENSG00000163344	728.396	959.614	804.413	646.865	676.096	659.375	761.424	757.224	835.22	489.569	507.735	554.894	468.735	508.462	578.211	595.829	797.114	618.214
ENSG00000163346	351.124	178.85	265.608	373.762	289.069	372.655	224.191	213.368	192.469	576.562	623.547	582.036	841.728	789.229	580.576	575.344	347.755	485.82
ENSG00000163348	691.043	256.018	504.114	683.539	628.077	604.762	556.862	539.218	470.479	745.922	868.978	734.833	927.496	868.837	599.495	904.876	665.135	966.029
ENSG00000271380	1.24512	1.81573	6.50469	3.12118	4.80182	1.60627	1.03314	4.63843	3.56424	4.62731	6.13576	4.02097	0	3.42399	2.36487	0.890626	1.04746	2.24397
ENSG00000160691	3387.98	2052.68	2773.17	3040.03	2724.55	2921.81	1452.59	1506.33	1411.44	2657.93	3048.71	2555.33	3090.66	2817.08	2429.91	1729.6	1489.48	1662.78
ENSG00000173207	983.646	1627.8	1215.29	518.897	580.059	516.417	584.757	671.413	652.256	837.543	875.113	965.034	436.821	506.75	577.029	581.579	627.426	472.356
ENSG00000264349	1.24512	0	1.08412	0	0.960363	0.803137	0	2.31922	1.18808	0.925461	1.53394	2.01049	1.99462	0.855997	0	0	0	1.12199
ENSG00000160688	1119.36	1103.96	1096.04	761.569	811.507	802.334	820.313	834.918	834.032	779.238	735.525	778.058	485.689	514.454	535.643	527.251	650.47	566.602
ENSG00000163352	0	0	2.16823	0	0	0	0	0	2.37616	0.925461	0.766971	0	0	0.855997	0	0	2.09491	1.12199
ENSG00000160685	961.234	403.092	667.815	498.609	437.926	450.56	562.028	497.472	436.025	739.444	941.84	626.267	615.339	497.334	384.292	757.032	464.023	903.198
ENSG00000163354	0	0.907866	1.08412	0	0	0	0	1.15961	0	0	0	2.01049	1.99462	0	0	0	0	1.12199
ENSG00000163357	0	1.81573	1.08412	0.780296	3.84145	0.803137	1.03314	0	1.18808	0.925461	0.766971	4.02097	3.98923	0	1.18244	3.5625	4.18982	5.60993
ENSG00000232093	4.98049	5.4472	6.50469	16.3862	18.2469	27.3067	15.4971	15.0749	14.257	4.62731	7.66971	10.0524	25.93	24.8239	23.6487	16.9219	17.8068	7.8539
ENSG00000143537	1247.61	822.527	1045.09	2885.53	2870.53	2836.68	2916.55	3066.01	2814.56	788.493	819.125	707.691	2128.25	2105.75	2303.38	2544.52	2437.43	2661.35
ENSG00000243364	21.1671	24.5124	34.6917	64.7645	68.1858	53.007	39.2593	37.1075	29.702	57.3786	47.5522	62.3251	167.548	142.095	141.892	144.281	115.22	116.686
ENSG00000143590	7.47073	16.3416	10.8412	41.3557	26.8902	40.1568	17.5634	24.3518	17.8212	19.4347	18.4073	14.0734	50.8627	50.5038	49.6623	39.1875	42.9457	28.0496
ENSG00000169242	4.98049	6.35506	8.67292	238.77	236.249	248.169	36.1599	51.0228	53.4636	7.40369	13.8055	9.04719	478.708	450.254	441.049	87.2813	86.9389	71.807
ENSG00000169241	925.125	1147.54	978.956	457.253	466.736	501.961	392.593	418.619	449.094	856.977	812.989	842.394	509.624	523.014	564.022	428.391	459.833	390.451
ENSG00000179085	260.23	395.83	352.337	294.171	323.642	304.389	272.749	270.189	299.396	206.378	206.315	241.258	182.507	190.887	238.852	151.406	271.291	179.518
ENSG00000223452	0	5.4472	0	2.34089	1.92073	7.22823	3.09942	0	3.56424	1.85092	0.766971	0	0.997308	1.71199	0	0	4.18982	2.24397
ENSG00000163463	7.47073	12.7101	16.2617	10.9241	10.564	7.22823	11.3645	10.4365	4.75232	12.9565	6.90274	5.02622	14.9596	17.9759	13.0068	15.1406	7.33219	16.8298
ENSG00000163462	39.8439	43.5776	49.8693	14.8256	4.80182	11.2439	11.3645	4.63843	15.445	45.3476	42.9504	44.2307	20.9435	23.1119	26.0136	17.8125	11.522	16.8298
ENSG00000185499	42.3341	40.854	34.6917	2.34089	2.88109	0	1.03314	1.15961	0	39.7948	46.7852	31.1625	2.99192	2.56799	2.36487	0.890626	1.04746	1.12199
ENSG00000231064	1.24512	0.907866	5.42058	0.780296	0	0	0	0	0	0	0	0	0.997308	0.855997	0	0.890626	0	0
ENSG00000169231	43.5793	22.6966	34.6917	24.1892	25.9298	20.0784	13.4308	24.3518	11.8808	45.3476	32.2128	31.1625	39.8923	53.0718	29.5609	20.4844	17.8068	25.8057
ENSG00000173171	255.25	414.895	331.739	176.347	172.865	171.068	166.335	195.974	196.033	218.409	208.616	247.29	114.69	99.2956	145.44	124.688	184.352	114.442
ENSG00000160766	75.9524	74.445	44.4487	11.7044	13.4451	14.4565	13.4308	16.2345	10.6927	57.3786	82.0659	58.3041	21.9408	17.9759	18.919	16.9219	16.7593	23.5617
ENSG00000236675	13.6963	9.07866	15.1776	4.68177	2.88109	2.40941	8.26512	11.5961	2.37616	10.1801	13.0385	6.03146	11.9677	14.5519	8.27705	15.1406	9.4271	10.0979
ENSG00000177628	550.344	239.677	359.926	283.247	268.902	235.319	327.505	315.414	263.754	267.458	371.214	285.489	309.165	272.207	280.237	302.813	305.857	324.254
ENSG00000160767	1068.31	557.43	801.161	102.219	84.5119	109.227	107.447	81.1726	80.7894	808.853	895.822	732.822	132.642	140.383	118.244	147.844	106.841	149.224
ENSG00000116521	1604.96	1614.19	1591.48	1933.57	1958.18	1854.44	1680.92	1699.99	1740.54	1151.27	1195.71	1158.04	1375.29	1574.18	1657.77	1421.44	1627.75	1350.87
ENSG00000176444	550.344	570.14	542.058	434.625	402.392	409.6	393.626	439.492	428.897	759.804	794.582	735.838	333.101	373.215	373.65	399.891	450.406	458.892
ENSG00000143630	62.2561	39.0382	37.944	15.6059	10.564	8.8345	15.4971	18.5537	9.50464	38.8694	59.0567	40.2097	15.9569	8.55997	15.3717	36.5157	15.7118	25.8057
ENSG00000143627	701.003	775.318	793.572	0	0	0	0	0	0	450.7	404.96	436.276	0	0	0	0	0	0
ENSG00000160752	1694.61	2395.86	2032.72	1324.16	1440.54	1358.91	1229.44	1219.91	1424.51	1828.71	1727.22	1959.22	996.31	1072.56	1480.41	1040.25	1330.27	1034.47
ENSG00000225855	18.6768	13.618	16.2617	14.8256	12.4847	9.63764	7.23198	11.5961	14.257	12.9565	22.2421	20.1049	21.9408	5.99198	15.3717	12.4688	25.1389	20.1957
ENSG00000160753	577.736	442.131	538.805	522.798	486.904	537.299	494.874	519.505	534.636	331.315	386.553	346.809	470.729	443.406	364.19	498.751	477.64	494.795
ENSG00000116539	872.83	218.796	531.216	919.188	656.888	821.609	703.568	620.391	557.209	898.623	1067.62	797.158	1207.74	1117.08	679.901	957.423	509.064	972.761
ENSG00000235919	16.1866	39.0382	22.7664	33.5527	21.128	36.1412	32.0273	26.671	30.8901	21.2856	13.0385	12.0629	8.97577	9.41596	11.8244	6.23438	12.5695	11.2199
ENSG00000271267	0	0	0	0.780296	1.92073	0	0	2.31922	1.18808	0	0	1.00524	0.997308	0	0	0	1.04746	1.12199
ENSG00000225082	0	0	0	0	0	0	0	1.15961	0	5.55277	0	3.01573	0	0.855997	1.18244	0	0	0
ENSG00000232519	0	0	1.08412	0	0	0.803137	1.03314	0	1.18808	0	3.06788	0	0.997308	0	1.18244	0	0	1.12199
ENSG00000125459	232.838	228.782	245.01	99.8779	114.283	110.833	140.507	158.866	140.193	129.565	125.783	156.818	51.86	43.6558	48.4799	60.5626	68.0846	67.3191
ENSG00000246203	9.96097	0.907866	1.08412	0.780296	0	0	5.1657	5.79804	0	0	1.53394	1.00524	1.99462	0.855997	1.18244	0	0	1.12199
ENSG00000287839	0	2.7236	1.08412	0	0	0	0	0	0	0	1.53394	2.01049	0	0	0	0.890626	0	2.24397
ENSG00000163374	818.045	583.758	693.834	642.964	641.522	603.959	666.375	579.804	590.475	639.494	648.857	643.356	619.328	640.285	532.096	544.172	452.501	532.943
ENSG00000132676	3407.9	4891.58	4036.16	1967.91	2139.69	2007.04	2053.88	2235.73	2335.76	2954.07	2705.87	3062.98	1514.91	1587.02	1793.75	1579.97	1985.98	1574.15
ENSG00000227673	0	0.907866	0	0	0	0.803137	3.09942	1.15961	0	0	0	0	0	0	0	0	0	1.12199
ENSG00000203761	9.96097	3.63146	8.67292	4.68177	9.60363	6.42509	6.19884	5.79804	7.12848	14.8074	19.9412	16.0839	5.98385	6.84797	3.54731	5.34376	3.14237	8.97588
ENSG00000116580	790.652	432.144	599.516	539.184	501.309	549.346	421.521	430.215	380.185	720.934	822.959	684.571	630.298	595.774	474.157	421.266	374.989	550.895
ENSG00000132718	493.068	268.728	423.889	244.233	220.883	216.044	231.423	198.293	218.607	500.675	539.18	442.307	363.02	308.159	275.508	301.032	273.386	293.96
ENSG00000143622	478.127	660.019	509.534	114.703	137.332	104.408	143.606	137.993	128.313	818.108	734.758	779.064	123.666	143.807	156.082	167.438	175.973	157.078
ENSG00000132680	940.067	1064.02	1053.76	633.6	639.602	613.597	605.42	576.325	672.453	1940.69	1800.85	1814.46	884.612	879.965	979.057	892.407	1032.79	917.784
ENSG00000116584	8403.33	7699.61	8007.27	5976.28	5609.48	5906.27	5316.54	5265.78	5127.75	7057.57	6865.15	6846.71	5484.19	5859.3	6497.48	5142.47	5176.53	4777.41
ENSG00000273002	18.6768	13.618	14.0935	7.80296	16.3262	12.0471	10.3314	9.27687	14.257	30.5402	23.7761	22.1154	27.9246	17.9759	29.5609	20.4844	15.7118	11.2199
ENSG00000285677	6.22561	4.53933	6.50469	4.68177	2.88109	0.803137	0	1.15961	2.37616	7.40369	3.83485	8.04195	1.99462	0.855997	1.18244	2.67188	0	3.36596
ENSG00000163479	2247.44	2837.08	2467.45	1924.21	2047.49	1831.96	2068.35	2117.45	2241.91	2093.39	2136.78	2098.95	1589.71	1595.58	2013.69	1793.72	2082.34	1776.1
ENSG00000160803	1272.51	798.014	961.61	716.311	663.611	718.004	642.613	679.531	583.347	734.816	909.627	721.765	586.417	585.502	523.819	493.407	469.26	531.821
ENSG00000116586	784.427	1346.37	997.386	1048.72	1140.91	1144.47	1145.75	1086.55	1201.15	688.543	637.353	656.424	674.18	754.989	975.509	827.391	1035.93	764.072
ENSG00000132698	0	0	1.08412	0	0	0	1.03314	0	0	0.925461	1.53394	3.01573	0	0.855997	0	0	0	1.12199
ENSG00000254726	78.4427	25.4202	39.0281	24.1892	26.8902	33.7317	16.5302	9.27687	13.0689	69.4096	102.774	73.3828	124.663	95.0156	67.3988	101.531	33.5186	65.0751
ENSG00000160789	12137.4	11782.3	11698.7	550.889	604.068	562.999	177.7	153.068	181.776	10305.9	10273.6	10255.5	702.104	735.301	760.306	244.031	253.484	244.593
ENSG00000196189	131.983	42.6697	76.9722	15.6059	13.4451	10.4408	24.7954	10.4365	19.0093	81.4406	73.6292	77.4037	22.9381	13.6959	8.27705	13.3594	16.7593	22.4397
ENSG00000160785	783.182	327.74	539.889	576.639	478.261	508.386	464.913	432.534	393.254	674.661	748.563	588.067	537.549	512.742	396.116	522.797	368.705	548.651
ENSG00000160783	616.335	910.59	770.806	682.759	645.364	684.273	617.817	657.498	598.792	492.345	511.569	576.004	432.831	427.998	490.711	413.25	503.826	415.134
ENSG00000242252	0	0	1.08412	8.58325	4.80182	9.63764	1.03314	1.15961	1.18808	0.925461	2.30091	1.00524	1.99462	5.13598	10.6419	1.78125	3.14237	1.12199
ENSG00000160781	2.49024	1.81573	7.58881	110.022	79.7101	90.7545	49.5907	61.4593	42.7709	12.031	13.8055	15.0787	160.567	100.152	111.149	81.047	68.0846	80.7829
ENSG00000198952	4362.91	3085.84	3712.01	2680.32	2350.01	2399.77	2614.88	2589.41	2535.36	3402.92	3699.87	3253.97	2356.64	2355.7	2263.18	2644.27	2457.33	2715.2
ENSG00000163472	69.7268	49.9326	45.5328	42.136	39.3749	27.3067	45.4581	27.8306	28.5139	99.9498	128.084	89.4667	147.602	107	87.5002	112.219	79.6067	78.539
ENSG00000198715	160.621	109.852	135.514	305.096	327.484	273.067	252.086	281.785	282.763	103.652	137.288	131.687	304.179	325.279	323.987	263.625	278.623	259.179
ENSG00000163468	19628.1	27885.1	23025.5	13751.2	15182.4	14561.7	14598.3	15417	16308.8	14270.6	13777.9	14852.5	10119.7	11029.5	13586.2	10706.2	14761.8	10975.3
ENSG00000163467	26.1476	49.9326	29.2711	3.90148	3.84145	4.81882	9.29826	4.63843	7.12848	18.5092	22.2421	19.0996	8.97577	4.27998	5.91218	5.34376	10.4746	10.0979
ENSG00000125462	4.98049	2.7236	3.25235	154.499	149.817	163.037	74.3861	56.8208	49.8993	4.62731	6.13576	6.03146	161.564	134.391	119.426	67.6876	83.7965	70.6851
ENSG00000116604	1403.25	564.693	934.507	1424.82	1242.71	1392.64	1033.14	1049.45	877.991	913.43	1049.98	807.21	1862.97	1623.83	1164.7	1171.17	799.209	1148.91
ENSG00000183856	292.604	242.4	278.618	908.264	1021.83	966.174	619.884	622.71	502.558	199.9	214.752	179.939	906.553	843.157	934.124	664.407	591.813	559.871
ENSG00000187862	0	0	0	0	0	0	0	0	0	4.62731	0.766971	2.01049	0	0	0	0	0	0
ENSG00000163382	1347.22	1683.18	1398.51	1331.96	1415.58	1274.58	1206.71	1239.62	1416.19	869.008	908.86	940.908	852.698	955.292	1065.37	819.376	1132.3	875.148
ENSG00000160818	2685.73	2886.11	2856.64	1403.75	1486.64	1433.6	1792.5	1880.89	1852.22	1303.05	1282.37	1299.78	484.691	577.798	670.441	724.079	1038.03	957.053
ENSG00000132702	4.98049	5.4472	1.08412	0	0	0	1.03314	0	0	3.70185	5.36879	4.02097	0	0	1.18244	0	0	0
ENSG00000272068	36.1085	3.63146	16.2617	3.12118	3.84145	8.03137	11.3645	2.31922	3.56424	31.4657	46.7852	29.1521	15.9569	15.4079	5.91218	7.12501	0	8.97588
ENSG00000132692	89.6488	86.2473	76.9722	38.2345	35.5334	40.96	34.0936	30.1498	32.0781	86.0679	115.046	97.5086	40.8896	28.2479	42.5677	40.9688	48.183	49.3673
ENSG00000272405	295.094	52.6562	157.197	71.0069	61.4632	53.007	26.8616	38.2671	27.3258	286.893	408.795	304.589	195.472	185.751	88.6827	140.719	69.1321	113.32
ENSG00000229953	36.1085	9.07866	33.6076	8.58325	4.80182	10.4408	6.19884	5.79804	1.18808	51.8258	55.2219	45.236	25.93	18.8319	9.45949	9.79688	10.4746	25.8057
ENSG00000132688	75.9524	39.0382	63.9628	5.46207	7.6829	4.01568	8.26512	4.63843	2.37616	66.6332	69.7943	72.3775	11.9677	7.70397	4.72974	2.67188	5.23728	10.0979
ENSG00000143320	9.96097	3.63146	6.50469	0.780296	0	1.60627	1.03314	1.15961	1.18808	1.85092	2.30091	9.04719	0.997308	0.855997	2.36487	0	2.09491	2.24397
ENSG00000223356	0	0	0	0	0	0	0	0	0	1.85092	1.53394	3.01573	0	1.71199	0	0	0	1.12199
ENSG00000143319	1881.38	1161.16	1612.08	1658.91	1439.58	1588.6	1676.79	1553.88	1531.43	1193.85	1404.32	1207.3	954.423	1125.64	1015.71	1305.66	1203.53	1451.85
ENSG00000143303	271.437	180.665	227.664	199.756	153.658	196.769	172.534	192.495	172.272	338.719	375.816	284.484	302.184	240.535	231.757	253.828	214.728	241.227
ENSG00000143314	1369.63	1943.74	1494.99	1102.56	1180.29	1145.27	1238.73	1316.16	1417.38	830.139	831.396	901.703	586.417	703.629	850.171	807.798	1146.96	872.904
ENSG00000143321	12890.7	10872.6	11946.9	10315.5	10303.7	10032	10742.6	10339.1	10785.4	9939.46	10386.3	9807.15	9017.65	8684.09	8805.6	9262.51	9743.44	9494.24
ENSG00000143294	2028.3	1495.26	1746.51	1367.86	1303.21	1350.07	1406.1	1557.35	1312.83	1559.4	1672.76	1538.02	1019.25	1145.32	1118.58	1256.67	1267.42	1299.26
ENSG00000027869	1289.95	1437.15	1284.68	429.163	420.639	428.875	448.383	474.28	463.351	1861.1	1948.11	2013.5	453.775	486.206	528.549	948.517	844.25	774.17
ENSG00000198400	1531.5	1192.03	1326.96	13.265	9.60363	16.0627	49.5907	62.6189	55.8397	2006.4	2232.65	1970.28	6.98115	6.84797	10.6419	46.3125	60.7525	83.0269
ENSG00000027644	7.47073	2.7236	8.67292	0	0	0	0	0	0	17.5838	19.9412	7.0367	0	0	1.18244	0.890626	1.04746	1.12199
ENSG00000187800	1585.04	697.241	1086.28	574.298	413.916	525.251	211.794	226.124	152.074	1180.89	1472.58	1066.56	923.507	722.461	549.833	327.75	201.112	319.766
ENSG00000160838	4.98049	2.7236	1.08412	0.780296	0	0.803137	0	0	1.18808	12.9565	3.83485	3.01573	4.98654	0	0	0	1.04746	1.12199
ENSG00000132694	427.077	121.654	265.608	261.399	211.28	220.059	276.881	251.635	228.111	587.668	681.07	529.763	645.258	585.502	411.488	817.595	454.596	738.266
ENSG00000237842	107.08	106.22	99.7386	83.4916	119.085	124.486	127.076	129.876	124.748	83.2915	85.9007	94.4929	105.715	101.008	118.244	131.813	127.79	94.2468
ENSG00000224520	0	0	1.08412	1.56059	0.960363	0.803137	0	1.15961	0	1.85092	1.53394	2.01049	0.997308	0	1.18244	0	1.04746	2.24397
ENSG00000253831	1.24512	0	0	0.780296	1.92073	2.40941	2.06628	8.11726	3.56424	0	0	0	0.997308	1.71199	3.54731	1.78125	5.23728	6.73191
ENSG00000117036	732.132	408.54	620.114	684.319	657.849	657.769	601.287	621.55	514.438	822.735	864.376	779.064	850.703	826.037	681.083	830.063	555.152	730.412
ENSG00000229961	0	0	0	0.780296	0.960363	0	0	0	3.56424	0	0.766971	0	1.99462	0.855997	0	1.78125	0	4.48794
ENSG00000271736	590.188	495.695	471.59	0	0	0	0	0	0	933.791	848.269	900.698	0	0	0	0	1.04746	0
ENSG00000286073	16.1866	9.07866	8.67292	0	0	0	0	0	0	12.9565	11.5046	4.02097	0	0	0	0	0	0
ENSG00000286151	6.22561	7.26293	5.42058	1.56059	0.960363	0.803137	0	0	0	7.40369	4.60182	6.03146	0.997308	0.855997	0	1.78125	0	0
ENSG00000231700	7.47073	9.07866	13.0094	7.02266	7.6829	5.62196	6.19884	3.47883	5.9404	8.32915	6.13576	9.04719	0.997308	3.42399	2.36487	4.45313	3.14237	7.8539
ENSG00000163534	1.24512	0.907866	1.08412	0	0	0	0	0	0	0.925461	2.30091	0	0	0	0	0	0	0
ENSG00000073754	2.49024	0	4.33646	0	0	0	1.03314	1.15961	1.18808	2.77638	3.83485	0	0	0	0	0	1.04746	0
ENSG00000183853	349.879	122.562	271.029	447.89	363.017	440.119	178.733	155.388	124.748	269.309	333.632	233.216	623.317	582.078	456.42	214.641	149.786	225.519
ENSG00000226520	0	0	0	0.780296	1.92073	0.803137	0	0	1.18808	0	0	0	0.997308	0.855997	0	0	0	0
ENSG00000227295	31.128	21.7888	21.6823	0.780296	3.84145	1.60627	2.06628	1.15961	0	29.6148	17.6403	31.1625	2.99192	0.855997	1.18244	0.890626	0	2.24397
ENSG00000158473	31.128	25.4202	24.9346	0	1.92073	0.803137	3.09942	2.31922	2.37616	39.7948	30.6788	39.2045	0.997308	0	0	0	0	0
ENSG00000229914	3.73536	0.907866	2.16823	0	0	0.803137	0	0	0	2.77638	3.83485	4.02097	0	0	0	0	1.04746	0
ENSG00000176320	2.49024	2.7236	2.16823	0	0	0	0	0	0	2.77638	9.97062	13.0682	0	0.855997	0	0	0	0
ENSG00000158477	1.24512	1.81573	0	0	0	0	0	0	0	1.85092	0.766971	1.00524	0	0	0	0	0	0
ENSG00000158481	0	0	0	10.9241	10.564	9.63764	19.6297	16.2345	15.445	0	0	0	1.99462	5.13598	3.54731	12.4688	11.522	10.0979
ENSG00000158488	1.24512	0	2.16823	0.780296	0	0	0	0	0	0	0.766971	2.01049	0	0	0	0	0	0
ENSG00000236257	7.47073	7.26293	5.42058	3.90148	2.88109	8.03137	5.1657	8.11726	7.12848	5.55277	3.83485	4.02097	3.98923	2.56799	2.36487	4.45313	4.18982	6.73191
ENSG00000231434	14.9415	29.0517	18.43	7.80296	18.2469	12.8502	21.6959	15.0749	19.0093	13.8819	16.8734	29.1521	17.9515	11.128	17.7365	21.375	16.7593	15.7078
ENSG00000198967	0	0	2.16823	0	0	0	0	0	0	0.925461	3.06788	2.01049	0	0	0	0	2.09491	0
ENSG00000163554	1091.97	778.949	916.077	59.3025	46.0974	31.3223	46.4913	48.7036	38.0185	993.946	951.044	878.583	61.8331	66.7677	65.034	59.6719	49.2304	58.3432
ENSG00000203757	0	1.81573	0	0	0	2.40941	2.06628	1.15961	0	0.925461	0.766971	1.00524	0	0	0	1.78125	0	0
ENSG00000163563	1.24512	6.35506	0	17.1665	21.128	23.291	444.25	458.045	453.846	6.47823	4.60182	6.03146	6.98115	8.55997	7.09461	145.172	209.491	173.908
ENSG00000163564	6.22561	14.5259	8.67292	21.068	18.2469	19.2753	19.6297	18.5537	13.0689	8.32915	3.83485	10.0524	10.9704	11.984	11.8244	24.0469	17.8068	13.4638
ENSG00000163565	3497.55	5291.04	4371.15	6683.23	7268.99	7012.99	5005.56	4992.11	5323.78	4306.17	3684.53	4198.9	5701.61	6154.62	7464.72	4406.82	5187	4254.57
ENSG00000163568	51.05	92.6023	93.2339	0	0	0.803137	0	0	0	112.906	84.3668	120.629	0.997308	1.71199	0	0	0	0
ENSG00000233473	1.24512	3.63146	2.16823	1.56059	0.960363	0	0	0	0	1.85092	8.43668	2.01049	0	0	0	0.890626	0	0
ENSG00000162706	34.8634	21.7888	23.8505	0	0	0	0	0	0	39.7948	34.5137	32.1678	0	0	0	0	0	0
ENSG00000225670	94.6292	56.2877	85.6451	1.56059	0	0.803137	0	1.15961	0	95.3225	89.7356	69.3618	0.997308	0	0	0	1.04746	0
ENSG00000213088	906.449	877.906	793.572	0.780296	1.92073	2.40941	1.03314	0	0	607.103	650.391	662.455	0.997308	3.42399	0	0	0	2.24397
ENSG00000215846	2.49024	2.7236	2.16823	0	0	0	0	0	0	2.77638	0.766971	4.02097	0	0	0	0	0	0
ENSG00000179639	12615.6	18028.4	14889.2	70.2266	96.9967	66.6604	14.464	25.5114	30.8901	13633	12375.8	13795	66.8196	65.0557	82.7705	12.4688	15.7118	11.2199
ENSG00000158716	1410.72	2091.72	1679.29	360.497	345.731	333.302	328.538	369.915	368.305	918.058	969.451	1086.67	182.507	232.831	270.778	234.235	300.62	204.201
ENSG00000158714	14.9415	17.2495	29.2711	11.7044	7.6829	13.6533	3.09942	3.47883	7.12848	15.7328	12.2715	10.0524	4.98654	6.84797	8.27705	0.890626	3.14237	3.36596
ENSG00000272668	4.98049	0	1.08412	0	0	0	1.03314	0	0	10.1801	10.7376	9.04719	0.997308	0	0	0	0	0
ENSG00000213085	474.391	646.401	569.16	24.1892	35.5334	35.338	13.4308	48.7036	39.2066	422.936	371.214	422.202	8.97577	10.272	10.6419	15.1406	13.6169	7.8539
ENSG00000279430	1.24512	0	1.08412	0	0	1.60627	0	0	1.18808	0	0	0	0	0	0	0.890626	0	1.12199
ENSG00000158710	25845	33473	28874.3	12862.4	14140.4	13553.7	12003	12230.4	13179.4	19981.6	20288.7	21348.4	8895.98	9812.29	11183.5	9073.7	11395.3	8540.55
ENSG00000085552	6.22561	13.618	6.50469	0	0	0	0	0	1.18808	8.32915	7.66971	9.04719	0	0	0	0	0	0
ENSG00000162723	77.1975	65.3663	73.7198	0	0	0	2.06628	0	0	53.6768	42.1834	50.2622	0	0	0	0	1.04746	0
ENSG00000224259	138.209	167.955	171.29	0	0	0	0	0	0	110.13	120.414	129.676	0	0	1.18244	0	0	0
ENSG00000177807	1.24512	0	0	0	0.960363	0	0	0	0	4.62731	9.20365	4.02097	0.997308	0.855997	1.18244	0.890626	0	1.12199
ENSG00000143315	522.951	344.081	430.394	429.943	404.313	369.443	398.792	389.628	389.69	535.842	471.687	503.627	314.152	321.855	303.886	291.235	301.667	376.987
ENSG00000225279	2.49024	2.7236	0	0	0	0	0	0	0	3.70185	0	0	0	0	0	0	0	0
ENSG00000162729	430.812	153.429	313.309	65.5448	43.2163	69.0698	68.1872	66.0977	51.0874	286.893	359.709	259.353	70.8088	74.4717	87.5002	125.578	81.7016	78.539
ENSG00000143318	1.24512	0	0	0	0.960363	0	1.03314	1.15961	1.18808	0.925461	0	1.00524	0	2.56799	2.36487	0.890626	0	1.12199
ENSG00000227741	8.71585	0.907866	4.33646	0.780296	2.88109	4.81882	3.09942	3.47883	4.75232	2.77638	5.36879	1.00524	6.98115	1.71199	4.72974	1.78125	2.09491	4.48794
ENSG00000162734	2429.23	2643.71	2541.17	430.723	438.886	413.615	330.605	337.446	348.107	2591.29	2691.3	2489.99	494.665	483.638	515.542	444.422	413.745	399.427
ENSG00000132716	424.586	330.463	383.777	392.489	368.779	349.365	330.605	368.756	342.167	326.688	355.874	344.798	418.869	344.111	320.44	306.375	303.762	401.671
ENSG00000228606	3.73536	3.63146	1.08412	3.90148	5.76218	1.60627	1.03314	6.95765	1.18808	6.47823	6.90274	5.02622	2.99192	8.55997	4.72974	6.23438	3.14237	2.24397
ENSG00000224261	3.73536	6.35506	2.16823	3.90148	1.92073	4.81882	2.06628	8.11726	4.75232	2.77638	3.83485	2.01049	2.99192	1.71199	3.54731	6.23438	7.33219	2.24397
ENSG00000162735	900.223	988.666	928.003	703.046	788.458	670.619	617.817	599.518	608.297	764.431	772.339	871.546	627.306	652.269	645.61	586.922	649.423	556.505
ENSG00000122218	7574.07	7698.7	7511.83	4236.23	4303.39	4070.3	4055.07	4036.6	3987.19	7672.07	7379.79	7805.71	4269.47	4522.23	4974.51	4453.13	4409.79	3829.34
ENSG00000235082	8.71585	20.8809	14.0935	21.8483	11.5244	10.4408	12.3977	17.3941	13.0689	12.031	9.97062	24.1258	11.9677	17.9759	17.7365	15.1406	8.37965	14.5858
ENSG00000162736	1455.55	523.839	995.218	1123.63	955.561	995.087	1083.76	1023.93	1021.75	949.523	1211.81	886.625	1037.2	1077.7	879.732	1167.61	826.443	1137.69
ENSG00000171786	4.98049	6.35506	6.50469	0.780296	0.960363	0	1.03314	0	0	8.32915	6.90274	5.02622	0	0	1.18244	0.890626	1.04746	1.12199
ENSG00000162738	252.76	60.827	144.187	3.12118	0	0.803137	0	0	2.37616	167.509	220.121	158.828	1.99462	0	0	0.890626	1.04746	0
ENSG00000162739	384.743	281.438	342.58	159.18	159.42	132.518	132.242	96.2475	97.4225	500.675	520.006	465.428	255.311	250.807	250.676	188.813	140.359	121.174
ENSG00000234425	4.98049	1.81573	1.08412	0	0	0	0	0	0	0	0	1.00524	0	0	0	0	0	0
ENSG00000066294	3356.85	1494.35	2405.65	372.201	298.673	332.499	452.515	430.215	390.878	3190.07	3487.42	2945.36	357.036	316.719	247.129	657.282	476.593	630.556
ENSG00000117090	3.73536	1.81573	4.33646	5.46207	5.76218	7.22823	23.7622	20.873	16.6331	5.55277	12.2715	16.0839	3.98923	7.70397	4.72974	20.4844	19.9017	22.4397
ENSG00000228863	0	0.907866	0	0.780296	0	0	0	2.31922	0	0	0	2.01049	0	0.855997	0	0	0	0
ENSG00000117091	63.5012	110.76	109.496	397.171	432.163	422.45	365.731	373.394	388.502	107.354	100.473	116.608	332.103	401.462	484.799	333.985	415.84	325.376
ENSG00000026751	14.9415	13.618	13.0094	6.24237	8.64327	3.21255	7.23198	2.31922	7.12848	10.1801	9.97062	11.0577	13.9623	14.5519	8.27705	5.34376	5.23728	16.8298
ENSG00000122224	2.49024	2.7236	6.50469	150.597	150.777	146.974	152.905	106.684	112.868	6.47823	1.53394	7.0367	362.023	358.663	332.264	292.125	237.773	245.715
ENSG00000122223	1451.81	1284.63	1403.93	587.563	611.751	539.708	572.359	543.856	639.187	1561.25	1619.07	1735.05	843.722	797.789	723.651	860.345	809.684	793.243
ENSG00000179914	124.512	157.061	104.075	7.02266	9.60363	13.6533	14.464	17.3941	13.0689	99.9498	128.851	105.551	9.97308	8.55997	8.27705	16.9219	10.4746	8.97588
ENSG00000213080	52.2951	101.681	67.2151	117.044	139.253	132.518	111.579	125.238	140.193	74.0369	67.4934	62.3251	89.7577	101.864	102.872	86.3907	103.698	113.32
ENSG00000232188	0	5.4472	3.25235	0	0	0	0	0	0	0.925461	1.53394	2.01049	0	0	0	0	0	0
ENSG00000198358	23.6573	29.9596	9.75704	0	0	0	0	0	0	13.8819	17.6403	15.0787	0	2.56799	0	0	0	0
ENSG00000233691	1.24512	1.81573	0	1.56059	0.960363	0	0	2.31922	1.18808	0.925461	0	0	0	0.855997	3.54731	0	1.04746	3.36596
ENSG00000158764	168.091	236.045	166.954	0.780296	2.88109	0	3.09942	0	1.18808	136.043	157.996	161.844	0	0	0	0	1.04746	1.12199
ENSG00000158769	687.307	393.106	571.329	802.144	772.132	751.736	753.159	705.042	728.293	990.244	984.023	902.709	1095.04	1046.03	1016.89	1062.52	905.002	1040.08
ENSG00000270149	1.24512	0.907866	1.08412	0	0	2.40941	0	1.15961	0	0.925461	2.30091	3.01573	1.99462	0	0	0.890626	0	0
ENSG00000215845	98.3646	226.059	181.047	0	0	0.803137	0	0	0	92.5461	96.6383	106.556	0	0	0	0.890626	0	0
ENSG00000158773	743.338	729.924	711.18	738.94	801.903	722.823	786.219	795.491	806.706	819.033	871.279	948.95	610.352	612.038	684.63	845.204	839.012	801.097
ENSG00000186517	2723.08	1309.14	1942.73	3058.76	2745.68	3129.82	2484.7	2472.29	2254.97	2610.73	3057.14	2516.12	3612.25	3704.75	3106.26	3581.21	2915.07	3691.33
ENSG00000143217	2.49024	0.907866	1.08412	3.90148	3.84145	5.62196	2.06628	1.15961	1.18808	0.925461	0	1.00524	1.99462	1.71199	2.36487	1.78125	1.04746	3.36596
ENSG00000143256	2632.19	4491.21	3306.55	2028.77	2239.57	2211.84	2183.02	2181.22	2459.32	2388.62	2222.68	2439.73	1426.15	1575.03	1881.26	1677.05	2332.68	1714.39
ENSG00000158793	397.194	424.881	340.412	262.179	256.417	239.335	284.113	252.795	287.515	400.725	460.949	432.255	290.216	301.311	315.71	315.282	336.233	265.91
ENSG00000158796	577.736	548.351	565.908	380.004	379.343	349.365	350.234	340.925	329.098	481.24	477.823	454.37	409.893	389.478	338.177	342	347.755	318.644
ENSG00000238934	0	0.907866	0	0	0	0.803137	0	0	0	0	0.766971	0	1.99462	0	0	0.890626	1.04746	0
ENSG00000143222	1943.63	2975.98	2280.98	1988.19	2186.75	2011.05	1991.89	2119.76	2237.15	1739.87	1681.97	1831.55	1534.86	1637.52	2107.1	1630.74	1946.17	1543.85
ENSG00000224985	7.47073	3.63146	6.50469	3.12118	3.84145	6.42509	5.1657	4.63843	4.75232	3.70185	3.83485	7.0367	0	3.42399	11.8244	3.5625	4.18982	1.12199
ENSG00000143258	565.285	521.115	539.889	308.217	285.228	288.326	283.08	330.488	317.217	411.83	452.513	430.244	389.947	368.935	327.535	342.891	309	338.84
ENSG00000143224	505.519	615.533	576.749	199.756	215.121	206.406	179.766	160.026	165.143	304.477	304.487	274.431	189.488	181.471	201.014	132.703	150.834	132.394
ENSG00000158850	948.783	816.171	855.367	1233.65	1189.89	1149.29	963.919	918.41	925.514	677.438	743.194	657.429	1201.76	1258.32	1329.06	950.298	995.083	990.713
ENSG00000158859	2.49024	0.907866	0	25.7498	10.564	8.8345	5.1657	5.79804	2.37616	3.70185	3.06788	1.00524	25.93	32.5279	23.6487	8.90626	7.33219	8.97588
ENSG00000158864	2995.76	4100.83	3316.31	3529.28	4192.94	3833.37	3780.26	3754.81	3931.35	2155.4	2215.78	2442.74	2540.14	2864.16	3489.37	2851.78	3664	2744.38
ENSG00000158869	953.763	1187.49	1065.69	1504.41	1799.72	1574.15	824.445	836.078	907.693	751.475	714.05	805.2	1118.98	1138.48	1629.4	663.516	875.673	623.824
ENSG00000158874	0	0	0	0	0	0.803137	0	1.15961	0	0	0	1.00524	0.997308	0.855997	0	0.890626	0	0
ENSG00000158882	582.717	374.949	471.59	613.312	674.175	591.109	493.841	474.28	509.686	532.14	536.112	427.228	569.463	558.966	513.177	485.391	474.498	566.602
ENSG00000143257	4.98049	3.63146	6.50469	4.68177	2.88109	2.40941	5.1657	5.79804	1.18808	7.40369	10.7376	14.0734	12.965	11.128	4.72974	7.12501	7.33219	10.0979
ENSG00000248485	0	1.81573	1.08412	0	0	0	0	0	0	0.925461	1.53394	2.01049	0	0	0	0	0	0
ENSG00000158887	23.6573	26.3281	13.0094	84.2719	70.1065	81.1168	121.91	117.12	127.124	25.9129	23.7761	26.1363	68.8142	89.0237	89.8651	108.656	107.888	131.272
ENSG00000143252	618.825	817.987	604.936	790.44	726.034	697.926	698.402	633.146	804.33	532.14	528.443	604.151	521.592	597.486	690.542	594.938	735.314	564.359
ENSG00000188931	22.4122	25.4202	18.43	58.5222	60.5029	51.4008	50.6238	55.6612	52.2755	17.5838	23.7761	35.1835	46.8735	39.3758	43.7501	40.9688	33.5186	41.5134
ENSG00000236484	8.71585	14.5259	14.0935	8.58325	10.564	7.22823	22.7291	9.27687	17.8212	12.9565	19.1743	9.04719	9.97308	0.855997	5.91218	6.23438	9.4271	6.73191
ENSG00000283696	2.49024	0.907866	0	1.56059	0	3.21255	5.1657	2.31922	0	3.70185	4.60182	5.02622	7.97846	11.984	4.72974	7.12501	2.09491	7.8539
ENSG00000288093	7.47073	0.907866	2.16823	7.80296	2.88109	5.62196	2.06628	8.11726	8.31656	10.1801	4.60182	4.02097	4.98654	5.99198	5.91218	8.01563	4.18982	4.48794
ENSG00000283360	0	0	0	0	0	0.803137	0	1.15961	0	0.925461	0	0	0.997308	0.855997	2.36487	0	0	0
ENSG00000215840	8.71585	9.07866	9.75704	10.1438	13.4451	10.4408	15.4971	17.3941	15.445	3.70185	2.30091	5.02622	11.9677	13.6959	14.1892	10.6875	11.522	0
ENSG00000283317	0	0	1.08412	3.90148	0	0.803137	3.09942	2.31922	4.75232	2.77638	3.06788	2.01049	5.98385	5.13598	3.54731	0.890626	3.14237	8.97588
ENSG00000143226	564.04	513.852	524.712	348.012	354.374	307.601	173.567	187.857	154.45	1056.88	1102.14	1068.57	447.791	477.646	484.799	265.407	238.82	224.397
ENSG00000173110	6.22561	8.17079	7.58881	2.34089	2.88109	0.803137	2.06628	1.15961	0	130.49	89.7356	133.697	60.8358	33.3839	35.4731	20.4844	14.6644	14.5858
ENSG00000244682	3.73536	0.907866	3.25235	5.46207	2.88109	4.81882	1.03314	0	3.56424	8.32915	8.43668	7.0367	4.98654	5.13598	2.36487	1.78125	2.09491	6.73191
ENSG00000225217	3.73536	0.907866	0	2.34089	4.80182	1.60627	0	0	0	8.32915	9.20365	6.03146	9.97308	5.99198	4.72974	0.890626	0	1.12199
ENSG00000072694	19.9219	16.3416	18.43	49.9389	49.9389	36.1412	10.3314	12.7557	9.50464	45.3476	59.0567	56.2936	68.8142	59.0638	59.1218	9.79688	16.7593	19.0737
ENSG00000213075	7.47073	18.1573	14.0935	10.1438	16.3262	10.4408	8.26512	11.5961	14.257	0.925461	3.83485	12.0629	5.98385	6.84797	11.8244	9.79688	9.4271	11.2199
ENSG00000162746	26.1476	44.4854	34.6917	19.5074	23.0487	25.7004	19.6297	9.27687	29.702	24.9875	36.8146	20.1049	28.9219	23.1119	23.6487	21.375	14.6644	15.7078
ENSG00000081721	562.795	1051.31	826.096	537.624	608.87	539.708	640.547	622.71	672.453	661.705	569.859	598.12	459.759	440.838	616.049	520.126	602.287	454.404
ENSG00000226889	3.73536	5.4472	2.16823	1.56059	3.84145	0.803137	0	1.15961	3.56424	3.70185	3.06788	4.02097	2.99192	2.56799	2.36487	0.890626	3.14237	0
ENSG00000118217	1734.45	1616.91	1613.16	1641.74	1620.13	1651.25	1478.42	1485.46	1595.59	1612.15	1560.79	1659.66	1499.95	1474.88	1498.15	1364.44	1360.65	1385.65
ENSG00000229808	12.4512	8.17079	10.8412	3.90148	8.64327	5.62196	4.13256	5.79804	5.9404	12.031	13.0385	17.0891	8.97577	6.84797	8.27705	7.12501	8.37965	8.97588
ENSG00000162745	33.6183	10.8944	24.9346	0	0	0	2.06628	0	0	46.2731	62.8916	31.1625	1.99462	0.855997	0	5.34376	1.04746	3.36596
ENSG00000198929	229.102	107.128	129.01	2.34089	0.960363	0	2.06628	0	0	161.03	177.17	135.708	3.98923	1.71199	2.36487	0	1.04746	0
ENSG00000239887	556.569	225.151	388.113	0.780296	0.960363	0	0	0	0	397.948	471.687	371.94	3.98923	4.27998	0	0	0	1.12199
ENSG00000152332	2755.45	2070.84	2228.94	1520.02	1454.95	1412.72	1550.74	1505.17	1373.42	4186.79	4045	4004.89	2531.17	2519.2	2079.9	3029.02	2017.4	2680.42
ENSG00000117143	1246.37	1645.96	1438.62	719.433	729.876	666.604	860.605	787.374	916.009	1395.6	1258.6	1414.38	437.818	508.462	556.927	592.266	628.474	683.289
ENSG00000162733	2.49024	0.907866	3.25235	2.34089	2.88109	4.01568	2.06628	1.15961	2.37616	13.8819	11.5046	7.0367	11.9677	3.42399	5.91218	1.78125	1.04746	1.12199
ENSG00000132196	107.08	156.153	86.7292	23.4089	36.4938	23.291	12.3977	6.95765	11.8808	260.98	252.333	216.127	45.8761	36.8079	62.6691	31.1719	64.9423	44.8794
ENSG00000117152	1.24512	0.907866	0	0	0	0	0	0	0	1.85092	3.06788	0	0.997308	0	0	0	0	0
ENSG00000143248	28.6378	31.7753	24.9346	1.56059	2.88109	4.81882	6.19884	4.63843	4.75232	42.5712	41.4164	40.2097	2.99192	5.13598	3.54731	4.45313	5.23728	8.97588
ENSG00000232995	17.4317	24.5124	18.43	10.1438	15.3658	15.2596	21.6959	10.4365	11.8808	24.062	21.4752	16.0839	17.9515	26.5359	14.1892	16.0313	5.23728	17.9518
ENSG00000143228	664.895	1008.64	751.292	591.464	665.532	636.084	690.137	821.003	750.866	747.773	648.857	738.854	604.368	572.662	637.333	702.704	793.972	639.532
ENSG00000213070	3.73536	16.3416	3.25235	3.90148	10.564	5.62196	6.19884	5.79804	23.7616	2.77638	3.06788	5.02622	6.98115	5.99198	4.72974	8.90626	8.37965	3.36596
ENSG00000185630	1577.57	742.634	1169.76	0	0.960363	0	1.03314	1.15961	1.18808	996.722	1128.98	943.924	2.99192	0.855997	0	2.67188	2.09491	1.12199
ENSG00000269887	3.73536	2.7236	4.33646	0	0	0	0	0	0	13.8819	13.0385	8.04195	0	0	0	0	0	0
ENSG00000225487	1.24512	0.907866	4.33646	0	0	0	0	0	1.18808	0.925461	0	0	0	0	0	0	0	0
ENSG00000143198	313.771	573.771	362.094	633.6	682.818	628.856	671.541	707.361	754.43	316.508	319.827	325.699	681.161	670.245	923.482	617.204	829.585	660.849
ENSG00000143149	1651.03	2049.96	1762.77	1480.22	1506.81	1509.9	1621	1636.21	1682.32	1727.84	1612.17	1631.51	1160.87	1349.91	1528.89	1535.44	1723.07	1317.21
ENSG00000225272	0	1.81573	2.16823	1.56059	0	0	1.03314	2.31922	1.18808	0	0.766971	2.01049	1.99462	0.855997	2.36487	0.890626	2.09491	2.24397
ENSG00000215838	1.24512	1.81573	1.08412	0.780296	0	0	0	0	1.18808	0	1.53394	0	0	0	0	0	1.04746	0
ENSG00000273365	0	0.907866	0	1.56059	0	0	1.03314	0	0	0.925461	0	1.00524	0	0	0	0	0	0
ENSG00000143183	2081.84	3044.98	2308.08	1454.47	1566.35	1480.18	1544.54	1602.58	1795.19	2114.68	1993.36	2161.27	1215.72	1379.01	1385.81	1529.2	1686.4	1357.6
ENSG00000224358	11.2061	9.98653	5.42058	9.36355	6.72254	4.01568	3.09942	2.31922	9.50464	9.25461	6.90274	8.04195	1.99462	1.71199	7.09461	2.67188	4.18982	5.60993
ENSG00000230659	0	0	0	0.780296	0.960363	0	1.03314	0	0	0	1.53394	1.00524	0.997308	0.855997	0	0	0	0
ENSG00000143179	1294.93	1245.59	1304.19	1536.4	1530.82	1462.51	1759.44	1788.12	1773.8	904.176	822.192	903.714	874.639	1018.64	1132.77	1155.14	1297.8	1203.89
ENSG00000236364	1.24512	2.7236	1.08412	2.34089	0.960363	3.21255	7.23198	2.31922	1.18808	2.77638	1.53394	3.01573	8.97577	8.55997	5.91218	3.5625	5.23728	10.0979
ENSG00000188859	0	0	0	7.80296	6.72254	8.03137	3.09942	6.95765	13.0689	0	0	0	16.9542	6.84797	15.3717	10.6875	5.23728	10.0979
ENSG00000203307	0	0	0	0.780296	1.92073	0.803137	0	0	0	0	0	0	3.98923	2.56799	1.18244	0.890626	1.04746	2.24397
ENSG00000215835	245.289	276.899	249.346	174.786	263.139	203.194	238.655	171.622	231.675	179.54	135.754	186.975	96.7388	139.527	171.453	138.047	175.973	130.15
ENSG00000234142	1.24512	0	0	0	0	0	0	0	0	0	0.766971	2.01049	0	0.855997	0	0	1.04746	0
ENSG00000232341	2.49024	3.63146	6.50469	5.46207	2.88109	4.01568	2.06628	2.31922	3.56424	4.62731	3.83485	6.03146	5.98385	5.13598	2.36487	0.890626	4.18982	2.24397
ENSG00000143157	1644.81	552.89	1128.56	1715.09	1332.02	1524.35	1466.03	1535.32	1315.2	1624.18	1889.05	1485.75	1952.73	1862.65	1306.59	2073.38	1355.41	2327
ENSG00000152382	245.289	325.016	238.505	571.957	593.504	555.771	544.465	586.762	548.893	313.731	302.186	300.568	424.853	422.006	465.88	429.282	550.962	403.915
ENSG00000225171	0	0	0	3.90148	0	0	0	3.47883	0	0	0	1.00524	1.99462	0.855997	0	0	1.04746	0
ENSG00000143195	14.9415	4.53933	3.25235	0	0	0	0	0	0	13.8819	9.97062	13.0682	0.997308	0	1.18244	0.890626	0	2.24397
ENSG00000143167	1.24512	0	3.25235	102.219	98.9174	115.652	137.408	136.834	119.996	3.70185	3.06788	3.01573	87.7631	90.7356	78.0408	94.4063	93.2236	84.1489
ENSG00000198842	9.96097	4.53933	3.25235	919.969	914.266	978.221	610.585	577.485	573.842	2.77638	3.83485	2.01049	1306.47	1358.47	1239.19	711.61	663.04	637.288
ENSG00000272205	1.24512	1.81573	0	3.12118	0	0.803137	2.06628	1.15961	1.18808	1.85092	1.53394	3.01573	1.99462	3.42399	4.72974	0.890626	2.09491	4.48794
ENSG00000143190	691.043	260.558	490.02	637.502	515.715	605.565	644.679	641.264	515.626	956.927	1005.5	814.247	1025.23	1007.51	714.191	909.329	676.657	1059.15
ENSG00000198821	4.98049	8.17079	8.67292	0	0.960363	0	0	0	0	0	6.90274	3.01573	0	0	0	0.890626	2.09491	0
ENSG00000143162	1318.58	1749.46	1509.09	3125.08	3150.95	3055.94	4717.32	4754.4	4960.23	1750.97	1669.69	1780.29	3198.37	3325.55	3595.79	4756.83	5290.7	4722.44
ENSG00000241666	2.49024	0.907866	1.08412	2.34089	0.960363	0.803137	7.23198	3.47883	2.37616	0.925461	1.53394	0	7.97846	2.56799	3.54731	2.67188	9.4271	5.60993
ENSG00000198771	209.18	152.521	232.001	1452.91	1298.41	1291.44	1614.8	1621.13	1568.26	178.614	203.247	192.001	1232.67	1272.87	1139.87	1156.03	1220.29	1382.29
ENSG00000197965	544.118	459.38	538.805	203.657	185.35	175.084	338.87	318.892	317.217	562.681	613.576	584.046	280.243	306.447	297.974	464.016	435.742	447.672
ENSG00000143199	1.24512	3.63146	2.16823	0	0.960363	0	0	0	0	18.5092	9.20365	9.04719	0.997308	0.855997	1.18244	0.890626	0	1.12199
ENSG00000250762	1.24512	5.4472	4.33646	1.56059	0	2.40941	0	2.31922	1.18808	0.925461	0.766971	4.02097	2.99192	0	0	0.890626	0	1.12199
ENSG00000143158	1024.74	1753.09	1249.98	672.615	700.105	718.807	701.502	785.055	791.261	1048.55	1026.21	1091.69	584.422	606.902	757.941	666.188	807.589	694.509
ENSG00000143164	1135.55	1301.88	1140.49	926.991	902.741	971.796	855.44	872.026	889.871	1393.74	1318.42	1330.94	1009.28	1099.1	1125.68	966.329	980.419	894.222
ENSG00000224837	48.5597	70.8135	57.4581	88.9537	94.1156	87.5419	121.91	137.993	118.808	43.4967	49.0861	43.2255	71.8061	102.72	118.244	81.9376	121.505	97.6127
ENSG00000143147	321.241	82.6158	212.487	10.1438	12.4847	9.63764	13.4308	16.2345	11.8808	383.141	437.94	306.599	55.8492	24.8239	26.0136	48.0938	23.044	52.7333
ENSG00000143155	1561.38	2198.85	1767.11	997.218	1076.57	1021.59	1039.34	1056.4	1134.62	1626.96	1540.84	1684.79	825.771	899.652	1040.54	1002.84	1107.16	980.615
ENSG00000237049	1.24512	2.7236	1.08412	0	1.92073	0.803137	1.03314	2.31922	0	0	0	2.01049	0.997308	0	1.18244	0	0	1.12199
ENSG00000213064	509.255	202.454	374.02	612.532	521.477	585.487	597.155	640.104	464.539	486.793	567.558	427.228	684.153	695.069	478.886	795.329	471.355	851.587
ENSG00000143178	28.6378	19.9731	11.9253	5.46207	4.80182	3.21255	6.19884	5.79804	7.12848	35.1675	43.7173	29.1521	13.9623	16.2639	8.27705	11.5781	11.522	7.8539
ENSG00000227722	0	0	1.08412	0	0	0	0	1.15961	1.18808	0.925461	0	0	0	0	0	0.890626	0	1.12199
ENSG00000215833	2.49024	8.17079	9.75704	1.56059	7.6829	3.21255	8.26512	5.79804	7.12848	9.25461	3.06788	3.01573	2.99192	4.27998	1.18244	6.23438	6.28474	4.48794
ENSG00000143185	0	0	0	2.34089	0.960363	0	0	0	0	0	0.766971	0	0	0.855997	0	0	0	0
ENSG00000143184	0	0.907866	0	0	0.960363	0.803137	0	0	0	0	0	2.01049	0	0	0	0.890626	0	0
ENSG00000229757	0	0.907866	0	0	0	0.803137	0	0	1.18808	0	0	0	1.99462	0.855997	3.54731	0.890626	1.04746	0
ENSG00000213063	0	0.907866	3.25235	1.56059	1.92073	3.21255	2.06628	0	3.56424	0	1.53394	0	0.997308	1.71199	1.18244	2.67188	7.33219	1.12199
ENSG00000143153	179.298	91.6945	135.514	114.703	106.6	110.833	116.745	110.163	112.868	283.191	263.838	230.201	153.585	160.927	137.163	299.25	191.684	241.227
ENSG00000143156	168.091	326.832	227.664	117.825	139.253	138.943	83.6843	135.674	122.372	259.129	251.566	336.757	135.634	171.199	180.913	154.969	151.881	132.394
ENSG00000117475	403.419	633.69	467.254	340.989	339.969	357.396	382.262	357.159	348.107	631.165	558.355	706.686	474.718	493.054	459.967	388.313	426.315	407.281
ENSG00000117477	36.1085	54.472	44.4487	0.780296	2.88109	0	0	0	3.56424	92.5461	69.7943	97.5086	0	0	1.18244	0	1.04746	0
ENSG00000117479	293.849	228.782	223.328	373.762	324.603	318.042	490.741	495.153	515.626	443.296	379.65	385.008	393.936	443.406	355.913	553.079	550.962	652.995
ENSG00000213062	29.8829	29.9596	28.187	24.1892	19.2073	24.8972	15.4971	34.7883	23.7616	38.8694	42.1834	46.2412	26.9273	22.2559	33.1082	24.9375	28.2813	30.2936
ENSG00000198734	17.4317	1.81573	11.9253	0.780296	0	3.21255	1.03314	1.15961	0	11.1055	6.90274	3.01573	2.99192	1.71199	0	2.67188	1.04746	0
ENSG00000174175	2391.88	918.76	1612.08	740.501	707.788	659.375	294.445	280.625	270.882	1903.67	2096.13	1587.28	847.711	775.533	659.799	228	207.396	250.203
ENSG00000000460	483.107	576.495	511.702	362.838	407.194	371.049	361.599	361.798	369.493	492.345	480.124	529.763	413.883	410.022	511.995	338.438	425.267	351.181
ENSG00000188404	69.7268	61.7349	48.7852	74.1281	70.1065	64.2509	87.8169	60.2996	81.9775	49.0495	59.0567	77.4037	103.72	74.4717	69.7637	61.4532	51.3253	68.4411
ENSG00000007908	0	0	0	0	1.92073	0.803137	0	0	0	0	0	0	1.99462	0.855997	1.18244	0	0	0
ENSG00000171806	169.337	262.373	220.075	153.718	158.46	157.415	171.501	176.261	163.955	210.08	146.491	223.164	117.682	142.951	159.629	125.578	200.064	138.004
ENSG00000000457	143.189	123.47	129.01	195.074	193.033	187.934	161.17	151.909	155.638	197.123	184.84	217.133	230.378	223.415	219.933	217.313	189.59	192.981
ENSG00000239494	0	0	1.08412	0.780296	1.92073	2.40941	0	1.15961	0	2.77638	0.766971	0	0.997308	0.855997	0	1.78125	1.04746	0
ENSG00000075945	1979.74	2729.95	2217.02	297.293	274.664	309.208	270.683	280.625	253.061	1997.15	1722.62	2037.63	337.09	377.495	436.319	322.407	322.616	341.083
ENSG00000226967	1.24512	1.81573	4.33646	3.90148	0.960363	3.21255	5.1657	5.79804	1.18808	0.925461	3.06788	0	1.99462	4.27998	5.91218	7.12501	2.09491	5.60993
ENSG00000231407	8.71585	8.17079	5.42058	0.780296	0	2.40941	1.03314	2.31922	1.18808	6.47823	12.2715	7.0367	0.997308	1.71199	4.72974	0.890626	2.09491	1.12199
ENSG00000120370	138.209	179.757	123.589	90.5143	91.2345	97.1796	111.579	113.642	119.996	272.086	226.256	292.526	130.647	142.095	137.163	182.578	150.834	138.004
ENSG00000231424	0	0	4.33646	0	0	0.803137	0	2.31922	0	0.925461	0.766971	0	0	0	0	0	0	2.24397
ENSG00000010932	6.22561	7.26293	7.58881	2.34089	0.960363	1.60627	3.09942	4.63843	5.9404	1.85092	2.30091	4.02097	1.99462	0.855997	2.36487	3.5625	6.28474	3.36596
ENSG00000230547	2.49024	2.7236	2.16823	0.780296	0.960363	2.40941	1.03314	0	0	2.77638	0.766971	2.01049	0	0.855997	0	0	2.09491	1.12199
ENSG00000076258	12.4512	13.618	9.75704	3.90148	1.92073	5.62196	4.13256	4.63843	3.56424	16.6583	24.5431	21.1101	6.98115	5.13598	10.6419	8.01563	5.23728	4.48794
ENSG00000285665	58.5207	83.5237	68.2993	36.6739	35.5334	33.7317	48.5576	40.5863	33.2662	76.8133	57.5228	57.2989	28.9219	30.8159	29.5609	23.1563	50.2779	25.8057
ENSG00000117523	6980.15	1655.04	4249.73	4937.71	3725.25	4508.81	4481.76	4009.93	2832.38	5359.35	6265.38	4316.52	5683.66	5260.1	3245.79	4789.79	2766.33	5255.38
ENSG00000233328	1171.66	1564.25	1365.99	993.316	1182.21	1102.71	1027.97	1092.35	1116.79	1085.57	953.344	1076.62	850.703	852.573	989.699	788.204	1029.65	755.096
ENSG00000230364	4.98049	12.7101	2.16823	4.68177	6.72254	5.62196	9.29826	0	13.0689	9.25461	2.30091	7.0367	3.98923	0.855997	4.72974	6.23438	3.14237	10.0979
ENSG00000117533	251.515	343.173	328.487	183.369	202.637	200.784	145.673	165.824	172.272	480.314	437.94	468.443	255.311	234.543	257.771	194.156	189.59	209.811
ENSG00000010165	2037.02	1400.84	1738.92	1459.93	1460.71	1387.82	1509.42	1404.29	1523.12	1239.19	1347.57	1245.5	939.464	1019.49	1001.52	1099.92	1223.43	1178.08
ENSG00000224600	4.98049	21.7888	18.43	17.1665	22.0883	16.0627	11.3645	11.5961	20.1974	10.1801	13.0385	20.1049	4.98654	17.1199	14.1892	16.0313	18.8542	12.3418
ENSG00000197959	691.043	765.331	675.404	233.308	214.161	203.997	77.4855	93.9283	74.849	1021.71	945.675	1041.43	242.346	218.279	242.399	65.9063	53.4203	72.929
ENSG00000233540	2.49024	0	0	0	0	0	0	0	0	1.85092	0	1.00524	0	0	0	0	0	1.12199
ENSG00000230630	1.24512	0.907866	0	74.1281	101.798	80.3137	52.6901	74.2149	66.5324	1.85092	2.30091	2.01049	73.8008	96.7276	106.419	37.4063	37.7084	26.9276
ENSG00000135845	368.556	358.607	318.73	446.329	481.142	478.67	418.422	490.514	504.934	400.725	447.144	427.228	503.64	481.07	502.535	471.141	530.013	460.014
ENSG00000094975	527.932	301.411	390.281	522.798	538.764	514.008	559.962	572.847	500.181	777.388	762.369	752.927	820.784	749.853	558.11	758.813	495.447	709.095
ENSG00000117560	3.73536	5.4472	3.25235	0	0	0	0	0	0	4.62731	0.766971	0	0	0	0	0	0	0
ENSG00000229785	17.4317	19.9731	8.67292	7.80296	18.2469	18.4721	10.3314	12.7557	4.75232	23.1365	32.9797	7.0367	11.9677	14.5519	11.8244	7.12501	27.2339	23.5617
ENSG00000224228	1.24512	0.907866	3.25235	0	0	0.803137	0	0	0	10.1801	7.66971	7.0367	2.99192	2.56799	1.18244	1.78125	1.04746	1.12199
ENSG00000120337	1.24512	0.907866	0	3.90148	3.84145	2.40941	0	1.15961	0	0	0.766971	0	2.99192	5.13598	7.09461	1.78125	7.33219	4.48794
ENSG00000230849	42.3341	57.1956	36.8599	28.0906	30.7316	37.7474	43.3919	39.4267	35.6424	18.5092	24.5431	25.1311	15.9569	22.2559	27.196	26.7188	21.9966	28.0496
ENSG00000117586	6.22561	5.4472	7.58881	445.549	457.133	439.316	250.02	307.296	293.456	21.2856	18.4073	14.0734	1403.21	1227.5	1046.46	709.829	473.45	500.405
ENSG00000232751	1.24512	0.907866	2.16823	0	3.84145	2.40941	1.03314	1.15961	2.37616	0.925461	0	0	0	0.855997	3.54731	0	2.09491	1.12199
ENSG00000231615	4.98049	3.63146	15.1776	2.34089	4.80182	12.8502	6.19884	11.5961	14.257	4.62731	6.13576	13.0682	2.99192	3.42399	4.72974	3.5625	7.33219	2.24397
ENSG00000203739	48.5597	32.6832	30.3552	17.9468	26.8902	20.0784	22.7291	23.1922	24.9497	52.7513	54.4549	49.2569	35.9031	20.5439	39.0204	43.6407	29.3288	43.7574
ENSG00000117592	5840.87	8403.21	6612.02	4563.17	5102.41	4684.7	5493.2	5677.44	6068.71	5144.64	4752.92	5379.06	3804.73	4137.03	4851.53	4918.93	5809.19	4446.43
ENSG00000183831	3.73536	4.53933	3.25235	0	0	0	0	0	0	9.25461	2.30091	1.00524	0.997308	0	1.18244	0	0	0
ENSG00000076321	349.879	317.753	302.468	166.203	167.103	171.871	145.673	166.984	175.836	567.308	579.83	534.789	233.37	276.487	231.757	285.891	223.108	222.153
ENSG00000225591	1.24512	2.7236	2.16823	0.780296	1.92073	1.60627	0	3.47883	0	2.77638	0	1.00524	0	0.855997	0	1.78125	0	1.12199
ENSG00000120334	504.274	356.791	462.917	313.679	289.069	273.067	279.981	288.743	320.781	536.768	567.558	534.789	364.017	348.391	289.697	432.844	342.518	388.207
ENSG00000117593	1453.06	1008.64	1152.41	1359.28	1402.13	1362.12	1717.08	1762.61	1589.65	959.703	1076.06	969.055	847.711	1024.63	1039.36	1380.47	1566.99	1339.65
ENSG00000234741	5728.8	10862.6	7635.42	3983.41	4332.2	4039.78	3736.87	3943.83	4290.15	6626.3	6223.97	7240.77	3863.57	3808.33	4799.51	3366.57	4463.21	3168.49
ENSG00000270084	4.98049	2.7236	3.25235	7.02266	6.72254	4.81882	3.09942	4.63843	5.9404	0	5.36879	3.01573	10.9704	5.13598	5.91218	6.23438	5.23728	5.60993
ENSG00000185278	363.576	134.364	263.44	306.656	273.703	334.105	258.285	265.55	229.299	621.91	646.556	536.8	570.46	534.998	316.893	497.86	321.569	553.139
ENSG00000117601	7.47073	0.907866	3.25235	0	0.960363	0	0	1.15961	0	2.77638	1.53394	2.01049	0.997308	1.71199	0	1.78125	2.09491	0
ENSG00000135870	616.335	332.279	470.506	777.955	735.638	739.689	792.418	761.863	594.04	692.245	685.672	601.136	778.897	749.853	558.11	792.657	577.148	719.192
ENSG00000224977	0	0	0	0	0	1.60627	0	0	0	0	0	1.00524	0.997308	0	1.18244	0.890626	0	0
ENSG00000227373	7.47073	12.7101	3.25235	8.58325	2.88109	2.40941	4.13256	2.31922	0	8.32915	8.43668	6.03146	2.99192	10.272	1.18244	2.67188	4.18982	2.24397
ENSG00000152061	816.8	1024.07	858.619	481.442	527.239	481.882	487.642	514.866	479.984	904.176	854.405	906.73	478.708	451.11	491.893	478.266	449.359	436.452
ENSG00000203737	1.24512	0	0	0.780296	0.960363	0.803137	1.03314	0	1.18808	0	0	0	0	0	0	0	0	1.12199
ENSG00000223828	12.4512	26.3281	27.1029	10.1438	3.84145	12.0471	19.6297	13.9153	16.6331	20.3602	15.3394	17.0891	6.98115	8.55997	18.919	8.90626	18.8542	10.0979
ENSG00000287697	4.98049	4.53933	2.16823	1.56059	4.80182	3.21255	3.09942	1.15961	1.18808	4.62731	3.06788	1.00524	1.99462	3.42399	1.18244	4.45313	2.09491	2.24397
ENSG00000116161	2562.46	4266.06	3192.72	2699.04	2931.03	2776.44	3270.92	3367.5	3490.58	2571.86	2340.79	2568.4	2644.86	2756.31	3373.49	3019.22	3627.34	2964.28
ENSG00000120333	446.999	778.041	557.235	387.807	420.639	378.277	452.515	493.993	487.113	471.06	418.766	509.658	232.373	231.975	365.373	285.891	398.033	306.302
ENSG00000181101	18.6768	15.4337	20.5982	17.9468	11.5244	16.8659	16.5302	24.3518	20.1974	14.8074	13.8055	11.0577	15.9569	17.1199	20.1014	11.5781	19.9017	6.73191
ENSG00000120332	0	0	0	6.24237	4.80182	4.81882	6.19884	4.63843	3.56424	0	0	1.00524	16.9542	11.128	13.0068	21.375	7.33219	13.4638
ENSG00000235750	169.337	72.6293	122.505	73.3478	66.265	54.6133	42.3587	30.1498	30.8901	331.315	410.329	282.473	205.445	182.327	128.885	108.656	67.0372	104.345
ENSG00000116147	11.2061	3.63146	6.50469	0	0	0	0	0	0	2.77638	4.60182	7.0367	0	0	0	0	0	0
ENSG00000227740	1.24512	2.7236	3.25235	0	0	0	0	0	0	0.925461	0	1.00524	0	0	0	0	1.04746	0
[truncated: 24,048 more rows]

## Sheet: Gene_DE_HEL
GeneID	baseMean	logFC	pvalue	FDR	Entrez	Symbol	Description
ENSG00000113369	463.237	-3.36321	2.97537e-68	4.79927e-64	57561	ARRDC3	arrestin domain containing 3 [Source:HGNC Symbol;Acc:HGNC:29263]
ENSG00000173930	361.11	-3.50015	1.96384e-61	1.58384e-57	353189	SLCO4C1	solute carrier organic anion transporter family member 4C1 [Source:HGNC Symbol;Acc:HGNC:23612]
ENSG00000139793	1844.73	-2.38336	7.07964e-60	3.80649e-56	10150	MBNL2	muscleblind like splicing regulator 2 [Source:HGNC Symbol;Acc:HGNC:16746]
ENSG00000139289	527.654	-2.42655	2.22611e-45	8.9768e-42	22822	PHLDA1	pleckstrin homology like domain family A member 1 [Source:HGNC Symbol;Acc:HGNC:8933]
ENSG00000168906	2756.22	1.66596	1.68998e-41	5.45188e-38	4144	MAT2A	methionine adenosyltransferase 2A [Source:HGNC Symbol;Acc:HGNC:6904]
ENSG00000149212	367.68	-2.7426	1.54234e-35	4.14633e-32	143686	SESN3	sestrin 3 [Source:HGNC Symbol;Acc:HGNC:23060]
ENSG00000181026	1397.79	1.54505	1.46051e-33	3.36544e-30	64782	AEN	apoptosis enhancing nuclease [Source:HGNC Symbol;Acc:HGNC:25722]
ENSG00000138764	274.533	-2.1451	2.13746e-33	4.30965e-30	901	CCNG2	cyclin G2 [Source:HGNC Symbol;Acc:HGNC:1593]
ENSG00000131016	416.317	-2.25949	2.72772e-33	4.88868e-30	9590	AKAP12	A-kinase anchoring protein 12 [Source:HGNC Symbol;Acc:HGNC:370]
ENSG00000080298	811.373	-2.03626	1.70615e-32	2.75203e-29	5991	RFX3	regulatory factor X3 [Source:HGNC Symbol;Acc:HGNC:9984]
ENSG00000054118	4471.03	1.40374	1.19431e-31	1.75129e-28	9967	THRAP3	thyroid hormone receptor associated protein 3 [Source:HGNC Symbol;Acc:HGNC:22964]
ENSG00000114796	293.269	-2.37871	7.60723e-31	1.02254e-27	54800	KLHL24	kelch like family member 24 [Source:HGNC Symbol;Acc:HGNC:25947]
ENSG00000170345	140.325	2.64708	5.88641e-30	7.30368e-27	2353	FOS	Fos proto-oncogene, AP-1 transcription factor subunit [Source:HGNC Symbol;Acc:HGNC:3796]
ENSG00000120738	575.098	2.3317	1.23375e-29	1.42146e-26	1958	EGR1	early growth response 1 [Source:HGNC Symbol;Acc:HGNC:3238]
ENSG00000174130	157.756	-2.83806	1.69477e-29	1.82244e-26	10333	TLR6	toll like receptor 6 [Source:HGNC Symbol;Acc:HGNC:16711]
ENSG00000124193	1674.81	1.91436	1.99789e-27	2.01413e-24	6431	SRSF6	serine and arginine rich splicing factor 6 [Source:HGNC Symbol;Acc:HGNC:10788]
ENSG00000117318	249.648	2.43321	1.63308e-26	1.54951e-23	3399	ID3	inhibitor of DNA binding 3, HLH protein [Source:HGNC Symbol;Acc:HGNC:5362]
ENSG00000132382	1996.59	1.35191	1.12816e-25	1.01096e-22	10514	MYBBP1A	MYB binding protein 1a [Source:HGNC Symbol;Acc:HGNC:7546]
ENSG00000110104	1068.86	1.47738	2.60236e-25	2.20926e-22	79080	CCDC86	coiled-coil domain containing 86 [Source:HGNC Symbol;Acc:HGNC:28359]
ENSG00000110921	577.202	-1.59931	3.68928e-25	2.97541e-22	4598	MVK	mevalonate kinase [Source:HGNC Symbol;Acc:HGNC:7530]
ENSG00000100650	3198.97	1.69079	1.81834e-24	1.39666e-21	6430	SRSF5	serine and arginine rich splicing factor 5 [Source:HGNC Symbol;Acc:HGNC:10787]
ENSG00000071073	168.385	-2.60726	4.29587e-24	3.14965e-21	11320	MGAT4A	alpha-1,3-mannosyl-glycoprotein 4-beta-N-acetylglucosaminyltransferase A [Source:HGNC Symbol;Acc:HGNC:7047]
ENSG00000119922	155.82	-2.43535	1.18104e-23	8.28272e-21	3433	IFIT2	interferon induced protein with tetratricopeptide repeats 2 [Source:HGNC Symbol;Acc:HGNC:5409]
ENSG00000151012	1351.34	-2.56458	1.44036e-23	9.6804e-21	23657	SLC7A11	solute carrier family 7 member 11 [Source:HGNC Symbol;Acc:HGNC:11059]
ENSG00000163606	552.134	-1.43489	2.01967e-23	1.30309e-20	131450	CD200R1	CD200 receptor 1 [Source:HGNC Symbol;Acc:HGNC:24235]
ENSG00000170385	952.368	-2.68291	4.39335e-23	2.72557e-20	7779	SLC30A1	solute carrier family 30 member 1 [Source:HGNC Symbol;Acc:HGNC:11012]
ENSG00000144369	236.902	-1.77663	4.62424e-23	2.76256e-20	165215	FAM171B	family with sequence similarity 171 member B [Source:HGNC Symbol;Acc:HGNC:29412]
ENSG00000175592	701.942	1.38551	1.87565e-22	1.08051e-19	8061	FOSL1	FOS like 1, AP-1 transcription factor subunit [Source:HGNC Symbol;Acc:HGNC:13718]
ENSG00000134324	1750.85	-1.23581	6.50624e-22	3.61882e-19	23175	LPIN1	lipin 1 [Source:HGNC Symbol;Acc:HGNC:13345]
ENSG00000204388	529.712	-1.56653	1.25514e-21	6.74846e-19	3304	HSPA1B	heat shock protein family A (Hsp70) member 1B [Source:HGNC Symbol;Acc:HGNC:5233]
ENSG00000166845	337.592	-2.05828	1.38453e-21	7.20403e-19	162681	C18orf54	chromosome 18 open reading frame 54 [Source:HGNC Symbol;Acc:HGNC:13796]
ENSG00000105447	3332.86	1.19046	1.46716e-21	7.3954e-19	83743	GRWD1	glutamate rich WD repeat containing 1 [Source:HGNC Symbol;Acc:HGNC:21270]
ENSG00000150347	93.5646	-2.57436	2.39194e-21	1.16915e-18	84159	ARID5B	AT-rich interaction domain 5B [Source:HGNC Symbol;Acc:HGNC:17362]
ENSG00000118432	78.4155	-2.93691	3.11361e-21	1.47713e-18	1268	CNR1	cannabinoid receptor 1 [Source:HGNC Symbol;Acc:HGNC:2159]
ENSG00000173110	62.7673	-3.94539	4.10949e-21	1.89389e-18	3310	HSPA6	heat shock protein family A (Hsp70) member 6 [Source:HGNC Symbol;Acc:HGNC:5239]
ENSG00000177888	203.612	-1.92349	4.51407e-21	2.02255e-18	360023	ZBTB41	zinc finger and BTB domain containing 41 [Source:HGNC Symbol;Acc:HGNC:24819]
ENSG00000137145	1501.65	-1.26256	5.23213e-21	2.28093e-18	55667	DENND4C	DENN domain containing 4C [Source:HGNC Symbol;Acc:HGNC:26079]
ENSG00000181690	574.317	-1.7298	5.41488e-21	2.29847e-18	5324	PLAG1	PLAG1 zinc finger [Source:HGNC Symbol;Acc:HGNC:9045]
ENSG00000168685	370.665	-2.03863	7.04344e-21	2.91309e-18	3575	IL7R	interleukin 7 receptor [Source:HGNC Symbol;Acc:HGNC:6024]
ENSG00000161547	4074.45	1.57585	8.22288e-21	3.31588e-18	6427	SRSF2	serine and arginine rich splicing factor 2 [Source:HGNC Symbol;Acc:HGNC:10783]
ENSG00000196083	327.959	-2.07157	1.05529e-20	4.15166e-18	3556	IL1RAP	interleukin 1 receptor accessory protein [Source:HGNC Symbol;Acc:HGNC:5995]
ENSG00000111339	276.677	-1.54865	1.11123e-20	4.26764e-18	420	ART4	ADP-ribosyltransferase 4 (Dombrock blood group) [Source:HGNC Symbol;Acc:HGNC:726]
ENSG00000152749	617.582	-1.37691	1.14682e-20	4.30189e-18	160897	GPR180	G protein-coupled receptor 180 [Source:HGNC Symbol;Acc:HGNC:28899]
ENSG00000168386	572.165	-1.40545	1.23069e-20	4.5116e-18	11259	FILIP1L	filamin A interacting protein 1 like [Source:HGNC Symbol;Acc:HGNC:24589]
ENSG00000006468	101.828	-2.43344	2.07961e-20	7.45426e-18	2115	ETV1	ETS variant transcription factor 1 [Source:HGNC Symbol;Acc:HGNC:3490]
ENSG00000168209	1508.83	-1.33738	2.29653e-20	8.05283e-18	54541	DDIT4	DNA damage inducible transcript 4 [Source:HGNC Symbol;Acc:HGNC:24944]
ENSG00000187796	733.186	1.37333	2.54618e-20	8.73826e-18	64170	CARD9	caspase recruitment domain family member 9 [Source:HGNC Symbol;Acc:HGNC:16391]
ENSG00000260916	379.397	-1.48167	3.14334e-20	1.05629e-17	9236	CCPG1	cell cycle progression 1 [Source:HGNC Symbol;Acc:HGNC:24227]
ENSG00000011405	486.522	-1.52995	4.02214e-20	1.32402e-17	5286	PIK3C2A	phosphatidylinositol-4-phosphate 3-kinase catalytic subunit type 2 alpha [Source:HGNC Symbol;Acc:HGNC:8971]
ENSG00000160214	3210.58	1.13015	4.42286e-20	1.42681e-17	8568	RRP1	ribosomal RNA processing 1 [Source:HGNC Symbol;Acc:HGNC:18785]
ENSG00000155304	2750.09	-1.36376	5.7615e-20	1.82222e-17	6782	HSPA13	heat shock protein family A (Hsp70) member 13 [Source:HGNC Symbol;Acc:HGNC:11375]
ENSG00000160818	2094.64	1.16235	6.00926e-20	1.86403e-17	54865	GPATCH4	G-patch domain containing 4 [Source:HGNC Symbol;Acc:HGNC:25982]
ENSG00000132773	1149.24	1.51011	1.45035e-19	4.41399e-17	114034	TOE1	target of EGR1, exonuclease [Source:HGNC Symbol;Acc:HGNC:15954]
ENSG00000095015	531.137	-1.61154	1.65413e-19	4.94093e-17	4214	MAP3K1	mitogen-activated protein kinase kinase kinase 1 [Source:HGNC Symbol;Acc:HGNC:6848]
ENSG00000137942	772.919	-1.3082	1.96023e-19	5.74882e-17	54874	FNBP1L	formin binding protein 1 like [Source:HGNC Symbol;Acc:HGNC:20851]
ENSG00000221963	588.249	-1.79287	2.02206e-19	5.82426e-17	80830	APOL6	apolipoprotein L6 [Source:HGNC Symbol;Acc:HGNC:14870]
ENSG00000175602	1586	1.15748	4.31517e-19	1.22112e-16	11007	CCDC85B	coiled-coil domain containing 85B [Source:HGNC Symbol;Acc:HGNC:24926]
ENSG00000120833	613.195	-1.34983	7.12561e-19	1.98166e-16	8835	SOCS2	suppressor of cytokine signaling 2 [Source:HGNC Symbol;Acc:HGNC:19382]
ENSG00000112343	565.523	-1.60334	7.54389e-19	2.06242e-16	10475	TRIM38	tripartite motif containing 38 [Source:HGNC Symbol;Acc:HGNC:10059]
ENSG00000157514	616.851	-1.24007	8.35682e-19	2.24659e-16	1831	TSC22D3	TSC22 domain family member 3 [Source:HGNC Symbol;Acc:HGNC:3051]
ENSG00000164877	312.445	1.61495	8.92233e-19	2.3593e-16	79778	MICALL2	MICAL like 2 [Source:HGNC Symbol;Acc:HGNC:29672]
ENSG00000116062	3668.36	1.04151	1.00744e-18	2.62096e-16	2956	MSH6	mutS homolog 6 [Source:HGNC Symbol;Acc:HGNC:7329]
ENSG00000133226	2391.51	1.11954	1.09755e-18	2.81008e-16	10250	SRRM1	serine and arginine repetitive matrix 1 [Source:HGNC Symbol;Acc:HGNC:16638]
ENSG00000143669	485.136	-1.80415	1.22016e-18	3.0365e-16	1130	LYST	lysosomal trafficking regulator [Source:HGNC Symbol;Acc:HGNC:1968]
ENSG00000164683	88.574	-2.43933	1.22364e-18	3.0365e-16	23462	HEY1	hes related family bHLH transcription factor with YRPW motif 1 [Source:HGNC Symbol;Acc:HGNC:4880]
ENSG00000169715	333.373	-2.69484	1.3327e-18	3.25704e-16	4493	MT1E	metallothionein 1E [Source:HGNC Symbol;Acc:HGNC:7397]
ENSG00000162636	474.574	-1.35516	1.61769e-18	3.88527e-16	284611	FAM102B	family with sequence similarity 102 member B [Source:HGNC Symbol;Acc:HGNC:27637]
ENSG00000198417	136.267	-2.29521	1.63793e-18	3.88527e-16	4494	MT1F	metallothionein 1F [Source:HGNC Symbol;Acc:HGNC:7398]
ENSG00000134531	48.8044	-5.0201	1.6746e-18	3.91467e-16	2012	EMP1	epithelial membrane protein 1 [Source:HGNC Symbol;Acc:HGNC:3333]
ENSG00000091490	728.31	-1.51497	3.20714e-18	7.39016e-16	23231	SEL1L3	SEL1L family member 3 [Source:HGNC Symbol;Acc:HGNC:29108]
ENSG00000037897	456.776	1.61903	3.71474e-18	8.43926e-16	4234	METTL1	methyltransferase like 1 [Source:HGNC Symbol;Acc:HGNC:7030]
ENSG00000055118	1426.66	1.21151	4.66386e-18	1.04483e-15	3757	KCNH2	potassium voltage-gated channel subfamily H member 2 [Source:HGNC Symbol;Acc:HGNC:6251]
ENSG00000151414	1509.16	-1.25647	4.73048e-18	1.04524e-15	140609	NEK7	NIMA related kinase 7 [Source:HGNC Symbol;Acc:HGNC:13386]
ENSG00000112144	339.368	-1.72317	5.54292e-18	1.20821e-15	22858	CILK1	ciliogenesis associated kinase 1 [Source:HGNC Symbol;Acc:HGNC:21219]
ENSG00000188486	5562.91	1.0427	7.31661e-18	1.57356e-15	3014	H2AX	H2A.X variant histone [Source:HGNC Symbol;Acc:HGNC:4739]
ENSG00000112419	1888.73	-1.31842	2.3813e-17	4.98836e-15	9749	PHACTR2	phosphatase and actin regulator 2 [Source:HGNC Symbol;Acc:HGNC:20956]
ENSG00000101361	5294.32	1.44057	2.35907e-17	4.98836e-15	10528	NOP56	NOP56 ribonucleoprotein [Source:HGNC Symbol;Acc:HGNC:15911]
ENSG00000088179	288.262	-1.45059	2.71901e-17	5.62277e-15	5775	PTPN4	protein tyrosine phosphatase non-receptor type 4 [Source:HGNC Symbol;Acc:HGNC:9656]
ENSG00000082516	1382.7	1.04367	4.00237e-17	8.17193e-15	25929	GEMIN5	gem nuclear organelle associated protein 5 [Source:HGNC Symbol;Acc:HGNC:20043]
ENSG00000139508	158.835	-1.89599	4.37017e-17	8.81135e-15	283537	SLC46A3	solute carrier family 46 member 3 [Source:HGNC Symbol;Acc:HGNC:27501]
ENSG00000134352	776.009	-1.63813	4.99666e-17	9.95014e-15	3572	IL6ST	interleukin 6 signal transducer [Source:HGNC Symbol;Acc:HGNC:6021]
ENSG00000198081	216.881	-1.72502	5.71383e-17	1.12395e-14	7541	ZBTB14	zinc finger and BTB domain containing 14 [Source:HGNC Symbol;Acc:HGNC:12860]
ENSG00000114423	197.087	-1.58594	7.5624e-17	1.46966e-14	868	CBLB	Cbl proto-oncogene B [Source:HGNC Symbol;Acc:HGNC:1542]
ENSG00000141994	1306.5	1.10408	7.79348e-17	1.49653e-14	56931	DUS3L	dihydrouridine synthase 3 like [Source:HGNC Symbol;Acc:HGNC:26920]
ENSG00000129474	92.8071	-2.40715	1.36243e-16	2.58542e-14	84962	AJUBA	ajuba LIM protein [Source:HGNC Symbol;Acc:HGNC:20250]
ENSG00000155961	124.356	-1.86075	1.60356e-16	3.0076e-14	116442	RAB39B	RAB39B, member RAS oncogene family [Source:HGNC Symbol;Acc:HGNC:16499]
ENSG00000162616	502.97	-1.67186	1.85228e-16	3.43418e-14	11080	DNAJB4	DnaJ heat shock protein family (Hsp40) member B4 [Source:HGNC Symbol;Acc:HGNC:14886]
ENSG00000146373	189.973	-1.99429	2.46279e-16	4.51419e-14	154214	RNF217	ring finger protein 217 [Source:HGNC Symbol;Acc:HGNC:21487]
ENSG00000261824	744.911	-1.21225	2.66247e-16	4.82535e-14	NA	LINC00662	long intergenic non-protein coding RNA 662 [Source:HGNC Symbol;Acc:HGNC:27122]
ENSG00000102401	597.075	-1.16582	3.81839e-16	6.84341e-14	51566	ARMCX3	armadillo repeat containing X-linked 3 [Source:HGNC Symbol;Acc:HGNC:24065]
ENSG00000189195	126.979	-2.10623	3.89156e-16	6.8979e-14	NA	BTBD8	BTB domain containing 8 [Source:HGNC Symbol;Acc:HGNC:21019]
ENSG00000104524	320.214	1.43875	4.29466e-16	7.52966e-14	65263	PYCR3	pyrroline-5-carboxylate reductase 3 [Source:HGNC Symbol;Acc:HGNC:25846]
ENSG00000102531	1247.16	-1.10594	4.35946e-16	7.56108e-14	22862	FNDC3A	fibronectin type III domain containing 3A [Source:HGNC Symbol;Acc:HGNC:20296]
ENSG00000105127	1110.67	1.02984	5.38177e-16	9.23489e-14	10270	AKAP8	A-kinase anchoring protein 8 [Source:HGNC Symbol;Acc:HGNC:378]
ENSG00000179041	1359.64	1.11057	5.86449e-16	9.95729e-14	23212	RRS1	ribosome biogenesis regulator 1 homolog [Source:HGNC Symbol;Acc:HGNC:17083]
ENSG00000052802	1250.94	-1.18648	6.10258e-16	1.02536e-13	6307	MSMO1	methylsterol monooxygenase 1 [Source:HGNC Symbol;Acc:HGNC:10545]
ENSG00000132964	937.015	-1.23448	6.3126e-16	1.04971e-13	1024	CDK8	cyclin dependent kinase 8 [Source:HGNC Symbol;Acc:HGNC:1779]
ENSG00000143384	6451.65	0.943095	6.52144e-16	1.07338e-13	4170	MCL1	MCL1 apoptosis regulator, BCL2 family member [Source:HGNC Symbol;Acc:HGNC:6943]
ENSG00000163449	151.389	-1.72884	7.04055e-16	1.14711e-13	92691	TMEM169	transmembrane protein 169 [Source:HGNC Symbol;Acc:HGNC:25130]
ENSG00000120784	223.369	-1.71392	7.48154e-16	1.20677e-13	22835	ZFP30	ZFP30 zinc finger protein [Source:HGNC Symbol;Acc:HGNC:29555]
ENSG00000188229	5980.47	1.34511	8.45627e-16	1.35049e-13	10383	TUBB4B	tubulin beta 4B class IVb [Source:HGNC Symbol;Acc:HGNC:20771]
ENSG00000053372	3776.52	1.30924	8.7062e-16	1.37677e-13	51154	MRTO4	MRT4 homolog, ribosome maturation factor [Source:HGNC Symbol;Acc:HGNC:18477]
ENSG00000136052	59.7435	-2.63383	9.20756e-16	1.44192e-13	84102	SLC41A2	solute carrier family 41 member 2 [Source:HGNC Symbol;Acc:HGNC:31045]
ENSG00000155744	658.426	-1.31576	1.02269e-15	1.58615e-13	285172	FAM126B	family with sequence similarity 126 member B [Source:HGNC Symbol;Acc:HGNC:28593]
ENSG00000197044	96.6828	-2.15182	1.07266e-15	1.64781e-13	126068	ZNF441	zinc finger protein 441 [Source:HGNC Symbol;Acc:HGNC:20875]
ENSG00000104983	153.881	1.70432	1.16801e-15	1.77736e-13	729440	CCDC61	coiled-coil domain containing 61 [Source:HGNC Symbol;Acc:HGNC:33629]
ENSG00000111912	953.864	-1.27648	1.59948e-15	2.41118e-13	135112	NCOA7	nuclear receptor coactivator 7 [Source:HGNC Symbol;Acc:HGNC:21081]
ENSG00000155158	1210.5	-1.16457	1.64476e-15	2.45648e-13	158219	TTC39B	tetratricopeptide repeat domain 39B [Source:HGNC Symbol;Acc:HGNC:23704]
ENSG00000176018	569.564	-1.28189	1.68137e-15	2.48811e-13	116068	LYSMD3	LysM domain containing 3 [Source:HGNC Symbol;Acc:HGNC:26969]
ENSG00000047346	372.563	-1.33671	1.76748e-15	2.59177e-13	56204	FAM214A	family with sequence similarity 214 member A [Source:HGNC Symbol;Acc:HGNC:25609]
ENSG00000180263	135.26	-2.15507	2.47881e-15	3.60209e-13	55785	FGD6	FYVE, RhoGEF and PH domain containing 6 [Source:HGNC Symbol;Acc:HGNC:21740]
ENSG00000104852	4912.64	0.978301	2.55597e-15	3.68105e-13	6625	SNRNP70	small nuclear ribonucleoprotein U1 subunit 70 [Source:HGNC Symbol;Acc:HGNC:11150]
ENSG00000183751	927.886	1.13199	2.5816e-15	3.68506e-13	10607	TBL3	transducin beta like 3 [Source:HGNC Symbol;Acc:HGNC:11587]
ENSG00000179598	295.585	1.46779	2.73739e-15	3.87316e-13	201164	PLD6	phospholipase D family member 6 [Source:HGNC Symbol;Acc:HGNC:30447]
ENSG00000172009	1061.36	1.00117	2.87812e-15	4.03687e-13	7064	THOP1	thimet oligopeptidase 1 [Source:HGNC Symbol;Acc:HGNC:11793]
ENSG00000083097	277.635	-1.60327	3.15005e-15	4.3802e-13	23033	DOP1A	DOP1 leucine zipper like protein A [Source:HGNC Symbol;Acc:HGNC:21194]
ENSG00000130204	4444.61	1.06758	3.2225e-15	4.44264e-13	10452	TOMM40	translocase of outer mitochondrial membrane 40 [Source:HGNC Symbol;Acc:HGNC:18001]
ENSG00000172244	145.085	-1.66017	3.41711e-15	4.67101e-13	375444	C5orf34	chromosome 5 open reading frame 34 [Source:HGNC Symbol;Acc:HGNC:24738]
ENSG00000196230	23338.1	1.05761	3.51947e-15	4.77051e-13	203068	TUBB	tubulin beta class I [Source:HGNC Symbol;Acc:HGNC:20778]
ENSG00000137460	114.573	-1.94068	3.57614e-15	4.80693e-13	85462	FHDC1	FH2 domain containing 1 [Source:HGNC Symbol;Acc:HGNC:29363]
ENSG00000129493	188.068	-1.59713	5.07355e-15	6.76333e-13	25938	HEATR5A	HEAT repeat containing 5A [Source:HGNC Symbol;Acc:HGNC:20276]
ENSG00000160888	1282.55	1.02891	5.12999e-15	6.78252e-13	9592	IER2	immediate early response 2 [Source:HGNC Symbol;Acc:HGNC:28871]
ENSG00000128791	659.383	-1.22523	5.59849e-15	7.34176e-13	57045	TWSG1	twisted gastrulation BMP signaling modulator 1 [Source:HGNC Symbol;Acc:HGNC:12429]
ENSG00000132768	1451.68	0.966397	5.68871e-15	7.39992e-13	1802	DPH2	diphthamide biosynthesis 2 [Source:HGNC Symbol;Acc:HGNC:3004]
ENSG00000108733	138.72	-1.61488	5.91939e-15	7.63839e-13	5193	PEX12	peroxisomal biogenesis factor 12 [Source:HGNC Symbol;Acc:HGNC:8854]
ENSG00000086619	282.938	-1.36014	7.0353e-15	9.0063e-13	56605	ERO1B	endoplasmic reticulum oxidoreductase 1 beta [Source:HGNC Symbol;Acc:HGNC:14355]
ENSG00000166471	444.859	-1.28039	7.83479e-15	9.9508e-13	440026	TMEM41B	transmembrane protein 41B [Source:HGNC Symbol;Acc:HGNC:28948]
ENSG00000125249	1115.23	-0.991244	8.2587e-15	1.04073e-12	5911	RAP2A	RAP2A, member of RAS oncogene family [Source:HGNC Symbol;Acc:HGNC:9861]
ENSG00000104738	9052.51	0.982435	9.85718e-15	1.23253e-12	4173	MCM4	minichromosome maintenance complex component 4 [Source:HGNC Symbol;Acc:HGNC:6947]
ENSG00000179115	3831.74	1.29869	1.40417e-14	1.74225e-12	2193	FARSA	phenylalanyl-tRNA synthetase subunit alpha [Source:HGNC Symbol;Acc:HGNC:3592]
ENSG00000076248	2181.78	1.28513	1.52206e-14	1.87411e-12	7374	UNG	uracil DNA glycosylase [Source:HGNC Symbol;Acc:HGNC:12572]
ENSG00000158050	229.162	1.57735	1.58299e-14	1.90795e-12	1844	DUSP2	dual specificity phosphatase 2 [Source:HGNC Symbol;Acc:HGNC:3068]
ENSG00000140044	360.99	-1.44877	1.59142e-14	1.90795e-12	122953	JDP2	Jun dimerization protein 2 [Source:HGNC Symbol;Acc:HGNC:17546]
ENSG00000109099	134.588	-1.97072	1.56141e-14	1.90795e-12	5376	PMP22	peripheral myelin protein 22 [Source:HGNC Symbol;Acc:HGNC:9118]
ENSG00000170684	423.114	1.28812	1.59685e-14	1.90795e-12	162979	ZNF296	zinc finger protein 296 [Source:HGNC Symbol;Acc:HGNC:15981]
ENSG00000037474	4696.54	0.876688	1.61513e-14	1.9156e-12	54888	NSUN2	NOP2/Sun RNA methyltransferase 2 [Source:HGNC Symbol;Acc:HGNC:25994]
ENSG00000115165	123.634	-1.79781	1.69161e-14	1.99166e-12	9595	CYTIP	cytohesin 1 interacting protein [Source:HGNC Symbol;Acc:HGNC:9506]
ENSG00000050628	1991.07	-1.22649	1.95334e-14	2.28314e-12	5733	PTGER3	prostaglandin E receptor 3 [Source:HGNC Symbol;Acc:HGNC:9595]
ENSG00000196449	1858.9	1.17166	2.06856e-14	2.40042e-12	79693	YRDC	yrdC N6-threonylcarbamoyltransferase domain containing [Source:HGNC Symbol;Acc:HGNC:28905]
ENSG00000109929	2670.96	-1.03118	2.20097e-14	2.53583e-12	6309	SC5D	sterol-C5-desaturase [Source:HGNC Symbol;Acc:HGNC:10547]
ENSG00000153714	36.5144	-3.34146	2.58425e-14	2.9563e-12	286343	LURAP1L	leucine rich adaptor protein 1 like [Source:HGNC Symbol;Acc:HGNC:31452]
ENSG00000188177	71.6909	-2.23587	2.60537e-14	2.95948e-12	376940	ZC3H6	zinc finger CCCH-type containing 6 [Source:HGNC Symbol;Acc:HGNC:24762]
ENSG00000135547	168.887	-1.54444	2.63148e-14	2.96824e-12	23493	HEY2	hes related family bHLH transcription factor with YRPW motif 2 [Source:HGNC Symbol;Acc:HGNC:4881]
ENSG00000003436	436.644	-1.40039	2.76251e-14	3.09439e-12	7035	TFPI	tissue factor pathway inhibitor [Source:HGNC Symbol;Acc:HGNC:11760]
ENSG00000051108	1202.41	-1.11713	3.01611e-14	3.35517e-12	9709	HERPUD1	homocysteine inducible ER protein with ubiquitin like domain 1 [Source:HGNC Symbol;Acc:HGNC:13744]
ENSG00000112972	4749.3	-1.16639	3.18402e-14	3.51769e-12	3157	HMGCS1	3-hydroxy-3-methylglutaryl-CoA synthase 1 [Source:HGNC Symbol;Acc:HGNC:5007]
ENSG00000023287	1360.29	-1.3499	3.4343e-14	3.76838e-12	9821	RB1CC1	RB1 inducible coiled-coil 1 [Source:HGNC Symbol;Acc:HGNC:15574]
ENSG00000123094	81.7174	-2.39198	3.8726e-14	4.22061e-12	11228	RASSF8	Ras association domain family member 8 [Source:HGNC Symbol;Acc:HGNC:13232]
ENSG00000154114	654.317	-1.13592	3.94408e-14	4.26966e-12	219899	TBCEL	tubulin folding cofactor E like [Source:HGNC Symbol;Acc:HGNC:28115]
ENSG00000183496	2974.65	-1.80829	3.9905e-14	4.29112e-12	84206	MEX3B	mex-3 RNA binding family member B [Source:HGNC Symbol;Acc:HGNC:25297]
ENSG00000120217	351.773	-1.56776	4.06923e-14	4.3468e-12	29126	CD274	CD274 molecule [Source:HGNC Symbol;Acc:HGNC:17635]
ENSG00000132600	374.02	1.1481	4.50327e-14	4.7788e-12	54496	PRMT7	protein arginine methyltransferase 7 [Source:HGNC Symbol;Acc:HGNC:25557]
ENSG00000057704	259.878	-1.5203	4.53404e-14	4.78e-12	57458	TMCC3	transmembrane and coiled-coil domain family 3 [Source:HGNC Symbol;Acc:HGNC:29199]
ENSG00000109572	1469.73	-1.41455	5.22264e-14	5.47021e-12	1182	CLCN3	chloride voltage-gated channel 3 [Source:HGNC Symbol;Acc:HGNC:2021]
ENSG00000143079	232.892	-1.60383	5.80393e-14	6.03983e-12	55917	CTTNBP2NL	CTTNBP2 N-terminal like [Source:HGNC Symbol;Acc:HGNC:25330]
ENSG00000125740	306.588	2.60427	6.30393e-14	6.5181e-12	2354	FOSB	FosB proto-oncogene, AP-1 transcription factor subunit [Source:HGNC Symbol;Acc:HGNC:3797]
ENSG00000122140	658.276	1.03729	6.65478e-14	6.83705e-12	51116	MRPS2	mitochondrial ribosomal protein S2 [Source:HGNC Symbol;Acc:HGNC:14495]
ENSG00000159082	1008.42	-1.34285	7.21729e-14	7.36804e-12	8867	SYNJ1	synaptojanin 1 [Source:HGNC Symbol;Acc:HGNC:11503]
ENSG00000197062	237.153	-1.33888	7.38263e-14	7.48943e-12	7741	ZSCAN26	zinc finger and SCAN domain containing 26 [Source:HGNC Symbol;Acc:HGNC:12978]
ENSG00000102580	3027.45	-1.0923	7.52903e-14	7.5902e-12	5611	DNAJC3	DnaJ heat shock protein family (Hsp40) member C3 [Source:HGNC Symbol;Acc:HGNC:9439]
ENSG00000196792	652.183	-1.12264	8.47444e-14	8.49023e-12	29966	STRN3	striatin 3 [Source:HGNC Symbol;Acc:HGNC:15720]
ENSG00000113532	155.179	-1.60792	8.57651e-14	8.53945e-12	7903	ST8SIA4	ST8 alpha-N-acetyl-neuraminide alpha-2,8-sialyltransferase 4 [Source:HGNC Symbol;Acc:HGNC:10871]
ENSG00000111145	306.771	-1.32077	8.76676e-14	8.67532e-12	2004	ELK3	ETS transcription factor ELK3 [Source:HGNC Symbol;Acc:HGNC:3325]
ENSG00000167550	216.477	-1.49861	9.00177e-14	8.80268e-12	121268	RHEBL1	RHEB like 1 [Source:HGNC Symbol;Acc:HGNC:21166]
ENSG00000139977	459.869	-1.21208	9.0046e-14	8.80268e-12	122830	NAA30	N-alpha-acetyltransferase 30, NatC catalytic subunit [Source:HGNC Symbol;Acc:HGNC:19844]
ENSG00000173846	921.516	1.01281	9.3667e-14	9.10149e-12	1263	PLK3	polo like kinase 3 [Source:HGNC Symbol;Acc:HGNC:2154]
ENSG00000153406	643.16	1.09558	1.04306e-13	1.00746e-11	57407	NMRAL1	NmrA like redox sensor 1 [Source:HGNC Symbol;Acc:HGNC:24987]
ENSG00000173083	335.082	-1.47197	1.20095e-13	1.14795e-11	10855	HPSE	heparanase [Source:HGNC Symbol;Acc:HGNC:5164]
ENSG00000185022	448.897	1.20492	1.20275e-13	1.14795e-11	23764	MAFF	MAF bZIP transcription factor F [Source:HGNC Symbol;Acc:HGNC:6780]
ENSG00000048162	988.29	1.63714	1.24535e-13	1.18162e-11	51491	NOP16	NOP16 nucleolar protein [Source:HGNC Symbol;Acc:HGNC:26934]
ENSG00000147036	517.406	-1.13345	1.26817e-13	1.19052e-11	347404	LANCL3	LanC like 3 [Source:HGNC Symbol;Acc:HGNC:24767]
ENSG00000187790	182.459	-1.4536	1.2695e-13	1.19052e-11	57697	FANCM	FA complementation group M [Source:HGNC Symbol;Acc:HGNC:23168]
ENSG00000156869	1862.37	-1.41998	1.28567e-13	1.19207e-11	391059	FRRS1	ferric chelate reductase 1 [Source:HGNC Symbol;Acc:HGNC:27622]
ENSG00000139163	2064.56	-1.01927	1.28593e-13	1.19207e-11	55500	ETNK1	ethanolamine kinase 1 [Source:HGNC Symbol;Acc:HGNC:24649]
ENSG00000136271	1613.08	1.26062	1.49066e-13	1.37396e-11	54606	DDX56	DEAD-box helicase 56 [Source:HGNC Symbol;Acc:HGNC:18193]
ENSG00000125629	265.069	-1.4069	1.63313e-13	1.49672e-11	51141	INSIG2	insulin induced gene 2 [Source:HGNC Symbol;Acc:HGNC:20452]
ENSG00000169359	309.973	-1.66546	2.00541e-13	1.82753e-11	9197	SLC33A1	solute carrier family 33 member 1 [Source:HGNC Symbol;Acc:HGNC:95]
ENSG00000139324	197.555	-1.52847	2.07547e-13	1.88075e-11	160418	TMTC3	transmembrane O-mannosyltransferase targeting cadherins 3 [Source:HGNC Symbol;Acc:HGNC:26899]
ENSG00000164211	1286.04	-1.22394	2.1208e-13	1.91109e-11	134429	STARD4	StAR related lipid transfer domain containing 4 [Source:HGNC Symbol;Acc:HGNC:18058]
ENSG00000132394	590.475	1.04857	2.16239e-13	1.93775e-11	60678	EEFSEC	eukaryotic elongation factor, selenocysteine-tRNA specific [Source:HGNC Symbol;Acc:HGNC:24614]
ENSG00000111674	724.72	1.06289	2.23416e-13	1.991e-11	2026	ENO2	enolase 2 [Source:HGNC Symbol;Acc:HGNC:3353]
ENSG00000112210	212.007	-1.53603	2.28976e-13	2.02933e-11	51715	RAB23	RAB23, member RAS oncogene family [Source:HGNC Symbol;Acc:HGNC:14263]
ENSG00000165895	668.977	-1.28414	2.49027e-13	2.19498e-11	143872	ARHGAP42	Rho GTPase activating protein 42 [Source:HGNC Symbol;Acc:HGNC:26545]
ENSG00000166224	114.552	-1.58114	2.6301e-13	2.30563e-11	8879	SGPL1	sphingosine-1-phosphate lyase 1 [Source:HGNC Symbol;Acc:HGNC:10817]
ENSG00000133943	471.12	1.04801	3.21183e-13	2.80037e-11	80017	DGLUCY	D-glutamate cyclase [Source:HGNC Symbol;Acc:HGNC:20498]
ENSG00000119906	685.421	-1.10304	3.345e-13	2.9008e-11	55719	SLF2	SMC5-SMC6 complex localization factor 2 [Source:HGNC Symbol;Acc:HGNC:17814]
ENSG00000151090	157.391	-1.78559	3.42037e-13	2.94055e-11	7068	THRB	thyroid hormone receptor beta [Source:HGNC Symbol;Acc:HGNC:11799]
ENSG00000114127	1060.14	-0.978853	3.44552e-13	2.94055e-11	54464	XRN1	5'-3' exoribonuclease 1 [Source:HGNC Symbol;Acc:HGNC:30654]
ENSG00000105676	1316.02	1.01858	3.43772e-13	2.94055e-11	93436	ARMC6	armadillo repeat containing 6 [Source:HGNC Symbol;Acc:HGNC:25049]
ENSG00000165688	1653.96	1.12529	3.51534e-13	2.98434e-11	23203	PMPCA	peptidase, mitochondrial processing subunit alpha [Source:HGNC Symbol;Acc:HGNC:18667]
ENSG00000168779	509.383	-1.05255	3.54246e-13	2.98706e-11	6474	SHOX2	short stature homeobox 2 [Source:HGNC Symbol;Acc:HGNC:10854]
ENSG00000067082	139.726	-1.50445	3.55559e-13	2.98706e-11	1316	KLF6	Kruppel like factor 6 [Source:HGNC Symbol;Acc:HGNC:2235]
ENSG00000134107	768.229	-1.35506	3.89986e-13	3.24251e-11	8553	BHLHE40	basic helix-loop-helix family member e40 [Source:HGNC Symbol;Acc:HGNC:1046]
ENSG00000100029	3473.2	1.13946	3.88424e-13	3.24251e-11	23481	PES1	pescadillo ribosomal biogenesis factor 1 [Source:HGNC Symbol;Acc:HGNC:8848]
ENSG00000236287	248.667	-1.40738	4.17034e-13	3.44962e-11	58486	ZBED5	zinc finger BED-type containing 5 [Source:HGNC Symbol;Acc:HGNC:30803]
ENSG00000174032	551.616	-1.16274	4.20719e-13	3.46234e-11	253512	SLC25A30	solute carrier family 25 member 30 [Source:HGNC Symbol;Acc:HGNC:27371]
ENSG00000143226	812.436	-0.967051	4.44253e-13	3.63747e-11	2212	FCGR2A	Fc fragment of IgG receptor IIa [Source:HGNC Symbol;Acc:HGNC:3616]
ENSG00000143226	812.436	-0.967051	4.44253e-13	3.63747e-11	9103	FCGR2A	Fc fragment of IgG receptor IIa [Source:HGNC Symbol;Acc:HGNC:3616]
ENSG00000107771	251.627	-1.57206	4.94241e-13	4.02632e-11	54462	CCSER2	coiled-coil serine rich protein 2 [Source:HGNC Symbol;Acc:HGNC:29197]
ENSG00000113758	3620.07	0.879641	4.97665e-13	4.03384e-11	1627	DBN1	drebrin 1 [Source:HGNC Symbol;Acc:HGNC:2695]
ENSG00000128923	513.223	-1.37186	5.17183e-13	4.17108e-11	54629	MINDY2	MINDY lysine 48 deubiquitinase 2 [Source:HGNC Symbol;Acc:HGNC:26954]
ENSG00000142166	2239.3	-0.859594	5.43155e-13	4.35875e-11	3454	IFNAR1	interferon alpha and beta receptor subunit 1 [Source:HGNC Symbol;Acc:HGNC:5432]
ENSG00000185880	461.128	-1.07534	5.63355e-13	4.49848e-11	140691	TRIM69	tripartite motif containing 69 [Source:HGNC Symbol;Acc:HGNC:17857]
ENSG00000073536	968.226	1.08975	5.72038e-13	4.5453e-11	54475	NLE1	notchless homolog 1 [Source:HGNC Symbol;Acc:HGNC:19889]
ENSG00000204386	1345.86	-0.983492	7.02953e-13	5.53104e-11	4758	NEU1	neuraminidase 1 [Source:HGNC Symbol;Acc:HGNC:7758]
ENSG00000167580	70.2426	-2.19672	7.01875e-13	5.53104e-11	359	AQP2	aquaporin 2 [Source:HGNC Symbol;Acc:HGNC:634]
ENSG00000001561	338.735	-1.28087	7.29272e-13	5.71027e-11	22875	ENPP4	ectonucleotide pyrophosphatase/phosphodiesterase 4 [Source:HGNC Symbol;Acc:HGNC:3359]
ENSG00000198945	417.825	-1.09237	8.03451e-13	6.26071e-11	84456	L3MBTL3	L3MBTL histone methyl-lysine binding protein 3 [Source:HGNC Symbol;Acc:HGNC:23035]
ENSG00000275464	954.414	1.34875	8.22532e-13	6.37858e-11	102724159	FP565260.1	periodic tryptophan protein 2 homolog [Source:NCBI gene;Acc:102724159]
ENSG00000070423	1050.83	0.958344	8.9374e-13	6.89762e-11	55658	RNF126	ring finger protein 126 [Source:HGNC Symbol;Acc:HGNC:21151]
ENSG00000065809	583.263	-1.20023	9.08857e-13	6.98089e-11	83641	FAM107B	family with sequence similarity 107 member B [Source:HGNC Symbol;Acc:HGNC:23726]
ENSG00000116717	3199.75	-1.04603	9.34053e-13	7.10673e-11	1647	GADD45A	growth arrest and DNA damage inducible alpha [Source:HGNC Symbol;Acc:HGNC:4095]
ENSG00000108179	7174	0.958106	9.30075e-13	7.10673e-11	10105	PPIF	peptidylprolyl isomerase F [Source:HGNC Symbol;Acc:HGNC:9259]
ENSG00000116353	653.191	1.1706	9.98997e-13	7.52982e-11	51102	MECR	mitochondrial trans-2-enoyl-CoA reductase [Source:HGNC Symbol;Acc:HGNC:19691]
ENSG00000125144	145.635	-2.22996	9.97894e-13	7.52982e-11	4495	MT1G	metallothionein 1G [Source:HGNC Symbol;Acc:HGNC:7399]
ENSG00000159184	115.572	-1.58689	1.12503e-12	8.44032e-11	10481	HOXB13	homeobox B13 [Source:HGNC Symbol;Acc:HGNC:5112]
ENSG00000106263	7754.25	0.838238	1.15963e-12	8.65965e-11	8662	EIF3B	eukaryotic translation initiation factor 3 subunit B [Source:HGNC Symbol;Acc:HGNC:3280]
ENSG00000102786	783.321	-1.06511	1.18045e-12	8.77452e-11	26512	INTS6	integrator complex subunit 6 [Source:HGNC Symbol;Acc:HGNC:14879]
ENSG00000145390	239.824	-1.66189	1.45278e-12	1.07493e-10	54532	USP53	ubiquitin specific peptidase 53 [Source:HGNC Symbol;Acc:HGNC:29255]
ENSG00000173276	329.827	-1.60674	1.50449e-12	1.1081e-10	49854	ZBTB21	zinc finger and BTB domain containing 21 [Source:HGNC Symbol;Acc:HGNC:13083]
ENSG00000183808	593.018	-1.36283	1.58996e-12	1.16573e-10	389677	RBM12B	RNA binding motif protein 12B [Source:HGNC Symbol;Acc:HGNC:32310]
ENSG00000161179	762.185	0.981695	1.60938e-12	1.17463e-10	150223	YDJC	YdjC chitooligosaccharide deacetylase homolog [Source:HGNC Symbol;Acc:HGNC:27158]
ENSG00000154930	660.479	0.992764	1.64065e-12	1.19206e-10	84532	ACSS1	acyl-CoA synthetase short chain family member 1 [Source:HGNC Symbol;Acc:HGNC:16091]
ENSG00000173933	150.864	1.53571	1.65387e-12	1.19627e-10	5936	RBM4	RNA binding motif protein 4 [Source:HGNC Symbol;Acc:HGNC:9901]
ENSG00000257956	154.755	1.43702	1.76617e-12	1.2718e-10	NA	NOP56P3	NOP56 ribonucleoprotein pseudogene 3 [Source:HGNC Symbol;Acc:HGNC:49801]
ENSG00000153071	1280.67	-1.03443	1.77408e-12	1.27182e-10	1601	DAB2	DAB adaptor protein 2 [Source:HGNC Symbol;Acc:HGNC:2662]
ENSG00000167721	2238.26	1.05593	1.8051e-12	1.28833e-10	55720	TSR1	TSR1 ribosome maturation factor [Source:HGNC Symbol;Acc:HGNC:25542]
ENSG00000105607	515.292	1.14647	2.04158e-12	1.45069e-10	2639	GCDH	glutaryl-CoA dehydrogenase [Source:HGNC Symbol;Acc:HGNC:4189]
ENSG00000117877	83.5613	1.74121	2.40065e-12	1.69836e-10	10849	CD3EAP	CD3e molecule associated protein [Source:HGNC Symbol;Acc:HGNC:24219]
ENSG00000100485	524.329	-1.60038	2.52344e-12	1.77743e-10	6655	SOS2	SOS Ras/Rho guanine nucleotide exchange factor 2 [Source:HGNC Symbol;Acc:HGNC:11188]
ENSG00000111269	407.933	-1.1166	2.53683e-12	1.77909e-10	1389	CREBL2	cAMP responsive element binding protein like 2 [Source:HGNC Symbol;Acc:HGNC:2350]
ENSG00000111276	1045.59	-1.21822	2.58103e-12	1.80225e-10	1027	CDKN1B	cyclin dependent kinase inhibitor 1B [Source:HGNC Symbol;Acc:HGNC:1785]
ENSG00000172794	646.716	0.974216	2.63585e-12	1.8326e-10	326624	RAB37	RAB37, member RAS oncogene family [Source:HGNC Symbol;Acc:HGNC:30268]
ENSG00000205269	178.199	-1.79018	2.76017e-12	1.91079e-10	100113407	TMEM170B	transmembrane protein 170B [Source:HGNC Symbol;Acc:HGNC:34244]
ENSG00000189308	556.659	-1.09464	2.87181e-12	1.97958e-10	132660	LIN54	lin-54 DREAM MuvB core complex component [Source:HGNC Symbol;Acc:HGNC:25397]
ENSG00000128590	383.48	-1.28962	2.96271e-12	2.03355e-10	4189	DNAJB9	DnaJ heat shock protein family (Hsp40) member B9 [Source:HGNC Symbol;Acc:HGNC:6968]
ENSG00000240891	59.3521	-2.52314	3.18688e-12	2.17815e-10	257068	PLCXD2	phosphatidylinositol specific phospholipase C X domain containing 2 [Source:HGNC Symbol;Acc:HGNC:26462]
ENSG00000170802	1760.21	-1.03866	3.22588e-12	2.1955e-10	3344	FOXN2	forkhead box N2 [Source:HGNC Symbol;Acc:HGNC:5281]
ENSG00000165813	228.043	-1.60114	3.31385e-12	2.2459e-10	55088	CCDC186	coiled-coil domain containing 186 [Source:HGNC Symbol;Acc:HGNC:24349]
ENSG00000128016	661.229	1.07576	3.34585e-12	2.2581e-10	7538	ZFP36	ZFP36 ring finger protein [Source:HGNC Symbol;Acc:HGNC:12862]
ENSG00000105991	176.96	-1.40584	3.58652e-12	2.41044e-10	3198	HOXA1	homeobox A1 [Source:HGNC Symbol;Acc:HGNC:5099]
ENSG00000028310	897.69	0.941638	3.9287e-12	2.62946e-10	65980	BRD9	bromodomain containing 9 [Source:HGNC Symbol;Acc:HGNC:25818]
ENSG00000165572	417.37	-1.13287	3.99682e-12	2.664e-10	89890	KBTBD6	kelch repeat and BTB domain containing 6 [Source:HGNC Symbol;Acc:HGNC:25340]
ENSG00000236320	1245.4	-1.14448	4.18823e-12	2.78009e-10	342618	SLFN14	schlafen family member 14 [Source:HGNC Symbol;Acc:HGNC:32689]
ENSG00000137502	335.897	-1.49503	4.50306e-12	2.97682e-10	27314	RAB30	RAB30, member RAS oncogene family [Source:HGNC Symbol;Acc:HGNC:9770]
ENSG00000156398	905.902	0.966852	4.59773e-12	3.027e-10	118980	SFXN2	sideroflexin 2 [Source:HGNC Symbol;Acc:HGNC:16086]
ENSG00000102967	206.048	1.32217	4.78347e-12	3.13648e-10	1723	DHODH	dihydroorotate dehydrogenase (quinone) [Source:HGNC Symbol;Acc:HGNC:2867]
ENSG00000162999	127.577	-1.61946	5.28477e-12	3.45115e-10	142679	DUSP19	dual specificity phosphatase 19 [Source:HGNC Symbol;Acc:HGNC:18894]
ENSG00000125148	1146.01	-1.78456	5.428e-12	3.53039e-10	4502	MT2A	metallothionein 2A [Source:HGNC Symbol;Acc:HGNC:7406]
ENSG00000108239	162.214	-1.39909	5.5183e-12	3.5654e-10	23232	TBC1D12	TBC1 domain family member 12 [Source:HGNC Symbol;Acc:HGNC:29082]
ENSG00000151233	927.465	-1.12644	5.52604e-12	3.5654e-10	283464	GXYLT1	glucoside xylosyltransferase 1 [Source:HGNC Symbol;Acc:HGNC:27482]
ENSG00000245532	442.714	-1.18933	5.6418e-12	3.62559e-10	NA	NEAT1	nuclear paraspeckle assembly transcript 1 [Source:HGNC Symbol;Acc:HGNC:30815]
ENSG00000117707	228.993	-2.14585	5.70777e-12	3.63629e-10	5629	PROX1	prospero homeobox 1 [Source:HGNC Symbol;Acc:HGNC:9459]
ENSG00000114767	1606.59	1.23202	5.72608e-12	3.63629e-10	9136	RRP9	ribosomal RNA processing 9, U3 small nucleolar RNA binding protein [Source:HGNC Symbol;Acc:HGNC:16829]
ENSG00000173273	1278.53	-1.10435	5.68348e-12	3.63629e-10	8658	TNKS	tankyrase [Source:HGNC Symbol;Acc:HGNC:11941]
ENSG00000185163	764.626	0.975186	5.90971e-12	3.73818e-10	317781	DDX51	DEAD-box helicase 51 [Source:HGNC Symbol;Acc:HGNC:20082]
ENSG00000172071	355.587	-1.59751	6.22535e-12	3.9072e-10	9451	EIF2AK3	eukaryotic translation initiation factor 2 alpha kinase 3 [Source:HGNC Symbol;Acc:HGNC:3255]
ENSG00000112578	2234.44	1.11581	6.20117e-12	3.9072e-10	705	BYSL	bystin like [Source:HGNC Symbol;Acc:HGNC:1157]
ENSG00000197785	2561.9	0.829183	6.49757e-12	4.03935e-10	55210	ATAD3A	ATPase family AAA domain containing 3A [Source:HGNC Symbol;Acc:HGNC:25567]
ENSG00000136270	1770.45	0.924638	6.51104e-12	4.03935e-10	9238	TBRG4	transforming growth factor beta regulator 4 [Source:HGNC Symbol;Acc:HGNC:17443]
ENSG00000189306	1339.67	0.964415	6.46905e-12	4.03935e-10	27341	RRP7A	ribosomal RNA processing 7 homolog A [Source:HGNC Symbol;Acc:HGNC:24286]
ENSG00000132603	1408.04	1.42226	7.12641e-12	4.40418e-10	51388	NIP7	nucleolar pre-rRNA processing protein NIP7 [Source:HGNC Symbol;Acc:HGNC:24328]
ENSG00000235823	145.474	-1.44959	7.82955e-12	4.82025e-10	NA	OLMALINC	oligodendrocyte maturation-associated long intergenic non-coding RNA [Source:HGNC Symbol;Acc:HGNC:28060]
ENSG00000151553	223.627	-1.49331	8.50857e-12	5.21837e-10	57700	FAM160B1	family with sequence similarity 160 member B1 [Source:HGNC Symbol;Acc:HGNC:29320]
ENSG00000248092	283.477	-1.22985	9.68785e-12	5.91913e-10	NA	NNT-AS1	NNT antisense RNA 1 [Source:HGNC Symbol;Acc:HGNC:49005]
ENSG00000204611	253.224	-1.21573	1.01793e-11	6.19592e-10	90317	ZNF616	zinc finger protein 616 [Source:HGNC Symbol;Acc:HGNC:28062]
ENSG00000165271	1528.7	1.03175	1.02932e-11	6.24171e-10	65083	NOL6	nucleolar protein 6 [Source:HGNC Symbol;Acc:HGNC:19910]
ENSG00000256269	2415.15	1.05737	1.03972e-11	6.28113e-10	3145	HMBS	hydroxymethylbilane synthase [Source:HGNC Symbol;Acc:HGNC:4982]
ENSG00000102804	3857.68	-0.875967	1.10343e-11	6.64117e-10	8848	TSC22D1	TSC22 domain family member 1 [Source:HGNC Symbol;Acc:HGNC:16826]
ENSG00000143952	484.356	-1.06769	1.16485e-11	6.98477e-10	51542	VPS54	VPS54 subunit of GARP complex [Source:HGNC Symbol;Acc:HGNC:18652]
ENSG00000160949	2009.97	1.09403	1.2067e-11	7.20893e-10	4796	TONSL	tonsoku like, DNA repair protein [Source:HGNC Symbol;Acc:HGNC:7801]
ENSG00000164327	1393.17	-1.14834	1.30633e-11	7.73958e-10	253260	RICTOR	RPTOR independent companion of MTOR complex 2 [Source:HGNC Symbol;Acc:HGNC:28611]
ENSG00000197451	8920.45	0.784694	1.30765e-11	7.73958e-10	3182	HNRNPAB	heterogeneous nuclear ribonucleoprotein A/B [Source:HGNC Symbol;Acc:HGNC:5034]
ENSG00000013392	56.1491	-2.07247	1.30992e-11	7.73958e-10	112611	RWDD2A	RWD domain containing 2A [Source:HGNC Symbol;Acc:HGNC:21385]
ENSG00000139133	106.489	-1.54225	1.31984e-11	7.76972e-10	84920	ALG10	ALG10 alpha-1,2-glucosyltransferase [Source:HGNC Symbol;Acc:HGNC:23162]
ENSG00000169967	686.061	-1.27013	1.34654e-11	7.89807e-10	10746	MAP3K2	mitogen-activated protein kinase kinase kinase 2 [Source:HGNC Symbol;Acc:HGNC:6854]
ENSG00000118518	504.316	-1.11871	1.3549e-11	7.91834e-10	81847	RNF146	ring finger protein 146 [Source:HGNC Symbol;Acc:HGNC:21336]
ENSG00000171793	4450.85	0.903791	1.36633e-11	7.95631e-10	1503	CTPS1	CTP synthase 1 [Source:HGNC Symbol;Acc:HGNC:2519]
ENSG00000134297	217.44	-1.4041	1.38238e-11	8.02079e-10	NA	PLEKHA8P1	pleckstrin homology domain containing A8 pseudogene 1 [Source:HGNC Symbol;Acc:HGNC:30222]
ENSG00000183508	1094.56	-1.14276	1.42622e-11	8.24552e-10	54855	TENT5C	terminal nucleotidyltransferase 5C [Source:HGNC Symbol;Acc:HGNC:24712]
ENSG00000096654	300.205	-1.24482	1.44403e-11	8.30017e-10	7738	ZNF184	zinc finger protein 184 [Source:HGNC Symbol;Acc:HGNC:12975]
ENSG00000166947	1484.56	1.00147	1.44597e-11	8.30017e-10	2038	EPB42	erythrocyte membrane protein band 4.2 [Source:HGNC Symbol;Acc:HGNC:3381]
ENSG00000168300	467.078	-1.39248	1.49662e-11	8.56043e-10	115294	PCMTD1	protein-L-isoaspartate (D-aspartate) O-methyltransferase domain containing 1 [Source:HGNC Symbol;Acc:HGNC:30483]
ENSG00000179630	338.566	-1.08953	1.52009e-11	8.66396e-10	144811	LACC1	laccase domain containing 1 [Source:HGNC Symbol;Acc:HGNC:26789]
ENSG00000135338	604.986	-1.16258	1.54112e-11	8.75292e-10	167691	LCA5	lebercilin LCA5 [Source:HGNC Symbol;Acc:HGNC:31923]
ENSG00000123636	459.205	-1.45932	1.55045e-11	8.77498e-10	29994	BAZ2B	bromodomain adjacent to zinc finger domain 2B [Source:HGNC Symbol;Acc:HGNC:963]
ENSG00000107890	70.726	-2.24123	1.57473e-11	8.88128e-10	22852	ANKRD26	ankyrin repeat domain 26 [Source:HGNC Symbol;Acc:HGNC:29186]
ENSG00000118402	53.3915	-2.37888	1.67577e-11	9.41818e-10	6785	ELOVL4	ELOVL fatty acid elongase 4 [Source:HGNC Symbol;Acc:HGNC:14415]
ENSG00000138678	88.155	-1.76259	1.71036e-11	9.57918e-10	84803	GPAT3	glycerol-3-phosphate acyltransferase 3 [Source:HGNC Symbol;Acc:HGNC:28157]
ENSG00000261236	5900.29	0.914911	1.75514e-11	9.796e-10	23246	BOP1	BOP1 ribosomal biogenesis factor [Source:HGNC Symbol;Acc:HGNC:15519]
ENSG00000118308	521.252	-1.06611	1.7953e-11	9.98557e-10	4033	LRMP	lymphoid restricted membrane protein [Source:HGNC Symbol;Acc:HGNC:6690]
ENSG00000170962	225.766	-1.25626	1.83163e-11	1.01526e-09	80310	PDGFD	platelet derived growth factor D [Source:HGNC Symbol;Acc:HGNC:30620]
ENSG00000197782	274.178	-1.5489	1.84862e-11	1.02118e-09	284323	ZNF780A	zinc finger protein 780A [Source:HGNC Symbol;Acc:HGNC:27603]
ENSG00000148296	1506.63	0.8462	1.97409e-11	1.08306e-09	6838	SURF6	surfeit 6 [Source:HGNC Symbol;Acc:HGNC:11478]
ENSG00000182511	1446.73	0.970493	1.96793e-11	1.08306e-09	2242	FES	FES proto-oncogene, tyrosine kinase [Source:HGNC Symbol;Acc:HGNC:3657]
ENSG00000119599	240.272	1.32826	2.04685e-11	1.11918e-09	26094	DCAF4	DDB1 and CUL4 associated factor 4 [Source:HGNC Symbol;Acc:HGNC:20229]
ENSG00000164292	905.312	-1.0423	2.05496e-11	1.11982e-09	22836	RHOBTB3	Rho related BTB domain containing 3 [Source:HGNC Symbol;Acc:HGNC:18757]
ENSG00000174007	228.853	-1.18157	2.08783e-11	1.13009e-09	84984	CEP19	centrosomal protein 19 [Source:HGNC Symbol;Acc:HGNC:28209]
ENSG00000188906	50.4202	-2.71731	2.08392e-11	1.13009e-09	120892	LRRK2	leucine rich repeat kinase 2 [Source:HGNC Symbol;Acc:HGNC:18618]
ENSG00000254535	185.449	-1.32057	2.12196e-11	1.14472e-09	132430	PABPC4L	poly(A) binding protein cytoplasmic 4 like [Source:HGNC Symbol;Acc:HGNC:31955]
ENSG00000163536	377.429	-1.05058	2.15465e-11	1.15848e-09	5274	SERPINI1	serpin family I member 1 [Source:HGNC Symbol;Acc:HGNC:8943]
ENSG00000182810	466.526	0.971172	2.30878e-11	1.23723e-09	55794	DDX28	DEAD-box helicase 28 [Source:HGNC Symbol;Acc:HGNC:17330]
ENSG00000177426	85.9949	-1.62762	2.32597e-11	1.24231e-09	7050	TGIF1	TGFB induced factor homeobox 1 [Source:HGNC Symbol;Acc:HGNC:11776]
ENSG00000139517	434.244	-1.26064	2.46579e-11	1.31265e-09	222484	LNX2	ligand of numb-protein X 2 [Source:HGNC Symbol;Acc:HGNC:20421]
ENSG00000118894	107.268	1.52403	2.80977e-11	1.49084e-09	196483	EEF2KMT	eukaryotic elongation factor 2 lysine methyltransferase [Source:HGNC Symbol;Acc:HGNC:32221]
ENSG00000204371	1473.83	0.87962	2.8472e-11	1.50575e-09	10919	EHMT2	euchromatic histone lysine methyltransferase 2 [Source:HGNC Symbol;Acc:HGNC:14129]
ENSG00000100304	1625.6	1.03486	2.89485e-11	1.52594e-09	23170	TTLL12	tubulin tyrosine ligase like 12 [Source:HGNC Symbol;Acc:HGNC:28974]
ENSG00000145715	349.656	-1.49435	3.22506e-11	1.69447e-09	5921	RASA1	RAS p21 protein activator 1 [Source:HGNC Symbol;Acc:HGNC:9871]
ENSG00000116830	1754.78	0.821428	3.44396e-11	1.80361e-09	8458	TTF2	transcription termination factor 2 [Source:HGNC Symbol;Acc:HGNC:12398]
ENSG00000095739	632.735	-1.15859	3.48259e-11	1.81794e-09	25805	BAMBI	BMP and activin membrane bound inhibitor [Source:HGNC Symbol;Acc:HGNC:30251]
ENSG00000254004	380.568	-1.1863	3.72178e-11	1.93653e-09	339324	ZNF260	zinc finger protein 260 [Source:HGNC Symbol;Acc:HGNC:13499]
ENSG00000138735	146.598	-1.42345	3.75444e-11	1.94247e-09	8654	PDE5A	phosphodiesterase 5A [Source:HGNC Symbol;Acc:HGNC:8784]
ENSG00000178033	90.6977	-1.60066	3.75728e-11	1.94247e-09	254228	CALHM5	calcium homeostasis modulator family member 5 [Source:HGNC Symbol;Acc:HGNC:21568]
ENSG00000162654	876.054	-0.887932	3.84484e-11	1.98138e-09	115361	GBP4	guanylate binding protein 4 [Source:HGNC Symbol;Acc:HGNC:20480]
ENSG00000134294	5129.97	-1.38647	4.12245e-11	2.11768e-09	54407	SLC38A2	solute carrier family 38 member 2 [Source:HGNC Symbol;Acc:HGNC:13448]
ENSG00000110330	966.354	-0.877397	4.36901e-11	2.23721e-09	329	BIRC2	baculoviral IAP repeat containing 2 [Source:HGNC Symbol;Acc:HGNC:590]
ENSG00000006744	2486.33	0.856842	4.5628e-11	2.32905e-09	60528	ELAC2	elaC ribonuclease Z 2 [Source:HGNC Symbol;Acc:HGNC:14198]
ENSG00000186104	223.761	-1.1902	4.80176e-11	2.44329e-09	120227	CYP2R1	cytochrome P450 family 2 subfamily R member 1 [Source:HGNC Symbol;Acc:HGNC:20580]
ENSG00000100852	507.901	-1.28115	4.92187e-11	2.49653e-09	394	ARHGAP5	Rho GTPase activating protein 5 [Source:HGNC Symbol;Acc:HGNC:675]
ENSG00000089335	283.293	-1.16977	5.17154e-11	2.61495e-09	55900	ZNF302	zinc finger protein 302 [Source:HGNC Symbol;Acc:HGNC:13848]
ENSG00000011566	338.717	-1.19042	5.19655e-11	2.61939e-09	8491	MAP4K3	mitogen-activated protein kinase kinase kinase kinase 3 [Source:HGNC Symbol;Acc:HGNC:6865]
ENSG00000157764	417.668	-1.08833	5.23668e-11	2.63139e-09	673	BRAF	B-Raf proto-oncogene, serine/threonine kinase [Source:HGNC Symbol;Acc:HGNC:1097]
ENSG00000126821	215.999	-1.2309	5.36498e-11	2.68749e-09	81537	SGPP1	sphingosine-1-phosphate phosphatase 1 [Source:HGNC Symbol;Acc:HGNC:17720]
ENSG00000166166	745.403	0.926459	5.77787e-11	2.88536e-09	115708	TRMT61A	tRNA methyltransferase 61A [Source:HGNC Symbol;Acc:HGNC:23790]
ENSG00000121486	753.046	-1.14494	5.81704e-11	2.89595e-09	81627	TRMT1L	tRNA methyltransferase 1 like [Source:HGNC Symbol;Acc:HGNC:16782]
ENSG00000204923	85.4669	-1.70947	5.89711e-11	2.92678e-09	554251	FBXO48	F-box protein 48 [Source:HGNC Symbol;Acc:HGNC:33857]
ENSG00000215301	7915.27	0.936758	6.21059e-11	3.06508e-09	1654	DDX3X	DEAD-box helicase 3 X-linked [Source:HGNC Symbol;Acc:HGNC:2745]
ENSG00000170515	6234.19	0.942256	6.21377e-11	3.06508e-09	5036	PA2G4	proliferation-associated 2G4 [Source:HGNC Symbol;Acc:HGNC:8550]
ENSG00000221886	64.672	-2.01444	6.61179e-11	3.2321e-09	63920	ZBED8	zinc finger BED-type containing 8 [Source:HGNC Symbol;Acc:HGNC:30804]
ENSG00000135372	1906.97	0.798165	6.58279e-11	3.2321e-09	55226	NAT10	N-acetyltransferase 10 [Source:HGNC Symbol;Acc:HGNC:29830]
ENSG00000108839	514.441	0.965042	6.61248e-11	3.2321e-09	239	ALOX12	arachidonate 12-lipoxygenase, 12S type [Source:HGNC Symbol;Acc:HGNC:429]
ENSG00000104884	675.549	0.934746	6.72036e-11	3.27491e-09	2068	ERCC2	ERCC excision repair 2, TFIIH core complex helicase subunit [Source:HGNC Symbol;Acc:HGNC:3434]
ENSG00000188811	232.154	-1.29116	7.23572e-11	3.51543e-09	387921	NHLRC3	NHL repeat containing 3 [Source:HGNC Symbol;Acc:HGNC:33751]
ENSG00000206053	1779.89	0.832258	7.27241e-11	3.52264e-09	90861	JPT2	Jupiter microtubule associated homolog 2 [Source:HGNC Symbol;Acc:HGNC:14137]
ENSG00000104093	264.274	-1.50549	7.66461e-11	3.7015e-09	23312	DMXL2	Dmx like 2 [Source:HGNC Symbol;Acc:HGNC:2938]
ENSG00000146350	178.215	-1.25023	8.11134e-11	3.90555e-09	221322	TBC1D32	TBC1 domain family member 32 [Source:HGNC Symbol;Acc:HGNC:21485]
ENSG00000123095	52.8761	-2.28055	8.26191e-11	3.96621e-09	79365	BHLHE41	basic helix-loop-helix family member e41 [Source:HGNC Symbol;Acc:HGNC:16617]
ENSG00000143569	5899.95	0.766557	8.34504e-11	3.99423e-09	9898	UBAP2L	ubiquitin associated protein 2 like [Source:HGNC Symbol;Acc:HGNC:29877]
ENSG00000235559	143.145	1.46395	8.6971e-11	4.15042e-09	NA	NOP56P1	NOP56 ribonucleoprotein pseudogene 1 [Source:HGNC Symbol;Acc:HGNC:13962]
ENSG00000204351	1469.35	0.865332	8.85319e-11	4.21245e-09	6499	SKIV2L	Ski2 like RNA helicase [Source:HGNC Symbol;Acc:HGNC:10898]
ENSG00000263002	218.789	-1.29808	8.97319e-11	4.25699e-09	10780	ZNF234	zinc finger protein 234 [Source:HGNC Symbol;Acc:HGNC:13027]
ENSG00000198780	150.605	-1.33384	9.53773e-11	4.51154e-09	26049	FAM169A	family with sequence similarity 169 member A [Source:HGNC Symbol;Acc:HGNC:29138]
ENSG00000118276	453.518	-1.28231	1.06801e-10	5.03714e-09	9331	B4GALT6	beta-1,4-galactosyltransferase 6 [Source:HGNC Symbol;Acc:HGNC:929]
ENSG00000197121	119.417	-1.47024	1.18335e-10	5.54869e-09	80055	PGAP1	post-GPI attachment to proteins inositol deacylase 1 [Source:HGNC Symbol;Acc:HGNC:25712]
ENSG00000089041	51.9655	-2.03075	1.18235e-10	5.54869e-09	5027	P2RX7	purinergic receptor P2X 7 [Source:HGNC Symbol;Acc:HGNC:8537]
ENSG00000127824	4970.04	1.24978	1.19861e-10	5.60396e-09	7277	TUBA4A	tubulin alpha 4a [Source:HGNC Symbol;Acc:HGNC:12407]
ENSG00000185338	128.706	-1.39956	1.22337e-10	5.70315e-09	8651	SOCS1	suppressor of cytokine signaling 1 [Source:HGNC Symbol;Acc:HGNC:19383]
ENSG00000267272	337.956	-1.07602	1.24467e-10	5.78576e-09	NA	LINC01140	long intergenic non-protein coding RNA 1140 [Source:HGNC Symbol;Acc:HGNC:27922]
ENSG00000167553	2975.72	0.984666	1.25459e-10	5.81511e-09	84790	TUBA1C	tubulin alpha 1c [Source:HGNC Symbol;Acc:HGNC:20768]
ENSG00000214706	2592.44	0.90095	1.32259e-10	6.11272e-09	7866	IFRD2	interferon related developmental regulator 2 [Source:HGNC Symbol;Acc:HGNC:5457]
ENSG00000119899	107.979	-1.4381	1.37699e-10	6.34594e-09	26503	SLC17A5	solute carrier family 17 member 5 [Source:HGNC Symbol;Acc:HGNC:10933]
ENSG00000213626	749.553	-1.3269	1.43278e-10	6.58426e-09	81606	LBH	LBH regulator of WNT signaling pathway [Source:HGNC Symbol;Acc:HGNC:29532]
ENSG00000142065	131.568	-1.44512	1.43938e-10	6.5958e-09	57677	ZFP14	ZFP14 zinc finger protein [Source:HGNC Symbol;Acc:HGNC:29312]
ENSG00000106348	1151.42	0.852132	1.4502e-10	6.62654e-09	3614	IMPDH1	inosine monophosphate dehydrogenase 1 [Source:HGNC Symbol;Acc:HGNC:6052]
ENSG00000232040	57.9502	-1.92586	1.48574e-10	6.76975e-09	114821	ZBED9	zinc finger BED-type containing 9 [Source:HGNC Symbol;Acc:HGNC:13851]
ENSG00000172578	2520.38	-1.04065	1.52607e-10	6.93396e-09	89857	KLHL6	kelch like family member 6 [Source:HGNC Symbol;Acc:HGNC:18653]
ENSG00000180488	261.844	-1.08668	1.54816e-10	7.01455e-09	374986	MIGA1	mitoguardin 1 [Source:HGNC Symbol;Acc:HGNC:24741]
ENSG00000075292	2527.58	-0.838691	1.55647e-10	7.03247e-09	27332	ZNF638	zinc finger protein 638 [Source:HGNC Symbol;Acc:HGNC:17894]
ENSG00000027075	75.6048	-2.29199	1.57364e-10	7.09019e-09	5583	PRKCH	protein kinase C eta [Source:HGNC Symbol;Acc:HGNC:9403]
ENSG00000184005	63.748	-1.82539	1.69239e-10	7.58519e-09	256435	ST6GALNAC3	ST6 N-acetylgalactosaminide alpha-2,6-sialyltransferase 3 [Source:HGNC Symbol;Acc:HGNC:19343]
ENSG00000164070	569.479	-1.17506	1.69291e-10	7.58519e-09	22824	HSPA4L	heat shock protein family A (Hsp70) member 4 like [Source:HGNC Symbol;Acc:HGNC:17041]
ENSG00000173230	1721.63	-1.03328	1.71091e-10	7.64457e-09	2804	GOLGB1	golgin B1 [Source:HGNC Symbol;Acc:HGNC:4429]
ENSG00000099250	76.7557	-2.30071	1.76118e-10	7.84748e-09	8829	NRP1	neuropilin 1 [Source:HGNC Symbol;Acc:HGNC:8004]
ENSG00000112118	6754.03	0.877651	1.80112e-10	8.00331e-09	4172	MCM3	minichromosome maintenance complex component 3 [Source:HGNC Symbol;Acc:HGNC:6945]
ENSG00000105483	2221.1	-0.762025	1.83524e-10	8.13253e-09	22900	CARD8	caspase recruitment domain family member 8 [Source:HGNC Symbol;Acc:HGNC:17057]
ENSG00000144320	684.471	-0.906905	1.86614e-10	8.24682e-09	80856	LNPK	lunapark, ER junction formation factor [Source:HGNC Symbol;Acc:HGNC:21610]
ENSG00000138593	961.12	-1.39311	1.87435e-10	8.26047e-09	9728	SECISBP2L	SECIS binding protein 2 like [Source:HGNC Symbol;Acc:HGNC:28997]
ENSG00000147118	99.0487	-1.63779	1.97283e-10	8.67076e-09	7569	ZNF182	zinc finger protein 182 [Source:HGNC Symbol;Acc:HGNC:13001]
ENSG00000178974	1004.43	-0.936224	2.04695e-10	8.97208e-09	55030	FBXO34	F-box protein 34 [Source:HGNC Symbol;Acc:HGNC:20201]
ENSG00000177646	941.089	1.08263	2.06445e-10	9.0243e-09	28976	ACAD9	acyl-CoA dehydrogenase family member 9 [Source:HGNC Symbol;Acc:HGNC:21497]
ENSG00000174485	2429.61	-0.913436	2.09993e-10	9.15456e-09	10260	DENND4A	DENN domain containing 4A [Source:HGNC Symbol;Acc:HGNC:24321]
ENSG00000150961	1394.54	-0.876959	2.18717e-10	9.50916e-09	9871	SEC24D	SEC24 homolog D, COPII coat complex component [Source:HGNC Symbol;Acc:HGNC:10706]
ENSG00000153214	1564.41	-1.25244	2.20916e-10	9.57895e-09	84910	TMEM87B	transmembrane protein 87B [Source:HGNC Symbol;Acc:HGNC:25913]
ENSG00000133858	973.353	-1.06067	2.21568e-10	9.58148e-09	196441	ZFC3H1	zinc finger C3H1-type containing [Source:HGNC Symbol;Acc:HGNC:28328]
ENSG00000169972	490.036	1.0867	2.25473e-10	9.72429e-09	126789	PUSL1	pseudouridine synthase like 1 [Source:HGNC Symbol;Acc:HGNC:26914]
ENSG00000144674	1203.6	-1.16119	2.31075e-10	9.93929e-09	2803	GOLGA4	golgin A4 [Source:HGNC Symbol;Acc:HGNC:4427]
ENSG00000071539	1025.47	0.93054	2.33351e-10	9.99722e-09	9319	TRIP13	thyroid hormone receptor interactor 13 [Source:HGNC Symbol;Acc:HGNC:12307]
ENSG00000101546	373.814	1.12655	2.33661e-10	9.99722e-09	79863	RBFA	ribosome binding factor A [Source:HGNC Symbol;Acc:HGNC:26120]
ENSG00000159873	759.766	-0.833876	2.39166e-10	1.02057e-08	150275	CCDC117	coiled-coil domain containing 117 [Source:HGNC Symbol;Acc:HGNC:26599]
ENSG00000077585	185.562	-1.38692	2.39904e-10	1.02102e-08	7107	GPR137B	G protein-coupled receptor 137B [Source:HGNC Symbol;Acc:HGNC:11862]
ENSG00000166197	9369.62	0.924146	2.45016e-10	1.04003e-08	9221	NOLC1	nucleolar and coiled-body phosphoprotein 1 [Source:HGNC Symbol;Acc:HGNC:15608]
ENSG00000115875	5409.46	1.40748	2.64072e-10	1.11505e-08	6432	SRSF7	serine and arginine rich splicing factor 7 [Source:HGNC Symbol;Acc:HGNC:10789]
ENSG00000151929	401.785	-1.0209	2.63707e-10	1.11505e-08	9531	BAG3	BAG cochaperone 3 [Source:HGNC Symbol;Acc:HGNC:939]
ENSG00000065057	346.514	1.43237	2.69948e-10	1.13688e-08	4913	NTHL1	nth like DNA glycosylase 1 [Source:HGNC Symbol;Acc:HGNC:8028]
ENSG00000164181	1128.12	-0.853469	2.71826e-10	1.14181e-08	79993	ELOVL7	ELOVL fatty acid elongase 7 [Source:HGNC Symbol;Acc:HGNC:26292]
ENSG00000120696	319.053	-1.2903	2.82435e-10	1.18329e-08	84078	KBTBD7	kelch repeat and BTB domain containing 7 [Source:HGNC Symbol;Acc:HGNC:25266]
ENSG00000164011	250.117	-1.15687	2.87993e-10	1.20176e-08	51058	ZNF691	zinc finger protein 691 [Source:HGNC Symbol;Acc:HGNC:28028]
ENSG00000189298	123.203	-1.32392	2.88333e-10	1.20176e-08	80317	ZKSCAN3	zinc finger with KRAB and SCAN domains 3 [Source:HGNC Symbol;Acc:HGNC:13853]
ENSG00000008405	674.558	-1.06975	2.89486e-10	1.20345e-08	1407	CRY1	cryptochrome circadian regulator 1 [Source:HGNC Symbol;Acc:HGNC:2384]
ENSG00000116350	4917.95	0.725187	2.99928e-10	1.24366e-08	6429	SRSF4	serine and arginine rich splicing factor 4 [Source:HGNC Symbol;Acc:HGNC:10786]
ENSG00000116729	97.0351	-1.59373	3.03264e-10	1.25106e-08	79971	WLS	Wnt ligand secretion mediator [Source:HGNC Symbol;Acc:HGNC:30238]
ENSG00000115084	727.566	-0.929881	3.03067e-10	1.25106e-08	80255	SLC35F5	solute carrier family 35 member F5 [Source:HGNC Symbol;Acc:HGNC:23617]
ENSG00000079102	1138.73	-1.49743	3.18408e-10	1.31018e-08	862	RUNX1T1	RUNX1 partner transcriptional co-repressor 1 [Source:HGNC Symbol;Acc:HGNC:1535]
ENSG00000121931	780.93	-0.886097	3.20379e-10	1.31277e-08	55791	LRIF1	ligand dependent nuclear receptor interacting factor 1 [Source:HGNC Symbol;Acc:HGNC:30299]
ENSG00000135378	176.832	-1.39365	3.20664e-10	1.31277e-08	79056	PRRG4	proline rich and Gla domain 4 [Source:HGNC Symbol;Acc:HGNC:30799]
ENSG00000179388	79.2832	3.15435	3.22549e-10	1.31714e-08	1960	EGR3	early growth response 3 [Source:HGNC Symbol;Acc:HGNC:3240]
ENSG00000256235	289.715	-1.05586	3.28428e-10	1.33777e-08	85027	SMIM3	small integral membrane protein 3 [Source:HGNC Symbol;Acc:HGNC:30248]
ENSG00000064666	3670.47	0.827766	3.32708e-10	1.35178e-08	1265	CNN2	calponin 2 [Source:HGNC Symbol;Acc:HGNC:2156]
ENSG00000136718	2479.16	0.904273	3.3837e-10	1.37133e-08	92856	IMP4	IMP U3 small nucleolar ribonucleoprotein 4 [Source:HGNC Symbol;Acc:HGNC:30856]
ENSG00000115234	2075.71	0.832628	3.46074e-10	1.39904e-08	9784	SNX17	sorting nexin 17 [Source:HGNC Symbol;Acc:HGNC:14979]
ENSG00000146247	2039.5	-1.01176	3.5425e-10	1.42851e-08	55023	PHIP	pleckstrin homology domain interacting protein [Source:HGNC Symbol;Acc:HGNC:15673]
ENSG00000116649	5482.31	0.924688	3.5674e-10	1.43497e-08	6723	SRM	spermidine synthase [Source:HGNC Symbol;Acc:HGNC:11296]
ENSG00000122591	763.651	-0.869278	3.59487e-10	1.44242e-08	84668	FAM126A	family with sequence similarity 126 member A [Source:HGNC Symbol;Acc:HGNC:24587]
ENSG00000154642	1028.61	-0.845043	3.80249e-10	1.52194e-08	54149	C21orf91	chromosome 21 open reading frame 91 [Source:HGNC Symbol;Acc:HGNC:16459]
ENSG00000111670	592.317	-1.07154	3.87225e-10	1.54221e-08	79158	GNPTAB	N-acetylglucosamine-1-phosphate transferase subunits alpha and beta [Source:HGNC Symbol;Acc:HGNC:29670]
ENSG00000136404	375.17	-1.13852	3.87007e-10	1.54221e-08	53346	TM6SF1	transmembrane 6 superfamily member 1 [Source:HGNC Symbol;Acc:HGNC:11860]
ENSG00000127589	610.554	0.939712	3.89276e-10	1.54656e-08	NA	TUBBP1	tubulin beta pseudogene 1 [Source:HGNC Symbol;Acc:HGNC:12414]
ENSG00000154429	447.236	-0.992181	3.93936e-10	1.56122e-08	126731	CCSAP	centriole, cilia and spindle associated protein [Source:HGNC Symbol;Acc:HGNC:29578]
ENSG00000116406	1073.54	-1.38505	3.98955e-10	1.57724e-08	80267	EDEM3	ER degradation enhancing alpha-mannosidase like protein 3 [Source:HGNC Symbol;Acc:HGNC:16787]
ENSG00000163898	136.554	-1.33338	4.08513e-10	1.61108e-08	200879	LIPH	lipase H [Source:HGNC Symbol;Acc:HGNC:18483]
ENSG00000197647	79.639	-1.61167	4.42506e-10	1.74088e-08	163059	ZNF433	zinc finger protein 433 [Source:HGNC Symbol;Acc:HGNC:20811]
ENSG00000125089	38.0517	-2.51257	4.4857e-10	1.76045e-08	54436	SH3TC1	SH3 domain and tetratricopeptide repeats 1 [Source:HGNC Symbol;Acc:HGNC:26009]
ENSG00000106077	125.841	1.40856	4.71954e-10	1.84772e-08	83451	ABHD11	abhydrolase domain containing 11 [Source:HGNC Symbol;Acc:HGNC:16407]
ENSG00000047365	89.0556	-1.79535	4.77998e-10	1.86685e-08	116984	ARAP2	ArfGAP with RhoGAP domain, ankyrin repeat and PH domain 2 [Source:HGNC Symbol;Acc:HGNC:16924]
ENSG00000113638	192.789	-1.20684	5.04664e-10	1.96624e-08	23548	TTC33	tetratricopeptide repeat domain 33 [Source:HGNC Symbol;Acc:HGNC:29959]
ENSG00000178921	1506.13	0.845857	5.32106e-10	2.06816e-08	5198	PFAS	phosphoribosylformylglycinamidine synthase [Source:HGNC Symbol;Acc:HGNC:8863]
ENSG00000050405	2497.79	0.754234	5.35602e-10	2.07675e-08	51474	LIMA1	LIM domain and actin binding 1 [Source:HGNC Symbol;Acc:HGNC:24636]
ENSG00000141522	4590.77	0.74386	5.50248e-10	2.12842e-08	396	ARHGDIA	Rho GDP dissociation inhibitor alpha [Source:HGNC Symbol;Acc:HGNC:678]
ENSG00000147124	90.7885	-1.6701	5.72591e-10	2.20954e-08	7592	ZNF41	zinc finger protein 41 [Source:HGNC Symbol;Acc:HGNC:13107]
ENSG00000123416	6144.72	0.897584	5.84674e-10	2.25078e-08	10376	TUBA1B	tubulin alpha 1b [Source:HGNC Symbol;Acc:HGNC:18809]
ENSG00000113448	392.418	-1.1646	6.05873e-10	2.32684e-08	5144	PDE4D	phosphodiesterase 4D [Source:HGNC Symbol;Acc:HGNC:8783]
ENSG00000144228	539.418	-0.97521	6.32538e-10	2.42348e-08	339745	SPOPL	speckle type BTB/POZ protein like [Source:HGNC Symbol;Acc:HGNC:27934]
ENSG00000080200	367.939	-1.3935	6.35611e-10	2.42948e-08	131544	CRYBG3	crystallin beta-gamma domain containing 3 [Source:HGNC Symbol;Acc:HGNC:34427]
ENSG00000071967	848.025	-0.825975	6.58929e-10	2.51265e-08	79901	CYBRD1	cytochrome b reductase 1 [Source:HGNC Symbol;Acc:HGNC:20797]
ENSG00000187193	367.696	-1.65957	6.76658e-10	2.57417e-08	4501	MT1X	metallothionein 1X [Source:HGNC Symbol;Acc:HGNC:7405]
ENSG00000135766	87.8192	-1.76538	6.99831e-10	2.65606e-08	54583	EGLN1	egl-9 family hypoxia inducible factor 1 [Source:HGNC Symbol;Acc:HGNC:1232]
ENSG00000164841	56.9573	-1.89502	7.05292e-10	2.67051e-08	157753	TMEM74	transmembrane protein 74 [Source:HGNC Symbol;Acc:HGNC:26409]
ENSG00000265972	3210.63	0.810287	7.22556e-10	2.72947e-08	10628	TXNIP	thioredoxin interacting protein [Source:HGNC Symbol;Acc:HGNC:16952]
ENSG00000157741	318.632	-1.8749	7.24713e-10	2.73122e-08	254048	UBN2	ubinuclein 2 [Source:HGNC Symbol;Acc:HGNC:21931]
ENSG00000057019	600.589	-1.62959	7.56538e-10	2.84451e-08	131566	DCBLD2	discoidin, CUB and LCCL domain containing 2 [Source:HGNC Symbol;Acc:HGNC:24627]
ENSG00000135632	1076.9	0.923668	7.66123e-10	2.87385e-08	10322	SMYD5	SMYD family member 5 [Source:HGNC Symbol;Acc:HGNC:16258]
ENSG00000179958	2009.09	1.21463	7.84914e-10	2.93751e-08	79077	DCTPP1	dCTP pyrophosphatase 1 [Source:HGNC Symbol;Acc:HGNC:28777]
ENSG00000013810	2911.44	0.796656	7.94617e-10	2.96158e-08	10460	TACC3	transforming acidic coiled-coil containing protein 3 [Source:HGNC Symbol;Acc:HGNC:11524]
ENSG00000152484	1468.08	-0.765438	7.95018e-10	2.96158e-08	219333	USP12	ubiquitin specific peptidase 12 [Source:HGNC Symbol;Acc:HGNC:20485]
ENSG00000143368	3627.55	0.868278	8.23983e-10	3.06241e-08	10262	SF3B4	splicing factor 3b subunit 4 [Source:HGNC Symbol;Acc:HGNC:10771]
ENSG00000096968	3049.55	-0.976623	8.4257e-10	3.12429e-08	3717	JAK2	Janus kinase 2 [Source:HGNC Symbol;Acc:HGNC:6192]
ENSG00000081320	1032.32	-0.921891	8.61696e-10	3.18788e-08	9262	STK17B	serine/threonine kinase 17b [Source:HGNC Symbol;Acc:HGNC:11396]
ENSG00000182325	632.422	0.848903	9.05381e-10	3.34183e-08	26233	FBXL6	F-box and leucine rich repeat protein 6 [Source:HGNC Symbol;Acc:HGNC:13603]
ENSG00000165434	191.834	-1.15356	9.49999e-10	3.49054e-08	283209	PGM2L1	phosphoglucomutase 2 like 1 [Source:HGNC Symbol;Acc:HGNC:20898]
ENSG00000247077	2431.8	0.768689	9.47944e-10	3.49054e-08	192111	PGAM5	PGAM family member 5, mitochondrial serine/threonine protein phosphatase [Source:HGNC Symbol;Acc:HGNC:28763]
ENSG00000104518	1211.21	0.852982	1.02015e-09	3.73976e-08	79792	GSDMD	gasdermin D [Source:HGNC Symbol;Acc:HGNC:25697]
ENSG00000168395	590.045	1.04765	1.10663e-09	4.04759e-08	84289	ING5	inhibitor of growth family member 5 [Source:HGNC Symbol;Acc:HGNC:19421]
ENSG00000118200	82.1516	-2.51406	1.12518e-09	4.10613e-08	23271	CAMSAP2	calmodulin regulated spectrin associated protein family member 2 [Source:HGNC Symbol;Acc:HGNC:29188]
ENSG00000152782	109.896	-1.79243	1.14399e-09	4.16538e-08	53354	PANK1	pantothenate kinase 1 [Source:HGNC Symbol;Acc:HGNC:8598]
ENSG00000163933	662.133	0.864168	1.15351e-09	4.17178e-08	91869	RFT1	RFT1 homolog [Source:HGNC Symbol;Acc:HGNC:30220]
ENSG00000147162	1370.25	-1.04178	1.14875e-09	4.17178e-08	8473	OGT	O-linked N-acetylglucosamine (GlcNAc) transferase [Source:HGNC Symbol;Acc:HGNC:8127]
ENSG00000181264	328.923	-1.17711	1.15228e-09	4.17178e-08	219902	TLCD5	TLC domain containing 5 [Source:HGNC Symbol;Acc:HGNC:28280]
ENSG00000024048	1256.62	-0.791097	1.19229e-09	4.30237e-08	23304	UBR2	ubiquitin protein ligase E3 component n-recognin 2 [Source:HGNC Symbol;Acc:HGNC:21289]
ENSG00000153956	80.9206	-1.66402	1.22864e-09	4.42365e-08	781	CACNA2D1	calcium voltage-gated channel auxiliary subunit alpha2delta 1 [Source:HGNC Symbol;Acc:HGNC:1399]
ENSG00000141076	2274.16	1.02366	1.2482e-09	4.48405e-08	84916	UTP4	UTP4 small subunit processome component [Source:HGNC Symbol;Acc:HGNC:1983]
ENSG00000122644	102.366	-1.4245	1.25127e-09	4.48512e-08	10124	ARL4A	ADP ribosylation factor like GTPase 4A [Source:HGNC Symbol;Acc:HGNC:695]
ENSG00000173258	35.7884	-2.73604	1.26698e-09	4.53134e-08	158399	ZNF483	zinc finger protein 483 [Source:HGNC Symbol;Acc:HGNC:23384]
ENSG00000109519	2166.52	1.03156	1.29197e-09	4.61051e-08	80273	GRPEL1	GrpE like 1, mitochondrial [Source:HGNC Symbol;Acc:HGNC:19696]
ENSG00000131791	334.948	-1.0018	1.31516e-09	4.68289e-08	5565	PRKAB2	protein kinase AMP-activated non-catalytic subunit beta 2 [Source:HGNC Symbol;Acc:HGNC:9379]
ENSG00000134744	1521.81	-0.919489	1.32282e-09	4.6907e-08	23318	TUT4	terminal uridylyl transferase 4 [Source:HGNC Symbol;Acc:HGNC:28981]
ENSG00000196878	101.141	-1.8278	1.32317e-09	4.6907e-08	3914	LAMB3	laminin subunit beta 3 [Source:HGNC Symbol;Acc:HGNC:6490]
ENSG00000117226	88.3513	-1.45829	1.33194e-09	4.71144e-08	2635	GBP3	guanylate binding protein 3 [Source:HGNC Symbol;Acc:HGNC:4184]
ENSG00000143995	427.543	-1.31337	1.35257e-09	4.75316e-08	4211	MEIS1	Meis homeobox 1 [Source:HGNC Symbol;Acc:HGNC:7000]
ENSG00000113742	909.206	-1.58556	1.35209e-09	4.75316e-08	80315	CPEB4	cytoplasmic polyadenylation element binding protein 4 [Source:HGNC Symbol;Acc:HGNC:21747]
ENSG00000182307	1763.04	0.934992	1.35046e-09	4.75316e-08	65265	C8orf33	chromosome 8 open reading frame 33 [Source:HGNC Symbol;Acc:HGNC:26104]
ENSG00000197779	120.568	-1.87722	1.3629e-09	4.77902e-08	347344	ZNF81	zinc finger protein 81 [Source:HGNC Symbol;Acc:HGNC:13156]
ENSG00000169504	3758.86	-0.865732	1.41469e-09	4.94987e-08	25932	CLIC4	chloride intracellular channel 4 [Source:HGNC Symbol;Acc:HGNC:13518]
ENSG00000179941	217.278	-1.19274	1.44013e-09	5.02799e-08	79738	BBS10	Bardet-Biedl syndrome 10 [Source:HGNC Symbol;Acc:HGNC:26291]
ENSG00000175471	306.787	-1.09445	1.44556e-09	5.03605e-08	79772	MCTP1	multiple C2 and transmembrane domain containing 1 [Source:HGNC Symbol;Acc:HGNC:26183]
ENSG00000162688	1141.74	-0.835968	1.46465e-09	5.09156e-08	178	AGL	amylo-alpha-1, 6-glucosidase, 4-alpha-glucanotransferase [Source:HGNC Symbol;Acc:HGNC:321]
ENSG00000120942	865.792	1.03718	1.54767e-09	5.36858e-08	29914	UBIAD1	UbiA prenyltransferase domain containing 1 [Source:HGNC Symbol;Acc:HGNC:30791]
ENSG00000032219	309.779	-1.1296	1.58843e-09	5.49816e-08	5926	ARID4A	AT-rich interaction domain 4A [Source:HGNC Symbol;Acc:HGNC:9885]
ENSG00000130810	755.701	0.797816	1.63886e-09	5.66057e-08	56342	PPAN	peter pan homolog [Source:HGNC Symbol;Acc:HGNC:9227]
ENSG00000121594	65.2906	-1.60067	1.70512e-09	5.87685e-08	941	CD80	CD80 molecule [Source:HGNC Symbol;Acc:HGNC:1700]
ENSG00000119844	766.87	-0.995944	1.71763e-09	5.90734e-08	54812	AFTPH	aftiphilin [Source:HGNC Symbol;Acc:HGNC:25951]
ENSG00000100592	496.004	-0.948437	1.73408e-09	5.95122e-08	23002	DAAM1	dishevelled associated activator of morphogenesis 1 [Source:HGNC Symbol;Acc:HGNC:18142]
ENSG00000197757	160.522	-1.20352	1.77907e-09	6.09264e-08	3223	HOXC6	homeobox C6 [Source:HGNC Symbol;Acc:HGNC:5128]
ENSG00000140263	828.643	0.977912	1.79296e-09	6.12721e-08	6652	SORD	sorbitol dehydrogenase [Source:HGNC Symbol;Acc:HGNC:11184]
ENSG00000030419	96.8555	-1.872	1.81408e-09	6.18628e-08	22807	IKZF2	IKAROS family zinc finger 2 [Source:HGNC Symbol;Acc:HGNC:13177]
ENSG00000232810	29.4873	2.53181	1.83499e-09	6.2444e-08	7124	TNF	tumor necrosis factor [Source:HGNC Symbol;Acc:HGNC:11892]
ENSG00000105197	2657.68	0.813059	1.86944e-09	6.34822e-08	92609	TIMM50	translocase of inner mitochondrial membrane 50 [Source:HGNC Symbol;Acc:HGNC:23656]
ENSG00000180917	521.29	-0.94135	1.90811e-09	6.46594e-08	55783	CMTR2	cap methyltransferase 2 [Source:HGNC Symbol;Acc:HGNC:25635]
ENSG00000078177	344.234	-1.29161	1.93248e-09	6.53477e-08	55728	N4BP2	NEDD4 binding protein 2 [Source:HGNC Symbol;Acc:HGNC:29851]
ENSG00000126070	802.114	-0.931657	2.02905e-09	6.81846e-08	192669	AGO3	argonaute RISC catalytic component 3 [Source:HGNC Symbol;Acc:HGNC:18421]
ENSG00000112033	579.246	-1.77775	2.02297e-09	6.81846e-08	5467	PPARD	peroxisome proliferator activated receptor delta [Source:HGNC Symbol;Acc:HGNC:9235]
ENSG00000175895	1088.69	-0.842404	2.02714e-09	6.81846e-08	79666	PLEKHF2	pleckstrin homology and FYVE domain containing 2 [Source:HGNC Symbol;Acc:HGNC:20757]
ENSG00000103356	457.125	0.884951	2.0581e-09	6.9017e-08	124454	EARS2	glutamyl-tRNA synthetase 2, mitochondrial [Source:HGNC Symbol;Acc:HGNC:29419]
ENSG00000130560	723.553	0.842672	2.12395e-09	7.10773e-08	10422	UBAC1	UBA domain containing 1 [Source:HGNC Symbol;Acc:HGNC:30221]
ENSG00000163811	3212.9	1.13152	2.15213e-09	7.18714e-08	23160	WDR43	WD repeat domain 43 [Source:HGNC Symbol;Acc:HGNC:28945]
ENSG00000164818	444.82	0.865344	2.16252e-09	7.20692e-08	54919	DNAAF5	dynein axonemal assembly factor 5 [Source:HGNC Symbol;Acc:HGNC:26013]
ENSG00000126778	103.055	-1.45359	2.18804e-09	7.27691e-08	6495	SIX1	SIX homeobox 1 [Source:HGNC Symbol;Acc:HGNC:10887]
ENSG00000118513	2420.75	-0.89367	2.22651e-09	7.38963e-08	4602	MYB	MYB proto-oncogene, transcription factor [Source:HGNC Symbol;Acc:HGNC:7545]
ENSG00000161791	1147.96	-1.45062	2.27319e-09	7.52908e-08	91010	FMNL3	formin like 3 [Source:HGNC Symbol;Acc:HGNC:23698]
ENSG00000153187	19041.5	0.789809	2.30954e-09	7.63378e-08	3192	HNRNPU	heterogeneous nuclear ribonucleoprotein U [Source:HGNC Symbol;Acc:HGNC:5048]
ENSG00000172728	218.3	-1.30654	2.35589e-09	7.77106e-08	84750	FUT10	fucosyltransferase 10 [Source:HGNC Symbol;Acc:HGNC:19234]
ENSG00000167700	224.024	1.12047	2.37217e-09	7.80881e-08	113655	MFSD3	major facilitator superfamily domain containing 3 [Source:HGNC Symbol;Acc:HGNC:25157]
ENSG00000170242	1184.81	-0.795793	2.44644e-09	8.03688e-08	55031	USP47	ubiquitin specific peptidase 47 [Source:HGNC Symbol;Acc:HGNC:20076]
ENSG00000092439	1432.37	-0.812477	2.47215e-09	8.10484e-08	54822	TRPM7	transient receptor potential cation channel subfamily M member 7 [Source:HGNC Symbol;Acc:HGNC:17994]
ENSG00000054267	1136.34	-0.877923	2.4787e-09	8.10982e-08	51742	ARID4B	AT-rich interaction domain 4B [Source:HGNC Symbol;Acc:HGNC:15550]
ENSG00000163644	406.633	-1.29432	2.51512e-09	8.21231e-08	152926	PPM1K	protein phosphatase, Mg2+/Mn2+ dependent 1K [Source:HGNC Symbol;Acc:HGNC:25415]
ENSG00000083799	743.368	-1.01899	2.56821e-09	8.36872e-08	1540	CYLD	CYLD lysine 63 deubiquitinase [Source:HGNC Symbol;Acc:HGNC:2584]
ENSG00000185198	544.604	0.882782	2.57697e-09	8.38034e-08	400668	PRSS57	serine protease 57 [Source:HGNC Symbol;Acc:HGNC:31397]
ENSG00000058063	2510.4	-0.798999	2.59651e-09	8.42691e-08	23200	ATP11B	ATPase phospholipid transporting 11B (putative) [Source:HGNC Symbol;Acc:HGNC:13553]
ENSG00000073111	6611.07	0.874638	2.62337e-09	8.49697e-08	4171	MCM2	minichromosome maintenance complex component 2 [Source:HGNC Symbol;Acc:HGNC:6944]
ENSG00000173275	62.2387	-1.73707	2.65406e-09	8.57915e-08	203523	ZNF449	zinc finger protein 449 [Source:HGNC Symbol;Acc:HGNC:21039]
ENSG00000243244	49.4816	-1.95315	2.67134e-09	8.61773e-08	11037	STON1	stonin 1 [Source:HGNC Symbol;Acc:HGNC:17003]
ENSG00000151491	533.028	-1.02251	2.70831e-09	8.71958e-08	2059	EPS8	epidermal growth factor receptor pathway substrate 8 [Source:HGNC Symbol;Acc:HGNC:3420]
ENSG00000158014	16.8453	-7.37898	2.75213e-09	8.843e-08	7780	SLC30A2	solute carrier family 30 member 2 [Source:HGNC Symbol;Acc:HGNC:11013]
ENSG00000156697	1384.34	1.12736	2.76043e-09	8.85204e-08	10813	UTP14A	UTP14A small subunit processome component [Source:HGNC Symbol;Acc:HGNC:10665]
ENSG00000108506	718.257	-0.890634	2.77418e-09	8.87848e-08	57508	INTS2	integrator complex subunit 2 [Source:HGNC Symbol;Acc:HGNC:29241]
ENSG00000167528	591.356	-1.09179	2.78599e-09	8.89862e-08	121274	ZNF641	zinc finger protein 641 [Source:HGNC Symbol;Acc:HGNC:31834]
ENSG00000187187	78.5951	-1.51694	2.89786e-09	9.23765e-08	339327	ZNF546	zinc finger protein 546 [Source:HGNC Symbol;Acc:HGNC:28671]
ENSG00000133313	3415.66	0.807031	2.90461e-09	9.2409e-08	55748	CNDP2	carnosine dipeptidase 2 [Source:HGNC Symbol;Acc:HGNC:24437]
ENSG00000127311	145.478	-1.26037	2.95183e-09	9.37265e-08	92797	HELB	DNA helicase B [Source:HGNC Symbol;Acc:HGNC:17196]
ENSG00000107897	513.085	-0.863345	3.00686e-09	9.5286e-08	91452	ACBD5	acyl-CoA binding domain containing 5 [Source:HGNC Symbol;Acc:HGNC:23338]
ENSG00000170989	77.4456	-2.2251	3.01771e-09	9.54425e-08	1901	S1PR1	sphingosine-1-phosphate receptor 1 [Source:HGNC Symbol;Acc:HGNC:3165]
ENSG00000006459	39.9259	-2.04106	3.08511e-09	9.73832e-08	80853	KDM7A	lysine demethylase 7A [Source:HGNC Symbol;Acc:HGNC:22224]
ENSG00000275131	36.6111	-2.24126	3.15046e-09	9.92517e-08	NA	AC241952.2	phosphodiesterase 4D interacting protein (PDE4DIP) pseudogene
ENSG00000114491	1774.47	0.857123	3.18954e-09	1.00287e-07	7372	UMPS	uridine monophosphate synthetase [Source:HGNC Symbol;Acc:HGNC:12563]
ENSG00000138363	4096.32	0.974137	3.33671e-09	1.04507e-07	471	ATIC	5-aminoimidazole-4-carboxamide ribonucleotide formyltransferase/IMP cyclohydrolase [Source:HGNC Symbol;Acc:HGNC:794]
ENSG00000177853	1081.08	-1.21088	3.33482e-09	1.04507e-07	9849	ZNF518A	zinc finger protein 518A [Source:HGNC Symbol;Acc:HGNC:29009]
ENSG00000124766	144.469	-1.56833	3.42565e-09	1.07085e-07	6659	SOX4	SRY-box transcription factor 4 [Source:HGNC Symbol;Acc:HGNC:11200]
ENSG00000172594	101.12	-1.64082	3.49087e-09	1.08913e-07	10924	SMPDL3A	sphingomyelin phosphodiesterase acid like 3A [Source:HGNC Symbol;Acc:HGNC:17389]
ENSG00000197857	63.9004	-1.59437	3.54884e-09	1.10507e-07	51710	ZNF44	zinc finger protein 44 [Source:HGNC Symbol;Acc:HGNC:13110]
ENSG00000103266	510.096	0.861557	3.58539e-09	1.1143e-07	10273	STUB1	STIP1 homology and U-box containing protein 1 [Source:HGNC Symbol;Acc:HGNC:11427]
ENSG00000169762	549.798	-1.03103	3.66688e-09	1.13744e-07	202018	TAPT1	transmembrane anterior posterior transformation 1 [Source:HGNC Symbol;Acc:HGNC:26887]
ENSG00000198055	1552.79	0.721658	3.78342e-09	1.17134e-07	2870	GRK6	G protein-coupled receptor kinase 6 [Source:HGNC Symbol;Acc:HGNC:4545]
ENSG00000204576	713.807	0.896084	3.8024e-09	1.17271e-07	80742	PRR3	proline rich 3 [Source:HGNC Symbol;Acc:HGNC:21149]
ENSG00000133805	262.905	-1.13894	3.79721e-09	1.17271e-07	272	AMPD3	adenosine monophosphate deaminase 3 [Source:HGNC Symbol;Acc:HGNC:470]
ENSG00000196639	151.971	-1.71163	3.81076e-09	1.17304e-07	3269	HRH1	histamine receptor H1 [Source:HGNC Symbol;Acc:HGNC:5182]
ENSG00000067208	231.435	-1.11821	4.10868e-09	1.26234e-07	7813	EVI5	ecotropic viral integration site 5 [Source:HGNC Symbol;Acc:HGNC:3501]
ENSG00000113838	324.927	-0.936022	4.12643e-09	1.26385e-07	55171	TBCCD1	TBCC domain containing 1 [Source:HGNC Symbol;Acc:HGNC:25546]
ENSG00000106546	366.42	-1.39142	4.12925e-09	1.26385e-07	196	AHR	aryl hydrocarbon receptor [Source:HGNC Symbol;Acc:HGNC:348]
ENSG00000161040	387.069	-1.01072	4.19931e-09	1.28286e-07	222235	FBXL13	F-box and leucine rich repeat protein 13 [Source:HGNC Symbol;Acc:HGNC:21658]
ENSG00000114698	93.5411	-1.46816	4.20894e-09	1.28337e-07	57088	PLSCR4	phospholipid scramblase 4 [Source:HGNC Symbol;Acc:HGNC:16497]
ENSG00000262814	1363.28	1.1505	4.22329e-09	1.28532e-07	6182	MRPL12	mitochondrial ribosomal protein L12 [Source:HGNC Symbol;Acc:HGNC:10378]
ENSG00000146278	305.324	-1.06446	4.24295e-09	1.28887e-07	10957	PNRC1	proline rich nuclear receptor coactivator 1 [Source:HGNC Symbol;Acc:HGNC:17278]
ENSG00000087269	3070.12	0.711225	4.25336e-09	1.2896e-07	8602	NOP14	NOP14 nucleolar protein [Source:HGNC Symbol;Acc:HGNC:16821]
ENSG00000155858	188.941	-1.1352	4.2698e-09	1.28973e-07	134353	LSM11	LSM11, U7 small nuclear RNA associated [Source:HGNC Symbol;Acc:HGNC:30860]
ENSG00000103051	1087.01	0.841313	4.26279e-09	1.28973e-07	25839	COG4	component of oligomeric golgi complex 4 [Source:HGNC Symbol;Acc:HGNC:18620]
ENSG00000144445	121.196	-1.25979	4.3637e-09	1.31461e-07	151050	KANSL1L	KAT8 regulatory NSL complex subunit 1 like [Source:HGNC Symbol;Acc:HGNC:26310]
ENSG00000133316	741.562	1.23596	4.36844e-09	1.31461e-07	54663	WDR74	WD repeat domain 74 [Source:HGNC Symbol;Acc:HGNC:25529]
ENSG00000005700	1531.09	-1.04248	4.46224e-09	1.34034e-07	25998	IBTK	inhibitor of Bruton tyrosine kinase [Source:HGNC Symbol;Acc:HGNC:17853]
ENSG00000159259	1312.37	0.787915	4.64813e-09	1.39357e-07	8208	CHAF1B	chromatin assembly factor 1 subunit B [Source:HGNC Symbol;Acc:HGNC:1911]
ENSG00000124374	161.813	-1.1012	4.74362e-09	1.41956e-07	400961	PAIP2B	poly(A) binding protein interacting protein 2B [Source:HGNC Symbol;Acc:HGNC:29200]
ENSG00000143224	438.874	0.98935	4.85801e-09	1.45111e-07	5498	PPOX	protoporphyrinogen oxidase [Source:HGNC Symbol;Acc:HGNC:9280]
ENSG00000116016	83.3542	-2.02516	4.88006e-09	1.455e-07	2034	EPAS1	endothelial PAS domain protein 1 [Source:HGNC Symbol;Acc:HGNC:3374]
ENSG00000007923	2026.37	0.709292	4.89162e-09	1.45575e-07	55735	DNAJC11	DnaJ heat shock protein family (Hsp40) member C11 [Source:HGNC Symbol;Acc:HGNC:25570]
ENSG00000120519	329.623	-0.934491	4.95751e-09	1.47264e-07	84068	SLC10A7	solute carrier family 10 member 7 [Source:HGNC Symbol;Acc:HGNC:23088]
ENSG00000198551	307.755	-0.93472	4.98384e-09	1.47775e-07	199692	ZNF627	zinc finger protein 627 [Source:HGNC Symbol;Acc:HGNC:30570]
ENSG00000063241	1788.79	0.955447	5.01165e-09	1.48326e-07	79763	ISOC2	isochorismatase domain containing 2 [Source:HGNC Symbol;Acc:HGNC:26278]
ENSG00000150990	2462.08	0.834637	5.19568e-09	1.53491e-07	57647	DHX37	DEAH-box helicase 37 [Source:HGNC Symbol;Acc:HGNC:17210]
ENSG00000075624	82145	0.942289	5.26384e-09	1.55037e-07	60	ACTB	actin beta [Source:HGNC Symbol;Acc:HGNC:132]
ENSG00000136840	416.166	0.991725	5.26722e-09	1.55037e-07	27090	ST6GALNAC4	ST6 N-acetylgalactosaminide alpha-2,6-sialyltransferase 4 [Source:HGNC Symbol;Acc:HGNC:17846]
ENSG00000133056	134.77	-2.31068	5.3094e-09	1.55994e-07	5287	PIK3C2B	phosphatidylinositol-4-phosphate 3-kinase catalytic subunit type 2 beta [Source:HGNC Symbol;Acc:HGNC:8972]
ENSG00000079335	195.282	-1.05115	5.36789e-09	1.56924e-07	8556	CDC14A	cell division cycle 14A [Source:HGNC Symbol;Acc:HGNC:1718]
ENSG00000186480	3306.26	-0.785643	5.37025e-09	1.56924e-07	3638	INSIG1	insulin induced gene 1 [Source:HGNC Symbol;Acc:HGNC:6083]
ENSG00000104833	227.929	1.14984	5.35463e-09	1.56924e-07	10382	TUBB4A	tubulin beta 4A class IVa [Source:HGNC Symbol;Acc:HGNC:20774]
ENSG00000079616	1717.02	0.931015	5.42652e-09	1.58282e-07	3835	KIF22	kinesin family member 22 [Source:HGNC Symbol;Acc:HGNC:6391]
ENSG00000168661	49.946	-1.78998	5.43839e-09	1.58342e-07	90075	ZNF30	zinc finger protein 30 [Source:HGNC Symbol;Acc:HGNC:13090]
ENSG00000104356	839.466	0.974716	5.4996e-09	1.59548e-07	10940	POP1	POP1 homolog, ribonuclease P/MRP subunit [Source:HGNC Symbol;Acc:HGNC:30129]
ENSG00000152778	117.974	-1.47455	5.4963e-09	1.59548e-07	24138	IFIT5	interferon induced protein with tetratricopeptide repeats 5 [Source:HGNC Symbol;Acc:HGNC:13328]
ENSG00000129347	4820.15	0.699894	5.62751e-09	1.62965e-07	65095	KRI1	KRI1 homolog [Source:HGNC Symbol;Acc:HGNC:25769]
ENSG00000109689	359.882	-1.18413	5.82868e-09	1.68489e-07	57620	STIM2	stromal interaction molecule 2 [Source:HGNC Symbol;Acc:HGNC:19205]
ENSG00000172366	540.868	1.10983	5.9291e-09	1.71085e-07	84331	MCRIP2	MAPK regulated corepressor interacting protein 2 [Source:HGNC Symbol;Acc:HGNC:14142]
ENSG00000006576	394.964	-1.03318	6.01532e-09	1.73263e-07	57157	PHTF2	putative homeodomain transcription factor 2 [Source:HGNC Symbol;Acc:HGNC:13411]
ENSG00000111667	3985.05	0.807634	6.08235e-09	1.74881e-07	8078	USP5	ubiquitin specific peptidase 5 [Source:HGNC Symbol;Acc:HGNC:12628]
ENSG00000140983	989.022	0.782285	6.16954e-09	1.77072e-07	89941	RHOT2	ras homolog family member T2 [Source:HGNC Symbol;Acc:HGNC:21169]
ENSG00000007372	175.15	-1.21843	6.18725e-09	1.77265e-07	5080	PAX6	paired box 6 [Source:HGNC Symbol;Acc:HGNC:8620]
ENSG00000167703	195.933	-1.78623	6.31636e-09	1.80643e-07	124935	SLC43A2	solute carrier family 43 member 2 [Source:HGNC Symbol;Acc:HGNC:23087]
ENSG00000147862	2099.22	-0.831454	6.37043e-09	1.81867e-07	4781	NFIB	nuclear factor I B [Source:HGNC Symbol;Acc:HGNC:7785]
ENSG00000007520	407.794	0.974173	6.5128e-09	1.85603e-07	115939	TSR3	TSR3 ribosome maturation factor [Source:HGNC Symbol;Acc:HGNC:14175]
ENSG00000105559	75.5981	-1.44887	6.6075e-09	1.8797e-07	57664	PLEKHA4	pleckstrin homology domain containing A4 [Source:HGNC Symbol;Acc:HGNC:14339]
ENSG00000168310	779.317	-0.920043	6.69549e-09	1.90138e-07	3660	IRF2	interferon regulatory factor 2 [Source:HGNC Symbol;Acc:HGNC:6117]
ENSG00000114166	423.866	-1.0199	6.73433e-09	1.90905e-07	8850	KAT2B	lysine acetyltransferase 2B [Source:HGNC Symbol;Acc:HGNC:8638]
ENSG00000155850	474.285	-1.38749	6.83987e-09	1.93556e-07	1836	SLC26A2	solute carrier family 26 member 2 [Source:HGNC Symbol;Acc:HGNC:10994]
ENSG00000162302	654.851	0.786331	6.87514e-09	1.94125e-07	8986	RPS6KA4	ribosomal protein S6 kinase A4 [Source:HGNC Symbol;Acc:HGNC:10433]
ENSG00000149260	196.661	-1.24623	6.88404e-09	1.94125e-07	726	CAPN5	calpain 5 [Source:HGNC Symbol;Acc:HGNC:1482]
ENSG00000105248	606.937	1.16158	7.04031e-09	1.98185e-07	55702	YJU2	YJU2 splicing factor homolog [Source:HGNC Symbol;Acc:HGNC:25518]
ENSG00000176422	223.879	1.16295	7.12687e-09	2.00272e-07	283377	SPRYD4	SPRY domain containing 4 [Source:HGNC Symbol;Acc:HGNC:27468]
ENSG00000163513	651.945	-1.19978	7.18725e-09	2.01618e-07	7048	TGFBR2	transforming growth factor beta receptor 2 [Source:HGNC Symbol;Acc:HGNC:11773]
ENSG00000117020	186.764	-1.20938	7.57702e-09	2.12183e-07	10000	AKT3	AKT serine/threonine kinase 3 [Source:HGNC Symbol;Acc:HGNC:393]
ENSG00000039319	493.629	-1.11476	7.6066e-09	2.12642e-07	9765	ZFYVE16	zinc finger FYVE-type containing 16 [Source:HGNC Symbol;Acc:HGNC:20756]
ENSG00000132680	1450.5	-0.815641	7.96315e-09	2.2184e-07	22889	KHDC4	KH domain containing 4, pre-mRNA splicing factor [Source:HGNC Symbol;Acc:HGNC:29145]
ENSG00000173511	408.1	0.876442	7.9548e-09	2.2184e-07	7423	VEGFB	vascular endothelial growth factor B [Source:HGNC Symbol;Acc:HGNC:12681]
ENSG00000178104	209.406	-1.80811	8.24882e-09	2.29403e-07	9659	PDE4DIP	phosphodiesterase 4D interacting protein [Source:HGNC Symbol;Acc:HGNC:15580]
ENSG00000119900	531.85	-0.922373	8.2682e-09	2.29546e-07	79627	OGFRL1	opioid growth factor receptor like 1 [Source:HGNC Symbol;Acc:HGNC:21378]
ENSG00000175155	55.914	-1.70881	8.31496e-09	2.30447e-07	388403	YPEL2	yippee like 2 [Source:HGNC Symbol;Acc:HGNC:18326]
ENSG00000197935	85.6035	-1.51767	8.3298e-09	2.30462e-07	282890	ZNF311	zinc finger protein 311 [Source:HGNC Symbol;Acc:HGNC:13847]
ENSG00000113163	671.971	-1.15701	8.3943e-09	2.31849e-07	10087	CERT1	ceramide transporter 1 [Source:HGNC Symbol;Acc:HGNC:2205]
ENSG00000184967	1157.87	0.943872	8.72907e-09	2.40683e-07	79050	NOC4L	nucleolar complex associated 4 homolog [Source:HGNC Symbol;Acc:HGNC:28461]
ENSG00000074071	1135	1.07441	8.80289e-09	2.42305e-07	65993	MRPS34	mitochondrial ribosomal protein S34 [Source:HGNC Symbol;Acc:HGNC:16618]
ENSG00000172403	34.3138	-2.38505	9.09265e-09	2.49854e-07	171024	SYNPO2	synaptopodin 2 [Source:HGNC Symbol;Acc:HGNC:17732]
ENSG00000164465	235.152	-1.30529	9.1816e-09	2.51869e-07	285761	DCBLD1	discoidin, CUB and LCCL domain containing 1 [Source:HGNC Symbol;Acc:HGNC:21479]
ENSG00000066926	1312.26	0.718609	9.60395e-09	2.63008e-07	2235	FECH	ferrochelatase [Source:HGNC Symbol;Acc:HGNC:3647]
ENSG00000073910	112.527	-1.31172	1.01205e-08	2.76685e-07	10129	FRY	FRY microtubule binding protein [Source:HGNC Symbol;Acc:HGNC:20367]
ENSG00000247400	93.6469	-1.36244	1.01772e-08	2.77763e-07	NA	DNAJC3-DT	DNAJC3 divergent transcript [Source:HGNC Symbol;Acc:HGNC:39808]
ENSG00000165322	38.8043	-2.04215	1.02672e-08	2.79746e-07	94134	ARHGAP12	Rho GTPase activating protein 12 [Source:HGNC Symbol;Acc:HGNC:16348]
ENSG00000113615	530.34	-0.926819	1.05246e-08	2.86277e-07	10802	SEC24A	SEC24 homolog A, COPII coat complex component [Source:HGNC Symbol;Acc:HGNC:10703]
ENSG00000103254	355.961	0.98844	1.05533e-08	2.86574e-07	65990	ANTKMT	adenine nucleotide translocase lysine methyltransferase [Source:HGNC Symbol;Acc:HGNC:14152]
ENSG00000122042	459.567	-1.16606	1.08336e-08	2.93692e-07	5412	UBL3	ubiquitin like 3 [Source:HGNC Symbol;Acc:HGNC:12504]
ENSG00000139132	326.118	-1.16694	1.08998e-08	2.9499e-07	121512	FGD4	FYVE, RhoGEF and PH domain containing 4 [Source:HGNC Symbol;Acc:HGNC:19125]
ENSG00000061676	992.113	-0.740835	1.10165e-08	2.97649e-07	10787	NCKAP1	NCK associated protein 1 [Source:HGNC Symbol;Acc:HGNC:7666]
ENSG00000103175	518.34	0.946303	1.10646e-08	2.98448e-07	58189	WFDC1	WAP four-disulfide core domain 1 [Source:HGNC Symbol;Acc:HGNC:15466]
ENSG00000100336	242.45	-1.0061	1.12029e-08	3.01674e-07	80832	APOL4	apolipoprotein L4 [Source:HGNC Symbol;Acc:HGNC:14867]
ENSG00000163092	153.184	-1.26953	1.12608e-08	3.02727e-07	129446	XIRP2	xin actin binding repeat containing 2 [Source:HGNC Symbol;Acc:HGNC:14303]
ENSG00000087087	5006.16	0.665344	1.15434e-08	3.09809e-07	51593	SRRT	serrate, RNA effector molecule [Source:HGNC Symbol;Acc:HGNC:24101]
ENSG00000130449	266.48	-1.01373	1.16173e-08	3.11275e-07	57688	ZSWIM6	zinc finger SWIM-type containing 6 [Source:HGNC Symbol;Acc:HGNC:29316]
ENSG00000131375	1055.55	-0.761783	1.19316e-08	3.19166e-07	23473	CAPN7	calpain 7 [Source:HGNC Symbol;Acc:HGNC:1484]
ENSG00000254837	46.7633	-1.7802	1.22672e-08	3.27599e-07	100287896	AP001372.2	uncharacterized LOC100287896 [Source:NCBI gene;Acc:100287896]
ENSG00000141034	286.888	-1.14178	1.23133e-08	3.28287e-07	79018	GID4	GID complex subunit 4 homolog [Source:HGNC Symbol;Acc:HGNC:28453]
ENSG00000119397	854.964	-0.819622	1.27536e-08	3.38907e-07	11064	CNTRL	centriolin [Source:HGNC Symbol;Acc:HGNC:1858]
ENSG00000128626	1460.8	1.00123	1.27484e-08	3.38907e-07	6183	MRPS12	mitochondrial ribosomal protein S12 [Source:HGNC Symbol;Acc:HGNC:10380]
ENSG00000198324	333.216	-1.75729	1.31238e-08	3.48169e-07	144717	PHETA1	PH domain containing endocytic trafficking adaptor 1 [Source:HGNC Symbol;Acc:HGNC:26509]
ENSG00000100227	2191.23	0.682065	1.36021e-08	3.60267e-07	84271	POLDIP3	DNA polymerase delta interacting protein 3 [Source:HGNC Symbol;Acc:HGNC:23782]
ENSG00000162924	125.652	-1.34313	1.41524e-08	3.74147e-07	5966	REL	REL proto-oncogene, NF-kB subunit [Source:HGNC Symbol;Acc:HGNC:9954]
ENSG00000171777	833.121	0.762647	1.41726e-08	3.74147e-07	115727	RASGRP4	RAS guanyl releasing protein 4 [Source:HGNC Symbol;Acc:HGNC:18958]
ENSG00000170448	286.903	-1.11149	1.41991e-08	3.74235e-07	152518	NFXL1	nuclear transcription factor, X-box binding like 1 [Source:HGNC Symbol;Acc:HGNC:18726]
ENSG00000130826	6064.6	0.962053	1.42758e-08	3.75643e-07	1736	DKC1	dyskerin pseudouridine synthase 1 [Source:HGNC Symbol;Acc:HGNC:2890]
ENSG00000165186	24.8894	-2.72094	1.51135e-08	3.97036e-07	139411	PTCHD1	patched domain containing 1 [Source:HGNC Symbol;Acc:HGNC:26392]
ENSG00000157224	104.042	-1.46631	1.52488e-08	3.99939e-07	9069	CLDN12	claudin 12 [Source:HGNC Symbol;Acc:HGNC:2034]
ENSG00000157224	104.042	-1.46631	1.52488e-08	3.99939e-07	102723899	CLDN12	claudin 12 [Source:HGNC Symbol;Acc:HGNC:2034]
ENSG00000060642	197.459	-1.26062	1.52762e-08	4.0001e-07	55650	PIGV	phosphatidylinositol glycan anchor biosynthesis class V [Source:HGNC Symbol;Acc:HGNC:26031]
ENSG00000128965	497.045	-0.942359	1.59231e-08	4.16273e-07	79094	CHAC1	ChaC glutathione specific gamma-glutamylcyclotransferase 1 [Source:HGNC Symbol;Acc:HGNC:28680]
ENSG00000162542	398.489	0.895806	1.59737e-08	4.1692e-07	255104	TMCO4	transmembrane and coiled-coil domains 4 [Source:HGNC Symbol;Acc:HGNC:27393]
ENSG00000176597	192.009	-1.05581	1.60303e-08	4.17045e-07	84002	B3GNT5	UDP-GlcNAc:betaGal beta-1,3-N-acetylglucosaminyltransferase 5 [Source:HGNC Symbol;Acc:HGNC:15684]
ENSG00000121361	37.4238	-2.08894	1.60243e-08	4.17045e-07	3764	KCNJ8	potassium inwardly rectifying channel subfamily J member 8 [Source:HGNC Symbol;Acc:HGNC:6269]
ENSG00000157870	298.531	1.05229	1.60869e-08	4.17845e-07	127281	PRXL2B	peroxiredoxin like 2B [Source:HGNC Symbol;Acc:HGNC:28390]
ENSG00000175556	240.098	-1.11791	1.61265e-08	4.18199e-07	79836	LONRF3	LON peptidase N-terminal domain and ring finger 3 [Source:HGNC Symbol;Acc:HGNC:21152]
ENSG00000091129	21.2731	-3.09746	1.61535e-08	4.18227e-07	4897	NRCAM	neuronal cell adhesion molecule [Source:HGNC Symbol;Acc:HGNC:7994]
ENSG00000095564	832.325	-0.820131	1.67331e-08	4.32541e-07	9044	BTAF1	B-TFIID TATA-box binding protein associated factor 1 [Source:HGNC Symbol;Acc:HGNC:17307]
ENSG00000091844	101.354	-1.4108	1.68022e-08	4.3363e-07	26575	RGS17	regulator of G protein signaling 17 [Source:HGNC Symbol;Acc:HGNC:14088]
ENSG00000162377	2747.77	0.762895	1.75221e-08	4.51489e-07	65260	COA7	cytochrome c oxidase assembly factor 7 (putative) [Source:HGNC Symbol;Acc:HGNC:25716]
ENSG00000056586	827.262	-1.00122	1.76029e-08	4.52846e-07	54542	RC3H2	ring finger and CCCH-type domains 2 [Source:HGNC Symbol;Acc:HGNC:21461]
ENSG00000143627	605.06	0.85926	1.78754e-08	4.59125e-07	5313	PKLR	pyruvate kinase L/R [Source:HGNC Symbol;Acc:HGNC:9020]
ENSG00000135842	2393.92	-0.778412	1.81747e-08	4.65333e-07	116496	NIBAN1	niban apoptosis regulator 1 [Source:HGNC Symbol;Acc:HGNC:16784]
ENSG00000108528	1803.96	0.719215	1.81748e-08	4.65333e-07	8402	SLC25A11	solute carrier family 25 member 11 [Source:HGNC Symbol;Acc:HGNC:10981]
ENSG00000089737	3222.7	0.871696	1.87291e-08	4.78765e-07	57062	DDX24	DEAD-box helicase 24 [Source:HGNC Symbol;Acc:HGNC:13266]
ENSG00000146263	624.664	-0.984892	1.90756e-08	4.86851e-07	253714	MMS22L	MMS22 like, DNA repair protein [Source:HGNC Symbol;Acc:HGNC:21475]
ENSG00000003400	542.664	-0.869439	1.92947e-08	4.91227e-07	843	CASP10	caspase 10 [Source:HGNC Symbol;Acc:HGNC:1500]
ENSG00000164938	56.337	-1.7377	1.9308e-08	4.91227e-07	94241	TP53INP1	tumor protein p53 inducible nuclear protein 1 [Source:HGNC Symbol;Acc:HGNC:18022]
ENSG00000122741	451.259	-1.07372	2.01144e-08	5.10938e-07	79269	DCAF10	DDB1 and CUL4 associated factor 10 [Source:HGNC Symbol;Acc:HGNC:23686]
ENSG00000172164	64.7884	-1.54896	2.1014e-08	5.32951e-07	6641	SNTB1	syntrophin beta 1 [Source:HGNC Symbol;Acc:HGNC:11168]
ENSG00000270170	411.94	1.20692	2.15386e-08	5.45398e-07	152217	NCBP2AS2	NCBP2 antisense 2 (head to head) [Source:HGNC Symbol;Acc:HGNC:25121]
ENSG00000266893	51.6541	1.60696	2.17228e-08	5.492e-07	NA	AC005394.1	novel transcript
ENSG00000155229	1339.1	0.70052	2.19318e-08	5.53614e-07	64210	MMS19	MMS19 homolog, cytosolic iron-sulfur assembly component [Source:HGNC Symbol;Acc:HGNC:13824]
ENSG00000115183	3114.18	-1.26308	2.23582e-08	5.63496e-07	85461	TANC1	tetratricopeptide repeat, ankyrin repeat and coiled-coil containing 1 [Source:HGNC Symbol;Acc:HGNC:29364]
ENSG00000164331	157.627	-1.10303	2.29355e-08	5.76246e-07	57763	ANKRA2	ankyrin repeat family A member 2 [Source:HGNC Symbol;Acc:HGNC:13208]
ENSG00000148229	2108.03	0.775366	2.29041e-08	5.76246e-07	54107	POLE3	DNA polymerase epsilon 3, accessory subunit [Source:HGNC Symbol;Acc:HGNC:13546]
ENSG00000029363	3523.74	1.01957	2.30183e-08	5.77426e-07	9774	BCLAF1	BCL2 associated transcription factor 1 [Source:HGNC Symbol;Acc:HGNC:16863]
ENSG00000177971	608.143	0.91921	2.33495e-08	5.84826e-07	55272	IMP3	IMP U3 small nucleolar ribonucleoprotein 3 [Source:HGNC Symbol;Acc:HGNC:14497]
ENSG00000198829	2869.25	-0.742831	2.34006e-08	5.85197e-07	56670	SUCNR1	succinate receptor 1 [Source:HGNC Symbol;Acc:HGNC:4542]
ENSG00000229056	613.29	-1.01702	2.35152e-08	5.87152e-07	NA	HECW2-AS1	HECW2 antisense RNA 1 [Source:HGNC Symbol;Acc:HGNC:54062]
ENSG00000136040	41.9191	-1.80305	2.36521e-08	5.89658e-07	10154	PLXNC1	plexin C1 [Source:HGNC Symbol;Acc:HGNC:9106]
ENSG00000111817	88.8607	-1.52694	2.38563e-08	5.9383e-07	29940	DSE	dermatan sulfate epimerase [Source:HGNC Symbol;Acc:HGNC:21144]
ENSG00000155729	223.703	-0.994935	2.40842e-08	5.9858e-07	130535	KCTD18	potassium channel tetramerization domain containing 18 [Source:HGNC Symbol;Acc:HGNC:26446]
ENSG00000116455	1546.66	0.882865	2.41292e-08	5.98776e-07	79084	WDR77	WD repeat domain 77 [Source:HGNC Symbol;Acc:HGNC:29652]
ENSG00000171612	846.643	0.963807	2.41843e-08	5.99221e-07	84275	SLC25A33	solute carrier family 25 member 33 [Source:HGNC Symbol;Acc:HGNC:29681]
ENSG00000136286	3774.49	0.651686	2.44772e-08	6.05549e-07	64005	MYO1G	myosin IG [Source:HGNC Symbol;Acc:HGNC:13880]
ENSG00000149231	799.589	-0.918192	2.45327e-08	6.05991e-07	79780	CCDC82	coiled-coil domain containing 82 [Source:HGNC Symbol;Acc:HGNC:26282]
ENSG00000134243	441.207	-1.19671	2.48428e-08	6.12713e-07	6272	SORT1	sortilin 1 [Source:HGNC Symbol;Acc:HGNC:11186]
ENSG00000223547	123.476	-1.38518	2.50301e-08	6.16391e-07	284391	ZNF844	zinc finger protein 844 [Source:HGNC Symbol;Acc:HGNC:25932]
ENSG00000116819	145.489	-1.54038	2.52207e-08	6.20136e-07	339488	TFAP2E	transcription factor AP-2 epsilon [Source:HGNC Symbol;Acc:HGNC:30774]
ENSG00000104419	312.442	-0.940072	2.53068e-08	6.21308e-07	10397	NDRG1	N-myc downstream regulated 1 [Source:HGNC Symbol;Acc:HGNC:7679]
ENSG00000136279	1387.4	0.776141	2.67194e-08	6.5442e-07	28988	DBNL	drebrin like [Source:HGNC Symbol;Acc:HGNC:2696]
ENSG00000168010	114.911	1.2477	2.67367e-08	6.5442e-07	89849	ATG16L2	autophagy related 16 like 2 [Source:HGNC Symbol;Acc:HGNC:25464]
ENSG00000109618	434.769	-0.977299	2.68652e-08	6.5657e-07	51091	SEPSECS	Sep (O-phosphoserine) tRNA:Sec (selenocysteine) tRNA synthase [Source:HGNC Symbol;Acc:HGNC:30605]
ENSG00000132467	937.721	1.03985	2.69525e-08	6.57706e-07	57050	UTP3	UTP3 small subunit processome component [Source:HGNC Symbol;Acc:HGNC:24477]
ENSG00000137124	330.055	0.981874	2.72441e-08	6.63817e-07	219	ALDH1B1	aldehyde dehydrogenase 1 family member B1 [Source:HGNC Symbol;Acc:HGNC:407]
ENSG00000134318	1382.98	-1.04179	2.74268e-08	6.67262e-07	9475	ROCK2	Rho associated coiled-coil containing protein kinase 2 [Source:HGNC Symbol;Acc:HGNC:10252]
ENSG00000144426	86.5253	-1.39967	2.75e-08	6.68034e-07	65065	NBEAL1	neurobeachin like 1 [Source:HGNC Symbol;Acc:HGNC:20681]
ENSG00000108639	1149.96	0.732308	2.76677e-08	6.71098e-07	9144	SYNGR2	synaptogyrin 2 [Source:HGNC Symbol;Acc:HGNC:11499]
ENSG00000167674	1256.59	0.783103	2.87263e-08	6.95729e-07	84717	HDGFL2	HDGF like 2 [Source:HGNC Symbol;Acc:HGNC:14680]
ENSG00000183258	2250.96	0.927301	2.88635e-08	6.98004e-07	51428	DDX41	DEAD-box helicase 41 [Source:HGNC Symbol;Acc:HGNC:18674]
ENSG00000089775	99.0005	-1.39949	2.91546e-08	7.03989e-07	7597	ZBTB25	zinc finger and BTB domain containing 25 [Source:HGNC Symbol;Acc:HGNC:13112]
ENSG00000052749	2196.2	0.67892	2.92673e-08	7.05653e-07	23223	RRP12	ribosomal RNA processing 12 homolog [Source:HGNC Symbol;Acc:HGNC:29100]
ENSG00000125454	475.33	0.894241	3.01148e-08	7.25002e-07	60386	SLC25A19	solute carrier family 25 member 19 [Source:HGNC Symbol;Acc:HGNC:14409]
ENSG00000130779	397.366	-1.37055	3.05371e-08	7.34075e-07	6249	CLIP1	CAP-Gly domain containing linker protein 1 [Source:HGNC Symbol;Acc:HGNC:10461]
ENSG00000107789	1118.12	-0.754124	3.09347e-08	7.42524e-07	9562	MINPP1	multiple inositol-polyphosphate phosphatase 1 [Source:HGNC Symbol;Acc:HGNC:7102]
ENSG00000146592	592.056	-1.00541	3.1209e-08	7.46887e-07	9586	CREB5	cAMP responsive element binding protein 5 [Source:HGNC Symbol;Acc:HGNC:16844]
ENSG00000132825	135.202	-1.1509	3.11831e-08	7.46887e-07	5509	PPP1R3D	protein phosphatase 1 regulatory subunit 3D [Source:HGNC Symbol;Acc:HGNC:9294]
ENSG00000131437	188.913	-1.14963	3.13447e-08	7.49022e-07	11127	KIF3A	kinesin family member 3A [Source:HGNC Symbol;Acc:HGNC:6319]
ENSG00000126749	2395.57	1.17444	3.14399e-08	7.50186e-07	10436	EMG1	EMG1 N1-specific pseudouridine methyltransferase [Source:HGNC Symbol;Acc:HGNC:16912]
ENSG00000196670	226.225	-1.20064	3.1492e-08	7.50319e-07	643836	ZFP62	ZFP62 zinc finger protein [Source:HGNC Symbol;Acc:HGNC:23241]
ENSG00000141510	1683.81	0.715247	3.26813e-08	7.77507e-07	7157	TP53	tumor protein p53 [Source:HGNC Symbol;Acc:HGNC:11998]
ENSG00000135723	2219.88	0.658406	3.32266e-08	7.89315e-07	29109	FHOD1	formin homology 2 domain containing 1 [Source:HGNC Symbol;Acc:HGNC:17905]
ENSG00000154188	1471.93	-0.770109	3.33074e-08	7.90071e-07	284	ANGPT1	angiopoietin 1 [Source:HGNC Symbol;Acc:HGNC:484]
ENSG00000100714	3009	0.990066	3.39192e-08	8.03402e-07	4522	MTHFD1	methylenetetrahydrofolate dehydrogenase, cyclohydrolase and formyltetrahydrofolate synthetase 1 [Source:HGNC Symbol;Acc:HGNC:7432]
ENSG00000169689	910.609	1.18175	3.41626e-08	8.0798e-07	201254	CENPX	centromere protein X [Source:HGNC Symbol;Acc:HGNC:11422]
ENSG00000179387	424.17	-0.894023	3.47915e-08	8.21651e-07	255520	ELMOD2	ELMO domain containing 2 [Source:HGNC Symbol;Acc:HGNC:28111]
ENSG00000227354	87.9036	-1.3549	3.51666e-08	8.29294e-07	NA	RBM26-AS1	RBM26 antisense RNA 1 [Source:HGNC Symbol;Acc:HGNC:39805]
ENSG00000125945	236.035	-1.50786	3.53045e-08	8.31331e-07	80818	ZNF436	zinc finger protein 436 [Source:HGNC Symbol;Acc:HGNC:20814]
ENSG00000147955	1792.46	0.692975	3.66303e-08	8.61292e-07	10280	SIGMAR1	sigma non-opioid intracellular receptor 1 [Source:HGNC Symbol;Acc:HGNC:8157]
ENSG00000152409	314.024	-1.74846	3.70607e-08	8.70143e-07	133746	JMY	junction mediating and regulatory protein, p53 cofactor [Source:HGNC Symbol;Acc:HGNC:28916]
ENSG00000149929	1274.9	0.794831	3.75619e-08	8.8063e-07	8479	HIRIP3	HIRA interacting protein 3 [Source:HGNC Symbol;Acc:HGNC:4917]
ENSG00000106305	443.475	1.05848	3.83015e-08	8.96667e-07	7965	AIMP2	aminoacyl tRNA synthetase complex interacting multifunctional protein 2 [Source:HGNC Symbol;Acc:HGNC:20609]
ENSG00000143013	1652.53	-0.679934	3.83748e-08	8.97079e-07	8543	LMO4	LIM domain only 4 [Source:HGNC Symbol;Acc:HGNC:6644]
ENSG00000164983	423.31	-0.945171	3.85033e-08	8.98781e-07	157378	TMEM65	transmembrane protein 65 [Source:HGNC Symbol;Acc:HGNC:25203]
ENSG00000196227	435.327	-1.0018	3.88017e-08	9.04438e-07	63939	FAM217B	family with sequence similarity 217 member B [Source:HGNC Symbol;Acc:HGNC:16170]
ENSG00000171853	661.31	0.771582	3.95141e-08	9.19716e-07	51112	TRAPPC12	trafficking protein particle complex 12 [Source:HGNC Symbol;Acc:HGNC:24284]
ENSG00000243477	209.426	1.08662	3.99218e-08	9.27866e-07	24142	NAA80	N-alpha-acetyltransferase 80, NatH catalytic subunit [Source:HGNC Symbol;Acc:HGNC:30252]
ENSG00000008294	1294.6	-0.819036	4.10371e-08	9.52414e-07	9043	SPAG9	sperm associated antigen 9 [Source:HGNC Symbol;Acc:HGNC:14524]
ENSG00000105364	2614.81	0.793569	4.1424e-08	9.60012e-07	51073	MRPL4	mitochondrial ribosomal protein L4 [Source:HGNC Symbol;Acc:HGNC:14276]
ENSG00000223960	149.146	-1.06654	4.29551e-08	9.94068e-07	NA	CHROMR	cholesterol induced regulator of metabolism RNA [Source:HGNC Symbol;Acc:HGNC:54059]
ENSG00000197619	185.524	-1.19063	4.3714e-08	1.01018e-06	284370	ZNF615	zinc finger protein 615 [Source:HGNC Symbol;Acc:HGNC:24740]
ENSG00000135324	125.746	-1.29236	4.49087e-08	1.03631e-06	112609	MRAP2	melanocortin 2 receptor accessory protein 2 [Source:HGNC Symbol;Acc:HGNC:21232]
ENSG00000178802	1263.96	0.840153	4.55795e-08	1.05028e-06	4351	MPI	mannose phosphate isomerase [Source:HGNC Symbol;Acc:HGNC:7216]
ENSG00000188976	4909.04	0.87257	4.66994e-08	1.07455e-06	26155	NOC2L	NOC2 like nucleolar associated transcriptional repressor [Source:HGNC Symbol;Acc:HGNC:24517]
ENSG00000169908	190.215	-1.11579	4.80751e-08	1.10463e-06	4071	TM4SF1	transmembrane 4 L six family member 1 [Source:HGNC Symbol;Acc:HGNC:11853]
ENSG00000167747	3166.76	0.67044	4.87181e-08	1.11781e-06	84798	C19orf48	chromosome 19 open reading frame 48 [Source:HGNC Symbol;Acc:HGNC:29667]
ENSG00000089195	1143.57	0.993327	4.89124e-08	1.12068e-06	51605	TRMT6	tRNA methyltransferase 6 [Source:HGNC Symbol;Acc:HGNC:20900]
ENSG00000185000	926.523	0.742082	4.99537e-08	1.14291e-06	8694	DGAT1	diacylglycerol O-acyltransferase 1 [Source:HGNC Symbol;Acc:HGNC:2843]
ENSG00000135775	530.247	0.786518	5.05176e-08	1.15418e-06	22796	COG2	component of oligomeric golgi complex 2 [Source:HGNC Symbol;Acc:HGNC:6546]
ENSG00000152556	1403.56	0.863212	5.14729e-08	1.17322e-06	5213	PFKM	phosphofructokinase, muscle [Source:HGNC Symbol;Acc:HGNC:8877]
ENSG00000171827	112.405	-1.23587	5.14966e-08	1.17322e-06	148268	ZNF570	zinc finger protein 570 [Source:HGNC Symbol;Acc:HGNC:26416]
ENSG00000113263	400.607	-0.861023	5.22712e-08	1.18919e-06	3702	ITK	IL2 inducible T cell kinase [Source:HGNC Symbol;Acc:HGNC:6171]
ENSG00000155313	1275.91	-0.734367	5.39456e-08	1.22555e-06	29761	USP25	ubiquitin specific peptidase 25 [Source:HGNC Symbol;Acc:HGNC:12624]
ENSG00000107643	548.894	-0.808075	5.46161e-08	1.23904e-06	5599	MAPK8	mitogen-activated protein kinase 8 [Source:HGNC Symbol;Acc:HGNC:6881]
ENSG00000120915	490.193	1.04153	5.47908e-08	1.24126e-06	2053	EPHX2	epoxide hydrolase 2 [Source:HGNC Symbol;Acc:HGNC:3402]
ENSG00000179950	7629.56	0.89918	5.50951e-08	1.2464e-06	22827	PUF60	poly(U) binding splicing factor 60 [Source:HGNC Symbol;Acc:HGNC:17042]
ENSG00000188130	324.788	0.884038	5.55377e-08	1.25466e-06	6300	MAPK12	mitogen-activated protein kinase 12 [Source:HGNC Symbol;Acc:HGNC:6874]
ENSG00000006638	189.979	-1.22531	5.56467e-08	1.25536e-06	6915	TBXA2R	thromboxane A2 receptor [Source:HGNC Symbol;Acc:HGNC:11608]
ENSG00000109738	166.431	-1.00715	5.61466e-08	1.26487e-06	2743	GLRB	glycine receptor beta [Source:HGNC Symbol;Acc:HGNC:4329]
ENSG00000138670	71.0859	-1.39068	5.63087e-08	1.26675e-06	153020	RASGEF1B	RasGEF domain family member 1B [Source:HGNC Symbol;Acc:HGNC:24881]
ENSG00000011021	763.637	-1.33189	5.88301e-08	1.32e-06	1185	CLCN6	chloride voltage-gated channel 6 [Source:HGNC Symbol;Acc:HGNC:2024]
ENSG00000164684	242.939	-1.73072	5.88395e-08	1.32e-06	619279	ZNF704	zinc finger protein 704 [Source:HGNC Symbol;Acc:HGNC:32291]
ENSG00000119778	569.478	-0.991446	5.90484e-08	1.32027e-06	54454	ATAD2B	ATPase family AAA domain containing 2B [Source:HGNC Symbol;Acc:HGNC:29230]
ENSG00000284052	46.3335	-1.73431	5.89541e-08	1.32027e-06	NA	AC006460.2	novel transcript
ENSG00000121879	936.745	-0.949489	5.91733e-08	1.32027e-06	5290	PIK3CA	phosphatidylinositol-4,5-bisphosphate 3-kinase catalytic subunit alpha [Source:HGNC Symbol;Acc:HGNC:8975]
ENSG00000019991	51.5753	-1.68734	5.9179e-08	1.32027e-06	3082	HGF	hepatocyte growth factor [Source:HGNC Symbol;Acc:HGNC:4893]
ENSG00000107937	5937.02	1.08261	5.98479e-08	1.33335e-06	23560	GTPBP4	GTP binding protein 4 [Source:HGNC Symbol;Acc:HGNC:21535]
ENSG00000233355	128.303	-1.36696	6.09889e-08	1.3569e-06	NA	CHRM3-AS2	CHRM3 antisense RNA 2 [Source:HGNC Symbol;Acc:HGNC:43725]
ENSG00000198492	2912.56	0.663892	6.26911e-08	1.39285e-06	51441	YTHDF2	YTH N6-methyladenosine RNA binding protein 2 [Source:HGNC Symbol;Acc:HGNC:31675]
ENSG00000174177	526.234	0.994869	6.34074e-08	1.40683e-06	348180	CTU2	cytosolic thiouridylase subunit 2 [Source:HGNC Symbol;Acc:HGNC:28005]
ENSG00000014216	6578.63	0.63899	6.43851e-08	1.42656e-06	823	CAPN1	calpain 1 [Source:HGNC Symbol;Acc:HGNC:1476]
ENSG00000109534	1039.91	1.00488	6.63482e-08	1.46803e-06	54433	GAR1	GAR1 ribonucleoprotein [Source:HGNC Symbol;Acc:HGNC:14264]
ENSG00000121903	163.21	-1.74593	6.70609e-08	1.48177e-06	7579	ZSCAN20	zinc finger and SCAN domain containing 20 [Source:HGNC Symbol;Acc:HGNC:13093]
ENSG00000062370	150.083	-1.14431	6.72654e-08	1.48426e-06	7771	ZNF112	zinc finger protein 112 [Source:HGNC Symbol;Acc:HGNC:12892]
ENSG00000184178	315.045	0.964282	6.8133e-08	1.50135e-06	152579	SCFD2	sec1 family domain containing 2 [Source:HGNC Symbol;Acc:HGNC:30676]
ENSG00000175538	1035.13	-1.02066	6.99299e-08	1.53884e-06	10008	KCNE3	potassium voltage-gated channel subfamily E regulatory subunit 3 [Source:HGNC Symbol;Acc:HGNC:6243]
ENSG00000196865	404.709	-0.826711	7.04173e-08	1.54745e-06	374354	NHLRC2	NHL repeat containing 2 [Source:HGNC Symbol;Acc:HGNC:24731]
ENSG00000173599	612.117	0.739148	7.10749e-08	1.55951e-06	5091	PC	pyruvate carboxylase [Source:HGNC Symbol;Acc:HGNC:8636]
ENSG00000136014	981.62	-0.748527	7.11595e-08	1.55951e-06	84101	USP44	ubiquitin specific peptidase 44 [Source:HGNC Symbol;Acc:HGNC:20064]
ENSG00000164062	3370.5	0.837015	7.29259e-08	1.59606e-06	327	APEH	acylaminoacyl-peptide hydrolase [Source:HGNC Symbol;Acc:HGNC:586]
ENSG00000054598	175.897	-1.58248	7.3692e-08	1.61064e-06	2296	FOXC1	forkhead box C1 [Source:HGNC Symbol;Acc:HGNC:3800]
ENSG00000185697	58.1668	-1.49016	7.41426e-08	1.6183e-06	4603	MYBL1	MYB proto-oncogene like 1 [Source:HGNC Symbol;Acc:HGNC:7547]
ENSG00000215861	24.21	-3.68796	7.51967e-08	1.63908e-06	NA	AC245297.1	phosphodiesterase 4D interacting protein (myomegalin) (PDE4DIP) pseudogene
ENSG00000136021	3088.87	-0.681879	7.60116e-08	1.65461e-06	55681	SCYL2	SCY1 like pseudokinase 2 [Source:HGNC Symbol;Acc:HGNC:19286]
ENSG00000148334	696.334	0.88471	7.72459e-08	1.67921e-06	80142	PTGES2	prostaglandin E synthase 2 [Source:HGNC Symbol;Acc:HGNC:17822]
ENSG00000186501	954.581	0.753653	7.80499e-08	1.69441e-06	84065	TMEM222	transmembrane protein 222 [Source:HGNC Symbol;Acc:HGNC:25363]
ENSG00000144354	320.451	0.876999	7.87539e-08	1.70739e-06	83879	CDCA7	cell division cycle associated 7 [Source:HGNC Symbol;Acc:HGNC:14628]
ENSG00000010803	633.437	0.754517	7.90056e-08	1.71055e-06	22955	SCMH1	Scm polycomb group protein homolog 1 [Source:HGNC Symbol;Acc:HGNC:19003]
ENSG00000147138	174.01	-1.48939	7.98999e-08	1.72759e-06	84636	GPR174	G protein-coupled receptor 174 [Source:HGNC Symbol;Acc:HGNC:30245]
ENSG00000197930	172.818	-1.27679	8.05828e-08	1.74003e-06	30001	ERO1A	endoplasmic reticulum oxidoreductase 1 alpha [Source:HGNC Symbol;Acc:HGNC:13280]
ENSG00000204394	5816.25	0.63553	8.10929e-08	1.7487e-06	7407	VARS1	valyl-tRNA synthetase 1 [Source:HGNC Symbol;Acc:HGNC:12651]
ENSG00000137393	39.606	-1.99734	8.76953e-08	1.88855e-06	255488	RNF144B	ring finger protein 144B [Source:HGNC Symbol;Acc:HGNC:21578]
ENSG00000181744	827.985	-1.12908	8.80569e-08	1.89381e-06	205428	DIPK2A	divergent protein kinase domain 2A [Source:HGNC Symbol;Acc:HGNC:28490]
ENSG00000137841	2716.69	0.7471	8.94977e-08	1.92223e-06	5330	PLCB2	phospholipase C beta 2 [Source:HGNC Symbol;Acc:HGNC:9055]
ENSG00000136869	104.656	-1.7792	8.99074e-08	1.92847e-06	7099	TLR4	toll like receptor 4 [Source:HGNC Symbol;Acc:HGNC:11850]
ENSG00000172007	127.662	-1.28573	9.1103e-08	1.95152e-06	83452	RAB33B	RAB33B, member RAS oncogene family [Source:HGNC Symbol;Acc:HGNC:16075]
ENSG00000115053	49316.4	0.911106	9.12249e-08	1.95154e-06	4691	NCL	nucleolin [Source:HGNC Symbol;Acc:HGNC:7667]
ENSG00000004478	5523.93	0.722426	9.30228e-08	1.98736e-06	2288	FKBP4	FKBP prolyl isomerase 4 [Source:HGNC Symbol;Acc:HGNC:3720]
ENSG00000063244	7742.56	0.611498	9.34212e-08	1.99323e-06	11338	U2AF2	U2 small nuclear RNA auxiliary factor 2 [Source:HGNC Symbol;Acc:HGNC:23156]
ENSG00000138413	1374.69	-0.893401	9.5168e-08	2.02371e-06	3417	IDH1	isocitrate dehydrogenase (NADP(+)) 1 [Source:HGNC Symbol;Acc:HGNC:5382]
ENSG00000092929	6738.29	0.767022	9.52259e-08	2.02371e-06	201294	UNC13D	unc-13 homolog D [Source:HGNC Symbol;Acc:HGNC:23147]
ENSG00000062822	3035.13	0.689284	9.52098e-08	2.02371e-06	5424	POLD1	DNA polymerase delta 1, catalytic subunit [Source:HGNC Symbol;Acc:HGNC:9175]
ENSG00000196943	675.217	0.734145	9.54981e-08	2.02682e-06	161424	NOP9	NOP9 nucleolar protein [Source:HGNC Symbol;Acc:HGNC:19826]
ENSG00000111424	486.336	-1.06509	9.62557e-08	2.04022e-06	7421	VDR	vitamin D receptor [Source:HGNC Symbol;Acc:HGNC:12679]
ENSG00000151849	953.309	0.750601	9.73304e-08	2.06029e-06	55835	CENPJ	centromere protein J [Source:HGNC Symbol;Acc:HGNC:17272]
ENSG00000103507	860.584	0.753018	9.8417e-08	2.08056e-06	10295	BCKDK	branched chain keto acid dehydrogenase kinase [Source:HGNC Symbol;Acc:HGNC:16902]
ENSG00000126804	638.943	-0.789903	1.00503e-07	2.12188e-06	22890	ZBTB1	zinc finger and BTB domain containing 1 [Source:HGNC Symbol;Acc:HGNC:20259]
ENSG00000182504	438.129	-0.937838	1.00929e-07	2.12532e-06	79598	CEP97	centrosomal protein 97 [Source:HGNC Symbol;Acc:HGNC:26244]
ENSG00000071189	291.293	-1.04365	1.00908e-07	2.12532e-06	23161	SNX13	sorting nexin 13 [Source:HGNC Symbol;Acc:HGNC:21335]
ENSG00000141699	555.099	-1.11703	1.02036e-07	2.14581e-06	162427	RETREG3	reticulophagy regulator family member 3 [Source:HGNC Symbol;Acc:HGNC:27258]
ENSG00000162062	262.952	0.876874	1.03509e-07	2.17396e-06	80178	TEDC2	tubulin epsilon and delta complex 2 [Source:HGNC Symbol;Acc:HGNC:25849]
ENSG00000113460	2338.58	1.289	1.04459e-07	2.19105e-06	55299	BRIX1	biogenesis of ribosomes BRX1 [Source:HGNC Symbol;Acc:HGNC:24170]
ENSG00000123213	550.904	0.805263	1.05099e-07	2.20162e-06	57486	NLN	neurolysin [Source:HGNC Symbol;Acc:HGNC:16058]
ENSG00000102879	2704.78	0.822586	1.06247e-07	2.22278e-06	11151	CORO1A	coronin 1A [Source:HGNC Symbol;Acc:HGNC:2252]
ENSG00000100815	754.012	-0.969004	1.06457e-07	2.22428e-06	9321	TRIP11	thyroid hormone receptor interactor 11 [Source:HGNC Symbol;Acc:HGNC:12305]
ENSG00000161298	126.085	-1.20893	1.07257e-07	2.2381e-06	84911	ZNF382	zinc finger protein 382 [Source:HGNC Symbol;Acc:HGNC:17409]
ENSG00000160072	816.561	0.723054	1.08972e-07	2.26869e-06	83858	ATAD3B	ATPase family AAA domain containing 3B [Source:HGNC Symbol;Acc:HGNC:24007]
ENSG00000181924	1799.14	1.126	1.09004e-07	2.26869e-06	51287	COA4	cytochrome c oxidase assembly factor 4 homolog [Source:HGNC Symbol;Acc:HGNC:24604]
ENSG00000130656	210.754	1.07436	1.10386e-07	2.29449e-06	3050	HBZ	hemoglobin subunit zeta [Source:HGNC Symbol;Acc:HGNC:4835]
ENSG00000105486	1647.43	0.739563	1.12019e-07	2.32545e-06	3978	LIG1	DNA ligase 1 [Source:HGNC Symbol;Acc:HGNC:6598]
ENSG00000110841	935.463	-0.933701	1.12539e-07	2.33322e-06	8496	PPFIBP1	PPFIA binding protein 1 [Source:HGNC Symbol;Acc:HGNC:9249]
ENSG00000167965	1300.99	0.76837	1.13074e-07	2.34131e-06	64223	MLST8	MTOR associated protein, LST8 homolog [Source:HGNC Symbol;Acc:HGNC:24825]
ENSG00000155324	165.023	-1.0025	1.1372e-07	2.35166e-06	65983	GRAMD2B	GRAM domain containing 2B [Source:HGNC Symbol;Acc:HGNC:24911]
ENSG00000173193	887.261	-0.900875	1.14641e-07	2.36466e-06	54625	PARP14	poly(ADP-ribose) polymerase family member 14 [Source:HGNC Symbol;Acc:HGNC:29232]
ENSG00000137414	421.463	-0.844523	1.14557e-07	2.36466e-06	51439	FAM8A1	family with sequence similarity 8 member A1 [Source:HGNC Symbol;Acc:HGNC:16372]
ENSG00000171492	1474.8	-1.0348	1.15484e-07	2.37899e-06	55144	LRRC8D	leucine rich repeat containing 8 VRAC subunit D [Source:HGNC Symbol;Acc:HGNC:16992]
ENSG00000197329	450.292	-1.02548	1.17302e-07	2.41029e-06	57162	PELI1	pellino E3 ubiquitin protein ligase 1 [Source:HGNC Symbol;Acc:HGNC:8827]
ENSG00000113013	11282.9	0.851373	1.17227e-07	2.41029e-06	3313	HSPA9	heat shock protein family A (Hsp70) member 9 [Source:HGNC Symbol;Acc:HGNC:5244]
ENSG00000163683	34.2211	-2.25003	1.17703e-07	2.41546e-06	201895	SMIM14	small integral membrane protein 14 [Source:HGNC Symbol;Acc:HGNC:27321]
ENSG00000143776	1799.78	-1.46943	1.18007e-07	2.41863e-06	8476	CDC42BPA	CDC42 binding protein kinase alpha [Source:HGNC Symbol;Acc:HGNC:1737]
ENSG00000204574	5243.97	0.634291	1.23574e-07	2.52951e-06	23	ABCF1	ATP binding cassette subfamily F member 1 [Source:HGNC Symbol;Acc:HGNC:70]
ENSG00000114904	384.987	-0.938335	1.24075e-07	2.53654e-06	6787	NEK4	NIMA related kinase 4 [Source:HGNC Symbol;Acc:HGNC:11399]
ENSG00000137992	626.829	-0.78311	1.24898e-07	2.55013e-06	1629	DBT	dihydrolipoamide branched chain transacylase E2 [Source:HGNC Symbol;Acc:HGNC:2698]
ENSG00000049192	25.8131	-2.48005	1.27559e-07	2.60117e-06	11174	ADAMTS6	ADAM metallopeptidase with thrombospondin type 1 motif 6 [Source:HGNC Symbol;Acc:HGNC:222]
ENSG00000129292	882.619	-0.737318	1.28434e-07	2.6157e-06	51105	PHF20L1	PHD finger protein 20 like 1 [Source:HGNC Symbol;Acc:HGNC:24280]
ENSG00000109458	436.354	-1.19251	1.32228e-07	2.68958e-06	2549	GAB1	GRB2 associated binding protein 1 [Source:HGNC Symbol;Acc:HGNC:4066]
ENSG00000163950	3165.73	0.875206	1.32876e-07	2.69936e-06	7884	SLBP	stem-loop binding protein [Source:HGNC Symbol;Acc:HGNC:10904]
ENSG00000146909	828.389	0.849106	1.35133e-07	2.74176e-06	64434	NOM1	nucleolar protein with MIF4G domain 1 [Source:HGNC Symbol;Acc:HGNC:13244]
ENSG00000093167	1230.96	-0.739865	1.35652e-07	2.74882e-06	9209	LRRFIP2	LRR binding FLII interacting protein 2 [Source:HGNC Symbol;Acc:HGNC:6703]
ENSG00000143797	1204.79	-0.723165	1.37644e-07	2.7857e-06	129642	MBOAT2	membrane bound O-acyltransferase domain containing 2 [Source:HGNC Symbol;Acc:HGNC:25193]
ENSG00000174243	3308.65	0.631413	1.37909e-07	2.78756e-06	9416	DDX23	DEAD-box helicase 23 [Source:HGNC Symbol;Acc:HGNC:17347]
ENSG00000172795	1700.23	-0.845651	1.39823e-07	2.82272e-06	167227	DCP2	decapping mRNA 2 [Source:HGNC Symbol;Acc:HGNC:24452]
ENSG00000106034	240.708	-0.89385	1.42727e-07	2.87773e-06	79974	CPED1	cadherin like and PC-esterase domain containing 1 [Source:HGNC Symbol;Acc:HGNC:26159]
ENSG00000124571	2826.01	0.662482	1.43528e-07	2.88402e-06	57510	XPO5	exportin 5 [Source:HGNC Symbol;Acc:HGNC:17675]
ENSG00000173281	114.593	-1.65047	1.43575e-07	2.88402e-06	79660	PPP1R3B	protein phosphatase 1 regulatory subunit 3B [Source:HGNC Symbol;Acc:HGNC:14942]
ENSG00000066044	3554.83	0.614843	1.43404e-07	2.88402e-06	1994	ELAVL1	ELAV like RNA binding protein 1 [Source:HGNC Symbol;Acc:HGNC:3312]
ENSG00000090273	6444.49	0.772436	1.44492e-07	2.89883e-06	10726	NUDC	nuclear distribution C, dynein complex regulator [Source:HGNC Symbol;Acc:HGNC:8045]
ENSG00000125827	709.231	-0.911418	1.48248e-07	2.97048e-06	56255	TMX4	thioredoxin related transmembrane protein 4 [Source:HGNC Symbol;Acc:HGNC:25237]
ENSG00000141560	634.119	0.759268	1.50641e-07	3.01468e-06	79672	FN3KRP	fructosamine 3 kinase related protein [Source:HGNC Symbol;Acc:HGNC:25700]
ENSG00000123684	1011.81	-0.755388	1.53235e-07	3.05901e-06	9926	LPGAT1	lysophosphatidylglycerol acyltransferase 1 [Source:HGNC Symbol;Acc:HGNC:28985]
ENSG00000165476	575.154	-0.887648	1.53181e-07	3.05901e-06	221035	REEP3	receptor accessory protein 3 [Source:HGNC Symbol;Acc:HGNC:23711]
ENSG00000127483	4660.85	0.634428	1.53839e-07	3.06728e-06	50809	HP1BP3	heterochromatin protein 1 binding protein 3 [Source:HGNC Symbol;Acc:HGNC:24973]
ENSG00000179456	67.8471	-1.85358	1.54614e-07	3.07892e-06	10472	ZBTB18	zinc finger and BTB domain containing 18 [Source:HGNC Symbol;Acc:HGNC:13030]
ENSG00000115020	1774.22	-1.17645	1.55212e-07	3.08701e-06	200576	PIKFYVE	phosphoinositide kinase, FYVE-type zinc finger containing [Source:HGNC Symbol;Acc:HGNC:23785]
ENSG00000177034	214.828	-1.00613	1.56379e-07	3.1064e-06	345778	MTX3	metaxin 3 [Source:HGNC Symbol;Acc:HGNC:24812]
ENSG00000139636	301.801	-0.914353	1.57373e-07	3.1223e-06	55716	LMBR1L	limb development membrane protein 1 like [Source:HGNC Symbol;Acc:HGNC:18268]
ENSG00000145982	185.268	0.972652	1.58911e-07	3.14894e-06	10667	FARS2	phenylalanyl-tRNA synthetase 2, mitochondrial [Source:HGNC Symbol;Acc:HGNC:21062]
ENSG00000180233	187.573	-0.934618	1.62836e-07	3.22275e-06	223082	ZNRF2	zinc and ring finger 2 [Source:HGNC Symbol;Acc:HGNC:22316]
ENSG00000182179	1391.57	0.707634	1.63406e-07	3.23007e-06	7318	UBA7	ubiquitin like modifier activating enzyme 7 [Source:HGNC Symbol;Acc:HGNC:12471]
ENSG00000196365	3384.08	0.63647	1.64752e-07	3.25269e-06	9361	LONP1	lon peptidase 1, mitochondrial [Source:HGNC Symbol;Acc:HGNC:9479]
ENSG00000186792	800.322	0.774431	1.66694e-07	3.28446e-06	8372	HYAL3	hyaluronidase 3 [Source:HGNC Symbol;Acc:HGNC:5322]
ENSG00000165724	447.995	0.826757	1.66768e-07	3.28446e-06	116225	ZMYND19	zinc finger MYND-type containing 19 [Source:HGNC Symbol;Acc:HGNC:21146]
ENSG00000065268	1307.46	0.961984	1.67699e-07	3.29876e-06	57418	WDR18	WD repeat domain 18 [Source:HGNC Symbol;Acc:HGNC:17956]
ENSG00000184517	191.871	-0.988581	1.70557e-07	3.34682e-06	162239	ZFP1	ZFP1 zinc finger protein [Source:HGNC Symbol;Acc:HGNC:23328]
ENSG00000132661	461.787	0.789278	1.70432e-07	3.34682e-06	29107	NXT1	nuclear transport factor 2 like export factor 1 [Source:HGNC Symbol;Acc:HGNC:15913]
ENSG00000065183	2896.91	0.775084	1.73042e-07	3.39145e-06	10885	WDR3	WD repeat domain 3 [Source:HGNC Symbol;Acc:HGNC:12755]
ENSG00000115946	1440.52	1.15698	1.73629e-07	3.39883e-06	56902	PNO1	partner of NOB1 homolog [Source:HGNC Symbol;Acc:HGNC:32790]
ENSG00000175066	246.022	-1.13545	1.74444e-07	3.41064e-06	256356	GK5	glycerol kinase 5 [Source:HGNC Symbol;Acc:HGNC:28635]
ENSG00000188554	1854.86	-0.640318	1.77676e-07	3.46543e-06	4077	NBR1	NBR1 autophagy cargo receptor [Source:HGNC Symbol;Acc:HGNC:6746]
ENSG00000180479	71.5043	-1.36879	1.77501e-07	3.46543e-06	51276	ZNF571	zinc finger protein 571 [Source:HGNC Symbol;Acc:HGNC:25000]
ENSG00000136870	373.966	-1.07976	1.78177e-07	3.47101e-06	7743	ZNF189	zinc finger protein 189 [Source:HGNC Symbol;Acc:HGNC:12980]
ENSG00000175595	163.082	-1.18359	1.82604e-07	3.55297e-06	2072	ERCC4	ERCC excision repair 4, endonuclease catalytic subunit [Source:HGNC Symbol;Acc:HGNC:3436]
[truncated: 20,797 more rows]

## Sheet: GSEA_HEL
ID	setSize	enrichmentScore	NES	pvalue	p.adjust	qvalues	rank
[truncated: 798 more rows]

## Sheet: Gene_DE_UKE-1-HS
GeneID	baseMean	logFC	pvalue	FDR	Entrez	Symbol	Description
[truncated: 11,769 more rows]

[truncated: 5 more sheets: GSEA_UKE-1-HS, Gene_DE_UKE-1+HS, GSEA_UKE-1+HS, GSEA pre-ranked HEL , GSEA pre-ranked UKE-1-HS]
