# Supplementary material for: Tamoxifen for the treatment of myeloproliferative neoplasms: A Phase II clinical trial and exploratory analysis
Source: Nat Commun. 2023 Nov 25;14:7725. doi: 10.1038/s41467-023-43175-5 (PMC10673935; doi:10.1038/s41467-023-43175-5)
Supplement: Supplementary file 7 — Supplementary Data 4 [file 41467_2023_43175_MOESM7_ESM.xlsx]

## Sheet: Sample Info_Responder
status	Mutation	batch
RESPONDER_PRE	JAK2V617F	A
RESPONDER_PRE	JAK2V617F	B
RESPONDER_PRE	JAK2V617F	B
RESPONDER_PRE	CALR DEL	B
RESPONDER_PRE	JAK2V617F	B
RESPONDER_PRE	JAK2V617F	B
RESPONDER_POST	CALR INS	A
RESPONDER_POST	JAK2V617F	B
RESPONDER_POST	JAK2V617F	B
RESPONDER_POST	CALR DEL	B
RESPONDER_POST	JAK2V617F	B

## Sheet: Sample Info_Nonresponder
status	Mutation	batch
NONRESPONDER_PRE	JAK2V617F	A
NONRESPONDER_PRE	JAK2V617F	A
NONRESPONDER_PRE	JAK2V617F	A
NONRESPONDER_PRE	JAK2V617F	B
NONRESPONDER_PRE	JAK2V617F	B
NONRESPONDER_PRE	JAK2V617F	B
NONRESPONDER_PRE	JAK2V617F	B
NONRESPONDER_PRE	JAK2V617F	B
NONRESPONDER_PRE	JAK2V617F	B
NONRESPONDER_PRE	JAK2V617F	B
NONRESPONDER_POST	JAK2V617F	A
NONRESPONDER_POST	JAK2V617F	A
NONRESPONDER_POST	JAK2V617F	A
NONRESPONDER_POST	JAK2V617F	B
NONRESPONDER_POST	CALR INS	B
NONRESPONDER_POST	JAK2V617F	B

## Sheet: Normalized Counts_Responder
GeneID
ENSG00000223972	89.7885	203.188	102.431	39.4883	39.6967	26.4813	5.9705	44.6019	57.3838	54.3113	15.8129
ENSG00000227232	456.031	160.367	169.234	130.738	191.868	189.783	227.732	95.5755	217.128	221.36	270.256
ENSG00000278267	7.08857	0.83962	5.56691	2.13451	5.14587	9.56269	3.41171	0	4.65274	1.6458	17.2504
ENSG00000243485	4.72571	3.35848	2.22677	0	4.41075	8.09151	0	19.1151	0	7.40609	1.43753
ENSG00000237613	0	1.67924	0	0	0	2.94237	0	40.3541	0	0	5.75013
ENSG00000240361	0	0	2.22677	0	0	5.88473	3.41171	4.2478	0	0	2.87507
ENSG00000186092	0	0	0	0	1.47025	0	0	8.4956	0	0	0
ENSG00000238009	0	1.67924	8.90706	0	3.67562	0	1.70586	10.6195	2.32637	0.822899	2.87507
ENSG00000233750	0	11.7547	0	0.533626	5.881	8.8271	5.9705	27.6107	12.4073	3.29159	18.6879
ENSG00000268903	31.8986	94.0374	125.812	32.5512	107.328	152.268	16.2056	25.4868	130.277	97.102	623.889
ENSG00000269981	0	27.7075	31.1747	7.47077	53.6641	32.366	3.41171	10.6195	35.671	4.11449	287.507
ENSG00000239906	0	0	0	0	2.20537	1.47118	0	2.1239	0	0	11.5003
ENSG00000241860	11.8143	36.1037	34.5149	0.533626	18.3781	38.9864	15.3527	23.3629	16.2846	8.22899	35.9383
ENSG00000241599	0	0.83962	0	0	0.735125	0	0	2.1239	0	0	4.3126
ENSG00000279928	347.34	70.5281	90.184	17.6097	112.474	57.3762	1.70586	38.2302	42.6501	9.87478	7.18767
ENSG00000279457	912.062	268.678	299.5	234.796	306.547	361.911	315.584	186.903	317.937	402.397	516.074
ENSG00000228463	0	41.981	41.1952	11.7398	87.4799	42.6643	38.3818	161.416	13.9582	1.6458	191.192
ENSG00000236679	3.54428	2.51886	3.34015	1.60088	2.9405	3.67796	0	4.2478	3.87728	2.4687	1.43753
ENSG00000237094	7.08857	7.55658	4.45353	2.66813	7.35125	16.183	3.41171	10.6195	1.55091	1.6458	14.3753
ENSG00000278566	1.18143	0	3.34015	0	0	1.47118	0	6.3717	0	0	0
ENSG00000233653	0	6.71696	0	2.13451	5.881	1.47118	2.55879	8.4956	0	2.4687	7.18767
ENSG00000250575	0	2.51886	4.45353	0	5.881	8.09151	0	4.2478	1.55091	0	56.0638
ENSG00000278757	3.54428	0.83962	0	0	2.9405	0	5.11757	0	1.55091	0	2.87507
ENSG00000230021	0	5.87734	3.34015	3.20176	0.735125	7.35592	2.55879	50.9736	2.32637	0.822899	10.0627
ENSG00000225972	77.9742	67.1696	97.9777	67.2369	74.9827	51.4914	63.1167	80.7082	83.7493	102.039	83.3769
ENSG00000225630	160.674	192.273	299.5	139.81	113.209	105.925	141.586	318.585	141.133	283.9	224.255
ENSG00000237973	3357.62	3204.83	3249.96	2574.75	2647.18	5416.9	2670.52	4436.83	3496.54	3264.44	3818.09
ENSG00000229344	382.783	285.471	379.664	283.356	262.44	204.495	273.79	482.126	324.141	405.689	313.382
ENSG00000240409	0	1.67924	8.90706	1.60088	0	1.47118	7.67636	0	3.87728	4.11449	7.18767
ENSG00000248527	388.69	2968.06	4078.32	2420.53	2562.65	1972.12	2897.4	5284.27	277.614	3464.4	3958.97
ENSG00000198744	662.781	508.81	584.526	433.838	488.858	329.545	497.257	923.897	510.251	668.194	672.765
ENSG00000268663	7.08857	0	0	0	0	0	0	0	0	0	0
ENSG00000273547	1.18143	0	3.34015	0	0	1.47118	0.852929	6.3717	0	0	0
ENSG00000229376	0	5.03772	0	1.60088	8.8215	1.47118	2.55879	19.1151	0	1.6458	7.18767
ENSG00000228327	640.334	98.2355	152.533	38.4211	147.025	148.59	123.675	112.567	135.705	38.6762	196.942
ENSG00000229905	0	1.67924	11.1338	0	11.0269	0.735592	1.70586	0	5.4282	0	8.6252
ENSG00000237491	4.72571	63.8111	128.039	73.1068	36.7562	33.8372	48.6169	150.797	62.0365	8.22899	97.7523
ENSG00000230092	118.143	11.7547	23.381	38.4211	15.4376	15.4474	22.1761	31.8585	58.9347	0	11.5003
ENSG00000177757	2.36286	20.9905	47.8755	1.06725	12.4971	17.6542	19.6174	72.2126	27.9164	0	57.5013
ENSG00000228794	2.36286	137.698	499.909	88.582	131.587	228.033	238.82	337.7	513.352	11.5206	189.754
ENSG00000225880	36.6243	111.669	72.3699	109.927	55.8695	89.0066	36.6759	65.8409	124.849	0	195.505
ENSG00000230368	7.08857	10.0754	15.5874	14.4079	11.762	5.88473	9.38222	10.6195	10.8564	1.6458	0
ENSG00000234711	0	0	0	0	0	1.47118	0	16.9912	0	0	2.87507
ENSG00000230699	0	13.4339	0	1.60088	2.9405	0	0	4.2478	0	0	0
ENSG00000223764	0	2.51886	15.5874	0	14.7025	0	0	42.478	1.55091	0	0
ENSG00000187634	0	13.4339	2.22677	18.1433	1.47025	4.41355	7.67636	48.8497	10.8564	0	31.6257
ENSG00000188976	588.351	1568.41	1498.61	1753.5	2017.18	1131.34	1215.42	1072.57	2051.08	1805.44	1599.97
ENSG00000187961	0	15.1132	46.7621	8.53802	14.7025	10.2983	3.41171	12.7434	66.6893	0.822899	0
ENSG00000187583	0	0	70.1431	0	1.47025	8.8271	0	25.4868	24.0392	0	0
ENSG00000272512	0	0	0	0	0	0	1.70586	0	0	0	34.5008
ENSG00000188290	0	0	0	216.652	0	1.47118	0	0	0	289.66	0
ENSG00000187608	966.408	1335	3670.82	978.671	2020.12	1256.39	669.549	615.931	2034.02	1709.16	1624.41
ENSG00000224969	0	4.1981	8.90706	9.60527	0	1.47118	6.82343	16.9912	0	0	54.6263
ENSG00000188157	178.396	3.35848	71.2565	12.807	19.1132	16.9186	13.6469	50.9736	31.0183	56.78	20.1255
ENSG00000217801	0	5.87734	93.5242	49.6272	18.3781	2.20678	14.4998	0	141.133	130.841	136.566
ENSG00000273443	0	0	0	20.2778	0	0	0	0	0.775457	0	0
ENSG00000237330	0	0	0	0	10.2917	0	0	4.2478	10.0809	0	0
ENSG00000131591	1311.39	305.622	452.033	434.905	253.618	507.558	194.468	365.311	279.164	62.5403	207.005
ENSG00000223823	0	0	11.1338	0	0	1.47118	0	12.7434	0	0	0
ENSG00000205231	1.18143	22.6697	0	0	4.41075	10.2983	10.2351	4.2478	10.8564	0.822899	0
ENSG00000162571	207.931	42.8206	2.22677	86.9811	25.7294	47.8135	40.9406	29.7346	0	279.786	69.0016
ENSG00000186891	589.533	115.028	183.708	763.086	213.186	395.013	41.7935	259.116	68.2402	399.929	201.255
ENSG00000186827	120.506	76.4054	145.853	110.994	77.9232	326.603	57.9992	114.691	34.8956	36.2075	51.7512
ENSG00000078808	99.24	145.254	532.197	2147.85	112.474	528.155	180.821	104.071	91.5039	2621.75	207.005
ENSG00000176022	0	6.71696	66.803	114.196	73.5125	97.0981	27.2937	87.0799	66.6893	3.29159	235.755
ENSG00000184163	0	15.1132	2.22677	55.4971	5.881	0	8.52929	4.2478	13.9582	337.388	1.43753
ENSG00000260179	0	0	0	0	0.735125	0	0.852929	0	17.0601	0	0
ENSG00000160087	720.671	877.403	286.139	1045.37	189.662	1247.56	967.221	203.894	265.982	2528.77	822.269
ENSG00000230415	0	1.67924	2.22677	1.60088	0	7.35592	0	10.6195	1.55091	0	0
ENSG00000162572	2.36286	41.1414	205.976	37.8875	81.5989	164.773	80.1753	101.947	76.7702	3.29159	221.38
ENSG00000131584	66.16	36.1037	91.2974	583.254	36.7562	225.827	71.646	50.9736	23.2637	289.66	20.1255
ENSG00000169972	392.234	317.376	46.7621	235.329	186.722	194.196	121.116	67.9648	35.671	362.075	117.878
ENSG00000127054	4873.39	2590.23	2607.54	3339.43	2471.49	2123.65	1977.94	1544.08	3187.13	3707.98	1516.6
ENSG00000240731	0	18.4716	11.1338	6.40352	12.4971	0.735592	2.55879	2.1239	1.55091	0	0
ENSG00000224051	0	473.546	4.45353	470.658	173.489	457.538	327.525	327.081	6.20365	699.464	159.566
ENSG00000169962	0	0	0	0	10.2917	0	82.7341	131.682	24.8146	0	0
ENSG00000107404	0	151.132	154.76	115.263	170.549	102.983	34.1171	104.071	48.0783	11.5206	37.3759
ENSG00000162576	125.231	28.5471	33.4015	4.26901	21.3186	20.5966	2.55879	25.4868	6.20365	0	109.253
ENSG00000175756	1240.5	1729.62	1576.55	2019.24	1712.84	1575.64	1134.4	947.26	1228.32	2294.24	1785.42
ENSG00000223663	0	0	0	0	7.35125	0	5.11757	31.8585	0	0	0
ENSG00000221978	1858.39	5207.32	3447.03	4497.94	4215.21	4018.54	4128.17	3566.03	5273.11	3503.08	5433.88
ENSG00000224870	0	192.273	250.511	297.23	273.466	612.748	426.464	350.444	445.888	162.111	429.822
ENSG00000242485	849.447	722.073	695.864	739.072	557.96	883.446	808.576	762.48	817.332	1061.54	464.323
ENSG00000272455	0	10.0754	42.3085	0	8.8215	5.88473	0	29.7346	25.5901	0.822899	73.3142
ENSG00000235098	47.2571	26.0282	8.90706	155.285	76.453	19.861	0	21.239	12.4073	1.6458	0
ENSG00000225285	0	2.51886	18.9275	28.2822	39.6967	52.9626	26.4408	29.7346	0	418.032	0
ENSG00000179403	0	13.4339	0	119.532	11.762	0	23.882	33.9824	0	0	60.3764
ENSG00000215915	88.6071	65.4904	31.1747	24.0132	40.4319	16.9186	28.9996	152.921	62.0365	7.40609	34.5008
ENSG00000160072	765.565	287.15	393.024	623.809	151.436	652.47	191.909	220.886	304.755	401.575	484.449
ENSG00000197785	23.6286	87.3205	128.039	408.758	73.5125	417.816	325.819	53.0975	78.3211	771.879	142.316
ENSG00000205090	0	3.35848	2.22677	5.33626	1.47025	1.47118	0	0	0	0	0
ENSG00000160075	1705.98	2536.49	2220.09	5145.22	3138.25	2119.98	2376.26	2072.93	3526	5047.66	2834.82
ENSG00000215014	3.54428	119.226	187.048	134.474	69.8369	61.0541	23.0291	104.071	148.888	271.557	382.384
ENSG00000274481	0	0	0	0	5.14587	0	0	0	0	0	0
ENSG00000228594	0	11.7547	28.948	128.07	19.8484	0	23.882	8.4956	41.8747	37.8533	0
ENSG00000272106	926.24	345.084	354.056	323.378	435.929	524.477	194.468	388.674	276.838	1.6458	376.634
ENSG00000197530	491.474	317.376	158.1	1450.4	91.1555	1348.34	672.961	46.7258	164.397	1291.95	375.196
ENSG00000189409	1.18143	0.83962	2.22677	3.20176	1.47025	5.14914	1.70586	2.1239	1.55091	0	0
ENSG00000248333	601.347	548.272	1122.29	657.428	718.217	671.595	215.791	429.028	1292.69	636.101	1413.1
ENSG00000272004	0	7.55658	4.45353	0	4.41075	0	0.852929	2.1239	2.32637	0	0
ENSG00000189339	2.36286	1175.47	1124.52	727.866	670.434	1054.84	1210.31	909.03	720.399	587.55	721.642
ENSG00000269737	0	11.7547	18.9275	3.20176	18.3781	19.861	4.26464	67.9648	9.30548	0	25.8756
ENSG00000215914	1.18143	4.1981	2.22677	4.80264	8.8215	6.62033	9.38222	2.1239	3.87728	0	0
ENSG00000008128	14.1771	107.471	156.987	127.003	110.269	95.6269	40.9406	65.8409	270.634	113.56	195.505
ENSG00000268575	9.45142	115.868	75.71	88.582	191.132	272.905	107.469	140.177	65.1384	7.40609	234.318
ENSG00000227775	0	66.33	14.474	125.402	115.415	144.176	47.764	70.0887	124.849	60.8945	61.8139
ENSG00000215790	0	319.895	107.998	153.151	235.975	306.006	228.585	256.992	47.3029	277.317	184.004
ENSG00000008130	42.5314	1771.6	600.113	790.301	1062.99	1727.17	1683.68	1518.59	863.083	371.95	3066.26
ENSG00000078369	642.697	902.591	740.4	2386.38	1025.5	695.87	752.283	728.498	1710.66	3889.84	382.384
ENSG00000231050	0	0	0	23.4796	18.3781	17.6542	12.7939	25.4868	3.10183	0	0
ENSG00000169885	0	1.67924	0	0	0	0	5.11757	8.4956	1.55091	0	0
ENSG00000178821	0	8.3962	0	0	0	14.7118	0	0	0	0	0
ENSG00000142609	0	52.8961	41.1952	0	16.1727	17.6542	14.4998	133.806	1.55091	0	104.94
ENSG00000233542	0	0	0	0	0	6.62033	0	21.239	0	0	0
ENSG00000187730	0	130.141	0	0	0	23.5389	3.41171	10.6195	0	0	7.18767
ENSG00000226969	0	0	0	0	13.9674	0	1.70586	0	0	0	0
ENSG00000067606	0	56.2545	181.481	107.793	53.6641	198.61	40.9406	110.443	2.32637	11.5206	109.253
ENSG00000271806	0	31.9056	13.3606	0	23.524	45.6067	3.41171	59.4692	0	0	191.192
ENSG00000182873	0	53.7357	0	27.7486	34.5509	20.5966	23.882	16.9912	83.7493	0	44.5635
ENSG00000162585	1062.1	920.223	134.719	984.54	329.336	706.168	494.699	276.107	189.211	1184.15	779.143
ENSG00000157933	25.9914	57.0942	125.812	34.6857	90.4204	120.637	23.0291	42.478	130.277	114.383	158.129
ENSG00000116151	685.228	219.141	307.294	221.455	262.44	270.698	146.704	441.771	172.927	0	156.691
ENSG00000272161	0	11.7547	7.79368	0	9.55662	5.88473	13.6469	19.1151	19.3864	0	0
ENSG00000269896	654.511	0	30.0613	9.60527	0	33.1016	0	25.4868	6.20365	1.6458	0
ENSG00000272420	118.143	3.35848	22.2677	18.1433	19.1132	21.3322	10.2351	25.4868	27.9164	0	0
ENSG00000157916	1958.81	1661.61	859.532	2080.08	1337.93	1652.87	1602.65	1255.23	855.329	2248.98	1290.9
ENSG00000157911	851.81	426.527	2.22677	322.844	155.111	384.715	222.614	114.691	9.30548	505.26	300.444
ENSG00000149527	0	1.67924	8.90706	0	1.47025	57.3762	5.9705	4.2478	14.7337	0	0
ENSG00000157881	0	79.7639	44.5353	50.1609	102.182	130.2	284.878	169.912	241.167	0	0
ENSG00000238164	0	0.83962	31.1747	5.33626	4.41075	1.47118	13.6469	0	10.8564	1.6458	0
ENSG00000157873	1292.48	1479.41	2271.3	905.564	977.716	906.249	1200.92	798.587	2693.16	454.24	2156.3
ENSG00000228037	0	0	38.9684	0	0	0	3.41171	19.1151	26.3655	0	0
ENSG00000157870	165.4	235.094	102.431	254.006	160.257	111.81	100.646	84.956	34.1201	301.181	146.628
ENSG00000142606	0	24.349	0	5.86989	25.7294	12.5051	16.2056	14.8673	24.0392	60.0716	0
ENSG00000215912	0	0	0	0	0	0	0	25.4868	18.611	0	10.0627
ENSG00000169717	0	13.4339	0	0	0	11.7695	11.941	40.3541	0	0	0
ENSG00000177133	0	13.4339	2.22677	23.4796	10.2917	11.7695	39.2347	16.9912	0	0	0
ENSG00000142611	0	120.066	46.7621	102.99	108.063	73.5592	124.528	186.903	62.812	1.6458	93.4397
ENSG00000226286	0	0	12.2472	0	0	0	0	12.7434	0	0	0
ENSG00000279839	0	0	3.34015	0	1.47025	8.09151	8.52929	148.673	0	0	40.2509
ENSG00000272235	0	0	2.22677	0	0	0.735592	11.0881	21.239	6.97911	1.6458	0
ENSG00000130762	0	0	0	0	0	7.35592	30.7054	0	0	0	0
ENSG00000162591	122.869	819.469	319.541	1031.5	610.889	664.239	431.582	314.337	69.0157	296.243	276.006
ENSG00000207776	0	0	0	0	0	0	0	0	0	0	21.563
ENSG00000238260	2.36286	23.5094	15.5874	0	11.762	36.044	5.11757	61.5931	13.1828	0	20.1255
ENSG00000158109	0	196.471	325.108	312.705	89.6852	213.322	276.349	123.186	229.535	116.029	89.1271
ENSG00000116213	855.354	560.026	443.126	551.77	623.386	1034.24	1055.93	862.304	991.809	638.569	945.897
ENSG00000078900	0	26.0282	0	8.00439	1.47025	8.8271	20.4703	31.8585	27.9164	0	143.753
ENSG00000227589	0	0	21.1543	0	0	6.62033	0	42.478	9.30548	0	5.75013
ENSG00000235131	0	0	4.45353	0	2.9405	4.41355	3.41171	16.9912	0	0	5.75013
ENSG00000227372	1376.36	758.177	73.4833	709.723	455.777	655.412	365.906	316.461	208.598	808.909	455.698
ENSG00000162592	0	23.5094	4.45353	0	5.14587	11.7695	23.0291	104.071	1.55091	0	20.1255
ENSG00000235169	0	90.679	57.8959	194.24	63.2207	51.4914	141.586	53.0975	15.5091	100.394	34.5008
ENSG00000130764	0	241.811	159.214	1015.49	187.457	229.505	395.759	263.364	443.561	385.939	399.634
ENSG00000266075	0	26.8678	13.3606	0	8.8215	2.20678	21.3232	33.9824	8.53003	28.8015	0
ENSG00000272153	0	10.9151	28.948	11.7398	2.9405	0.735592	0	8.4956	1.55091	0	0
ENSG00000116198	1605.56	527.281	62.3494	478.129	66.1612	776.049	349.701	246.373	217.903	278.14	142.316
ENSG00000169598	4.72571	293.867	346.262	345.256	232.299	486.962	380.406	276.107	166.723	162.934	14.3753
ENSG00000198912	301.264	1061.28	430.879	1273.77	1072.55	1304.2	1104.54	698.763	1684.29	1463.11	1486.41
ENSG00000236423	0	62.9715	2.22677	0	8.08637	44.1355	10.2351	159.293	15.5091	0	2.87507
ENSG00000233304	0	15.1132	0	0	0	6.62033	18.7644	33.9824	0	0	14.3753
ENSG00000226374	0	7.55658	0	0	0	1.47118	0	21.239	0	0	0
ENSG00000229280	0	10.9151	11.1338	0	0	0	0	8.4956	0	0	35.9383
ENSG00000235054	0	0	0	0	8.08637	0	3.41171	25.4868	0	0	0
ENSG00000227169	0	0	0	0	0	0	0	12.7434	0	0	0
ENSG00000232596	0	0.83962	30.0613	0	1.47025	0	11.941	44.6019	0	0	0
ENSG00000196581	0	7.55658	43.4219	0	26.4645	28.6881	16.2056	186.903	10.0809	0	77.6268
ENSG00000231510	0	5.03772	5.56691	0	2.9405	0.735592	0	27.6107	0	0	50.3137
ENSG00000236948	0	5.03772	0	0	0	4.41355	0.852929	10.6195	0.775457	0	0
ENSG00000131697	567.085	282.952	207.089	429.569	291.109	152.268	251.614	242.125	48.0783	608.122	161.004
ENSG00000069424	6597.09	3337.49	2960.48	3093.43	4145.37	3899.37	3147.31	2873.64	3212.72	3315.46	3312.08
ENSG00000116254	0	25.1886	14.474	21.3451	10.2917	0	45.2052	152.921	0	0	116.44
ENSG00000116251	7722.99	3865.61	6138.08	4120.13	4733.47	4474.61	2365.17	2964.97	5717.44	4210.77	4222.03
ENSG00000226944	0	5.87734	0	0	2.20537	0.735592	0	0	0	0	0
ENSG00000158286	0	52.0564	7.79368	43.2237	8.08637	3.67796	11.0881	84.956	17.0601	0	64.689
ENSG00000116237	66.16	47.0187	17.8141	205.98	4.41075	41.1931	57.9992	146.549	88.4021	0	20.1255
ENSG00000225077	0	26.8678	4.45353	0	21.3186	16.9186	17.0586	97.6994	7.75457	1.6458	84.8145
ENSG00000158292	0	0	0	0	0	0	0	0	6.20365	0	20.1255
ENSG00000097021	2294.33	1597.8	1567.64	1067.79	688.812	1143.11	818.812	858.056	676.198	3.29159	517.512
ENSG00000069812	0	5.03772	11.1338	0	0	5.88473	13.6469	38.2302	0	0	2.87507
ENSG00000187017	0	1.67924	0	0	0	2.94237	5.11757	21.239	1.55091	0	0
ENSG00000215788	2.36286	1006.7	1125.63	194.774	247.002	261.871	303.643	543.719	425.726	96.2791	1095.4
ENSG00000171680	0	0	63.4628	0	15.4376	8.09151	26.4408	40.3541	0	0	27.3131
ENSG00000162408	408.774	440.8	900.727	549.635	594.716	809.151	933.104	460.886	822.76	405.689	776.268
ENSG00000253022	0	5.87734	8.90706	0	0.735125	0.735592	2.55879	0	1.55091	0	0
ENSG00000229519	0	6.71696	12.2472	21.8787	19.1132	11.7695	8.52929	38.2302	34.8956	0	23.0005
ENSG00000173662	0	33.5848	12.2472	9.60527	40.4319	13.2407	21.3232	176.284	37.9974	0	70.4391
ENSG00000204859	815.185	664.979	1285.96	766.821	656.467	1001.14	1030.34	743.365	1017.4	986.655	184.004
ENSG00000162413	170.126	144.415	173.688	509.079	172.019	286.145	213.232	397.169	178.355	734.026	336.383
ENSG00000116273	0	271.197	22.2677	105.658	91.1555	256.722	175.703	203.894	52.7311	0	1308.16
ENSG00000041988	0	313.178	312.861	73.1068	177.9	241.274	307.054	259.116	149.663	103.685	296.132
ENSG00000007923	769.11	575.14	729.266	588.056	407.994	728.236	675.52	564.958	556.003	92.1646	38.8134
ENSG00000228750	0	11.7547	10.0204	0	10.2917	1.47118	0	57.3453	4.65274	0	35.9383
ENSG00000237436	0	19.3113	5.56691	26.6813	12.4971	18.3898	24.7349	0	6.97911	133.31	11.5003
ENSG00000171735	1580.75	822.828	851.738	746.543	667.493	697.341	922.016	713.631	675.423	1466.41	698.641
ENSG00000227950	0	1.67924	0	11.7398	8.08637	13.9762	0	16.9912	6.97911	0	1.43753
ENSG00000237365	0	7.55658	0	0	0.735125	5.14914	5.9705	10.6195	0	0	0
ENSG00000207056	0	1.67924	2.22677	0	0	0	0	0	0	0	10.0627
ENSG00000237402	0	0	0	0	0	4.41355	0	12.7434	0	0	41.6885
ENSG00000237728	1.18143	0	0	0	0	0	3.41171	31.8585	0	0	14.3753
ENSG00000270171	0	0	24.4944	0	0	11.7695	0	29.7346	0	0	0
ENSG00000270035	0	10.0754	0	0	0	0	0	19.1151	0	0	0
ENSG00000269978	0	0	0	5.33626	0	0	0	0	0	0	0
ENSG00000049245	3237.11	2841.27	2000.75	1161.17	2115.69	2078.05	1391.98	1318.94	2213.15	1469.7	2440.93
ENSG00000269925	0	1.67924	0	4.26901	3.67562	11.0339	0	46.7258	3.10183	0	0
ENSG00000049246	40.1686	161.207	105.771	27.7486	98.5067	105.925	82.7341	337.7	307.081	0	324.882
ENSG00000236266	0	6.71696	0	15.4752	0	2.94237	0.852929	46.7258	10.8564	0	0
ENSG00000049247	0	10.9151	5.56691	0	5.881	4.41355	41.7935	36.1063	1.55091	0	123.628
ENSG00000049249	0	86.4809	63.4628	0	108.798	90.4778	47.764	206.018	88.4021	1.6458	92.0021
ENSG00000270330	0	3.35848	0	0	0	0	2.55879	0	0	0	0
ENSG00000116288	4645.37	4797.59	4790.89	4393.35	4140.22	3977.35	3348.6	3081.78	4388.31	4260.97	2915.32
ENSG00000200344	0	0	10.0204	1.60088	1.47025	5.88473	8.52929	0	3.10183	0	31.6257
ENSG00000116285	0	13.4339	40.0818	0	51.4587	7.35592	106.616	101.947	6.20365	0	0
ENSG00000238290	0	3.35848	4.45353	0	1.47025	3.67796	5.9705	53.0975	0	0	51.7512
ENSG00000232848	0	7.55658	17.8141	0	0	17.6542	11.941	95.5755	0	0	0
ENSG00000229305	0	0	4.45353	0	0.735125	0	10.2351	42.478	0	0	44.5635
ENSG00000227634	0	5.03772	11.1338	0	0.735125	0	2.55879	40.3541	1.55091	0	18.6879
ENSG00000200975	0	5.03772	0	0	0	0	0	29.7346	0	0	0
ENSG00000233645	0	0	22.2677	0	0	1.47118	0	27.6107	0	0	0
ENSG00000162426	0	36.1037	8.90706	23.4796	8.8215	8.8271	27.2937	63.717	31.0183	0	30.1882
ENSG00000142599	1164.89	674.215	704.771	903.963	543.992	686.307	475.081	637.17	779.334	1663.08	895.583
ENSG00000232912	0	18.4716	18.9275	5.33626	40.4319	32.366	40.0876	82.8321	65.9138	28.8015	145.191
ENSG00000221083	0	7.55658	2.22677	0	0	2.94237	3.41171	6.3717	0.775457	0	0
ENSG00000270282	0	4.1981	6.6803	3.20176	17.643	12.5051	18.7644	50.9736	7.75457	0	50.3137
ENSG00000234619	2.36286	0	2.22677	0	7.35125	9.56269	0	72.2126	3.10183	0	0
ENSG00000224315	1.18143	4.1981	16.7007	1.06725	14.7025	2.20678	17.9115	25.4868	0	0	0
ENSG00000222511	0	10.9151	23.381	9.07165	20.5835	26.4813	47.764	38.2302	10.0809	0	8.6252
ENSG00000226545	0	5.03772	0	8.53802	5.881	2.20678	4.26464	33.9824	0	0	43.126
ENSG00000228423	0	123.424	84.6171	47.4927	79.3935	55.905	81.8812	189.027	10.8564	0	57.5013
ENSG00000229716	0	0	0	0	7.35125	0	0	40.3541	0	0	0
ENSG00000074800	34568.6	30443.8	34603.9	25948.6	31236.2	34565.5	23917.8	20204.7	23824.4	29240.1	23329.7
ENSG00000274258	0	0	4.45353	0	0	0	3.41171	0	0	0	0
ENSG00000236269	185.484	68.8488	15.5874	22.9459	24.9942	55.905	32.4113	53.0975	46.5274	69.9464	47.4386
ENSG00000230679	0	10.0754	2.22677	50.1609	11.0269	3.67796	25.5879	16.9912	14.7337	9.05188	21.563
ENSG00000238249	25.9914	23.5094	31.1747	14.9415	33.8157	23.5389	17.0586	38.2302	27.9164	32.9159	48.8761
ENSG00000232208	0	0	71.2565	0	0	10.2983	2.55879	21.239	77.5457	1.6458	0
ENSG00000232663	0	0	5.56691	0	2.20537	0	0	10.6195	0	64.1861	0
ENSG00000131686	0	19.3113	407.498	0	5.881	10.2983	17.0586	42.478	183.783	0	57.5013
ENSG00000265141	0	12.5943	6.6803	0	8.8215	0	3.41171	0	0	0	0
ENSG00000197241	0	1.67924	3.34015	0	0.735125	31.6305	12.7939	121.062	0	0.822899	48.8761
ENSG00000142583	283.543	746.422	503.249	1386.89	2008.36	1593.29	469.111	2151.51	171.376	34.5617	964.585
ENSG00000252404	0	0	0	0	2.20537	0.735592	0	4.2478	0	0	7.18767
ENSG00000180758	0	55.4149	15.5874	52.2954	39.6967	11.7695	11.941	127.434	15.5091	0	265.944
ENSG00000228526	2.36286	20.9905	2.22677	1.60088	0	8.09151	20.4703	135.93	17.8355	0	0
ENSG00000234546	0	11.7547	0	0	0	16.9186	11.941	33.9824	0	0	12.9378
ENSG00000281937	0	0	0	0	0	16.9186	0	0	0	0	0
ENSG00000049239	2218.72	481.942	754.874	594.46	595.451	630.402	421.347	639.294	551.35	29.6243	322.007
ENSG00000171621	0	15.1132	24.4944	21.8787	24.2591	11.0339	5.9705	57.3453	17.0601	0	2.87507
ENSG00000235263	0	0	0	0	3.67562	0	0	25.4868	0	0	43.126
ENSG00000171612	61.4343	95.7167	187.048	829.255	104.388	134.613	22.1761	72.2126	204.721	2891.67	329.195
ENSG00000231181	0	32.7452	0	4.26901	9.55662	8.8271	0.852929	4.2478	27.9164	0	0
ENSG00000188807	154.767	183.037	113.565	978.671	109.534	274.376	243.085	112.567	44.9765	1659.79	99.1898
ENSG00000171608	261.096	3337.49	3184.27	1641.43	2336.23	3405.79	2086.26	3001.07	3599.67	662.433	7802.93
ENSG00000179840	0	59.613	63.4628	36.2866	53.6641	24.2745	14.4998	144.425	65.9138	0	278.881
ENSG00000233268	0	4.1981	2.22677	9.07165	2.20537	2.94237	3.41171	8.4956	3.10183	0	0
ENSG00000231789	0	29.3867	60.1227	62.9679	56.6046	30.1593	30.7054	46.7258	85.3003	49.3739	94.8772
ENSG00000171603	0	579.338	654.669	2229.49	447.691	388.393	226.879	501.241	1021.28	2280.25	1024.96
ENSG00000271264	0	0	0	1.06725	11.0269	0	0	4.2478	0	0	0
ENSG00000280113	0	25.1886	0	0	0	8.8271	0	38.2302	0	0	12.9378
ENSG00000178585	344.977	263.641	187.048	685.176	113.209	132.407	259.29	146.549	116.319	585.904	115.003
ENSG00000162441	184.303	388.744	424.199	432.237	359.476	280.261	377.847	431.152	497.843	646.798	306.195
ENSG00000228150	0	13.4339	20.0409	9.60527	26.4645	32.366	26.4408	29.7346	79.0966	38.6762	4.3126
ENSG00000173614	160.674	146.933	230.47	202.244	258.764	291.294	380.406	307.966	155.091	241.932	357.946
ENSG00000202415	0	12.5943	4.45353	0	0	0.735592	1.70586	8.4956	16.2846	0	0
ENSG00000283611	0	3.35848	0	0	1.47025	0	0	16.9912	0	0	0
ENSG00000265521	0	0	3.34015	0	0.735125	0	0	14.8673	0	0	14.3753
ENSG00000162444	200.843	331.65	249.398	17.076	357.271	440.62	343.73	242.125	243.493	692.881	166.754
ENSG00000130939	1094	633.913	806.089	795.637	920.376	678.216	713.901	872.923	671.546	480.573	402.509
ENSG00000224340	0	0	0	0	2.9405	2.94237	3.41171	25.4868	0	0	33.0633
ENSG00000233623	0	11.7547	18.9275	0	14.7025	24.2745	14.4998	21.239	0	27.9786	58.9389
ENSG00000201746	0	1.67924	16.7007	0	3.67562	0	0.852929	14.8673	3.87728	0	2.87507
ENSG00000054523	41.35	505.451	469.848	687.844	524.879	431.792	311.319	1066.2	481.559	924.938	1670.41
ENSG00000264881	0	1.67924	0	0.533626	3.67562	0.735592	0	12.7434	6.20365	0	31.6257
ENSG00000199562	49.62	4.1981	14.474	0.533626	5.14587	1.47118	0	12.7434	8.53003	10.6977	28.7507
ENSG00000142657	10162.6	8955.39	6845.08	5634.03	7731.31	6958.7	4866.81	5609.22	5504.97	3637.21	16354.8
ENSG00000271989	0	0	0	0.533626	0	0	2.55879	0	0	0	4.3126
ENSG00000251503	0	0	0	3.20176	2.9405	0	0	10.6195	0	0	0
ENSG00000175279	0	5.87734	18.9275	19.2105	7.35125	13.2407	28.1466	29.7346	3.87728	0	2.87507
ENSG00000241563	0	1.67924	0	24.5468	3.67562	0	1.70586	27.6107	0	0	69.0016
ENSG00000160049	4044.03	1279.58	963.076	1742.29	1645.21	1191.66	1535.27	940.888	1187.22	2523.01	533.325
ENSG00000142655	0	104.952	169.234	124.869	76.453	152.268	243.938	121.062	152.765	18.1038	254.443
ENSG00000243267	0	3.35848	5.56691	0	3.67562	3.67796	23.0291	14.8673	5.4282	0	1.43753
ENSG00000130940	1.18143	58.7734	239.377	156.352	161.727	60.3185	63.1167	142.301	334.997	62.5403	368.008
ENSG00000272078	0	0	40.0818	0	8.8215	0.735592	0	4.2478	1.55091	0	4.3126
ENSG00000175262	0	37.7829	7.79368	0	52.929	39.722	14.4998	84.956	23.2637	11.5206	172.504
ENSG00000215785	0	0	0	0	0	2.20678	0	8.4956	0	0	20.1255
ENSG00000120948	3798.29	1016.78	992.024	1756.7	1151.21	1196.07	1705	915.401	1542.38	956.208	922.896
ENSG00000009724	0	25.1886	27.8346	43.2237	23.524	25.0101	16.2056	53.0975	19.3864	1.6458	18.6879
ENSG00000271895	241.011	324.093	539.991	416.228	410.2	250.837	489.581	197.523	374.546	385.939	613.827
ENSG00000116649	219.746	162.886	209.316	2497.37	159.522	257.457	114.292	114.691	214.026	4499.61	71.8767
ENSG00000171824	3407.24	1569.25	3061.8	2384.24	1693.73	2285.48	2587.79	2227.97	2929.68	489.625	2246.86
ENSG00000226849	3.54428	15.9528	32.2881	0.533626	10.2917	7.35592	11.0881	10.6195	15.5091	0	17.2504
ENSG00000230337	0	50.3772	13.3606	0	5.14587	5.14914	12.7939	93.4516	1.55091	0	0
ENSG00000198793	62.6157	605.366	843.944	996.28	564.576	564.935	497.257	923.897	548.248	195.85	914.271
ENSG00000225602	0	1.67924	14.474	15.4752	7.35125	3.67796	3.41171	8.4956	17.8355	0	25.8756
ENSG00000253086	0	0	8.90706	2.66813	6.61612	2.94237	5.11757	2.1239	15.5091	0	0
ENSG00000171819	0	7.55658	4.45353	0	6.61612	1.47118	1.70586	91.3277	0.775457	0	0
ENSG00000120942	2781.08	772.45	482.095	913.035	713.806	872.412	1084.93	813.454	1001.89	334.097	402.509
ENSG00000238199	2.36286	8.3962	5.56691	11.2062	15.4376	6.62033	5.11757	14.8673	13.1828	1.6458	5.75013
ENSG00000204624	0	21.8301	11.1338	0	5.881	6.62033	18.7644	138.054	0	0	0
ENSG00000116661	2.36286	0	0	0	0	11.7695	51.1757	0	1.55091	0	0
ENSG00000132879	2.36286	229.216	515.496	181.967	259.499	356.026	527.963	273.983	946.057	368.659	421.197
ENSG00000116663	0	654.904	365.19	398.085	642.499	416.345	249.055	208.142	697.136	4.93739	524.7
ENSG00000116670	2648.76	1401.33	1417.34	2210.81	1647.41	1401.3	1156.57	700.887	1277.95	1871.27	1630.16
ENSG00000162490	2.36286	48.698	44.5353	0	38.2265	13.2407	21.3232	178.408	3.10183	0	138.003
ENSG00000177674	4.72571	4478.53	2636.49	1495.75	3580.79	3549.97	1876.44	1716.11	5197.89	3449.59	7892.06
ENSG00000215910	0	30.2263	27.8346	12.807	9.55662	9.56269	11.941	42.478	4.65274	0	15.8129
ENSG00000177553	0	0	0	2.66813	0	0	0.852929	0	0	0	0
ENSG00000177000	802.19	1294.69	1560.96	841.529	1155.62	893.009	882.781	1095.93	1144.57	351.378	1224.78
ENSG00000011021	103.966	931.138	841.717	1297.25	976.246	875.354	666.137	528.851	1096.5	957.854	945.897
ENSG00000242349	0	53.7357	53.4424	40.5556	21.3186	20.5966	34.9701	38.2302	118.645	0	25.8756
ENSG00000175206	0	39.4621	13.3606	10.1389	9.55662	4.41355	5.11757	50.9736	23.2637	0	50.3137
ENSG00000120937	0	0	2.22677	0	0	4.41355	0	10.6195	0	0	0
ENSG00000224904	0	0	26.7212	0	20.5835	11.7695	5.11757	50.9736	0	0	0
ENSG00000199347	0	3.35848	5.56691	12.2734	2.9405	2.94237	4.26464	25.4868	23.2637	13.1664	0
ENSG00000201801	0	5.03772	5.56691	1.60088	8.8215	0.735592	0	8.4956	20.9373	17.2809	0
ENSG00000116685	0	193.952	342.922	463.188	123.501	69.1456	193.615	150.797	192.313	181.038	20.1255
ENSG00000083444	4.72571	1405.52	812.769	653.159	659.407	1106.33	602.168	675.4	712.645	1046.73	1496.47
ENSG00000116688	4.72571	2322.39	1147.9	750.812	1059.32	1185.77	1778.36	1516.47	1759.51	393.346	1155.78
ENSG00000270914	0	3.35848	0	0	1.47025	0	0	0	0	0	0
ENSG00000116691	1051.47	2198.12	2132.13	1904.51	1787.09	1747.77	1594.12	1214.87	1849.46	2369.13	3047.57
ENSG00000243539	0	0	6.6803	0	0	0	5.11757	23.3629	0	0	8.6252
ENSG00000120949	40.1686	114.188	32.2881	175.029	83.0691	101.512	74.2048	235.753	152.765	0	97.7523
ENSG00000227875	0	0.83962	0	0	0	1.47118	1.70586	50.9736	0	0	0
ENSG00000028137	196.117	8725.33	700.318	2130.24	1179.14	5628.01	4160.59	1811.69	1415.98	2244.04	9471.91
ENSG00000225196	0	5.87734	5.56691	0	0.735125	9.56269	0	33.9824	0	0	14.3753
ENSG00000252969	0	4.1981	0	0	1.47025	0	0	2.1239	0	0	0
ENSG00000048707	388.69	1057.08	1019.86	498.407	757.914	939.351	886.193	1646.02	1646.29	1488.62	1496.47
ENSG00000239149	0	0	4.45353	0.533626	2.9405	2.94237	17.9115	10.6195	16.2846	0	0
ENSG00000229484	0	5.87734	20.0409	10.1389	4.41075	3.67796	6.82343	2.1239	0	0	0
ENSG00000162496	54.3457	2563.36	2717.77	794.57	1445.26	475.192	484.463	1323.19	1083.31	1444.19	2711.19
ENSG00000221340	49.62	5.87734	23.381	0	0	1.47118	0	0	3.87728	0	14.3753
ENSG00000276830	0	0	0	3.20176	1.47025	0	0	0	6.20365	0	0
ENSG00000272482	0	27.7075	1.11338	4.80264	6.61612	0	8.52929	16.9912	4.65274	37.8533	0
ENSG00000204518	0	2.51886	11.1338	0	30.8752	15.4474	5.9705	27.6107	0	0	0
ENSG00000188984	4.72571	13.4339	28.948	0	16.9079	1.47118	8.52929	186.903	0	0	5.75013
ENSG00000157330	0	1.67924	33.4015	0	1.47025	16.183	41.7935	197.523	25.5901	0	209.88
ENSG00000116726	0	0	8.90706	0	0	9.56269	17.9115	31.8585	0	0	0
ENSG00000116721	0	2.51886	4.45353	0	0	0.735592	4.26464	46.7258	4.65274	0	17.2504
ENSG00000228338	0	0	0	0	0	0	2.55879	8.4956	0	0	0
ENSG00000239810	0	18.4716	0	0	0	2.20678	8.52929	33.9824	0	0	192.629
ENSG00000231103	1.18143	22.6697	34.5149	0	64.691	2.20678	63.1167	322.833	13.9582	0	20.1255
ENSG00000179172	9.45142	9.23582	24.4944	4.80264	12.4971	5.88473	7.67636	70.0887	7.75457	3.29159	4.3126
ENSG00000120952	0	2.51886	0	0	0.735125	1.47118	5.11757	59.4692	0	0	5.75013
ENSG00000243073	0	5.03772	3.34015	0	22.0537	8.09151	4.26464	8.4956	0	0	24.4381
ENSG00000187545	0	5.03772	0	0	13.9674	11.7695	9.38222	44.6019	0	0	4.3126
ENSG00000204510	0	0	0	3.20176	0	0	0.852929	4.2478	0	0	0
ENSG00000232423	0	4.1981	11.1338	0	0	0	0.852929	29.7346	1.55091	0	4.3126
ENSG00000274764	0	1.67924	0	0	0	0	2.55879	0	0	0	1.43753
ENSG00000229571	0	8.3962	1.11338	0	0	0	5.11757	12.7434	0	0	0
ENSG00000236179	1.18143	0.83962	1.11338	0	2.20537	1.47118	3.41171	23.3629	0	0	0
ENSG00000275774	0	0	3.34015	0.533626	0.735125	2.20678	0	16.9912	0	0	0
ENSG00000179412	1.18143	0.83962	1.11338	1.06725	0.735125	0.735592	0	14.8673	0.775457	1.6458	1.43753
ENSG00000204505	0	5.87734	2.22677	0	2.9405	0	0	0	0	0	5.75013
ENSG00000204501	0	10.0754	3.34015	0	1.47025	0	0.852929	53.0975	0	0	5.75013
ENSG00000228229	0	5.03772	0	0	0	0.735592	0	21.239	0	0	1.43753
ENSG00000204481	0	31.9056	1.11338	0.533626	0	13.9762	24.7349	225.133	0	0	148.066
ENSG00000204480	0	5.03772	1.11338	0	17.643	7.35592	7.67636	57.3453	0	0	1.43753
ENSG00000204479	0	26.8678	0	0	30.8752	0	5.9705	95.5755	0	0	5.75013
ENSG00000204478	0	0	0	0	5.14587	2.20678	0	12.7434	0	0	0
ENSG00000162494	0	24.349	17.8141	54.9635	61.7505	15.4474	15.3527	210.266	7.75457	0	30.1882
ENSG00000215909	0	6.71696	0	0	0	1.47118	6.82343	4.2478	0	0	8.6252
ENSG00000162493	0	6.71696	36.7416	0	11.762	0	19.6174	76.4604	0	0	41.6885
ENSG00000116731	3367.07	1466.82	3477.09	1801.52	1785.62	1303.47	1411.6	1289.21	6499.1	2002.11	3866.96
ENSG00000189337	0	52.0564	28.948	32.0176	31.6104	30.1593	29.8525	220.886	10.8564	0	194.067
ENSG00000234593	0	2.51886	3.34015	0	2.20537	4.41355	1.70586	72.2126	0	0	0
ENSG00000235829	0	0	6.6803	0	4.41075	2.20678	0	12.7434	0	0	28.7507
ENSG00000175147	0	0	2.22677	0	22.7889	8.8271	23.882	93.4516	0	0	0
ENSG00000171729	0	64.6507	25.6078	81.1112	27.9347	175.071	110.881	42.478	27.141	376.888	113.565
ENSG00000204464	0	4.1981	2.22677	0	2.20537	7.35592	5.11757	4.2478	3.10183	0	0
ENSG00000215720	0	8.3962	0	4.26901	2.9405	4.41355	0	2.1239	0	0	20.1255
ENSG00000278480	0	8.3962	0	0	0	0	0	0	0	0	0
ENSG00000142621	0	47.8583	52.329	14.4079	30.1401	43.3999	10.2351	341.948	24.8146	97.102	148.066
ENSG00000233485	0	1.67924	0	0	0	0	6.82343	16.9912	0	0	71.8767
ENSG00000228140	4.72571	18.4716	4.45353	0	27.9347	14.7118	30.7054	63.717	11.6319	0	18.6879
ENSG00000142634	713.583	577.659	749.307	2575.81	671.904	805.473	486.169	235.753	1004.22	4262.61	1947.86
ENSG00000162438	0	32.7452	27.8346	1.60088	25.7294	30.8949	38.3818	129.558	56.6084	19.7496	97.7523
ENSG00000142615	0	11.7547	48.9888	1.06725	3.67562	5.88473	1.70586	42.478	10.8564	0	0
ENSG00000215704	0	4.1981	30.0613	3.20176	19.8484	4.41355	24.7349	48.8497	14.7337	0	0
ENSG00000132906	134.683	609.564	440.9	852.201	525.614	477.399	796.635	624.427	980.177	872.273	599.451
ENSG00000116138	75.6114	672.536	456.487	316.974	589.57	525.948	1159.98	1412.39	313.285	32.9159	181.129
ENSG00000272510	0	5.03772	4.45353	0	3.67562	0.735592	0	29.7346	0	0	11.5003
ENSG00000116771	0	32.7452	25.6078	0	32.3455	39.722	52.8816	112.567	11.6319	174.455	222.818
ENSG00000237301	0	20.9905	0	0	2.9405	7.35592	1.70586	16.9912	0	1.6458	0
ENSG00000235084	44.8943	57.0942	51.2156	38.4211	57.3397	29.4237	23.882	53.0975	29.4674	67.4777	53.1887
ENSG00000236500	0	0	0	0	0	2.94237	8.52929	14.8673	0	0	0
ENSG00000197312	0	238.452	197.069	183.034	162.463	301.593	364.201	535.223	301.653	462.469	385.259
ENSG00000271742	0	0	7.79368	0	0	0	8.52929	0	0	0	15.8129
ENSG00000116786	1416.53	672.536	934.128	607.267	441.075	239.803	217.497	276.107	1032.13	1630.99	201.255
ENSG00000237938	331.981	385.386	445.353	332.983	344.038	108.132	63.9697	101.947	404.788	629.517	357.946
ENSG00000162461	0	146.933	145.853	52.2954	120.56	40.4576	40.9406	118.938	330.345	269.911	299.007
ENSG00000162460	0	1.67924	0	0	0	0	0	0	0	0	5.75013
ENSG00000162458	0	27.7075	48.9888	10.6725	49.2534	19.861	1.70586	99.8233	0	1.6458	43.126
ENSG00000224321	14.1771	21.8301	36.7416	11.7398	22.0537	20.5966	9.38222	31.8585	23.2637	82.2899	14.3753
ENSG00000233954	144.134	164.566	109.112	98.1872	122.031	116.224	68.2343	123.186	107.013	72.4151	140.878
ENSG00000178715	18.9028	64.6507	145.853	19.2105	30.1401	77.9727	28.1466	46.7258	51.1802	24.687	20.1255
ENSG00000179743	961.682	540.715	690.297	700.118	728.509	818.714	554.404	446.019	519.556	566.154	388.134
ENSG00000065526	238.648	1085.63	1675.64	2547.53	1226.19	1011.44	777.871	974.871	2293.8	4410.74	2095.92
ENSG00000116809	1350.37	1069.68	1101.14	1059.25	762.325	1195.34	699.402	847.436	936.752	2163.4	1226.22
ENSG00000234607	0	6.71696	17.8141	0	11.0269	18.3898	0	4.2478	10.8564	0	89.1271
ENSG00000231353	0	3.35848	10.0204	0	0	0	0	10.6195	0	0	0
ENSG00000275503	0	0	0	0	0	0	0	12.7434	0	0	0
ENSG00000224966	0	11.7547	0	0	0	0	0	0	0	0	0
ENSG00000183888	0	9.23582	0	0	12.4971	14.7118	0	40.3541	0	0	76.1893
ENSG00000173641	0	0	0	0	0	0	0.852929	8.4956	0	0	2.87507
ENSG00000186510	0	22.6697	0	0	6.61612	0.735592	1.70586	12.7434	1.55091	0	2.87507
ENSG00000184908	0	37.7829	0	0	119.825	44.8711	74.2048	12.7434	0	0	0
ENSG00000142627	0	17.632	57.8959	51.2281	16.1727	2.94237	4.26464	29.7346	52.7311	0	291.819
ENSG00000227959	0	18.4716	8.90706	0	5.881	14.7118	0	44.6019	0	0	0
ENSG00000224621	0	1.67924	8.90706	0	0	9.56269	9.38222	33.9824	0	0	41.6885
ENSG00000142632	1796.95	172.962	303.954	132.873	249.942	189.047	310.466	286.727	60.4856	325.868	115.003
ENSG00000237276	0	13.4339	80.1636	11.7398	16.1727	1.47118	0	6.3717	1.55091	0	63.2515
ENSG00000132881	205.568	80.6035	17.8141	28.8158	35.286	69.1456	65.6755	23.3629	42.6501	79.8212	4.3126
ENSG00000233929	0	31.0659	56.7825	18.6769	58.0749	22.8033	21.3232	53.0975	53.5065	65.8319	18.6879
ENSG00000037637	1792.23	633.073	1037.67	821.251	1134.3	831.954	1059.34	964.251	1557.89	311.056	1171.59
ENSG00000055070	2479.82	1795.11	1985.16	1568.86	1569.49	1467.51	986.838	1013.1	2239.52	2183.97	1543.91
ENSG00000226457	0	0	6.6803	5.86989	8.8215	26.4813	11.941	12.7434	18.611	251.807	11.5003
ENSG00000187144	0	193.113	180.368	79.5103	138.939	58.8473	98.0868	267.612	106.238	93.8104	326.32
ENSG00000157191	2419.56	1980.66	3012.81	964.263	1244.57	2086.14	2441.93	1917.88	2464.4	1290.3	1177.34
ENSG00000226029	0	6.71696	97.9777	0	16.1727	11.7695	5.11757	19.1151	11.6319	0	54.6263
ENSG00000080947	0	109.99	140.286	178.765	113.944	149.325	105.763	174.16	96.1567	4.93739	228.568
ENSG00000206652	0	3.35848	1.11338	16.5424	8.08637	2.20678	11.941	8.4956	35.671	13.1664	28.7507
ENSG00000261135	4.72571	10.0754	1.11338	35.753	6.61612	32.366	8.52929	44.6019	0	0	8.6252
ENSG00000224174	0	0	6.6803	2.13451	1.47025	0	5.11757	19.1151	0	0	0
ENSG00000233421	0	0	0	0	1.47025	0	1.70586	46.7258	0	0	0
ENSG00000225710	0	12.5943	0	0	0	4.41355	7.67636	53.0975	0	0.822899	4.3126
ENSG00000219481	3.54428	418.97	150.307	569.379	388.881	408.989	516.875	834.693	179.906	413.918	301.882
ENSG00000271732	0	0	0	5.86989	7.35125	1.47118	0	0	0	0	1.43753
ENSG00000215908	228.016	987.393	300.613	831.39	378.589	470.043	605.579	815.578	231.862	461.646	478.699
ENSG00000186301	0	47.8583	85.7305	43.2237	87.4799	55.905	17.9115	65.8409	7.75457	3.29159	11.5003
ENSG00000282143	0	4.1981	0	4.80264	0.735125	0.735592	0	8.4956	5.4282	0	2.87507
ENSG00000207513	0	0	1.11338	0.533626	0	0	0	0	1.55091	0.822899	1.43753
ENSG00000280114	0	5.03772	3.34015	0	3.67562	0	6.82343	21.239	0	23.0412	1.43753
ENSG00000236698	29.5357	15.1132	27.8346	15.4752	24.2591	14.7118	20.4703	16.9912	10.0809	42.7907	11.5003
ENSG00000268869	0	5.87734	0	0	0	0	2.55879	2.1239	0	97.102	10.0627
ENSG00000279151	0	1.67924	0	0	0	0	0	0	0	0	10.0627
ENSG00000282740	0	0	0	0	0.735125	0.735592	0	10.6195	0	0	0
ENSG00000058453	3.54428	214.943	207.089	607.8	90.4204	153.003	71.646	252.744	59.7102	915.063	64.689
ENSG00000227684	0	0	7.79368	0.533626	0	0	0	6.3717	0	0.822899	4.3126
ENSG00000207389	0	0	0	1.60088	0	1.47118	0	0	1.55091	0.822899	1.43753
ENSG00000186715	0	33.5848	72.3699	62.9679	20.5835	38.2508	19.6174	42.478	7.75457	1.6458	0
ENSG00000223643	0	0	0	0	0	0	0	4.2478	0	0	5.75013
ENSG00000230239	0	2.51886	0	0	0	0	0	8.4956	0	0	27.3131
ENSG00000228549	0	0	0	0	0	0	11.941	33.9824	0	0	8.6252
ENSG00000238142	0	23.5094	79.0502	6.93714	10.2917	8.8271	63.1167	12.7434	33.3446	1.6458	15.8129
ENSG00000235241	0	15.9528	36.7416	0	1.47025	1.47118	2.55879	10.6195	5.4282	0	0
ENSG00000207005	0	7.55658	14.474	29.3494	8.8215	7.35592	0	14.8673	16.2846	16.458	25.8756
ENSG00000272426	172.488	36.9433	48.9888	0	4.41075	5.88473	5.11757	53.0975	49.6292	187.621	132.253
ENSG00000117122	82.7	47.0187	70.1431	171.828	295.52	233.918	52.8816	74.3365	15.5091	0	46.0011
ENSG00000159363	1129.45	219.98	201.522	906.631	286.699	139.027	137.322	133.806	362.138	2109.91	143.753
ENSG00000117118	1466.15	1554.14	1779.19	1927.46	1864.28	1637.43	2118.67	921.773	3003.34	2389.7	1947.86
ENSG00000117115	1476.79	1099.9	71.2565	495.205	3104.43	1922.1	791.518	885.667	184.559	623.757	14678.7
ENSG00000204362	0	5.87734	0	0	23.524	0	0	65.8409	0	0	2.87507
ENSG00000142623	0	14.2735	0	0	5.881	6.62033	10.2351	8.4956	1.55091	0	76.1893
ENSG00000142619	0	92.3582	144.74	98.1872	24.2591	13.2407	34.1171	112.567	0	0	17.2504
ENSG00000159339	754.932	1794.27	1155.69	982.94	754.973	1883.85	819.664	1170.27	891	1054.96	1799.79
ENSG00000280226	0	5.87734	0	0	0	0	0	0	0	0	0
ENSG00000276747	0	8.3962	0	0	11.762	5.14914	30.7054	53.0975	27.9164	0	0
ENSG00000179051	796.282	632.234	948.602	1739.62	1204.13	708.375	550.139	471.506	849.901	1607.94	1102.59
ENSG00000074964	4.72571	589.413	210.429	0	89.6852	460.481	487.022	524.604	284.593	65.009	116.44
ENSG00000236648	0	10.9151	6.6803	0	2.9405	10.2983	1.70586	61.5931	0	0	0
ENSG00000117148	0	0	0	0	1.47025	0	0.852929	25.4868	0	0	2.87507
ENSG00000261781	0	5.87734	0	0	0	0	0	44.6019	1.55091	0	21.563
ENSG00000117154	0	0	0	0	0.735125	2.20678	0	25.4868	0	0	10.0627
ENSG00000280222	0	15.1132	31.1747	0	8.8215	19.1254	0	29.7346	0	0	0
ENSG00000230035	0	0	0	0	0	0	0	10.6195	1.55091	0	0
ENSG00000225387	0	0.83962	0	0	0	0	8.52929	116.815	1.55091	0	0
ENSG00000179023	0	0	0	1.06725	0	22.0678	8.52929	140.177	0	0	0
ENSG00000235282	0	0	0	0	2.20537	0	0	6.3717	0	0	0
ENSG00000225478	0	0	0	0	0	3.67796	0	4.2478	0	0	50.3137
ENSG00000009709	0	40.3018	0	0	2.9405	7.35592	9.38222	36.1063	0	0	73.3142
ENSG00000179002	0	3.35848	13.3606	0	3.67562	6.62033	0	89.2038	0	0	15.8129
ENSG00000255275	0	0	0	0	0	2.20678	0	8.4956	0	0	7.18767
ENSG00000159423	1304.3	338.367	334.015	164.891	251.413	313.362	285.731	365.311	54.282	223.828	142.316
ENSG00000221662	0	5.87734	0	5.33626	0	1.47118	0.852929	0	2.32637	0	21.563
ENSG00000169991	4.72571	88.9997	345.149	194.24	77.1881	45.6067	32.4113	42.478	93.8303	727.442	123.628
ENSG00000272084	0	20.9905	0	0	4.41075	19.861	0	0	15.5091	0	0
ENSG00000127481	4670.18	2266.13	2807.95	3289.27	2732.46	1883.12	2293.53	2442.49	3510.49	3712.92	2146.24
ENSG00000230424	67.3414	36.9433	83.5037	50.6945	63.9559	27.2169	31.5584	12.7434	51.9556	88.873	71.8767
ENSG00000127463	1895.01	875.724	1013.18	509.079	1046.82	695.134	1264.04	904.782	790.966	157.997	805.019
ENSG00000053372	4.72571	295.546	506.589	507.479	574.133	513.443	501.522	694.516	705.666	735.671	593.701
ENSG00000211454	20.0843	49.5376	46.7621	12.2734	158.052	82.3863	90.4104	429.028	57.3838	16.458	159.566
ENSG00000162482	2.36286	68.8488	41.1952	4.26901	34.5509	19.1254	38.3818	91.3277	3.10183	46.0823	171.066
ENSG00000270728	0	26.8678	27.8346	13.8743	42.6372	27.2169	28.1466	48.8497	62.812	0	81.9394
ENSG00000053371	3478.12	579.338	221.563	2973.37	85.2745	2156.02	1195.81	133.806	148.888	4612.35	173.942
ENSG00000200403	0	0	17.8141	23.4796	2.9405	3.67796	1.70586	4.2478	0	107.8	0
ENSG00000040487	28.3543	267.839	528.857	193.706	155.846	395.748	388.935	193.275	311.734	1385.76	317.695
ENSG00000077549	5952.03	9209.79	7268.16	5769.03	6631.56	6362.87	4914.58	5581.61	9053.46	6101.79	9369.84
ENSG00000240490	0	12.5943	43.4219	0	5.881	2.20678	7.67636	12.7434	32.5692	176.923	0
ENSG00000235185	0	5.03772	2.22677	0	5.881	2.94237	4.26464	19.1151	6.20365	54.3113	24.4381
ENSG00000173436	22.4471	194.792	359.623	161.689	263.175	139.027	273.79	263.364	334.997	479.75	605.201
ENSG00000226396	47.2571	73.0469	120.245	66.7033	54.3992	70.6168	37.5289	46.7258	59.7102	42.7907	90.5646
ENSG00000158747	0	7.55658	10.0204	88.582	29.405	3.67796	4.26464	12.7434	19.3864	164.58	38.8134
ENSG00000158748	0	0	4.45353	0	7.35125	0	0.852929	6.3717	0	0	66.1265
ENSG00000162542	59.0714	403.857	272.779	382.61	241.856	323.66	420.494	395.046	685.504	234.526	631.077
ENSG00000178828	0	7.55658	0	0	1.47025	0	0	8.4956	0	0	0
ENSG00000235434	0	0	0	0	0	2.94237	0	12.7434	0	0	0
ENSG00000169914	96.8771	194.792	278.346	314.306	266.115	154.474	185.086	526.727	223.332	302.827	142.316
ENSG00000188784	0	2.51886	0	0	0	0	0	0	0	0	17.2504
ENSG00000242688	0	0	0	0	0	0	0	23.3629	0	0	0
ENSG00000188257	2.36286	5.03772	0	0	0	0	0	8.4956	0	0	0
ENSG00000127472	0	60.4526	4.45353	0	3.67562	5.88473	8.52929	80.7082	0	0	5.75013
ENSG00000117215	0	47.0187	15.5874	0	0.735125	4.41355	15.3527	25.4868	49.6292	0	4.3126
ENSG00000158786	0	20.1509	0	0	10.2917	0	5.11757	29.7346	0	0	204.13
ENSG00000227066	0	0.83962	34.5149	0	24.9942	1.47118	44.3523	53.0975	0	0	17.2504
ENSG00000187980	0	5.03772	113.565	0	30.8752	10.2983	0.852929	46.7258	34.8956	83.9357	17.2504
ENSG00000225986	0	5.03772	8.90706	10.1389	2.9405	0	7.67636	6.3717	0	92.9875	0
ENSG00000162543	0	55.4149	15.5874	12.807	11.762	65.4677	271.231	131.682	27.9164	13.1664	278.881
ENSG00000228105	0	0	0	0	0	0	5.9705	6.3717	0	0	0
ENSG00000158816	0	25.1886	48.9888	0	20.5835	16.183	19.6174	152.921	0	0	97.7523
ENSG00000226664	0	1.67924	0	0	1.47025	0	3.41171	8.4956	1.55091	0	0
ENSG00000236963	2.36286	1.67924	2.22677	0	5.881	13.2407	6.82343	23.3629	0	0	15.8129
ENSG00000226487	0	0	16.7007	0	0	0	6.82343	4.2478	0	0	0
ENSG00000162545	0	0.83962	0	0	0	1.47118	15.3527	27.6107	6.20365	0	0
ENSG00000090432	2377.03	1307.29	1961.78	1471.74	1435.7	748.833	997.927	1066.2	1650.17	2830.77	1141.4
ENSG00000215520	0	0	0	0	0	0	6.82343	25.4868	0	0	25.8756
ENSG00000158825	2.36286	1363.54	806.089	299.364	1634.18	884.917	461.434	734.87	489.313	791.628	8170.94
ENSG00000158828	129.957	99.0752	154.76	387.413	23.524	12.5051	27.2937	72.2126	128.726	1227.76	41.6885
ENSG00000117242	0	49.5376	62.3494	4.80264	24.9942	26.4813	7.67636	118.938	72.8929	125.903	40.2509
ENSG00000244038	6396.25	7205.62	5926.54	7884.33	7218.19	6916.03	6423.41	3602.14	8217.52	8572.13	5441.06
ENSG00000117245	307.171	98.2355	6.6803	147.814	37.4914	132.407	11.941	112.567	24.8146	1.6458	25.8756
ENSG00000235432	0	4.1981	0	0	0	5.88473	7.67636	76.4604	0	0	43.126
ENSG00000189410	0	5.03772	2.22677	0	1.47025	0	0	29.7346	0	0	0
ENSG00000233069	0	5.03772	3.34015	0	6.61612	4.41355	0	16.9912	4.65274	0	0
ENSG00000127483	2985.47	4399.61	2870.3	5219.93	3770.46	4651.15	3878.27	4198.95	2265.88	3266.08	3268.95
ENSG00000075151	1157.8	2045.31	1418.45	1064.05	1448.2	678.216	834.164	2013.46	1224.45	1142.18	1033.59
ENSG00000221808	0	0	0	0	8.8215	0.735592	3.41171	0	2.32637	0	0
ENSG00000233072	0	0	25.6078	10.1389	41.167	19.861	19.6174	252.744	17.8355	0	81.9394
ENSG00000236073	44.8943	5.87734	0	9.60527	13.2322	1.47118	7.67636	12.7434	1.55091	0.822899	35.9383
ENSG00000235112	0	10.9151	36.7416	1.60088	33.8157	5.14914	16.2056	55.2214	28.6919	0	2.87507
ENSG00000117298	4.72571	5069.63	2954.92	389.547	2084.08	1582.99	1057.63	2480.72	2666.8	1026.98	8981.71
ENSG00000236936	0	293.867	160.327	0	41.9021	60.3185	5.11757	169.912	34.8956	0	69.0016
ENSG00000231105	0	177.16	132.493	1.06725	158.052	73.5592	51.1757	63.717	213.251	3.29159	602.326
ENSG00000228823	0	0	0	0	0	0	0	21.239	0	0	0
ENSG00000236009	0	0	0	0	0	0	0	53.0975	0	0	0
ENSG00000227001	0	36.1037	10.0204	0	16.1727	18.3898	21.3232	19.1151	0	0	46.0011
ENSG00000187952	0	1.67924	0	0	1.47025	1.47118	0	0	0	0	5.75013
ENSG00000186543	0	26.8678	0	0	0	5.14914	1.70586	4.2478	0	0	21.563
ENSG00000142794	215.02	625.517	121.359	248.136	306.547	117.695	187.644	426.904	203.945	514.312	182.567
ENSG00000162551	7.08857	3045.3	198.182	1.06725	7857.75	3451.4	126.233	781.596	0	1.6458	39904.5
ENSG00000233431	0	3.35848	0	0	22.7889	14.7118	0	8.4956	0	0	77.6268
ENSG00000076864	0	41.1414	0	0	59.5451	5.14914	40.9406	33.9824	3.10183	0	163.879
ENSG00000090686	4299.22	2076.38	647.989	3053.94	1074.75	2628.27	2179.23	1206.38	1141.47	1081.29	1979.48
ENSG00000231978	0	5.03772	0	0	17.643	0	2.55879	23.3629	4.65274	0	0
ENSG00000187942	106.329	37.7829	69.0297	29.3494	102.917	81.6507	34.9701	44.6019	31.0183	0	60.3764
ENSG00000142798	500.925	465.989	478.755	846.865	537.376	420.023	599.609	520.356	107.789	1193.2	602.326
ENSG00000232037	18.9028	10.0754	17.8141	11.7398	14.7025	11.7695	15.3527	55.2214	21.7128	18.1038	17.2504
ENSG00000283234	0	0	14.474	0	0	0	0	0	0	0	0
ENSG00000219073	0	10.9151	10.0204	0	8.08637	4.41355	11.0881	33.9824	0	0	5.75013
ENSG00000142789	0	6.71696	0	0	5.881	3.67796	3.41171	44.6019	0	0	40.2509
ENSG00000278124	0	1.67924	0	0	0	2.94237	0	2.1239	0	0	0
ENSG00000201273	0	3.35848	0	0	0	3.67796	0	0	0	0	0
ENSG00000228397	0	0	14.474	0	1.47025	9.56269	12.7939	6.3717	17.0601	0	0
ENSG00000218510	2.36286	153.65	348.489	280.687	99.977	337.637	498.11	367.435	186.11	0	179.692
ENSG00000070831	11542.6	8310.56	9039.56	5766.9	9215.53	6458.5	7915.18	4876.48	12078.5	9214.82	11278.9
ENSG00000230068	0	74.7262	66.803	33.0848	111.004	68.41	24.7349	80.7082	68.2402	66.6548	113.565
ENSG00000271428	0	19.3113	0	4.26901	1.47025	9.56269	5.11757	40.3541	9.30548	0	17.2504
ENSG00000271840	0	1.67924	4.45353	0	2.9405	13.2407	6.82343	78.5843	44.9765	0	152.379
ENSG00000162552	0	3.35848	0	0	0	2.20678	0	33.9824	0	0	0
ENSG00000279625	0	0	0	0	1.47025	5.88473	15.3527	4.2478	0	0	2.87507
ENSG00000184677	183.121	591.092	808.316	193.173	446.956	760.602	446.082	830.445	1001.11	1.6458	373.759
ENSG00000237200	0	5.87734	0	3.20176	2.9405	2.20678	0	0	4.65274	0	0
ENSG00000070886	0	0	0	0	0	2.94237	7.67636	57.3453	0	0	46.0011
ENSG00000173372	515.103	523.923	276.119	505.878	1546.7	542.867	361.642	131.682	1483.45	335.743	2075.8
ENSG00000159189	4.72571	315.697	86.8439	44.8246	1099.75	249.366	115.998	46.7258	488.538	174.455	1198.9
ENSG00000173369	14.1771	512.168	307.294	213.984	2573.67	500.202	250.761	55.2214	1225.22	172.809	2767.25
ENSG00000133216	2.36286	43.6602	4.45353	0	39.6967	52.9626	21.3232	201.771	12.4073	0	0
ENSG00000225952	0	15.9528	0	0	6.61612	0	0	8.4956	0	0	0
ENSG00000215906	0	31.0659	0	0	4.41075	0	0.852929	48.8497	0	0	17.2504
ENSG00000227868	0	1.67924	1.11338	0	1.47025	0	1.70586	50.9736	4.65274	0	48.8761
ENSG00000004487	1883.2	578.498	778.255	1522.44	450.632	1012.91	997.074	378.054	518.781	1037.68	713.016
ENSG00000263793	0	3.35848	2.22677	8.53802	19.8484	11.7695	3.41171	12.7434	0.775457	0	5.75013
ENSG00000266802	0	0	4.45353	1.06725	5.881	1.47118	3.41171	10.6195	1.55091	0	5.75013
ENSG00000169641	1019.57	1177.99	1518.65	1644.64	1706.96	793.704	487.875	972.747	1429.17	3079.29	465.761
ENSG00000229010	0	0	0	0	48.5182	2.20678	0	12.7434	10.8564	0	17.2504
ENSG00000206935	0	4.1981	1.11338	1.60088	8.8215	13.9762	7.67636	8.4956	24.0392	0	8.6252
ENSG00000252578	2.36286	3.35848	0	0	1.47025	2.94237	3.41171	0	3.10183	0	0
ENSG00000179546	0	1.67924	0	0	14.7025	12.5051	17.0586	155.045	0	0	2.87507
ENSG00000215381	4.72571	1.67924	0	1.06725	1.47025	1.47118	1.70586	21.239	0	1.6458	12.9378
ENSG00000261326	2.36286	20.1509	8.90706	0	10.2917	45.6067	135.616	237.877	17.0601	0	2.87507
ENSG00000125944	8024.26	3718.68	3444.81	4656.96	3788.1	3613.96	4561.46	2950.1	4750.45	6388.16	2793.13
ENSG00000125945	4.72571	131.82	38.9684	39.4883	73.5125	36.7796	76.7636	414.161	84.5248	0	20.1255
ENSG00000249087	11.8143	368.593	163.667	100.322	247.737	348.671	268.673	229.381	112.441	407.335	84.8145
ENSG00000271420	0	16.7924	27.8346	0	1.47025	2.94237	0	89.2038	0	0	0
ENSG00000204219	0	129.301	700.318	2.13451	47.7831	39.722	19.6174	87.0799	276.838	1.6458	208.442
ENSG00000232482	0	0	1.11338	0	0	0	0	25.4868	0	0	0
ENSG00000088280	0	141.896	4.45353	0	5.881	13.9762	31.5584	106.195	7.75457	154.705	37.3759
ENSG00000007968	0	118.386	6.6803	136.608	43.3724	102.247	94.6751	127.434	26.3655	8.22899	5.75013
ENSG00000235052	0	2.51886	4.45353	0	0	1.47118	0	33.9824	0	0	0
ENSG00000117318	0	305.622	184.822	3.20176	382.265	50.0202	313.878	169.912	764.6	0	304.757
ENSG00000197880	2.36286	82.2828	651.329	0	28.6699	14.7118	25.5879	53.0975	382.3	1.6458	396.759
ENSG00000229239	0	0	0	0	0	2.20678	3.41171	61.5931	0	0	11.5003
ENSG00000142676	16241.1	12686.7	22215.3	10248.8	13169.8	10811.7	7710.48	10479.3	17965.8	12391.2	14441.5
ENSG00000011007	1783.96	2426.5	1575.44	2843.69	1959.84	1343.19	1294.75	998.233	2590.8	2499.14	2126.11
ENSG00000236810	309.534	58.7734	91.2974	49.6272	49.2534	77.2371	57.9992	76.4604	25.5901	47.7281	28.7507
ENSG00000057757	2156.11	1095.7	615.701	1260.43	560.165	1265.95	631.167	256.992	625.018	1029.45	1331.16
ENSG00000011009	916.788	1816.94	1772.51	1223.07	1266.62	1538.12	1907.15	1206.38	1893.67	628.695	1275.09
ENSG00000117308	2.36286	292.188	195.955	307.369	410.2	250.837	486.169	212.39	313.285	254.276	158.129
ENSG00000117305	2.36286	393.782	349.602	572.047	371.238	432.528	813.694	787.967	339.65	379.356	127.94
ENSG00000179163	926.24	729.63	74.5967	590.191	420.491	687.778	1214.57	709.383	306.305	301.181	373.759
ENSG00000188822	0	146.094	185.935	1.06725	106.593	280.996	1418.42	683.896	398.585	541.467	510.324
ENSG00000229106	0	3.35848	43.4219	0	0	0	0	6.3717	0	0	0
ENSG00000232557	0	1.67924	4.45353	1.60088	3.67562	0	54.5874	33.9824	6.97911	0	23.0005
ENSG00000230228	2.36286	0	0	1.06725	1.47025	17.6542	0	8.4956	1.55091	0	2.87507
ENSG00000189266	6807.39	2381.16	3177.59	2454.68	2719.96	3187.32	3492.74	1637.53	3532.98	4156.46	1779.67
ENSG00000188529	5185.29	2914.32	3038.42	4597.19	3663.86	2622.38	3650.53	2170.63	4977.66	4781.04	2807.5
ENSG00000215905	0	4.1981	0	0	3.67562	8.09151	10.2351	48.8497	0	0	40.2509
ENSG00000225315	0	5.87734	1.11338	0	0	1.47118	0	19.1151	0	0	0
ENSG00000142661	0	38.6225	10.0204	0	27.1996	21.3322	24.7349	246.373	0	0.822899	27.3131
ENSG00000142677	0	5.03772	0	0	4.41075	5.14914	0.852929	46.7258	0	0	12.9378
ENSG00000185436	0	9.23582	1.11338	17.076	8.8215	2.94237	61.4109	59.4692	710.318	1.6458	0
ENSG00000230023	0	4.1981	0	0	2.9405	5.88473	7.67636	29.7346	15.5091	0	0
ENSG00000158055	176.033	17.632	15.5874	61.9006	4.41075	22.0678	17.9115	78.5843	4.65274	0	5.75013
ENSG00000001460	0	215.782	263.872	4.80264	133.058	94.8914	201.291	467.258	138.031	1.6458	198.38
ENSG00000001461	1916.28	1313.17	1733.54	1688.93	1149	1309.35	1712.68	2340.54	1653.27	1166.05	1036.46
ENSG00000117602	2.36286	415.612	1264.8	473.86	138.939	229.505	504.081	465.134	966.995	442.719	600.889
ENSG00000184454	0	15.1132	1.11338	0	1.47025	10.2983	14.4998	57.3453	1.55091	0	15.8129
ENSG00000227312	0	1.67924	0	0	0	0	0	8.4956	0	0	0
ENSG00000239106	0	7.55658	0	0	0	2.94237	0.852929	14.8673	0	0	2.87507
ENSG00000133226	7357.93	4236.72	5644.85	5245.55	5309.07	3677.96	3932.85	3007.44	8477.29	6777.39	4880.42
ENSG00000169504	1023.12	1569.25	456.487	631.814	1285	709.111	1042.28	947.26	362.914	1988.12	1155.78
ENSG00000238482	0	7.55658	0	2.13451	5.14587	1.47118	0.852929	6.3717	0.775457	0	5.75013
ENSG00000020633	241.011	201.509	595.66	1113.14	286.699	360.44	253.32	254.868	1332.23	1653.2	917.146
ENSG00000229162	171.307	2.51886	8.90706	0	6.61612	17.6542	3.41171	74.3365	13.9582	0	0
ENSG00000261025	0	1.67924	0	0	0	0	0	10.6195	0	0	0
ENSG00000264371	0	0	0	9.07165	0.735125	0	0	0	10.0809	13.9893	10.0627
ENSG00000233755	0	5.03772	0	9.60527	2.9405	8.09151	7.67636	19.1151	0	0	0
ENSG00000233419	0	0	1.11338	0	0	0	9.38222	19.1151	0	0	0
ENSG00000231953	0	98.2355	114.678	8.53802	66.1612	26.4813	39.2347	148.673	95.3812	0	100.627
ENSG00000117614	3109.52	1581.84	2104.29	1813.8	2356.08	1388.8	1252.95	1289.21	2668.35	1895.14	1995.3
ENSG00000117616	8334.97	6209.83	7294.88	9098.86	6713.16	7947.33	9102.45	5046.39	7688.65	7966.48	6159.83
ENSG00000272432	0	8.3962	15.5874	4.26901	2.9405	7.35592	0	2.1239	1.55091	0	28.7507
ENSG00000261349	14.1771	53.7357	121.359	93.3846	9.55662	36.7796	17.0586	27.6107	10.8564	46.0823	7.18767
ENSG00000187010	2.36286	649.866	250.511	62.9679	0	82.3863	69.9402	424.78	1.55091	63.3632	2.87507
ENSG00000224183	14.1771	21.8301	8.90706	11.2062	8.8215	36.044	38.3818	36.1063	16.2846	8.22899	0
ENSG00000259984	27.1728	9.23582	10.0204	28.8158	24.9942	16.9186	6.82343	12.7434	35.671	2.4687	30.1882
ENSG00000183726	5615.33	5109.09	4130.65	3113.71	2715.55	3023.28	3184.84	3277.18	3194.88	3117.96	3825.28
ENSG00000188672	437.128	89.8393	14.474	45.8919	37.4914	194.196	50.3228	157.169	3.10183	1.6458	31.6257
ENSG00000238084	11.8143	11.7547	6.6803	14.9415	2.9405	25.7457	13.6469	21.239	13.9582	8.22899	0
ENSG00000204178	532.824	277.914	190.388	238.531	283.023	376.623	196.174	346.196	244.269	1105.98	533.325
ENSG00000157978	773.835	4276.18	811.656	558.173	270.526	851.815	853.782	1905.14	975.525	432.845	655.515
ENSG00000225643	0	20.1509	1.11338	14.9415	13.2322	0	0	31.8585	5.4282	0	14.3753
ENSG00000117643	0	120.066	224.903	39.4883	81.5989	47.0779	18.7644	148.673	241.943	240.286	388.134
ENSG00000233478	0	78.0847	254.965	0	2.9405	41.1931	0	112.567	118.645	0	0
ENSG00000162430	0	55.4149	193.729	96.5864	102.182	91.949	101.499	72.2126	143.46	0	97.7523
ENSG00000228172	0	22.6697	87.9572	138.743	2.20537	21.3322	0	16.9912	24.8146	0	0
ENSG00000117640	764.384	2312.31	1684.55	1572.06	1093.13	1713.93	1484.1	1166.02	1172.49	878.856	1154.34
ENSG00000127423	0	88.9997	15.5874	0	113.209	110.339	128.792	89.2038	4.65274	0	28.7507
ENSG00000236528	0	20.1509	10.0204	0	1.47025	7.35592	2.55879	2.1239	14.7337	0	0
ENSG00000182749	385.146	586.894	418.632	401.821	469.01	514.914	737.783	456.639	221.781	424.616	212.755
ENSG00000207302	0	0.83962	0	0	1.47025	0	0	4.2478	0	0	11.5003
ENSG00000117632	10429.6	5162.82	4396.75	8403.01	6633.77	6252.53	7609.83	4891.34	2360.49	7575.6	3832.46
ENSG00000229786	0	0	0	0	0	1.47118	0	12.7434	3.87728	0	0
ENSG00000223624	0	7.55658	0	0	0	0	0	8.4956	0	0	0
ENSG00000158006	193.754	220.82	241.604	110.461	105.858	230.24	262.702	382.302	509.475	411.449	324.882
ENSG00000252691	0	0	0	0	4.41075	0	5.11757	0	0	0	0
ENSG00000158008	0	23.5094	37.855	0	2.9405	7.35592	3.41171	48.8497	0	0	0
ENSG00000158014	0	13.4339	0	0	0	10.2983	18.7644	118.938	0	0	0
ENSG00000158022	0	26.0282	0	0	16.9079	22.0678	16.2056	214.514	9.30548	0	87.6895
ENSG00000175087	822.274	233.414	227.13	281.755	433.724	506.087	331.789	499.117	178.355	274.848	425.51
ENSG00000197245	0	1.67924	24.4944	0	0	7.35592	0	19.1151	0	0	0
ENSG00000282872	0	10.9151	0	0	0	3.67796	0	10.6195	0	0	0
ENSG00000236782	0	14.2735	142.513	52.2954	11.0269	11.7695	8.52929	8.4956	6.20365	77.3525	17.2504
ENSG00000142684	0	5.87734	11.1338	5.86989	2.9405	1.47118	0.852929	0	0.775457	31.2701	2.87507
ENSG00000142675	414.681	137.698	101.318	128.07	170.549	22.8033	212.379	125.31	86.0757	1124.9	122.19
ENSG00000188782	0	15.1132	0	16.0088	0	1.47118	6.82343	95.5755	0	0	0
ENSG00000236155	0	12.5943	5.56691	1.06725	38.2265	10.2983	17.0586	131.682	18.611	0	40.2509
ENSG00000278572	4.72571	1.67924	0	0	1.47025	3.67796	5.11757	23.3629	0	1.6458	24.4381
ENSG00000130695	1134.17	614.602	362.963	394.35	846.864	614.955	607.285	762.48	524.984	896.137	356.508
ENSG00000270733	0	15.1132	8.90706	11.2062	23.524	12.5051	23.882	0	0	0	51.7512
ENSG00000142669	16434.8	24834.3	24343	13382.8	13100.7	13007.5	12370.9	17231.2	22017.5	21884.2	19189.6
ENSG00000158062	1450.79	3997.43	3844.51	2207.61	2181.85	2582.66	3177.16	2251.33	4370.47	3754.06	2727
ENSG00000169442	2151.38	3607.85	6444.26	2233.23	3180.15	3330.76	4689.4	3457.71	6965.15	2091.81	3162.57
ENSG00000176092	0	30.2263	41.1952	17.6097	55.1344	41.9287	127.086	112.567	27.9164	0	77.6268
ENSG00000225854	0	0	0	0	8.08637	9.56269	18.7644	27.6107	0	0	11.5003
ENSG00000176083	0	14.2735	80.1636	24.5468	115.415	69.1456	0	93.4516	231.862	0	0
ENSG00000131914	0	36.9433	0	0	24.9942	6.62033	15.3527	59.4692	31.0183	0	0
ENSG00000117682	73.2485	678.413	577.846	615.271	704.985	518.592	568.903	849.56	789.415	609.768	609.514
ENSG00000223583	0	7.55658	0	13.8743	4.41075	23.5389	7.67636	25.4868	6.20365	0	0
ENSG00000225891	0	3.35848	12.2472	16.0088	16.1727	13.2407	0	61.5931	9.30548	0	0
ENSG00000198830	16682.9	8097.29	9657.48	9998.56	9261.84	8519.62	8357.85	5579.49	11106.1	11630.8	8642.45
ENSG00000224129	0	0	20.0409	0	0	12.5051	0	46.7258	0	0	61.8139
ENSG00000117676	1631.55	3031.03	2528.49	2705.49	2309.76	2301.67	2850.49	2990.45	2619.49	1291.95	5047.18
ENSG00000243905	0	0	15.5874	0	6.61612	1.47118	8.52929	25.4868	0	0	0
ENSG00000252802	0	0	1.11338	2.13451	4.41075	1.47118	0	2.1239	0	0	5.75013
ENSG00000252429	46.0757	0	0	0	0	0	0	0	0	0	0
ENSG00000260063	0	36.9433	54.5558	22.4123	28.6699	19.861	0	25.4868	22.4882	0	61.8139
ENSG00000117713	3257.2	1824.49	2163.3	2434.94	2513.39	1380.71	2667.96	2170.63	3303.45	1769.23	2659.44
ENSG00000060642	0	313.178	123.585	41.0892	255.088	292.03	626.903	259.116	127.95	367.013	218.505
ENSG00000241188	0	0	4.45353	0	0	0	0	2.1239	3.87728	0	0
ENSG00000204160	2.36286	433.244	517.723	206.513	566.046	667.182	168.88	216.638	293.123	148.122	2683.87
ENSG00000175793	0	13.4339	0	0	1.47025	7.35592	0	0	4.65274	0	34.5008
ENSG00000142751	968.771	665.819	261.645	480.797	414.61	426.643	716.46	615.931	187.661	635.278	422.635
ENSG00000198746	1052.65	346.763	853.965	325.512	391.822	330.281	324.966	375.93	675.423	402.397	221.38
ENSG00000090273	4097.19	2607.86	3030.63	3742.32	2926.53	3023.28	2725.11	2414.88	3142.15	2883.44	1116.96
ENSG00000131910	0	6.71696	0	0	0	0	0	0	0	0	0
ENSG00000175707	0	3.35848	0	0	0	5.88473	36.6759	44.6019	69.0157	0	24.4381
ENSG00000172746	0	4.1981	6.6803	1.06725	0	0	5.9705	2.1239	1.55091	4.93739	53.1887
ENSG00000224064	0	0	6.6803	0	0	1.47118	0	0	0	0	0
ENSG00000225294	2.36286	6.71696	11.1338	8.53802	5.881	2.94237	8.52929	8.4956	3.10183	8.22899	2.87507
ENSG00000253368	0	0	0	0	0	2.94237	19.6174	10.6195	1.55091	0	0
ENSG00000158246	0	1.67924	0	0	0	8.8271	0	4.2478	0	0	0
ENSG00000280403	0	0	2.22677	0	0.735125	0	0	12.7434	0	0	0
ENSG00000090020	2.36286	281.273	512.156	327.647	58.81	475.192	88.7046	246.373	406.339	706.047	175.379
ENSG00000229985	0	0	0	0	1.47025	0	0	55.2214	0	0	0
ENSG00000214973	7.08857	5.03772	2.22677	5.33626	2.9405	19.1254	6.82343	36.1063	3.10183	3.29159	2.87507
ENSG00000225159	85.0628	53.7357	46.7621	50.1609	61.7505	63.2609	54.5874	55.2214	34.1201	55.9571	31.6257
ENSG00000224311	0	14.2735	0	0	1.47025	0.735592	0	12.7434	0	0	4.3126
ENSG00000142784	581.263	556.668	200.409	458.919	482.977	192.725	505.787	278.231	343.527	995.707	628.202
ENSG00000252098	0	5.03772	0	0	1.47025	0	0	6.3717	0	0	0
ENSG00000243659	0	3.35848	71.2565	0	30.1401	13.2407	16.2056	36.1063	9.30548	0	11.5003
ENSG00000186501	2867.33	969.761	1517.54	1552.32	1117.39	801.795	1198.36	811.33	1275.63	576.029	934.397
ENSG00000206888	10.6329	5.03772	12.2472	0	5.14587	0	0	0	12.4073	0	40.2509
ENSG00000241547	62.6157	32.7452	93.5242	32.5512	59.5451	25.0101	23.0291	36.1063	58.1593	1.6458	159.566
ENSG00000142765	801.008	2462.61	752.647	2195.34	771.881	2934.28	1594.12	741.241	690.932	1614.53	2298.62
ENSG00000142733	545.82	112.509	275.006	27.7486	14.7025	0	82.7341	53.0975	238.841	0	43.126
ENSG00000142748	0	52.0564	18.9275	0	38.2265	0	14.4998	55.2214	0	0	90.5646
ENSG00000174950	0	0	15.5874	0	0	1.47118	0	4.2478	21.7128	0	0
ENSG00000231207	0	5.03772	0	0	1.47025	13.9762	0	16.9912	0	0	0
ENSG00000181773	9.45142	21.8301	37.855	60.8334	162.463	38.2508	13.6469	8.4956	143.46	0	267.381
ENSG00000158195	4360.65	7101.51	4574.89	7109.5	6489.68	5224.91	5935.53	5328.87	3860.22	5684.58	7107.16
ENSG00000241169	0	3.35848	8.90706	5.86989	13.9674	0	5.9705	12.7434	14.7337	0	8.6252
ENSG00000237429	0	20.1509	42.3085	4.26901	16.1727	6.62033	13.6469	16.9912	25.5901	0	0
ENSG00000126705	16.54	56.2545	10.0204	41.6228	44.1075	38.2508	87.8517	97.6994	27.141	159.642	64.689
ENSG00000000938	697.043	8119.96	3291.16	2182	4016.72	4365.74	5191.78	5919.31	7551.4	1830.95	12168.7
ENSG00000235912	33.08	25.1886	11.1338	6.40352	12.4971	23.5389	10.2351	8.4956	23.2637	4.93739	8.6252
ENSG00000233975	0	2.51886	0	0	2.9405	3.67796	10.2351	0	0	0	0
ENSG00000126709	2209.27	2704.42	5860.85	1592.87	4833.45	2645.92	934.81	1208.5	1284.93	4017.39	3291.95
ENSG00000225886	0	9.23582	13.3606	0	27.9347	8.09151	8.52929	36.1063	6.97911	0	48.8761
ENSG00000206767	0	0	0	0	0.735125	0.735592	2.55879	2.1239	0	0	7.18767
ENSG00000009780	77.9742	428.206	682.504	567.778	543.992	638.494	831.605	586.197	815.781	511.02	495.949
ENSG00000231344	2.36286	2.51886	0	0	2.9405	0	8.52929	16.9912	0	0	12.9378
ENSG00000230833	0	0	28.948	0	4.41075	0	11.0881	21.239	15.5091	0	0
ENSG00000117758	764.384	621.319	655.782	424.233	565.311	456.067	912.634	671.153	928.222	67.4777	967.46
ENSG00000269971	102.784	57.0942	8.90706	44.8246	41.9021	17.6542	1.70586	6.3717	24.8146	72.4151	81.9394
ENSG00000270031	0	5.87734	0	1.06725	5.14587	5.14914	7.67636	2.1239	0.775457	0	40.2509
ENSG00000223062	0	0	0	0	0	0	0	0	0	0	11.5003
ENSG00000117751	864.805	257.763	308.407	218.787	366.092	188.312	327.525	276.107	493.966	101.217	117.878
ENSG00000252947	0	12.5943	0	31.484	8.08637	7.35592	15.3527	21.239	3.10183	0	0
ENSG00000130775	3903.44	3425.65	2169.98	2506.98	4324	2683.44	1990.74	3081.78	7144.28	4052.78	9372.72
ENSG00000117748	1694.17	1051.2	672.483	946.653	974.041	1480.01	2406.96	1735.23	1153.88	429.553	572.138
ENSG00000130768	9.45142	358.518	126.926	92.851	214.656	211.115	162.056	189.027	86.0757	747.192	152.379
ENSG00000227050	0	0	0	0	1.47025	0	0	0	0	0	50.3137
ENSG00000158156	448.943	1189.74	107.998	155.819	162.463	740.741	569.756	44.6019	171.376	166.226	1712.1
ENSG00000158161	2.36286	366.074	507.703	381.009	551.344	720.144	933.957	571.329	708.768	172.809	426.947
ENSG00000238231	0	22.6697	6.6803	0	7.35125	2.94237	17.0586	29.7346	3.87728	0	0
ENSG00000240750	2.36286	6.71696	8.90706	13.8743	2.9405	0.735592	3.41171	12.7434	6.20365	0	0
ENSG00000228589	53.1643	25.1886	33.4015	49.6272	50.7236	23.5389	55.4404	50.9736	29.4674	29.6243	41.6885
ENSG00000228943	0	4.1981	0	0	1.47025	5.14914	10.2351	40.3541	0	0	38.8134
ENSG00000214812	2.36286	9.23582	2.22677	17.076	13.9674	8.8271	6.82343	8.4956	3.10183	3.29159	5.75013
ENSG00000169403	1713.07	6109.91	2665.44	788.7	6033.17	2834.97	2698.67	2967.09	4292.15	4267.55	14110.8
ENSG00000126698	3479.31	2694.34	2257.94	3525.67	2382.54	2625.33	3470.57	1998.59	3605.87	5255.03	1392.97
ENSG00000130770	2068.68	2183.85	2478.39	2347.42	1908.38	2020.67	2576.7	1556.82	2961.47	2417.68	1081.02
ENSG00000270605	121.687	242.65	66.803	302.566	163.933	333.223	209.82	182.655	151.214	8.22899	192.629
ENSG00000271398	18.9028	8.3962	0	8.00439	7.35125	4.41355	6.82343	6.3717	8.53003	0	0
ENSG00000130766	1253.5	1141.04	635.742	688.912	1727.54	1148.26	382.112	233.629	302.428	1519.07	6089.39
ENSG00000130772	362.698	104.113	120.245	0	49.2534	61.0541	303.643	276.107	110.115	0	198.38
ENSG00000204138	4757.61	2313.99	2741.15	2748.18	3257.34	1967.71	1852.56	1701.24	1990.6	2633.28	2985.76
ENSG00000206779	0	0	0	2.13451	0	3.67796	0	12.7434	0	0	0
ENSG00000229820	2.36286	15.1132	2.22677	12.807	37.4914	16.183	14.4998	53.0975	0	0	76.1893
ENSG00000221216	0	23.5094	8.90706	18.6769	47.048	13.9762	14.4998	19.1151	6.97911	32.093	25.8756
ENSG00000180198	0	472.706	730.379	711.324	352.125	527.419	300.231	305.842	258.227	521.718	307.632
ENSG00000242125	2321.51	1719.54	2418.27	2025.11	2752.31	1399.83	1229.92	1057.7	1946.4	2336.21	2255.49
ENSG00000200087	0	5.87734	32.2881	6.93714	20.5835	5.14914	40.9406	67.9648	17.0601	0	0
ENSG00000231468	0	8.3962	11.1338	2.13451	12.4971	5.88473	8.52929	19.1151	0	0	5.75013
ENSG00000279443	0	6.71696	0	33.0848	7.35125	16.183	55.4404	36.1063	30.2428	0	0
ENSG00000180098	309.534	650.705	674.71	527.756	413.875	408.989	797.488	526.727	467.6	562.863	652.64
ENSG00000197989	0	252.726	577.846	193.706	288.904	297.915	386.377	350.444	249.697	20.5725	140.878
ENSG00000221539	0	10.9151	26.7212	16.5424	4.41075	5.88473	19.6174	19.1151	37.2219	41.1449	11.5003
ENSG00000120656	0	602.847	341.809	433.838	495.474	652.47	1156.57	596.816	595.551	658.319	976.085
ENSG00000188060	0	15.9528	0	75.7749	0	4.41355	20.4703	12.7434	0	0	11.5003
ENSG00000229388	0	6.71696	37.855	8.53802	17.643	11.0339	14.4998	44.6019	57.3838	0	0
ENSG00000162419	360.336	616.281	606.794	427.968	776.292	378.83	551.845	463.01	684.728	116.029	771.955
ENSG00000252777	2.36286	1.67924	0	0	0	0	0	4.2478	0	0	0
ENSG00000198492	5840.98	7320.65	5478.96	7716.77	8098.87	5071.17	4977.69	3648.86	4524.79	10933	2853.5
ENSG00000116329	2.36286	5.87734	2.22677	0	33.8157	5.14914	6.82343	74.3365	0	0	76.1893
ENSG00000233427	0	0	0	0	0	0	3.41171	25.4868	0	0	0
ENSG00000159023	1167.25	1764.04	2114.31	1264.69	1318.81	1388.06	1669.18	1743.72	1966.56	1340.5	2589
ENSG00000225616	4.72571	11.7547	26.7212	10.6725	11.762	11.7695	3.41171	4.2478	26.3655	4.93739	8.6252
ENSG00000277958	0	3.35848	0	0	0	2.94237	1.70586	12.7434	3.10183	0	5.75013
ENSG00000253304	0	0	0	0	0	11.7695	22.1761	0	0	0	0
ENSG00000225750	0	2.51886	0	0	1.47025	9.56269	0	2.1239	0	0	0
ENSG00000116350	880.164	1358.51	1342.74	1347.94	1297.5	1641.11	1867.06	787.967	1908.4	1210.48	1873.11
ENSG00000116353	2593.23	500.413	503.249	779.094	852.745	675.273	614.962	675.4	468.376	1124.08	484.449
ENSG00000237934	378.057	0	45.6487	35.2193	40.4319	2.94237	20.4703	16.9912	21.7128	0	0
ENSG00000060656	0	10.0754	20.0409	0	39.6967	15.4474	7.67636	50.9736	82.1984	0	5.75013
ENSG00000230523	0	0	0	0	7.35125	3.67796	0	14.8673	0	0	0
ENSG00000225011	0	6.71696	0	0	1.47025	0	0	10.6195	0	0	0
ENSG00000228176	0	0	0	0	5.881	0	0	0	0	0	0
ENSG00000233399	0	10.0754	0	0	0	5.88473	0	29.7346	0	0	0
ENSG00000233372	0	0	5.56691	0	0	0	0	0	0	0	8.6252
ENSG00000231251	0	1.67924	0	0	0	3.67796	3.41171	2.1239	0	0	0
ENSG00000162510	1.18143	3.35848	59.0093	2.13451	32.3455	0	3.41171	61.5931	51.9556	0	142.316
ENSG00000186056	0	54.5753	310.634	84.8466	57.3397	36.7796	11.941	67.9648	310.183	109.446	18.6879
ENSG00000162511	34166.9	31397.6	31350.6	20904.3	30201.1	22408.3	20365.4	16156.5	52743.5	33766	47293.4
ENSG00000264773	50.8014	15.9528	52.329	23.4796	21.3186	20.5966	10.2351	10.6195	67.4647	78.9983	41.6885
ENSG00000229607	0	0	24.4944	0	0	0	0	0	0	0	12.9378
ENSG00000223382	0	0.83962	0	0	1.47025	0	0	10.6195	0	0	0
ENSG00000222784	0	5.03772	0	0	0	0	0	6.3717	0	0	0
ENSG00000235143	0	0	0	0	0	0	0	21.239	0	0	1.43753
ENSG00000162512	0	73.8866	8.90706	19.2105	58.81	29.4237	25.5879	74.3365	94.6057	0	5.75013
ENSG00000134644	5179.38	3323.22	2974.96	2455.21	3096.35	3335.91	2659.43	2497.71	3890.47	1273.02	2826.19
ENSG00000237329	0	12.5943	5.56691	6.40352	10.2917	5.88473	16.2056	16.9912	19.3864	0	84.8145
ENSG00000232768	0	1.67924	0	0	4.41075	2.94237	0	19.1151	3.87728	1.6458	0
ENSG00000215900	0	1.67924	16.7007	0	0	0	0	23.3629	0	0	0
ENSG00000225142	0	1.67924	33.4015	0	1.47025	2.94237	0	42.478	0	0	0
ENSG00000084628	0	7.55658	4.45353	0	0.735125	2.20678	3.41171	31.8585	0.775457	0	5.75013
ENSG00000060688	812.822	808.554	1273.71	943.451	1051.96	1073.23	2120.38	1697	1306.64	940.573	695.766
ENSG00000229447	193.754	88.1601	96.8643	128.604	169.079	43.3999	149.263	174.16	244.269	445.188	237.193
ENSG00000121766	2499.9	1338.35	814.996	540.563	664.553	557.579	703.666	881.419	742.888	852.523	668.453
ENSG00000229044	0	1.67924	5.56691	0	1.47025	3.67796	2.55879	12.7434	2.32637	0	4.3126
ENSG00000121769	0	0.83962	15.5874	0	44.8426	2.20678	40.0876	67.9648	10.0809	0	35.9383
ENSG00000168528	0	128.462	0	35.2193	27.1996	60.3185	12.7939	65.8409	49.6292	9.87478	508.887
ENSG00000215899	0	0	2.22677	0	8.08637	8.8271	11.941	40.3541	1.55091	0	0
ENSG00000260386	0	12.5943	0	0	34.5509	34.5728	5.11757	112.567	82.9739	0	179.692
ENSG00000229167	0	0	0	0	0	4.41355	9.38222	2.1239	0	0	0
ENSG00000142910	79.1557	55.4149	18.9275	0	17.643	130.2	17.9115	59.4692	4.65274	376.888	264.506
ENSG00000121764	2.36286	5.03772	32.2881	8.53802	16.1727	2.20678	52.0286	55.2214	17.0601	144.007	7.18767
ENSG00000162517	1568.94	1838.77	2006.32	1295.11	1590.81	1499.14	1958.32	1200	1965.01	2230.06	723.079
ENSG00000235790	0	23.5094	200.409	10.1389	30.1401	27.9525	29.8525	27.6107	35.671	0	11.5003
ENSG00000264078	0	16.7924	3.34015	21.8787	2.20537	10.2983	4.26464	50.9736	0	0	4.3126
ENSG00000084636	1.18143	1.67924	120.245	78.4431	53.6641	47.0779	17.0586	152.921	17.0601	0	24.4381
ENSG00000121753	0	15.1132	2.22677	0	4.41075	15.4474	37.5289	82.8321	44.9765	0	208.442
ENSG00000254545	0	0.83962	4.45353	0	0	0.735592	0	0	0	0	0
ENSG00000134668	2.36286	1900.9	806.089	12.807	146.29	101.512	32.4113	707.259	448.99	1.6458	34.5008
ENSG00000203620	0	3.35848	51.2156	0	0	2.94237	12.7939	282.479	0	0	281.756
ENSG00000269967	0	26.0282	13.3606	0	2.9405	6.62033	8.52929	31.8585	16.2846	1.6458	2.87507
ENSG00000184007	688.773	3213.23	3037.31	5588.13	4375.46	2765.09	1072.13	1837.17	4603.89	6370.06	6006.01
ENSG00000228634	0	84.8016	97.9777	9.60527	72.0422	71.3524	14.4998	165.664	112.441	0	113.565
ENSG00000121774	1190.88	418.97	763.781	3386.93	596.921	578.911	274.643	435.4	626.569	4906.12	862.52
ENSG00000203325	185.484	46.1791	30.0613	19.2105	49.2534	41.1931	22.1761	12.7434	28.6919	35.3846	79.0643
ENSG00000121775	287.087	1376.98	532.197	932.779	709.396	1101.92	748.871	983.366	747.54	648.444	317.695
ENSG00000266203	0	5.03772	2.22677	0	4.41075	8.09151	0.852929	21.239	0	0	0
ENSG00000025800	1499.23	2399.63	3046.22	1706	2416.36	1327.01	2718.28	3018.06	2979.31	1452.42	2024.05
ENSG00000084652	2521.17	1308.13	1091.12	1785.51	774.087	1613.89	1758.74	1626.91	1407.45	885.439	1262.15
ENSG00000160050	652.148	519.725	428.652	675.571	430.783	564.935	460.581	452.391	230.311	785.045	300.444
ENSG00000224066	0	1.67924	1.11338	0.533626	0	2.94237	0.852929	0	0	13.9893	0
ENSG00000160051	0	87.3205	13.3606	73.6404	89.6852	149.325	160.351	93.4516	26.3655	99.5707	0
ENSG00000222046	0	17.632	20.0409	30.9503	18.3781	53.6982	71.646	29.7346	42.6501	0	0
ENSG00000160055	1316.11	436.602	217.11	271.082	344.774	433.999	775.312	414.161	124.073	17.2809	621.014
ENSG00000084623	8388.14	5476	5599.2	6500.1	6316.93	4234.8	3785.3	3644.61	7447.49	9195.89	5466.94
ENSG00000220785	0	87.3205	89.0706	0	21.3186	225.091	120.263	80.7082	72.8929	0	115.003
ENSG00000183615	0	10.0754	0	2.66813	6.61612	21.3322	0	10.6195	3.87728	0	0
ENSG00000182866	4.72571	1037.77	5259.62	489.869	410.2	556.107	417.082	849.56	5978	3.29159	941.584
ENSG00000116478	2251.8	3008.36	3265.55	2550.2	2883.16	3235.13	3011.69	2824.79	3307.32	2221	2701.12
ENSG00000175130	2653.49	878.242	322.881	5646.3	258.764	2302.4	1008.16	118.938	227.984	8949.85	301.882
ENSG00000162526	0	0	15.5874	0	0	30.8949	0.852929	31.8585	20.9373	0	61.8139
ENSG00000225828	0	24.349	34.5149	22.9459	6.61612	21.3322	21.3232	4.2478	1.55091	36.2075	20.1255
ENSG00000160058	3891.62	2294.68	4140.67	2552.87	2563.38	1598.44	1317.77	1915.76	3340.67	3864.33	2035.55
ENSG00000224333	0	0	0	0	0	0	0	14.8673	0	0	5.75013
ENSG00000270850	0	0	0	0	0	0.735592	0	16.9912	0	0	25.8756
ENSG00000229259	0	0	0	0	0	5.88473	0	12.7434	0	0	0
ENSG00000254553	0	0.83962	0	0.533626	0.735125	0.735592	1.70586	8.4956	0	0	1.43753
ENSG00000273274	4.72571	94.0374	15.5874	0.533626	10.2917	23.5389	47.764	199.647	9.30548	1.6458	24.4381
ENSG00000160062	64.9785	73.8866	59.0093	111.528	151.436	69.1456	46.9111	127.434	22.4882	56.78	84.8145
ENSG00000176261	376.876	419.81	344.035	263.611	383.735	333.959	623.491	475.754	762.274	164.58	392.447
ENSG00000200591	0	0	4.45353	0	2.9405	1.47118	1.70586	4.2478	0	0	0
ENSG00000162521	3921.16	4198.1	3285.59	5162.3	4998.11	5734.67	7633.71	4470.81	3861	4061.83	3240.2
ENSG00000162520	0	11.7547	46.7621	0	0	0	5.9705	6.3717	0	0	100.627
ENSG00000224409	0	1.67924	13.3606	3.20176	0	0	5.11757	4.2478	0	0	0
ENSG00000162522	945.142	85.6412	135.833	197.975	97.7716	78.7083	63.9697	76.4604	10.0809	121.789	523.262
ENSG00000134684	4196.43	3764.86	2930.42	4218.85	4821.68	3718.42	3375.89	2544.43	3288.71	3239.75	2459.62
ENSG00000116497	204.387	1249.35	734.833	1205.46	1346.75	1373.35	1747.65	1883.9	919.692	453.417	708.704
ENSG00000160097	0	0	11.1338	0	0	0	0	16.9912	3.10183	0	0
ENSG00000121905	0	0.83962	0	0	0	0	0.852929	14.8673	0	0	0
ENSG00000121900	0	3.35848	0	0	7.35125	0	40.0876	59.4692	0	0	0
ENSG00000116514	0	139.377	230.47	91.2501	341.833	137.556	42.6464	125.31	248.922	309.41	1213.28
ENSG00000278966	7.08857	8.3962	2.22677	2.13451	2.20537	7.35592	1.70586	29.7346	0	4.93739	0
ENSG00000217644	0	91.5186	14.474	0	14.7025	0.735592	0	16.9912	10.0809	0	0
ENSG00000239670	0	0	0	0	1.47025	7.35592	0	6.3717	0	0	8.6252
ENSG00000236065	0	0.83962	11.1338	0	8.08637	8.8271	10.2351	82.8321	16.2846	0	0
ENSG00000004455	2847.24	3245.13	2590.84	4347.45	3287.48	3720.62	4829.28	2788.68	2146.46	3991.06	1459.1
ENSG00000276645	0	7.55658	10.0204	12.2734	2.20537	0.735592	5.11757	10.6195	0	0	5.75013
ENSG00000142920	0	69.6885	54.5558	2.13451	145.555	27.2169	7.67636	99.8233	230.311	0	0
ENSG00000278997	0	10.0754	41.1952	0	0.735125	3.67796	17.9115	12.7434	18.611	0	50.3137
ENSG00000116525	0	149.452	175.914	203.845	72.0422	153.003	388.083	121.062	94.6057	361.252	426.947
ENSG00000279179	0	133.5	67.9164	30.4167	41.9021	19.861	9.38222	65.8409	107.013	21.3954	163.879
ENSG00000160094	1161.34	326.612	278.346	550.702	352.86	527.419	452.905	261.24	231.862	571.092	334.945
ENSG00000270115	0	3.35848	0	0	0	0	1.70586	4.2478	0	0	0
ENSG00000184389	0	6.71696	2.22677	0	17.643	5.88473	6.82343	0	0	0	0
ENSG00000225313	2.36286	85.6412	121.359	9.60527	63.9559	29.4237	43.4994	101.947	11.6319	0	319.132
ENSG00000134686	0	490.338	249.398	469.057	360.946	361.911	172.292	301.594	284.593	938.104	537.637
ENSG00000222112	0	7.55658	0	0	0	7.35592	0	0	0	0	27.3131
ENSG00000233246	0	0	0	0	2.20537	8.09151	1.70586	16.9912	0	0	0
ENSG00000234512	0	7.55658	0	0	5.881	19.861	25.5879	121.062	10.8564	0	0
ENSG00000121903	1.18143	26.0282	48.9888	0	24.9942	38.9864	84.4399	293.098	1.55091	67.4777	99.1898
ENSG00000121904	0	99.0752	119.132	0	88.9501	69.1456	81.0282	998.233	24.0392	0	465.761
ENSG00000227000	0	28.5471	0	0	0	18.3898	0	16.9912	5.4282	0	0
ENSG00000176256	0	13.4339	0	0	2.9405	0	0	12.7434	0	0	0
ENSG00000231163	0	2.51886	7.79368	0	0	2.94237	0	63.717	0	0	25.8756
ENSG00000201148	0	1.67924	11.1338	0	9.55662	0	3.41171	6.3717	0	0	0
ENSG00000142698	0	0	0	0	0.735125	8.8271	32.4113	29.7346	0	0	5.75013
ENSG00000163866	387.508	942.054	819.45	992.011	1289.41	1243.89	1562.57	1091.69	922.794	594.133	957.397
ENSG00000189280	0	17.632	41.1952	0	20.5835	3.67796	11.941	8.4956	0	0	0
ENSG00000189433	0	9.23582	5.56691	0	0	0	0	10.6195	0	0	0
ENSG00000188910	0	0	0	0	2.20537	0	46.0581	12.7434	0	0	0
ENSG00000187513	0	267.839	0	0	98.5067	68.41	2.55879	6.3717	1.55091	0	0
ENSG00000230163	2.36286	78.9243	46.7621	69.3714	68.3666	41.9287	63.9697	36.1063	62.0365	0	23.0005
ENSG00000116544	0	21.8301	10.0204	1.06725	14.7025	7.35592	3.41171	67.9648	2.32637	0	44.5635
ENSG00000241014	2.36286	0	15.5874	461.053	7.35125	19.1254	23.882	25.4868	26.3655	1211.31	34.5008
ENSG00000163867	482.023	300.584	289.48	300.965	303.607	322.189	568.051	473.63	438.909	543.936	290.382
ENSG00000233940	0	0	6.6803	0	0.735125	2.20678	0	25.4868	8.53003	0	37.3759
ENSG00000197056	146.497	255.244	326.221	212.383	258.764	422.965	289.143	259.116	193.089	0	392.447
ENSG00000228348	0	1.67924	0	2.13451	1.47025	1.47118	3.41171	12.7434	0	4.93739	2.87507
ENSG00000116560	4873.39	2192.25	2942.67	6754.64	3519.78	2891.61	1658.95	1335.93	4375.13	7885.01	3333.64
ENSG00000146463	7.08857	444.159	605.68	951.989	641.029	630.402	475.081	588.321	511.026	327.514	349.321
ENSG00000240374	0	0	0	0	7.35125	0	15.3527	4.2478	0	0	1.43753
ENSG00000201542	0	0	0	0	1.47025	0	1.70586	2.1239	0	14.8122	12.9378
ENSG00000229994	146.497	152.811	126.926	93.9182	132.322	156.681	110.028	199.647	123.298	116.029	163.879
ENSG00000227409	0	1.67924	0	2.13451	0	5.88473	16.2056	0	0	0	1.43753
ENSG00000278702	0	0	0	0	0	1.47118	1.70586	6.3717	0	0	0
ENSG00000142687	1050.29	1146.92	1523.11	1100.34	1324.7	1658.02	1493.48	2077.18	1278.73	235.349	1937.79
ENSG00000236274	0	10.9151	4.45353	0	21.3186	13.2407	7.67636	95.5755	22.4882	48.551	33.0633
ENSG00000020129	1083.37	649.866	257.191	538.429	519.733	804.737	723.284	720.002	363.689	211.485	370.884
ENSG00000239636	269.366	288.829	254.965	607.8	607.213	336.165	315.584	197.523	297	284.723	133.691
ENSG00000116819	0	130.981	37.855	135.007	27.1996	75.0304	27.2937	55.2214	16.2846	46.0823	44.5635
ENSG00000126067	3408.42	2394.6	1906.11	2208.15	2033.36	2125.86	2808.69	1675.76	2214.7	2941.04	1346.97
ENSG00000142686	1065.65	419.81	786.048	1041.1	462.394	965.832	893.869	422.656	275.287	856.637	228.568
ENSG00000092853	0	141.896	170.348	179.298	78.6584	107.396	93.8222	530.975	131.052	0	152.379
ENSG00000232335	0	0.83962	2.22677	0	3.67562	0.735592	0	0	0	0	0
ENSG00000134698	0	507.97	585.639	505.878	387.411	595.094	410.259	507.612	440.459	709.339	1119.84
ENSG00000092847	2838.97	1853.88	1027.65	1346.34	1365.86	1116.63	1098.57	1289.21	1199.63	1014.63	1185.96
ENSG00000271164	0	0	12.2472	0	8.08637	4.41355	2.55879	57.3453	0	0	47.4386
ENSG00000126070	278.817	816.111	499.909	1027.23	855.685	1053.37	1005.6	1397.53	482.334	1787.34	1643.1
ENSG00000271554	0	0	0	0	2.9405	1.47118	0	14.8673	0.775457	0	0
ENSG00000232862	0	0	0	0	1.47025	3.67796	8.52929	0	0	0	0
ENSG00000092850	688.773	59.613	177.028	177.698	316.104	152.268	562.933	152.921	172.151	4.93739	50.3137
ENSG00000116863	269.366	441.64	290.593	485.6	432.253	585.531	813.694	679.648	321.815	1756.89	326.32
ENSG00000171812	0	0	7.79368	2.13451	2.9405	0	1.70586	21.239	1.55091	0	0
ENSG00000054116	819.911	1539.02	1612.18	1590.21	1553.32	1690.39	2010.35	1327.44	1404.35	2661.25	1029.27
ENSG00000116871	148.86	291.348	759.327	1981.89	247.002	233.918	78.4694	99.8233	604.081	1514.13	483.011
ENSG00000264592	0	0	0	0	0.735125	1.47118	0	16.9912	0	0	0
ENSG00000054118	3668.33	3240.09	3133.06	4304.76	4487.2	4569.5	6488.23	4086.39	6120.68	3339.32	4329.85
ENSG00000231849	0	5.87734	5.56691	2.66813	0	1.47118	4.26464	16.9912	7.75457	0	0
ENSG00000214193	212.657	108.311	33.4015	89.6492	63.2207	155.21	46.0581	42.478	49.6292	87.2273	194.067
ENSG00000142694	150.041	21.8301	7.79368	175.029	4.41075	133.142	52.0286	4.2478	2.32637	223.828	17.2504
ENSG00000116883	0	77.245	22.2677	5.86989	58.81	87.5354	33.2642	63.717	1.55091	0	60.3764
ENSG00000196182	765.565	1856.4	723.699	1249.75	393.292	1154.14	1004.75	669.029	718.849	1245.05	1053.71
ENSG00000181817	1127.08	1060.44	809.429	1750.83	1256.33	1065.14	1483.24	1206.38	1487.33	938.104	1037.9
ENSG00000116885	0	83.962	164.781	45.3582	55.8695	35.3084	156.939	267.612	48.8538	294.598	60.3764
ENSG00000201448	0	0	18.9275	0	0	1.47118	5.9705	8.4956	0	0	10.0627
ENSG00000116898	1741.42	1555.82	1894.98	1461.07	1867.22	1273.31	1203.48	1015.22	2330.25	3249.63	1231.97
ENSG00000119535	9407.71	20204.6	12405.3	7679.42	27671.6	20146.4	10744.3	8395.78	8084.91	9696.21	101156
ENSG00000230214	0	0	2.22677	0	0	7.35592	0	6.3717	0	0	0
ENSG00000163873	0	35.264	0	0	18.3781	15.4474	42.6464	244.249	0	0	142.316
ENSG00000207328	0	0	2.22677	0	2.20537	1.47118	0	8.4956	0	0	0
ENSG00000223944	0	0	0	0	0	0	3.41171	21.239	25.5901	0	0
ENSG00000230451	0	5.87734	6.6803	0	0	7.35592	0	0	0	0	0
ENSG00000233621	0	395.461	66.803	0	67.6315	219.942	68.2343	216.638	89.1775	311.056	682.828
ENSG00000163874	1355.1	1718.7	2932.65	677.705	1732.69	670.124	298.525	448.143	2703.24	2171.63	4302.54
ENSG00000163875	1169.61	1494.52	1397.3	2732.17	1853.99	2120.71	2975.87	1911.51	1467.16	1257.39	1059.46
ENSG00000263675	0	0	6.6803	3.73538	0	1.47118	2.55879	2.1239	2.32637	0	0
ENSG00000163877	822.274	188.914	772.688	416.228	313.163	159.623	272.084	295.222	720.399	389.231	882.645
ENSG00000232273	4.72571	20.9905	14.474	15.4752	8.8215	4.41355	0	36.1063	5.4282	11.5206	12.9378
ENSG00000237749	80.3371	33.5848	48.9888	26.6813	27.9347	35.3084	40.0876	25.4868	58.9347	29.6243	37.3759
ENSG00000163879	0	40.3018	31.1747	105.658	23.524	0	11.0881	23.3629	0	0	50.3137
ENSG00000134697	2347.5	1513	2183.34	2125.97	1526.12	1258.6	1845.74	1423.01	2391.51	1212.95	924.334
ENSG00000169218	0	0	0	0	15.4376	1.47118	67.3814	101.947	0	0	2.87507
ENSG00000116922	0	162.047	57.8959	193.173	78.6584	108.132	272.937	297.346	76.7702	0	76.1893
ENSG00000134690	0	51.2168	10.0204	89.6492	34.5509	106.661	137.322	172.036	43.4256	0	326.32
ENSG00000183317	0	5.87734	0	0	19.1132	14.7118	9.38222	155.045	1.55091	0	27.3131
ENSG00000200421	0	0	0	0	0.735125	0	0	12.7434	0	0	0
ENSG00000214141	0	0	0	0	0	0	0	21.239	0	0	0
ENSG00000227416	0	0	0	0	0	3.67796	0	8.4956	0	0	0
ENSG00000185090	0	5.03772	0	0	0	3.67796	0	10.6195	1.55091	0	2.87507
ENSG00000196449	0	42.8206	60.1227	423.699	22.7889	20.5966	34.1171	8.4956	49.6292	741.432	28.7507
ENSG00000197982	387.508	424.008	97.9777	409.291	174.96	203.759	156.086	157.169	35.671	275.671	480.136
ENSG00000188786	218.564	622.158	755.987	854.336	816.724	458.274	314.731	647.79	830.514	986.655	1686.23
ENSG00000235673	0	15.9528	24.4944	0	1.47025	0	5.11757	40.3541	2.32637	0	64.689
ENSG00000204084	1387	1126.77	905.18	646.755	1384.24	1394.68	1925.06	1427.26	1030.58	23.0412	1510.85
ENSG00000222282	0	3.35848	0	0	0	0	0	4.2478	0	0	0
ENSG00000183431	3875.08	1871.51	1874.94	2573.68	1790.03	2302.4	2634.7	2092.04	1837.06	2085.23	1818.48
ENSG00000212541	101.603	9.23582	11.1338	0.533626	2.20537	6.62033	1.70586	23.3629	0	0	0
ENSG00000183386	16.54	458.432	234.924	1675.59	402.113	873.883	296.819	237.877	139.582	2021.04	117.878
ENSG00000183520	1197.97	452.555	462.054	657.961	469.745	546.545	878.517	618.055	437.358	449.303	20.1255
ENSG00000185668	0	0	0	0	0	0	6.82343	8.4956	0	0	2.87507
ENSG00000224592	0	15.9528	5.56691	0	0	0	1.70586	10.6195	0	0	10.0627
ENSG00000223589	0	8.3962	0	0	11.0269	1.47118	41.7935	140.177	0	0	0
ENSG00000237290	0	0.83962	0	0	5.14587	10.2983	0	6.3717	0	0	0
ENSG00000275350	0	0	0	0	7.35125	0	0.852929	14.8673	0	0	0
ENSG00000238063	0	1.67924	26.7212	0	2.9405	0	0.852929	23.3629	6.20365	0	20.1255
ENSG00000215895	80.3371	69.6885	66.803	75.2413	47.048	84.5931	35.823	84.956	85.3003	97.102	31.6257
ENSG00000116954	0	206.546	219.336	147.814	212.451	140.498	70.7931	186.903	454.418	102.039	428.385
ENSG00000228436	109.873	24.349	52.329	36.8202	30.8752	30.8949	0	61.5931	54.282	98.7478	33.0633
ENSG00000214114	926.24	385.386	281.686	302.032	427.843	645.85	838.429	522.48	303.204	135.778	330.633
ENSG00000158315	0	16.7924	10.0204	16.0088	0	10.2983	13.6469	125.31	6.97911	83.9357	47.4386
ENSG00000235549	0	0.83962	0	0	5.14587	1.47118	0.852929	6.3717	0	0	0
ENSG00000174574	8225.1	902.591	518.836	2377.31	362.417	2618.71	1984.77	206.018	741.337	3147.59	373.759
ENSG00000168653	4097.19	2509.62	2958.26	2116.36	2597.2	1380.71	1923.35	1106.55	2869.97	3419.14	1712.1
ENSG00000127603	6318.28	5040.24	6601.25	4412.02	5573.72	4924.79	2606.55	6212.41	7001.6	4158.11	7830.24
ENSG00000206654	0	0	0	0	1.47025	0	0	2.1239	5.4282	0	0
ENSG00000270040	128.776	5.03772	15.5874	12.807	4.41075	13.2407	26.4408	12.7434	0.775457	41.1449	0
ENSG00000226438	0	8.3962	0	0.533626	6.61612	7.35592	0.852929	10.6195	0.775457	0.822899	7.18767
ENSG00000217897	0	2.51886	0	1.06725	1.47025	0	5.11757	0	1.55091	0	0
ENSG00000183682	0	0	71.2565	5.33626	5.881	2.20678	17.0586	2.1239	6.20365	0	0
ENSG00000237624	0	0	4.45353	7.47077	0	1.47118	0	0	0	0	0
ENSG00000182109	2.36286	10.9151	248.284	125.402	63.2207	49.2847	93.8222	72.2126	65.1384	159.642	61.8139
ENSG00000243970	0	17.632	48.9888	42.6901	63.2207	15.4474	17.9115	106.195	23.2637	0	57.5013
ENSG00000090621	1306.66	555.828	1103.36	1302.58	557.96	533.304	429.876	412.037	1564.87	1481.22	510.324
ENSG00000228060	0	1.67924	1.11338	6.93714	11.0269	11.0339	2.55879	8.4956	6.97911	0	12.9378
ENSG00000201457	0	1.67924	2.22677	8.00439	1.47025	3.67796	2.55879	0	7.75457	0	23.0005
ENSG00000163909	0	43.6602	8.90706	26.6813	27.9347	45.6067	31.5584	55.2214	0	350.555	21.563
ENSG00000116981	0	0	0	0	1.47025	0	0	14.8673	0	0	0
ENSG00000116983	0	65.4904	84.6171	0	5.14587	32.366	0	63.717	20.1619	0	0
ENSG00000084072	2844.88	1437.43	1692.34	1858.09	1395.27	1221.08	2261.11	1331.69	1462.51	2367.48	911.396
ENSG00000225333	0	1.67924	1.11338	0	1.47025	4.41355	0	0	1.55091	0	0
ENSG00000116985	0	40.3018	40.0818	37.3538	38.9616	37.5152	57.9992	142.301	12.4073	0	76.1893
ENSG00000198754	0	0	0	2.13451	0	1.47118	11.0881	0	17.0601	0	0
ENSG00000043514	0	197.311	271.665	220.921	258.029	166.244	327.525	237.877	117.869	0	228.568
ENSG00000202222	0	0.83962	3.34015	3.73538	5.14587	1.47118	6.82343	12.7434	22.4882	0	1.43753
ENSG00000116990	0	80.6035	17.8141	320.709	10.2917	114.752	253.32	40.3541	74.4439	153.059	0
ENSG00000207356	0	0.83962	0	0	0.735125	0	0	10.6195	0	0	0
ENSG00000168389	1058.56	386.225	388.571	135.541	518.998	165.508	50.3228	80.7082	970.872	640.215	794.956
ENSG00000228477	4.72571	5.03772	45.6487	13.8743	22.0537	13.2407	1.70586	21.239	28.6919	6.58319	2.87507
ENSG00000131236	10430.8	18189.5	10330	7947.3	10473.3	9935.64	12205.4	12654.2	13793.8	6779.04	19273
ENSG00000131238	6839.29	13181.2	9871.25	8289.35	10122.7	9138.99	10305.9	7272.24	10980.5	11410.3	18068.4
ENSG00000226745	2.36286	0	2.22677	0	0	1.47118	0	21.239	0	0	21.563
ENSG00000117000	3323.36	906.79	1403.98	890.622	1968.66	842.253	493.846	643.542	2418.65	1598.07	3243.07
ENSG00000188800	0	3.35848	7.79368	0	2.9405	0	0	16.9912	0	0	0
ENSG00000259943	0	199.83	122.472	195.307	187.457	336.901	260.996	403.541	185.334	166.226	158.129
ENSG00000084073	213.838	438.282	277.232	284.423	416.816	598.036	780.43	675.4	548.248	33.7388	296.132
ENSG00000231296	0	3.35848	8.90706	7.47077	10.2917	5.88473	6.82343	12.7434	0.775457	16.458	8.6252
ENSG00000049089	734.848	626.356	475.414	776.96	363.152	637.758	231.997	418.408	379.198	391.7	715.891
ENSG00000227311	0	0	2.22677	4.26901	4.41075	0	1.70586	0	6.20365	1.6458	0
ENSG00000084070	2888.59	3199.79	2340.33	1520.3	2811.12	3000.48	3671.01	3194.35	3125.09	1145.47	5889.57
ENSG00000213172	0	3.35848	8.90706	9.60527	9.55662	8.09151	11.0881	108.319	12.4073	0	139.441
ENSG00000187801	0	6.71696	63.4628	51.7617	19.1132	75.0304	77.6165	46.7258	80.6475	0	0
ENSG00000260920	0	0	0	0	11.762	19.1254	0	55.2214	0	0	0
ENSG00000279667	0	0	4.45353	20.8114	0	0	0	16.9912	0	0	0
ENSG00000187815	0	115.028	1.11338	197.442	33.0806	105.19	92.9692	40.3541	20.9373	11.5206	17.2504
ENSG00000238287	0	23.5094	53.4424	2.66813	16.1727	9.56269	29.8525	12.7434	30.2428	12.3435	12.9378
ENSG00000164002	0	73.8866	167.007	274.284	77.1881	129.464	109.175	212.39	106.238	0.822899	30.1882
ENSG00000238186	2.36286	8.3962	21.1543	0	10.2917	2.94237	17.0586	38.2302	0	0	27.3131
ENSG00000117010	2.36286	78.0847	44.5353	137.676	159.522	136.084	135.616	295.222	172.927	0	126.503
ENSG00000236505	0	9.23582	0	0	0	2.20678	0	10.6195	0	0	0
ENSG00000233910	0	0	0	0	0	0	0	12.7434	0	0	0
ENSG00000117016	380.42	83.1224	0	1.06725	61.0154	56.6406	48.6169	110.443	12.4073	0	0
ENSG00000237899	0	9.23582	5.56691	0	2.20537	13.9762	5.9705	80.7082	0	0	24.4381
ENSG00000272145	0	39.4621	47.8755	43.7574	0	132.407	90.4104	169.912	62.812	238.641	80.5019
ENSG00000066136	4.72571	1225.01	1071.07	905.03	1126.95	1012.17	1032.9	1193.63	1556.34	714.276	2331.68
ENSG00000198974	0	0	0	0	0	1.47118	0.852929	10.6195	0	0	0
ENSG00000207962	0	3.35848	0	0	0	0	0	19.1151	0.775457	0	0
ENSG00000117013	0	99.9148	5.56691	0	11.762	53.6982	17.0586	116.815	6.20365	0	198.38
ENSG00000179862	0	0	0	132.339	0	4.41355	0	0	1.55091	424.616	0
ENSG00000229528	0	7.55658	5.56691	0	0	0	0	4.2478	0	0	0
ENSG00000228940	0	13.4339	21.1543	0	6.61612	0	24.7349	118.938	0.775457	0	0
ENSG00000171793	3.54428	589.413	561.145	874.613	419.021	714.26	780.43	594.692	1395.82	799.857	595.139
ENSG00000281207	0	9.23582	17.8141	25.6141	11.762	17.6542	3.41171	48.8497	5.4282	6.58319	23.0005
ENSG00000171790	0	20.1509	97.9777	1.06725	1.47025	10.2983	0	127.434	3.10183	3.29159	0
ENSG00000010803	894.341	476.904	1149.01	550.702	618.24	870.205	487.022	709.383	544.371	347.263	1016.34
ENSG00000235358	0	0	0	0	1.47025	1.47118	0	8.4956	8.53003	0	0
ENSG00000127129	0	0	15.5874	0	0	0	7.67636	10.6195	0	0	0
ENSG00000127124	1044.38	567.583	411.952	456.25	399.908	496.525	283.172	745.489	678.525	780.108	652.64
ENSG00000230881	0	27.7075	0	0	0	0	0	8.4956	3.10183	0	0
ENSG00000230638	0	0	0	0	53.6641	11.7695	25.5879	12.7434	27.9164	0	0
ENSG00000227538	183.121	7.55658	2.22677	0	0	6.62033	23.0291	65.8409	0	0	0
ENSG00000228776	0	1.67924	5.56691	0	0	2.20678	0	12.7434	0	0	31.6257
ENSG00000044012	0	9.23582	0	0	0	7.35592	17.9115	0	0	0	25.8756
ENSG00000197273	0	0.83962	10.0204	0	0	0	0	2.1239	0	0	0
ENSG00000198815	3070.53	877.403	574.506	1019.23	911.555	970.246	730.96	804.958	824.311	853.346	514.637
ENSG00000227527	0	0	8.90706	0	1.47025	3.67796	0	23.3629	0	0	10.0627
ENSG00000177181	0	39.4621	42.3085	3.73538	5.881	34.5728	17.0586	118.938	0	9.87478	1.43753
ENSG00000235002	0	5.87734	21.1543	0	9.55662	0	0	12.7434	1.55091	0	0
ENSG00000066185	0	97.3959	69.0297	105.658	83.0691	81.6507	257.584	263.364	53.5065	112.737	66.1265
ENSG00000127125	21.2657	1650.69	1700.14	1338.33	1117.39	1821.33	1821	1586.55	1464.84	1358.61	1921.98
ENSG00000186409	945.142	183.037	344.035	110.994	138.203	183.162	169.733	649.914	170.601	667.371	280.319
ENSG00000236876	14.1771	26.0282	24.4944	13.3407	6.61612	11.7695	5.11757	27.6107	25.5901	13.1664	8.6252
ENSG00000236180	0	11.7547	13.3606	0	1.47025	5.14914	0	12.7434	0	0	48.8761
ENSG00000171960	550.545	790.922	1047.69	701.719	728.509	741.477	478.493	450.267	841.371	651.736	401.072
ENSG00000234917	0	1.67924	0	0	11.0269	7.35592	3.41171	12.7434	11.6319	0	0
ENSG00000065978	2532.98	1268.67	1274.82	5237.01	911.555	1752.18	756.548	656.285	2088.31	7411.02	1086.78
ENSG00000164007	0	41.1414	0	0	49.9885	31.6305	8.52929	110.443	1.55091	0	2.87507
ENSG00000117385	1737.88	334.169	204.862	1494.69	97.0365	1734.53	1481.54	244.249	224.107	526.655	191.192
ENSG00000164008	0	13.4339	14.474	12.2734	11.0269	15.4474	20.4703	14.8673	6.20365	11.5206	4.3126
ENSG00000228452	2.36286	5.87734	0	12.2734	11.0269	16.9186	5.9705	10.6195	4.65274	0	0
ENSG00000274386	0	47.0187	51.2156	19.2105	40.4319	5.14914	55.4404	125.31	27.141	0	53.1887
ENSG00000177868	392.234	464.31	428.652	519.218	276.407	336.901	342.877	191.151	287.694	864.044	409.697
ENSG00000164010	1.18143	323.254	91.2974	345.256	116.885	204.495	400.876	280.355	120.971	132.487	162.441
ENSG00000228192	197.298	6.71696	33.4015	3.73538	16.9079	5.14914	11.941	57.3453	0.775457	0	18.6879
ENSG00000164011	7.08857	184.716	178.141	99.2545	245.532	205.23	482.758	284.603	96.1567	1.6458	0
ENSG00000233708	0	0	0	0	15.4376	24.2745	0	97.6994	0	0	0
ENSG00000225099	14.1771	5.03772	4.45353	3.73538	0	21.3322	0	16.9912	4.65274	5.76029	0
ENSG00000117394	1122.36	1743.89	2416.04	1346.87	1913.53	1151.94	2586.08	1021.6	2600.11	2193.85	3418.45
ENSG00000227533	0	29.3867	26.7212	0	2.9405	25.0101	41.7935	174.16	0	0	0
ENSG00000283136	0	5.87734	0	0	1.47025	1.47118	0	14.8673	0	0	4.3126
ENSG00000117395	2037.96	899.233	578.959	1638.77	1370.27	1028.36	939.074	747.613	1142.25	1726.44	438.448
ENSG00000243710	0	105.792	34.5149	44.291	48.5182	44.8711	80.1753	594.692	3.10183	169.517	100.627
ENSG00000179178	0	6.71696	2.22677	49.0936	47.7831	60.3185	127.939	33.9824	0	0	0
ENSG00000253313	0	0	0	0	0	0	0	16.9912	0	0	8.6252
ENSG00000066056	623.794	597.809	91.2974	642.486	853.48	1002.61	510.904	477.878	86.8512	292.952	731.704
ENSG00000117400	6019.38	3371.07	2063.1	2113.69	2207.58	2114.09	3566.95	1291.33	665.342	1477.1	442.76
ENSG00000234694	0	23.5094	6.6803	0	16.1727	9.56269	24.7349	38.2302	17.8355	0	2.87507
ENSG00000117399	2.36286	97.3959	76.8234	374.606	64.691	52.9626	173.997	63.717	76.7702	1.6458	2.87507
ENSG00000066322	40.1686	1510.48	1127.86	1672.92	1377.62	1480.01	3212.98	1633.28	2430.28	1841.65	1506.53
ENSG00000159479	0	427.367	168.121	289.759	578.543	480.341	935.663	762.48	380.749	467.406	590.826
ENSG00000229431	0	6.71696	12.2472	23.4796	6.61612	0	13.6469	8.4956	16.2846	0	69.0016
ENSG00000198198	986.492	832.903	798.295	231.594	991.684	539.189	1073.84	940.888	1097.27	12.3435	951.647
ENSG00000178922	167.763	109.151	0	352.193	21.3186	112.546	109.175	12.7434	13.1828	372.773	20.1255
ENSG00000229348	0	22.6697	30.0613	0	9.55662	11.0339	0	25.4868	0	0	51.7512
ENSG00000142949	0	430.725	63.4628	0	38.2265	43.3999	35.823	218.762	18.611	0	28.7507
ENSG00000066135	987.674	512.168	468.734	353.794	541.052	678.216	1153.16	781.596	437.358	1198.14	743.205
ENSG00000236200	177.214	41.981	4.45353	24.0132	56.6046	41.9287	52.0286	110.443	44.9765	0.822899	81.9394
ENSG00000126091	1828.85	1287.14	249.398	417.829	363.887	781.934	884.487	586.197	106.238	302.004	437.01
ENSG00000229444	0	14.2735	16.7007	24.5468	19.8484	15.4474	21.3232	72.2126	13.9582	0	54.6263
ENSG00000283414	34.2614	3.35848	0	0	0.735125	0	2.55879	8.4956	0	0	0
ENSG00000283477	0	7.55658	0	0	2.20537	10.2983	5.9705	6.3717	0	0	0
ENSG00000224751	0	0	16.7007	0	8.08637	27.9525	14.4998	16.9912	0	1.6458	0
ENSG00000117407	0	0	4.45353	0	0	0	0	0	6.20365	0	0
ENSG00000237950	0	37.7829	25.6078	13.8743	32.3455	34.5728	24.7349	46.7258	36.4465	123.435	53.1887
ENSG00000117408	640.334	1120.05	249.398	631.814	598.392	869.47	995.368	734.87	521.107	765.296	2236.8
ENSG00000132768	1490.96	680.932	946.375	970.133	934.344	755.453	567.198	609.56	539.718	3.29159	516.074
ENSG00000117410	11027.4	7617.87	5321.97	6863.5	7123.36	6412.89	6279.26	3729.57	8157.81	8395.21	14514.8
ENSG00000117411	0	29.3867	11.1338	127.003	6.61612	34.5728	49.4699	42.478	1.55091	118.497	23.0005
ENSG00000159214	1371.64	201.509	101.318	176.097	117.62	172.864	204.703	167.788	156.642	0	46.0011
ENSG00000196517	0	37.7829	153.647	0	0	28.6881	0	33.9824	0	0	0
ENSG00000230615	0	81.4431	14.474	24.0132	22.7889	28.6881	19.6174	191.151	8.53003	0	37.3759
ENSG00000227163	0	5.03772	0	0	0	5.14914	0	0	0	0	0
ENSG00000171872	0	27.7075	4.45353	0	0	36.7796	8.52929	106.195	0	0	25.8756
ENSG00000233514	33.08	11.7547	11.1338	17.076	7.35125	13.2407	24.7349	16.9912	13.9582	24.687	11.5003
ENSG00000283039	0	4.1981	0	0	0	0	0	6.3717	18.611	0	0
ENSG00000226804	0	1.67924	0	0	24.9942	0	0	55.2214	0	0	0
ENSG00000238037	0	1.67924	4.45353	0	4.41075	1.47118	12.7939	74.3365	0	0	33.0633
ENSG00000271329	0	0.83962	11.1338	1.60088	5.881	2.94237	0	14.8673	0	0	11.5003
ENSG00000178028	3045.72	1172.95	1289.3	1373.55	1842.96	1349.81	1162.54	966.375	1428.39	2196.32	1621.54
ENSG00000117419	836.451	917.705	896.273	1536.84	940.96	1023.21	1142.07	530.975	930.548	794.92	1178.78
ENSG00000199385	0	0	0	0	0	0	0	16.9912	0	0	0
ENSG00000187147	1509.86	2011.73	1373.91	2494.7	2789.06	1982.42	2326.79	1590.8	462.172	2356.78	1700.6
ENSG00000263381	0	0	2.22677	0	8.08637	0	1.70586	0	0	0	0
ENSG00000126106	63.7971	63.8111	75.71	201.177	132.322	205.23	314.731	127.434	240.392	669.839	17.2504
ENSG00000198520	3036.27	3783.33	3412.52	7812.82	4843	4620.99	4087.23	2370.27	1768.82	8956.43	2787.38
ENSG00000199377	61.4343	1.67924	30.0613	14.4079	5.881	21.3322	33.2642	16.9912	47.3029	26.3328	0
ENSG00000200169	0	8.3962	17.8141	40.022	13.9674	8.8271	16.2056	36.1063	69.7911	70.7693	5.75013
ENSG00000142945	543.457	85.6412	92.4108	144.079	65.4261	47.0779	117.704	250.62	36.4465	4.93739	69.0016
ENSG00000225721	0	0.83962	1.11338	0.533626	5.881	0	5.11757	12.7434	0	0	0
ENSG00000142937	10346.9	6704.37	10984.6	7428.08	7545.32	6038.47	5236.13	5390.46	11068.1	8614.93	6568.09
ENSG00000200913	0	37.7829	13.3606	3.73538	27.1996	35.3084	8.52929	16.9912	16.2846	0	38.8134
ENSG00000234093	11.8143	13.4339	22.2677	11.7398	16.9079	17.6542	7.67636	16.9912	21.7128	19.7496	23.0005
ENSG00000142959	0	13.4339	116.905	62.4343	37.4914	22.0678	28.9996	95.5755	24.0392	43.6136	54.6263
ENSG00000173846	1385.82	502.093	1586.57	696.916	910.82	441.355	255.026	322.833	1102.7	2686.76	2829.07
ENSG00000188396	4.72571	31.0659	0	0	4.41075	18.3898	28.9996	0	0	139.893	0
ENSG00000222009	41.35	264.48	259.418	105.658	334.482	195.667	101.499	59.4692	182.232	355.492	1093.96
ENSG00000117425	0	57.9338	168.121	9.07165	24.2591	13.2407	38.3818	178.408	76.7702	90.5188	4.3126
ENSG00000226499	7.08857	23.5094	4.45353	10.6725	19.1132	8.8271	6.82343	29.7346	3.10183	9.87478	40.2509
ENSG00000070785	563.541	349.282	414.178	727.333	635.148	642.907	1066.16	832.569	692.483	362.075	349.321
ENSG00000253039	0	0	2.22677	0	0.735125	1.47118	0	21.239	0	0	0
ENSG00000229815	0	0	0	0	0	5.14914	0	6.3717	0	0	0
ENSG00000232369	0	0	13.3606	0	0	0	0	31.8585	0	0	5.75013
ENSG00000268949	0	5.03772	6.6803	0	14.7025	6.62033	5.11757	84.956	0.775457	0	31.6257
ENSG00000126107	473.753	1024.34	507.703	1289.24	250.678	1515.32	2157.91	369.559	467.6	545.582	642.577
ENSG00000126088	9319.1	5034.36	3978.12	6739.7	4626.88	4490.79	4317.52	3461.96	2938.98	4074.99	1173.03
ENSG00000162415	0	40.3018	237.151	45.3582	58.81	80.1795	8.52929	184.779	12.4073	0	264.506
ENSG00000234315	2.36286	9.23582	2.22677	0	2.9405	2.94237	1.70586	40.3541	1.55091	5.76029	0
ENSG00000281912	0	18.4716	0	0	27.9347	14.7118	23.882	33.9824	9.30548	0	17.2504
ENSG00000186603	242.193	62.9715	2.22677	0	21.3186	54.4338	178.262	131.682	0	0	0
ENSG00000132781	76.7928	664.979	1137.88	687.844	489.593	718.673	458.876	501.241	702.564	432.845	531.887
ENSG00000132773	230.378	1125.93	1818.15	1274.83	1143.12	613.484	633.726	414.161	1267.1	997.353	891.271
ENSG00000070759	79.1557	279.593	381.89	405.556	293.315	262.606	242.232	431.152	462.172	0	159.566
ENSG00000236872	0	10.0754	0	0	2.20537	6.62033	0	12.7434	0	0	0
ENSG00000280670	0	81.4431	40.0818	108.326	88.215	93.4202	107.469	123.186	61.2611	233.703	44.5635
ENSG00000132763	0	183.037	191.502	139.81	125.706	120.637	61.4109	150.797	0.775457	261.682	222.818
ENSG00000117450	2006.06	2450.85	3012.81	2726.3	3310.27	3199.09	3009.99	2370.27	1730.04	2986.3	2475.43
ENSG00000234379	0	6.71696	0	0	7.35125	1.47118	5.11757	50.9736	0	0	0
ENSG00000117448	5089.59	4380.3	3607.36	5128.15	4633.49	3163.05	3679.53	3007.44	4331.7	4261.79	2935.44
ENSG00000280836	0	2.51886	0	0	0	2.20678	0	0	0	0	0
ENSG00000132780	4345.29	1974.79	1920.59	2940.28	2111.28	2430.4	1839.77	2155.76	1503.61	3054.6	1081.02
ENSG00000281112	0	0	2.22677	0	0	2.20678	0	8.4956	0	0	0
ENSG00000281825	0	2.51886	1.11338	3.20176	2.20537	3.67796	3.41171	8.4956	0.775457	0	0
ENSG00000159588	0	54.5753	0	44.291	33.0806	53.6982	32.4113	63.717	52.7311	21.3954	86.252
ENSG00000159592	5521.99	1481.93	1638.9	1288.17	1760.62	1439.55	2203.97	1822.31	1756.41	1589.84	1400.16
ENSG00000225447	2.36286	22.6697	28.948	50.1609	18.3781	10.2983	11.0881	50.9736	18.611	1.6458	92.0021
ENSG00000234329	343.796	42.8206	40.0818	3.73538	30.8752	44.1355	11.941	0	18.611	0	92.0021
ENSG00000159596	556.453	517.206	409.725	772.157	494.739	651.734	1171.92	989.738	168.274	1152.06	96.3147
ENSG00000197429	0	154.49	199.296	44.8246	27.9347	153.003	95.528	261.24	217.128	97.9249	142.316
ENSG00000230896	0	1.67924	4.45353	0	2.20537	9.56269	0	14.8673	0	0	0
ENSG00000236111	14.1771	3.35848	8.90706	4.80264	9.55662	10.2983	6.82343	38.2302	10.0809	9.87478	0
ENSG00000086015	365.061	128.462	87.9572	463.721	63.9559	147.854	87.8517	456.639	114.768	481.396	215.63
ENSG00000232467	0	0	0	0	5.14587	4.41355	0	12.7434	2.32637	23.8641	0
ENSG00000117461	362.698	46.1791	51.2156	115.797	69.1017	100.04	297.672	201.771	6.97911	0	0
ENSG00000226957	0	20.9905	4.45353	6.93714	19.8484	13.2407	15.3527	65.8409	37.9974	0	0
ENSG00000233114	0	0	0	0	0	0.735592	0	12.7434	0	0	0
ENSG00000227857	0	0	0	0	2.20537	4.41355	0	10.6195	2.32637	0	0
ENSG00000117472	2.36286	3.35848	8.90706	0	0	0	17.0586	55.2214	2.32637	0	0
ENSG00000085998	0	752.299	583.413	914.102	729.244	620.104	469.964	673.277	393.932	446.834	721.642
ENSG00000171357	0	0.83962	21.1543	35.2193	36.0211	29.4237	26.4408	6.3717	0	0	0
ENSG00000085999	114.599	146.094	21.1543	13.8743	59.5451	36.044	115.998	125.31	37.9974	0	201.255
ENSG00000132128	482.023	1884.95	2939.33	2921.6	2267.13	2823.2	2760.93	2680.36	1129.84	2535.35	1138.53
ENSG00000173660	5328.24	3957.13	4380.05	2805.27	3311	2782.01	2207.38	2474.34	3983.52	3707.16	2275.61
ENSG00000117481	2653.49	816.111	1546.49	1337.27	1124.01	892.273	1183.87	1287.08	1485	978.426	567.826
ENSG00000225779	0	1.67924	2.22677	0	5.14587	2.94237	7.67636	12.7434	3.10183	1.6458	38.8134
ENSG00000117480	470.208	157.849	233.81	613.137	69.8369	134.613	214.085	121.062	227.209	693.704	107.815
ENSG00000232022	0	26.0282	34.5149	0.533626	22.7889	2.94237	4.26464	112.567	31.7937	0	53.1887
ENSG00000224863	0	1.67924	0	0	0	0	0	4.2478	1.55091	0	0
ENSG00000197587	0	28.5471	0	0	0	30.8949	16.2056	114.691	0	0	25.8756
ENSG00000269956	0	31.9056	11.1338	36.2866	1.47025	0	5.9705	38.2302	4.65274	0	15.8129
ENSG00000162456	225.653	4.1981	0	0	5.14587	1.47118	0	16.9912	0	0	63.2515
ENSG00000079277	7.08857	1965.55	1521.99	998.948	1728.28	1047.48	1119.04	1590.8	1905.3	799.035	3668.58
ENSG00000142961	2.36286	2149.43	291.706	126.469	233.035	511.972	213.232	1270.09	297	463.292	87.6895
ENSG00000123472	87.4257	77.245	91.2974	1706.54	70.572	311.155	257.584	106.195	179.906	2468.7	69.0016
ENSG00000233647	0	0	10.0204	0	5.881	3.67796	0	44.6019	0	0	8.6252
ENSG00000186118	0	0.83962	70.1431	0	24.9942	23.5389	29.8525	112.567	10.8564	0	33.0633
ENSG00000228237	0	17.632	36.7416	0	10.2917	2.94237	7.67636	33.9824	13.1828	0.822899	0
ENSG00000159658	766.747	3942.02	896.273	3016.06	976.246	2616.5	2610.81	2346.91	775.457	2525.48	2443.81
ENSG00000236476	0	0	0	0	0	2.94237	0	50.9736	0	0	0
ENSG00000142973	0	2.51886	4.45353	0	5.881	15.4474	3.41171	146.549	0	0	31.6257
ENSG00000154198	0	6.71696	6.6803	0	5.14587	18.3898	5.9705	118.938	2.32637	0	31.6257
ENSG00000238145	0	3.35848	0	0	4.41075	10.2983	0	6.3717	0	0	8.6252
ENSG00000187048	0	1.67924	0	0	0	12.5051	6.82343	74.3365	0	0	0
ENSG00000259832	0	0	0	0	0.735125	0	6.82343	12.7434	2.32637	0	1.43753
ENSG00000261196	0	0	0	0	0	5.14914	0.852929	0	0	0	0
ENSG00000186377	0	23.5094	17.8141	0	59.5451	0.735592	1.70586	78.5843	0	0	24.4381
ENSG00000186160	0	10.9151	6.6803	4.26901	2.9405	5.88473	12.7939	87.0799	0	0	27.3131
ENSG00000225154	0	3.35848	0	0	2.20537	8.09151	5.11757	36.1063	0	0	0
ENSG00000225506	0	66.33	8.90706	3.20176	16.1727	7.35592	15.3527	27.6107	2.32637	0	64.689
ENSG00000162365	0	4.1981	0	4.80264	4.41075	15.4474	14.4998	72.2126	0	0	2.87507
ENSG00000225514	0	0	0	0	3.67562	2.20678	0	36.1063	0	0	0
ENSG00000224805	0	167.084	132.493	32.0176	68.3666	25.7457	18.7644	48.8497	47.3029	41.1449	2.87507
ENSG00000162366	500.925	921.903	767.121	210.782	217.597	381.772	178.262	297.346	842.146	1630.99	207.005
ENSG00000162367	649.785	1146.08	365.19	1034.17	597.657	498.731	707.078	828.321	292.347	1651.56	573.576
ENSG00000226252	34.2614	41.1414	62.3494	25.0804	27.1996	44.1355	28.9996	29.7346	1.55091	15.6351	5.75013
ENSG00000123473	87.4257	163.726	191.502	197.975	94.096	141.969	82.7341	301.594	137.256	0	28.7507
ENSG00000162368	734.848	1680.92	1075.53	2651.06	651.321	979.808	674.667	1006.73	1197.31	4577.78	461.448
ENSG00000225762	0	20.9905	6.6803	0	5.881	11.7695	9.38222	82.8321	34.1201	77.3525	11.5003
ENSG00000186790	0	0	0	0	0	4.41355	0	0	0	0	0
ENSG00000237424	0	77.245	104.658	108.86	43.3724	94.1558	35.823	70.0887	84.5248	0	156.691
ENSG00000186564	0	8.3962	15.5874	15.4752	7.35125	10.2983	10.2351	8.4956	0	0	74.7517
ENSG00000271355	0	0	0	0	0	0	0	27.6107	0	0	0
ENSG00000229554	0	0	15.5874	0	2.9405	8.09151	0	16.9912	6.97911	0	51.7512
ENSG00000227883	0	0	20.0409	0	0	5.14914	0	4.2478	0	0	0
ENSG00000227947	0	3.35848	0	0	0	0	11.941	57.3453	0	0	0
ENSG00000269113	0	5.03772	0	0	5.14587	0	35.823	25.4868	0.775457	0	0
ENSG00000225028	0	0	0	0	3.67562	8.09151	0.852929	4.2478	0	0	0
ENSG00000226133	0	3.35848	7.79368	0	1.47025	3.67796	3.41171	63.717	0	0	28.7507
ENSG00000237180	0	0	0	0	2.20537	0	0	16.9912	0	0	0
ENSG00000242267	0	6.71696	5.56691	0	20.5835	22.0678	14.4998	114.691	0	0	33.0633
ENSG00000279096	0	0	2.22677	0	5.881	16.9186	18.7644	29.7346	0	0	5.75013
ENSG00000223720	0	5.03772	0	0	13.9674	2.94237	32.4113	10.6195	0	0	0
ENSG00000117834	0	107.471	60.1227	25.6141	16.9079	50.0202	11.941	114.691	38.7728	0	0
ENSG00000272491	0	0	24.4944	0	7.35125	0	0	4.2478	2.32637	0	0
ENSG00000132122	645.06	345.084	190.388	455.717	562.371	489.904	613.256	429.028	98.483	1072.24	138.003
ENSG00000224986	0	11.7547	13.3606	22.4123	27.9347	5.88473	0	40.3541	3.10183	0	0
ENSG00000206700	0	0	0	0	0	5.88473	0	6.3717	3.10183	0	0
ENSG00000235105	0	3.35848	2.22677	13.3407	1.47025	8.8271	17.9115	0	0	1.6458	2.87507
ENSG00000223175	0	2.51886	0	0	2.20537	0.735592	0	21.239	0	0	11.5003
ENSG00000232514	0	0	0	0	7.35125	0	7.67636	29.7346	0	0	0
ENSG00000186094	111.054	42.8206	24.4944	1.06725	24.9942	15.4474	33.2642	199.647	30.2428	0	115.003
ENSG00000162373	281.18	361.037	105.771	246.002	433.724	308.949	216.644	367.435	206.272	281.431	244.381
ENSG00000229846	0	0	0	0	0.735125	4.41355	0	12.7434	0	0	0
ENSG00000230114	0	0	6.6803	0	4.41075	0.735592	0	42.478	0	0	70.4391
ENSG00000225623	46.0757	0	0	0	2.9405	2.94237	0	19.1151	0	0	0
ENSG00000237478	0	3.35848	0	0	0	0	11.0881	29.7346	0	0	23.0005
ENSG00000215887	480.841	2.51886	5.56691	2.13451	18.3781	0	11.941	80.7082	0	0	0
ENSG00000279324	0	0	0	0	0	1.47118	42.6464	76.4604	0	0	0
ENSG00000162374	2.36286	90.679	25.6078	53.3626	49.2534	60.3185	21.3232	176.284	1.55091	0	2.87507
ENSG00000230828	0	4.1981	0	0	1.47025	2.94237	3.41171	10.6195	0	0	0
ENSG00000237337	0	7.55658	0	0	0	0	0	23.3629	0	0	0
ENSG00000234080	9.45142	15.1132	24.4944	10.6725	10.2917	17.6542	1.70586	38.2302	6.20365	16.458	71.8767
ENSG00000229316	0	0	0	0	0	0	0	29.7346	0	0	0
ENSG00000225671	0	0	0	0	0.735125	0	20.4703	146.549	0	0	0
ENSG00000185104	0	191.433	289.48	591.258	274.202	184.634	331.789	484.249	383.851	1278.78	490.199
ENSG00000225767	0	11.7547	46.7621	0.533626	16.1727	5.14914	12.7939	57.3453	13.1828	0	5.75013
ENSG00000207194	0	3.35848	0	5.86989	6.61612	11.0339	0	38.2302	6.20365	0	0
ENSG00000230585	0	0	35.6283	0	0	8.8271	3.41171	16.9912	0	0	0
ENSG00000237130	0	0	4.45353	0	2.20537	11.7695	0.852929	33.9824	3.10183	0	27.3131
ENSG00000123080	274.091	126.783	90.184	681.441	90.4204	195.667	301.937	225.133	50.4047	650.09	146.628
ENSG00000265538	0	0	0	0	0	0	0	6.3717	0	0	5.75013
ENSG00000204006	0	0	0	0	3.67562	1.47118	0	10.6195	0	0	0
ENSG00000200262	0	3.35848	2.22677	0	0	0	0	31.8585	0	0	0
ENSG00000213478	7.08857	32.7452	8.90706	6.40352	14.7025	11.0339	11.941	50.9736	6.20365	9.87478	17.2504
ENSG00000203356	2.36286	5.03772	0	12.807	38.9616	13.2407	1.70586	197.523	2.32637	0	31.6257
ENSG00000123091	2927.58	2596.1	393.024	2148.91	398.438	1691.13	697.696	405.665	673.872	2480.22	938.709
ENSG00000233406	223.29	153.65	86.8439	63.5015	123.501	136.084	40.9406	118.938	57.3838	60.8945	173.942
ENSG00000236434	0	20.1509	6.6803	1.06725	10.2917	9.56269	0	6.3717	3.10183	8.22899	64.689
ENSG00000085831	0	36.1037	35.6283	0	38.9616	43.3999	79.3224	197.523	41.8747	0	76.1893
ENSG00000261664	0	6.71696	0	0	0	1.47118	7.67636	33.9824	0	0	58.9389
ENSG00000085832	1094	2760.67	1713.5	2461.08	2790.53	2328.15	2747.28	2329.92	2370.57	1410.45	1713.54
ENSG00000232027	0	37.7829	22.2677	11.2062	119.09	64.7321	5.9705	72.2126	31.7937	23.0412	70.4391
ENSG00000238140	165.4	12.5943	40.0818	5.33626	8.8215	2.94237	17.9115	50.9736	28.6919	41.1449	28.7507
ENSG00000227070	0	1.67924	12.2472	27.2149	4.41075	8.8271	29.8525	23.3629	9.30548	0	0
ENSG00000227742	0	0	17.8141	0	2.20537	7.35592	0	48.8497	0	0	37.3759
ENSG00000117859	3800.65	1614.59	1705.7	2095.55	2321.52	2411.27	2558.79	2217.35	1908.4	1924.76	3414.14
ENSG00000236973	0	8.3962	0	22.9459	33.8157	16.9186	0	29.7346	0	0	11.5003
ENSG00000232846	0	39.4621	21.1543	7.47077	54.3992	28.6881	0	65.8409	25.5901	0	0
ENSG00000212624	0	4.1981	0	0	0	0	0	14.8673	0	0	5.75013
ENSG00000078618	3150.87	5832	4937.85	4240.73	4840.8	4854.91	4053.97	4003.55	4608.54	4637.86	7121.54
ENSG00000266993	0	2.51886	17.8141	0	7.35125	5.88473	3.41171	12.7434	12.4073	147.299	0
ENSG00000272175	0	3.35848	0	0	0.735125	2.20678	0	0	3.87728	0	1.43753
ENSG00000230604	0	5.03772	0	0	0	0	0	0	0	0	0
ENSG00000169213	0	79.7639	31.1747	0	16.1727	100.04	28.9996	259.116	0.775457	0	40.2509
ENSG00000200839	0	4.1981	0	0	2.9405	0	0	16.9912	0	0	0
ENSG00000117862	927.421	2365.21	1780.3	1754.03	1530.53	2075.84	2240.64	1703.37	2324.82	1576.67	1247.78
ENSG00000198841	773.835	415.612	727.039	362.332	485.918	302.328	427.317	261.24	583.144	609.768	304.757
ENSG00000223390	0	0	0	0	9.55662	0.735592	0	8.4956	0	0	12.9378
ENSG00000228369	0	10.0754	10.0204	5.33626	12.4971	8.09151	9.38222	40.3541	6.20365	113.56	0
ENSG00000134717	1261.77	1291.34	1204.68	1747.63	1576.11	1695.54	1700.74	1401.77	1555.57	885.439	1668.98
ENSG00000157077	0	43.6602	51.2156	165.424	13.9674	58.8473	46.0581	227.257	46.5274	77.3525	165.316
ENSG00000241745	0	15.1132	0	0	1.47025	0	14.4998	25.4868	0	0	5.75013
ENSG00000228407	0	25.1886	24.4944	76.3086	2.9405	19.861	11.941	57.3453	20.1619	111.914	18.6879
ENSG00000223429	0	4.1981	22.2677	0	1.47025	1.47118	1.70586	10.6195	0	0	4.3126
ENSG00000224255	0	0	2.22677	0	0	0	7.67636	84.956	0	0	4.3126
ENSG00000236004	0	0	0	0	0	4.41355	0	31.8585	0	0	0
ENSG00000237663	0	0.83962	0	0	2.9405	0	0	48.8497	0	0	30.1882
ENSG00000213735	0	0	0	1.06725	0	7.35592	6.82343	31.8585	1.55091	1.6458	24.4381
ENSG00000154222	24.81	349.282	516.61	200.11	207.305	421.494	585.109	426.904	704.115	167.871	474.386
ENSG00000272100	0	0	1.11338	0	0	4.41355	0	2.1239	1.55091	0	0
ENSG00000224680	18.9028	15.1132	6.6803	5.33626	7.35125	16.183	27.2937	33.9824	0	5.76029	77.6268
ENSG00000085840	46.0757	229.216	131.379	7.47077	312.428	244.952	84.4399	174.16	97.7076	0	44.5635
ENSG00000134748	1528.77	841.299	1299.32	1746.03	1223.25	1114.42	1711.83	1221.24	1466.39	3522.01	1658.91
ENSG00000134744	2790.53	927.78	1960.67	1282.3	1532	1030.56	1554.89	1612.04	2835.07	757.067	1387.22
ENSG00000272371	0	18.4716	0	0	0	7.35592	6.82343	0	0	0	0
ENSG00000236290	0	5.87734	8.90706	0	15.4376	6.62033	27.2937	40.3541	0	0	0
ENSG00000116157	1056.2	574.3	659.123	922.106	815.254	817.243	613.256	467.258	352.057	686.297	556.325
ENSG00000182183	335.526	54.5753	146.967	2.66813	9.55662	29.4237	173.145	146.549	321.039	0	67.5641
ENSG00000162377	218.564	91.5186	141.4	153.151	172.019	139.027	301.937	331.329	200.068	0	23.0005
ENSG00000233664	2.36286	1.67924	0	0	0	2.94237	0	4.2478	1.55091	0	0
ENSG00000239640	0	0	0	0	3.67562	0	0	10.6195	0	0	0
ENSG00000162378	732.485	650.705	152.533	827.121	194.808	943.764	672.961	560.71	262.104	702.755	1098.28
ENSG00000228929	134.683	71.3677	129.152	55.4971	70.572	54.4338	35.823	59.4692	102.36	83.9357	54.6263
ENSG00000206627	0	0	2.22677	0	0	0	2.55879	4.2478	3.10183	0	12.9378
ENSG00000203995	0	8.3962	12.2472	0	5.881	23.5389	12.7939	44.6019	0	0	50.3137
ENSG00000242391	0	0	0	0	0	3.67796	2.55879	2.1239	0	0	15.8129
ENSG00000121310	451.305	335.008	1282.62	58.6989	175.695	315.569	564.639	858.056	604.081	0	307.632
ENSG00000230953	0	12.5943	26.7212	0	8.8215	21.3322	40.9406	14.8673	3.87728	0	24.4381
ENSG00000116171	1339.74	1878.23	1548.72	1576.87	1469.51	1844.13	2600.58	1728.86	1968.11	1375.89	1016.34
ENSG00000266188	0	0	0	0	2.9405	0	0.852929	21.239	2.32637	0	11.5003
ENSG00000237279	0	0	0	0	0.735125	4.41355	3.41171	6.3717	0	0	0
ENSG00000279054	0	0.83962	0	0	0	0	0	19.1151	0	0	0
ENSG00000174348	0	7.55658	0	0	2.20537	0	0	12.7434	0	0	4.3126
ENSG00000162383	0	0	0	0	17.643	0	5.9705	25.4868	41.8747	0	0
ENSG00000277397	28.3543	0	3.34015	0	0	18.3898	0	10.6195	6.20365	0	0
ENSG00000157184	4.72571	237.612	69.0297	241.733	58.0749	295.708	469.964	273.983	19.3864	3.29159	227.13
ENSG00000236723	0	0	0	0	0	2.94237	0	2.1239	2.32637	0	7.18767
ENSG00000162384	666.325	792.601	1245.88	1360.21	871.123	920.225	1316.92	747.613	956.138	735.671	480.136
ENSG00000259818	0	13.4339	24.4944	0	0	10.2983	3.41171	38.2302	26.3655	0	11.5003
ENSG00000162385	2223.45	683.451	536.651	587.523	593.246	641.436	521.139	333.452	662.24	368.659	534.762
ENSG00000226754	0	13.4339	2.22677	46.9591	17.643	8.8271	0	36.1063	0	0	1.43753
ENSG00000157193	0	51.2168	116.905	49.0936	176.43	54.4338	102.351	354.691	131.828	281.431	148.066
ENSG00000228838	0	0	8.90706	0	0	0	0	0	0	0	0
ENSG00000225030	0	0	0	0	4.41075	0	0	4.2478	0	0	0
ENSG00000232762	0	0	0	0	21.3186	5.14914	16.2056	48.8497	22.4882	0	0
ENSG00000225675	0	0	26.7212	0	0	2.94237	0	4.2478	0	0	0
ENSG00000230138	0	51.2168	6.6803	218.253	25.7294	59.5829	156.939	186.903	280.715	1.6458	232.88
ENSG00000236253	0	10.0754	17.8141	0	24.9942	20.5966	46.0581	76.4604	0	0	120.753
ENSG00000143006	0	0	0	0	0	0	0	21.239	0	0	0
ENSG00000174332	0	14.2735	8.90706	0	2.9405	5.14914	9.38222	23.3629	0	0	11.5003
ENSG00000058804	2.36286	293.027	415.292	147.281	335.217	369.267	538.198	783.719	164.397	1.6458	721.642
ENSG00000201003	0	0	2.22677	0	0	0.735592	0	16.9912	0	0	0
ENSG00000229687	0	0	23.381	0	2.9405	0	0	19.1151	0	0	8.6252
ENSG00000058799	777.38	1403	322.881	1262.03	949.046	626.724	628.608	681.772	994.136	1832.6	1101.15
ENSG00000211452	0	18.4716	0	0	1.47025	9.56269	2.55879	42.478	0	0	0
ENSG00000081870	1425.98	565.904	659.123	806.843	821.135	771.636	1401.36	1036.46	593.225	762.827	464.323
ENSG00000116212	2.36286	421.489	290.593	308.97	249.207	361.176	369.318	320.709	240.392	144.83	286.069
ENSG00000219102	0	3.35848	0	1.06725	1.47025	2.94237	0	4.2478	0	1.6458	0
ENSG00000203985	0	23.5094	11.1338	0	0	11.7695	18.7644	46.7258	20.1619	0	25.8756
ENSG00000116209	4132.64	5664.92	5435.54	5115.88	5138.52	5770.72	4823.31	3670.1	6221.49	5997.28	6688.84
ENSG00000280378	33.08	135.179	144.74	148.348	332.276	158.152	186.791	756.109	200.843	184.329	155.254
ENSG00000116205	7.08857	672.536	312.861	470.658	653.526	615.69	516.875	864.428	255.125	4.93739	442.76
ENSG00000225183	0	0	2.22677	1.06725	3.67562	1.47118	0	12.7434	1.55091	0	0
ENSG00000256407	0	39.4621	0	0	13.9674	21.3322	0	53.0975	0	0	0
ENSG00000157211	0	0	0	0	0	0	0	23.3629	0	0	0
ENSG00000280425	0	29.3867	0	0	12.4971	20.5966	15.3527	76.4604	0	0	11.5003
ENSG00000215883	0	110.83	292.82	228.926	180.106	53.6982	75.9107	148.673	87.6266	6.58319	99.1898
ENSG00000116221	4301.58	2320.71	2045.28	2666	2194.35	1749.24	2297.79	1718.24	1311.3	3505.55	1368.53
ENSG00000157216	231.56	276.235	459.827	581.119	422.697	320.718	191.056	193.275	504.047	422.147	408.259
ENSG00000198711	0	35.264	197.069	164.357	114.679	71.3524	36.6759	78.5843	35.671	0	179.692
ENSG00000225632	0	19.3113	0	0	23.524	11.0339	3.41171	21.239	7.75457	51.8426	0
ENSG00000232245	0	3.35848	0	0	0	0	4.26464	2.1239	0	0	0
ENSG00000235741	0	10.0754	0	0	0	0	0	8.4956	0	0	0
ENSG00000227453	0	0	4.45353	1.06725	1.47025	0	1.70586	12.7434	1.55091	1.6458	2.87507
ENSG00000162390	50.8014	426.527	662.463	613.67	451.367	555.372	232.85	511.86	75.9948	317.639	238.63
ENSG00000162391	0	19.3113	14.474	5.33626	1.47025	12.5051	6.82343	38.2302	0	0	25.8756
ENSG00000230728	0	7.55658	23.381	13.8743	11.0269	5.88473	9.38222	33.9824	0	0	0
ENSG00000184313	30.7171	14.2735	13.3606	18.6769	24.9942	31.6305	28.1466	159.293	6.97911	0	80.5019
ENSG00000243725	9.45142	16.7924	14.474	12.2734	8.08637	21.3322	32.4113	19.1151	19.3864	4.93739	11.5003
ENSG00000162396	2.36286	26.8678	2.22677	0	2.9405	51.4914	107.469	235.753	0	0	0
ENSG00000006555	0	56.2545	53.4424	17.076	0.735125	73.5592	8.52929	108.319	53.5065	0	54.6263
ENSG00000237453	0	5.03772	0	1.60088	1.47025	3.67796	0	10.6195	1.55091	0	17.2504
ENSG00000162398	0	5.87734	8.90706	5.86989	9.55662	10.2983	1.70586	16.9912	6.97911	0	35.9383
ENSG00000116133	2.36286	810.233	336.242	1488.28	325.66	1209.31	1129.28	380.178	79.8721	803.149	218.505
ENSG00000242396	12.9957	0.83962	0	0	0	0	0	2.1239	0	0	0
ENSG00000233203	254.007	8.3962	0	0	2.20537	1.47118	7.67636	14.8673	0	0	41.6885
ENSG00000162399	0	5.03772	0	0	0	1.47118	0	31.8585	2.32637	0	12.9378
ENSG00000169174	0	1.67924	0	0	0	0	1.70586	25.4868	0	0	0
ENSG00000162402	489.111	962.204	1843.76	851.668	1218.1	890.802	1073.84	1363.54	2175.93	2465.4	1342.66
ENSG00000231090	0	0	7.79368	0	0	0	7.67636	59.4692	3.10183	0	12.9378
ENSG00000231095	11.8143	5.03772	4.45353	1.06725	18.3781	8.8271	42.6464	63.717	2.32637	0	20.1255
ENSG00000265822	0	6.71696	0	0	0	0	10.2351	12.7434	0	0	30.1882
ENSG00000231900	2.36286	0	4.45353	0	0	0	22.1761	19.1151	0	0	0
ENSG00000232198	0	1.67924	13.3606	0	0	23.5389	0	8.4956	0	0	8.6252
ENSG00000272051	0	0	0	0	0	0	5.11757	4.2478	0	0	14.3753
ENSG00000234810	66.16	213.263	81.2769	30.4167	11.762	9.56269	10.2351	157.169	70.5666	0	7.18767
ENSG00000227104	0	0	0	0	0	0	4.26464	0	0	0	8.6252
ENSG00000233079	0	1.67924	1.11338	0	0	1.47118	0	12.7434	0	0	0
ENSG00000235612	0	12.5943	1.11338	0	0	0	13.6469	31.8585	0	0	8.6252
ENSG00000260971	0	0.83962	0	0	0	4.41355	5.11757	31.8585	0	0	5.75013
ENSG00000223956	0	8.3962	0	0	0	0	0	0	0	0	0
ENSG00000162407	37.8057	195.631	42.3085	14.9415	247.737	109.603	120.263	172.036	86.0757	118.497	87.6895
ENSG00000236776	0	0	43.4219	0	0	11.7695	3.41171	14.8673	0	0	0
ENSG00000224980	0	7.55658	0	0	0	0	0	8.4956	0	0	0
ENSG00000225475	25.9914	13.4339	11.1338	16.0088	22.0537	25.7457	10.2351	50.9736	6.20365	19.7496	17.2504
ENSG00000162409	0	16.7924	46.7621	0	14.7025	35.3084	25.5879	225.133	1.55091	0	126.503
ENSG00000187889	0	16.7924	8.90706	0	6.61612	9.56269	19.6174	305.842	1.55091	0	123.628
ENSG00000229913	0	0	0	0	19.1132	19.1254	27.2937	176.284	0	0	24.4381
ENSG00000157131	2.36286	4.1981	22.2677	0	2.9405	10.2983	26.4408	180.532	6.97911	0	204.13
ENSG00000021852	8.27	2.51886	0	0	1.47025	6.62033	9.38222	65.8409	0.775457	0	20.1255
ENSG00000236341	17.7214	0	0	0	0	0.735592	5.11757	19.1151	0	0	0
ENSG00000173406	27.1728	58.7734	13.3606	0	13.2322	36.044	25.5879	303.718	0	0	109.253
ENSG00000227935	0	29.3867	1.11338	0	15.4376	0	0	131.682	18.611	0	83.3769
ENSG00000226759	0	0	12.2472	12.807	8.8215	2.94237	26.4408	67.9648	0	0	1.43753
ENSG00000229887	2.36286	8.3962	0	33.0848	0	13.2407	0	33.9824	1.55091	3.29159	0
ENSG00000223416	14.1771	15.9528	62.3494	6.40352	31.6104	20.5966	9.38222	174.16	12.4073	11.5206	25.8756
ENSG00000235038	0	5.03772	13.3606	0	6.61612	2.94237	18.7644	63.717	3.10183	0	21.563
ENSG00000233216	0	0	0	0	0	0	4.26464	4.2478	3.87728	0	0
ENSG00000162600	8.27	206.546	460.94	159.554	111.004	271.433	651.638	316.461	348.18	314.347	50.3137
ENSG00000264128	0	0	0	0	0	0	0	10.6195	0	0	1.43753
ENSG00000184292	0	5.87734	0	44.8246	9.55662	11.7695	0	4.2478	0	0	218.505
ENSG00000185839	18.9028	13.4339	2.22677	8.53802	7.35125	4.41355	16.2056	8.4956	10.8564	21.3954	0
ENSG00000162601	2.36286	601.168	570.052	696.916	754.973	817.243	409.406	709.383	896.428	833.596	1023.52
ENSG00000283445	0	8.3962	0	0	14.7025	1.47118	20.4703	76.4604	0	0	71.8767
ENSG00000177606	4068.84	3267.8	371.87	12231.2	277.877	4700.43	1092.6	161.416	414.094	7878.43	3381.08
ENSG00000234807	0	10.9151	8.90706	0	6.61612	13.2407	8.52929	55.2214	43.4256	0	25.8756
ENSG00000231740	0	5.03772	3.34015	0	0	0	5.11757	16.9912	0	0	5.75013
ENSG00000232453	2.36286	3.35848	5.56691	0	0	11.7695	20.4703	44.6019	7.75457	0	69.0016
ENSG00000237352	2.36286	14.2735	14.474	0	19.1132	18.3898	70.7931	146.549	43.4256	0	76.1893
ENSG00000228121	9.45142	3.35848	30.0613	12.807	20.5835	4.41355	6.82343	8.4956	7.75457	9.87478	53.1887
ENSG00000235215	0	0	0	0	0	3.67796	0.852929	2.1239	0	0	0
ENSG00000224609	0	3.35848	1.11338	0	6.61612	1.47118	0.852929	16.9912	0	0	0
ENSG00000270457	0	3.35848	2.22677	0	0.735125	0	5.9705	25.4868	4.65274	0	0
ENSG00000172456	2.36286	336.688	230.47	525.088	255.088	292.766	371.024	649.914	393.932	68.3006	526.137
ENSG00000134709	224.471	88.9997	261.645	72.5732	56.6046	72.8236	144.145	233.629	165.172	256.744	120.753
ENSG00000134716	0	4.1981	3.34015	0	24.2591	39.722	22.1761	125.31	18.611	0	71.8767
ENSG00000265535	0	0	0	0	0	7.35592	0	4.2478	0	0	0
ENSG00000162598	0	26.0282	14.474	0	25.7294	13.9762	30.7054	384.426	23.2637	74.0609	184.004
ENSG00000238242	0	0.83962	0	0	0	0	16.2056	27.6107	0	0	0
ENSG00000226476	2.36286	11.7547	62.3494	0	10.2917	30.1593	17.9115	127.434	0	0	14.3753
ENSG00000231252	76.7928	11.7547	21.1543	0	8.8215	0	17.0586	123.186	2.32637	0	14.3753
ENSG00000162599	1053.83	1046.17	796.069	1385.83	1130.62	589.945	643.961	1072.57	260.554	766.119	536.2
ENSG00000237928	0	10.9151	4.45353	0	16.9079	22.0678	5.9705	84.956	0	0	37.3759
ENSG00000270742	0	0	10.0204	0	2.9405	4.41355	4.26464	29.7346	0	0	23.0005
ENSG00000237853	0	1.67924	0	0	1.47025	5.88473	12.7939	46.7258	0	0	8.6252
ENSG00000223920	0	0	0	0	0	9.56269	0	14.8673	0	0	0
ENSG00000162604	1257.04	823.667	848.398	1009.09	1025.5	1121.78	1362.98	928.145	1013.52	487.156	510.324
ENSG00000271200	18.9028	3.35848	2.22677	10.6725	2.9405	11.7695	4.26464	4.2478	0	0	0
ENSG00000132849	725.397	869.007	2504	819.65	603.538	449.447	506.64	1240.36	1872.73	335.743	2341.74
ENSG00000200575	0	0	0	0	0	1.47118	0.852929	16.9912	0	0	0
ENSG00000242860	0	3.35848	4.45353	0	0	1.47118	8.52929	67.9648	6.20365	0	33.0633
ENSG00000234204	0	11.7547	0	0	0	0	0	0	0	0	0
ENSG00000234088	0	0	0	0	0	0	0	16.9912	0	0	0
ENSG00000240563	0	42.8206	17.8141	0	19.8484	2.94237	85.2929	214.514	28.6919	0	25.8756
ENSG00000132854	0	14.2735	20.0409	0	8.08637	32.366	0	106.195	3.10183	0	25.8756
ENSG00000162607	2387.67	577.659	444.24	1132.35	759.384	912.87	1027.78	711.507	718.849	1695.99	655.515
ENSG00000116641	4.72571	177.999	140.286	643.553	250.678	293.501	394.053	1134.16	162.07	450.126	403.947
ENSG00000132855	243.374	3.35848	0	0	5.881	13.2407	0	44.6019	0	90.5188	17.2504
ENSG00000278967	0	0	0	0	0	2.20678	15.3527	16.9912	0	0	0
ENSG00000213703	0	10.9151	0	28.8158	7.35125	0	7.67636	29.7346	0	0	0
ENSG00000235545	0	15.1132	2.22677	2.13451	19.1132	10.2983	1.70586	93.4516	27.9164	0	35.9383
ENSG00000125703	279.998	150.292	268.325	257.741	281.553	474.457	1003.04	562.834	513.352	482.219	102.065
ENSG00000234318	0	5.03772	0	0	13.2322	13.2407	0	21.239	0	0	0
ENSG00000229537	0	0	0	0	3.67562	0	0	10.6195	0	0	31.6257
ENSG00000203605	0	1.67924	0	0	3.67562	6.62033	4.26464	23.3629	0	0	7.18767
ENSG00000224209	0	21.8301	3.34015	0	9.55662	11.0339	17.0586	252.744	0	0	80.5019
ENSG00000252259	0	5.03772	0	0	0	1.47118	0.852929	10.6195	0	0	0
ENSG00000228734	0	7.55658	0	0	0	0	3.41171	8.4956	0	0	2.87507
ENSG00000223683	0	0	2.22677	0	0	0	0	25.4868	0	0	107.815
ENSG00000230798	0	0	0	0	0	2.94237	0	16.9912	0	0	0
ENSG00000252784	0	1.67924	6.6803	0	1.47025	0	0.852929	19.1151	0	0	1.43753
ENSG00000236674	1.18143	20.1509	30.0613	0	6.61612	5.14914	37.5289	84.956	0	0	86.252
ENSG00000088035	2.36286	272.876	195.955	208.114	371.973	776.785	860.605	550.09	353.608	1.6458	207.005
ENSG00000142856	929.784	571.781	489.888	480.797	488.858	593.623	637.991	698.763	323.366	166.226	209.88
ENSG00000203965	128.776	111.669	116.905	97.6536	93.3609	258.193	284.025	314.337	65.9138	0	188.317
ENSG00000251720	0	0	2.22677	3.73538	4.41075	1.47118	0	2.1239	0	0	0
ENSG00000116652	320.167	21.8301	6.6803	8.53802	49.9885	27.9525	36.6759	93.4516	18.611	0	0
ENSG00000079739	2235.26	1387.05	561.145	1328.2	1468.78	1036.45	967.221	900.534	995.687	1528.95	1447.6
ENSG00000244256	0	16.7924	45.6487	3.20176	18.3781	15.4474	48.6169	125.31	27.141	1.6458	53.1887
ENSG00000185483	0	10.9151	56.7825	0	20.5835	19.1254	22.1761	324.957	2.32637	0	35.9383
ENSG00000177452	0	0	0	0	0	0	13.6469	10.6195	6.20365	0	0
ENSG00000228056	0	0	6.6803	0	0	0	1.70586	33.9824	17.8355	0	100.627
ENSG00000200508	0	0.83962	0	0	0	0.735592	0	10.6195	0	0	0
ENSG00000223949	0	41.981	5.56691	0	2.9405	30.1593	27.2937	140.177	12.4073	0	17.2504
ENSG00000177414	0	5.87734	0	0	2.20537	7.35592	1.70586	50.9736	0	0	5.75013
ENSG00000158966	0	89.8393	18.9275	127.003	108.798	66.9389	54.5874	407.789	53.5065	0	93.4397
ENSG00000264470	0	0	0	0	0	0	5.9705	0	0	0	0
ENSG00000162437	37.8057	78.9243	210.429	244.401	143.349	112.546	144.998	65.8409	228.76	380.179	83.3769
ENSG00000162434	2670.03	2566.72	1994.07	4297.29	755.708	5680.98	7203.84	1185.14	3086.32	2933.63	2646.5
ENSG00000233877	11.8143	3.35848	30.0613	2.13451	12.4971	1.47118	18.7644	29.7346	41.0992	16.458	30.1882
ENSG00000226891	0	10.9151	17.8141	1.60088	13.9674	26.4813	14.4998	208.142	8.53003	0	136.566
ENSG00000185031	0	0	12.2472	0	2.9405	0	20.4703	23.3629	0	0	0
ENSG00000272506	0	14.2735	2.22677	9.60527	38.9616	13.2407	10.2351	82.8321	13.9582	86.4044	23.0005
ENSG00000212257	0	0	0	5.33626	0	1.47118	9.38222	14.8673	0	0	1.43753
ENSG00000265996	0	10.0754	7.79368	0.533626	1.47025	4.41355	17.0586	4.2478	3.87728	0	0
ENSG00000199135	0	5.03772	14.474	1.06725	5.14587	3.67796	15.3527	14.8673	9.30548	0	7.18767
ENSG00000231485	0	0	2.22677	2.13451	0	2.94237	0.852929	0	0.775457	0	0
ENSG00000235804	0	9.23582	2.22677	0	0	0	0	16.9912	9.30548	0	0
ENSG00000234496	0	0	0	0	7.35125	0	0.852929	16.9912	0	0	0
ENSG00000162433	1564.21	240.131	193.729	102.99	375.649	271.433	174.85	384.426	203.17	225.474	71.8767
ENSG00000231622	0	1.67924	0	0	0	1.47118	0	16.9912	3.10183	0	0
ENSG00000116675	67.3414	195.631	31.1747	324.978	91.1555	278.789	350.554	329.205	16.2846	3.29159	150.941
ENSG00000229294	0	0.83962	0	0	0	0	0	12.7434	0	0	31.6257
ENSG00000234144	0	10.0754	11.1338	0	8.8215	0	4.26464	16.9912	0	0	0
ENSG00000213625	6334.82	5517.14	3969.21	3883.2	4124.05	3243.96	3363.1	3421.6	2502.4	4330.92	3461.58
ENSG00000116678	4.72571	227.537	280.572	179.298	183.781	445.769	426.464	499.117	62.812	161.288	99.1898
ENSG00000237852	0	5.87734	6.6803	0	2.9405	1.47118	3.41171	12.7434	0	0	0
ENSG00000224570	0	3.35848	0	0	1.47025	1.47118	0	44.6019	0	0	0
ENSG00000239319	0	5.03772	0	0	0	0	0	29.7346	0	0	0
ENSG00000184588	3383.61	1327.44	2743.38	1192.65	2601.61	1329.95	2294.38	1083.19	6671.26	2183.15	4066.78
ENSG00000118473	206.75	62.1319	73.4833	78.4431	135.998	63.2609	15.3527	331.329	11.6319	80.6441	77.6268
ENSG00000264720	64.9785	0	0	0	1.47025	0	0	4.2478	0.775457	0	14.3753
ENSG00000248458	0	0	0	0	7.35125	2.20678	0	0	0	0	0
ENSG00000152760	1358.64	328.291	152.533	462.654	530.76	218.471	332.642	380.178	15.5091	9.87478	365.133
ENSG00000172410	0	1.67924	0	0	0	8.09151	10.2351	6.3717	0	0	0
ENSG00000152763	0	37.7829	34.5149	132.873	14.7025	161.095	92.9692	174.16	6.97911	29.6243	438.448
ENSG00000198160	3966.05	1484.45	1801.45	1511.23	1825.32	1268.9	1187.28	858.056	2324.04	1996.35	1874.54
ENSG00000116704	318.986	594.451	503.249	473.327	509.442	344.993	440.111	720.002	476.131	151.413	667.015
ENSG00000203963	2.36286	4.1981	0	1.06725	0	12.5051	20.4703	201.771	0	0	17.2504
ENSG00000252433	0	0	0	0	0	0	0	12.7434	0	0	0
ENSG00000275678	0	5.03772	8.90706	1.60088	2.9405	11.7695	0	46.7258	0.775457	0	14.3753
ENSG00000162594	0	45.3395	16.7007	52.2954	36.7562	25.0101	56.2933	231.505	37.2219	0	4.3126
ENSG00000253074	0	0	0	0	0	0	9.38222	0	0	0	0
ENSG00000252116	0	1.67924	12.2472	0	0	0.735592	5.11757	16.9912	0.775457	0	21.563
ENSG00000228523	0	0	0	1.06725	1.47025	2.94237	0	4.2478	0	1.6458	0
ENSG00000081985	4.72571	237.612	447.58	529.357	544.728	575.968	357.377	454.515	349.731	771.056	684.266
ENSG00000142864	5088.41	3029.35	3567.28	4136.14	3860.14	3461.7	3153.28	2886.38	3608.2	5111.85	2550.18
ENSG00000223263	0	0	0	0	2.9405	0	0	6.3717	1.55091	0	0
ENSG00000235200	0	5.03772	3.34015	0	0	5.88473	2.55879	50.9736	0	0	11.5003
ENSG00000238139	0	0	0	0	0	5.14914	0	25.4868	0	0	0
ENSG00000242482	0	1.67924	0	0	0	0	5.9705	21.239	0	0	0
ENSG00000232048	0	0	0	0	0	0	0	42.478	0	0	0
ENSG00000116717	2499.9	1257.75	590.093	883.685	1229.13	860.642	307.054	598.94	333.446	2678.53	1093.96
ENSG00000172380	595.44	85.6412	6.6803	0	60.2802	11.7695	1.70586	80.7082	45.752	0	54.6263
ENSG00000238778	0	0	5.56691	0	0	0	0	0	0	0	14.3753
ENSG00000232284	0	9.23582	5.56691	0	22.0537	16.9186	27.2937	104.071	0	0	4.3126
ENSG00000235055	0	14.2735	0	0	0	8.8271	0	29.7346	5.4282	0	0
ENSG00000162595	0	28.5471	4.45353	0	12.4971	39.722	3.41171	23.3629	0	0	0
ENSG00000228431	0	5.03772	53.4424	0	1.47025	3.67796	3.41171	12.7434	0	0	23.0005
ENSG00000116729	0	247.688	125.812	2.13451	210.981	181.691	201.291	378.054	227.984	0	389.571
ENSG00000234383	0	3.35848	0	7.47077	4.41075	1.47118	3.41171	50.9736	0	11.5206	0
ENSG00000229133	0	3.35848	6.6803	6.40352	2.9405	1.47118	1.70586	23.3629	3.10183	1.6458	0
ENSG00000116745	160.674	8.3962	24.4944	0	5.881	11.0339	0	148.673	0	0	33.0633
ENSG00000024526	0	21.8301	79.0502	74.7077	0	22.0678	30.7054	93.4516	0	158.819	14.3753
ENSG00000233589	0	0.83962	0	0	0	1.47118	0.852929	21.239	0	0	0
ENSG00000234264	0	3.35848	2.22677	0	0	1.47118	8.52929	40.3541	0	0	21.563
ENSG00000225167	0	3.35848	0	0	0	2.20678	0	0	0	0	0
ENSG00000223883	0	0	0	0	6.61612	4.41355	1.70586	46.7258	0.775457	0	15.8129
ENSG00000235446	0	0	0	0	0	4.41355	0	8.4956	0	0	0
ENSG00000229639	0	10.0754	4.45353	0	4.41075	0	19.6174	14.8673	0	0	37.3759
ENSG00000033122	0	84.8016	136.946	107.793	79.3935	89.7422	66.5284	382.302	93.8303	19.7496	145.191
ENSG00000270615	0	0	2.22677	0	0	5.88473	0	29.7346	0	0	23.0005
ENSG00000240692	0	0	0	0	0	0	0	21.239	0	0	0
ENSG00000229359	0	0	0	0	0	2.94237	0	12.7434	6.20365	0	0
ENSG00000237919	0	0	0	0	0	2.20678	0	2.1239	8.53003	0	18.6879
ENSG00000066557	0	335.008	362.963	475.995	633.678	498.731	575.727	405.665	744.439	276.494	587.951
ENSG00000244389	0	13.4339	8.90706	6.40352	0	5.14914	5.11757	4.2478	7.75457	0	14.3753
ENSG00000116754	4672.55	4806.82	7177.98	6611.63	5743.53	4768.84	4052.26	4324.26	7603.35	8547.45	6056.33
ENSG00000228988	69.7043	14.2735	16.7007	10.6725	17.643	7.35592	5.11757	8.4956	19.3864	19.7496	24.4381
ENSG00000118454	354.428	700.243	898.5	518.151	1014.47	713.524	634.579	556.462	995.687	938.927	914.271
ENSG00000197568	4.72571	154.49	91.2974	176.097	192.603	193.461	103.204	123.186	164.397	0	4.3126
ENSG00000226088	0	0	8.90706	0	0	5.14914	0	14.8673	0	0	11.5003
ENSG00000279230	0	0	0	0	0	0.735592	0.852929	14.8673	0	0	0
ENSG00000116761	0	57.9338	0	87.5147	59.5451	16.9186	156.939	159.293	13.1828	0	340.695
ENSG00000278636	0	0	0	0	0	1.47118	10.2351	4.2478	0	0	23.0005
ENSG00000271992	0	0	0	0	0	4.41355	2.55879	44.6019	1.55091	0	38.8134
ENSG00000233020	2.36286	13.4339	0	2.13451	23.524	0	22.1761	50.9736	0	1.6458	0
ENSG00000237033	0	6.71696	0	0	5.881	13.9762	13.6469	78.5843	0	0	87.6895
ENSG00000229051	0	1.67924	8.90706	0	16.1727	8.09151	10.2351	91.3277	0	0	0
ENSG00000226208	0	0	0	0	0	2.94237	1.70586	8.4956	0	0	0
ENSG00000050628	0	92.3582	14.474	51.2281	15.4376	37.5152	67.3814	150.797	0	39.4991	37.3759
ENSG00000235782	0	1.67924	0	0	1.47025	2.94237	7.67636	44.6019	0	0	0
ENSG00000269933	0	0	11.1338	0	0	0	3.41171	21.239	0	0	0
ENSG00000235079	2.36286	1.67924	5.56691	2.13451	3.67562	4.41355	10.2351	19.1151	7.75457	32.093	0
ENSG00000132485	1626.83	1503.76	2639.83	2542.73	2179.65	2787.16	2644.93	2162.13	2285.27	1792.27	1717.85
ENSG00000207721	0	1.67924	4.45353	2.66813	3.67562	7.35592	0	0	3.87728	6.58319	2.87507
ENSG00000229956	0	51.2168	22.2677	9.07165	25.7294	62.5253	40.9406	261.24	33.3446	69.9464	86.252
ENSG00000226324	0	0	0	0	9.55662	12.5051	24.7349	206.018	0	0	0
ENSG00000172260	9.45142	57.0942	134.719	185.702	161.727	435.47	136.469	384.426	96.9321	1.6458	679.953
ENSG00000231985	0	1.67924	0	0	2.20537	7.35592	1.70586	12.7434	0	0	0
ENSG00000271618	0	11.7547	0	17.076	11.762	9.56269	6.82343	246.373	0	0	23.0005
ENSG00000228853	0	1.67924	5.56691	0	0	1.47118	0	8.4956	0	0	0
ENSG00000233994	7.08857	15.1132	12.2472	37.3538	34.5509	39.722	23.0291	93.4516	39.5483	23.0412	31.6257
ENSG00000227207	0	4.1981	0	2.13451	1.47025	5.14914	0	19.1151	0	0	0
ENSG00000225087	0	0	0	0	0	0	1.70586	23.3629	0	0	0
ENSG00000227016	0	15.1132	16.7007	0	10.2917	8.09151	3.41171	55.2214	0	0	17.2504
ENSG00000280317	0	4.1981	15.5874	0	8.08637	6.62033	9.38222	80.7082	0	0	38.8134
ENSG00000229636	0	0	0	0	8.8215	19.861	0	36.1063	22.4882	0	0
ENSG00000251825	0	0	0	0	0	1.47118	0	8.4956	0	0	0
ENSG00000233973	0	0	0	0	5.881	0.735592	0	46.7258	0	0	27.3131
ENSG00000223479	0	0	0	0	2.9405	1.47118	2.55879	40.3541	0	0	21.563
ENSG00000200601	0	0	0	0	0	0	0	12.7434	0	0	0
ENSG00000252005	0	0.83962	8.90706	0	1.47025	10.2983	0	25.4868	0	0	33.0633
ENSG00000162620	0	1.67924	2.22677	88.582	15.4376	78.7083	162.909	114.691	43.4256	0	198.38
ENSG00000254685	425.314	47.0187	80.1636	74.7077	61.7505	242.745	382.965	240.001	141.133	11.5206	71.8767
ENSG00000259030	0	11.7547	22.2677	4.26901	19.1132	16.9186	5.9705	72.2126	6.97911	0	23.0005
ENSG00000116783	0	0	0	0	1.47025	0	5.11757	38.2302	0	0	8.6252
ENSG00000237324	0	0	0	0	4.41075	7.35592	6.82343	55.2214	0	0	20.1255
ENSG00000233894	0	0.83962	0	0.533626	0.735125	1.47118	1.70586	48.8497	0	0	2.87507
ENSG00000162621	0	19.3113	4.45353	0	24.9942	7.35592	19.6174	208.142	0	0	61.8139
ENSG00000178965	0	32.7452	2.22677	0	22.0537	25.7457	9.38222	184.779	18.611	0	58.9389
ENSG00000234497	0	11.7547	7.79368	0	8.8215	1.47118	64.8226	244.249	0	0	40.2509
ENSG00000272864	0	15.9528	0	0	0	4.41355	0	38.2302	0	0	4.3126
ENSG00000116791	4.72571	204.028	145.853	319.109	95.5662	759.866	1281.1	630.799	224.107	0	23.0005
ENSG00000162623	1383.45	297.225	352.942	296.696	452.837	358.233	309.613	426.904	469.927	60.0716	310.507
ENSG00000229943	0	0	3.34015	0	0	0	0	31.8585	0	0	24.4381
ENSG00000261213	0	6.71696	15.5874	0	0	0	0	0	0	0	0
ENSG00000162624	0	1.67924	0	0	1.47025	9.56269	5.9705	74.3365	0	0	10.0627
ENSG00000224149	0	0	4.45353	0	0	0	0	4.2478	0	0	0
ENSG00000206999	0	0	5.56691	0	1.47025	0	16.2056	23.3629	0	0	0
ENSG00000137968	0	19.3113	45.6487	0	136.733	322.189	45.2052	131.682	16.2846	0	297.569
ENSG00000230863	0	10.0754	4.45353	6.40352	0	7.35592	4.26464	12.7434	3.10183	3.29159	2.87507
ENSG00000178193	0	3.35848	6.6803	0	0.735125	7.35592	0	6.3717	0	0	0
ENSG00000117054	933.328	1129.29	770.461	1767.37	1302.64	1458.68	2234.67	1522.84	548.248	1598.89	319.132
ENSG00000181227	9.45142	23.5094	0	3.20176	14.7025	4.41355	15.3527	70.0887	15.5091	0	4.3126
ENSG00000137955	2360.49	734.667	1042.13	1018.16	971.1	554.636	515.169	471.506	1881.26	1222.83	527.575
ENSG00000057468	0	3.35848	6.6803	0	10.2917	9.56269	3.41171	53.0975	0	0	11.5003
ENSG00000225605	0	1.67924	3.34015	0	0.735125	6.62033	11.0881	31.8585	0	0	2.87507
ENSG00000230027	0	6.71696	0	0	1.47025	13.2407	0	27.6107	0	0	18.6879
ENSG00000184005	4.72571	150.292	37.855	122.734	43.3724	69.1456	32.4113	482.126	94.6057	0	240.068
ENSG00000223905	0	0.83962	0	0	0	8.09151	15.3527	57.3453	51.9556	0	132.253
ENSG00000272855	0	0	0	0	0	13.2407	3.41171	25.4868	0	0	0
ENSG00000226415	326.074	197.311	134.719	200.643	163.933	160.359	170.586	201.771	155.867	290.483	150.941
ENSG00000237552	0	4.1981	0	0	1.47025	2.94237	5.9705	12.7434	0	0	0
ENSG00000117069	0	0	12.2472	0	16.1727	25.0101	11.0881	53.0975	0	0	2.87507
ENSG00000276081	0	0	7.79368	0	1.47025	3.67796	0	25.4868	0	0	5.75013
ENSG00000230498	0	5.87734	7.79368	0	0	7.35592	3.41171	19.1151	0	0	17.2504
ENSG00000142892	0	349.282	409.725	358.597	461.658	705.433	549.286	401.417	283.817	236.995	541.95
ENSG00000226084	238.648	176.32	266.098	120.6	154.376	145.647	94.6751	174.16	220.23	149.768	106.377
ENSG00000154027	0	166.245	197.069	1.06725	38.2265	89.7422	30.7054	286.727	93.0548	0	188.317
ENSG00000233099	0	3.35848	0	0	0	7.35592	0	10.6195	0	0	0
ENSG00000036549	923.877	609.564	550.011	874.08	630.737	1004.08	1292.19	1100.18	683.953	483.041	388.134
ENSG00000251785	0	0	3.34015	0	0	0	1.70586	4.2478	0	0	0
ENSG00000243437	0	7.55658	3.34015	6.40352	13.9674	1.47118	5.11757	44.6019	0.775457	0	0
ENSG00000077254	3501.75	2420.62	2358.14	1719.88	2298	2234.73	1706.71	2162.13	1980.52	2211.95	1467.72
ENSG00000232672	0	0	0	0	3.67562	0	0	21.239	0	0	0
ENSG00000180488	50.8014	343.405	328.448	216.652	204.365	314.833	212.379	707.259	446.663	92.9875	135.128
ENSG00000219201	0	9.23582	8.90706	2.13451	2.9405	5.88473	13.6469	0	4.65274	4.11449	2.87507
ENSG00000235613	0	61.2923	72.3699	113.662	49.9885	16.183	18.7644	108.319	100.034	6.58319	0
ENSG00000232015	0	0	0	0	0	0	5.11757	19.1151	0	0	0
ENSG00000235927	0	109.99	46.7621	21.3451	13.2322	13.9762	22.1761	48.8497	1.55091	13.1664	17.2504
ENSG00000162614	0	1007.54	388.571	72.5732	164.668	164.773	194.468	628.675	201.619	134.132	242.943
ENSG00000162613	2427.83	2788.38	3698.66	3601.98	2472.96	2289.9	2589.49	2227.97	3100.28	1307.59	1637.35
ENSG00000162616	470.208	223.339	260.532	261.477	204.365	222.149	220.909	269.735	224.882	149.768	237.193
ENSG00000137960	0	26.8678	24.4944	0	67.6315	197.874	13.6469	129.558	17.0601	0	0
ENSG00000273338	252.826	78.9243	82.3903	68.3042	67.6315	42.6643	117.704	21.239	192.313	80.6441	46.0011
ENSG00000213561	0	0	2.22677	0	3.67562	25.0101	30.7054	125.31	0	0	0
ENSG00000213560	7.08857	10.9151	4.45353	5.33626	8.8215	5.14914	1.70586	8.4956	3.10183	0	8.6252
ENSG00000233333	0	0	0	0	2.9405	7.35592	4.26464	59.4692	0	0	30.1882
ENSG00000237413	0	0	0	0	0	11.0339	13.6469	144.425	0	0	64.689
ENSG00000122420	0	9.23582	5.56691	0	4.41075	54.4338	38.3818	195.399	0	0	73.3142
ENSG00000137959	400.504	921.063	3765.46	519.218	2853.02	612.748	290.849	913.277	701.788	1620.29	1875.98
ENSG00000137965	2772.81	1198.98	2195.59	1351.68	1835.61	920.225	572.315	696.639	1688.17	220.537	1364.22
ENSG00000238015	0	0	0	0	2.9405	0	0	8.4956	0	0	0
ENSG00000235400	7.08857	3.35848	2.22677	2.13451	2.9405	7.35592	1.70586	4.2478	4.65274	4.93739	2.87507
ENSG00000162618	867.168	80.6035	2.22677	0	33.8157	17.6542	10.2351	112.567	37.2219	0	33.0633
ENSG00000230787	0	0	0	0	0	7.35592	1.70586	70.0887	0	0	0
ENSG00000232676	0	0	2.22677	1.06725	0	1.47118	0	63.717	0	3.29159	0
ENSG00000235756	0	0	0	0	0	0	0	36.1063	0	0	0
ENSG00000260322	0	6.71696	2.22677	0	0	13.2407	0	267.612	0	0	0
ENSG00000236407	0	0	0	0	0	0	0	31.8585	0	0	0
ENSG00000225598	0	5.03772	0	0	0	0	0	8.4956	0	0	0
ENSG00000213559	0	0	0	1.06725	0	8.09151	10.2351	55.2214	0	0	0
ENSG00000227062	0	5.87734	0	0	5.881	1.47118	3.41171	36.1063	0	0	21.563
ENSG00000234108	0	35.264	2.22677	0	0	5.88473	10.2351	87.0799	0	0	0
ENSG00000224326	0	0	3.34015	0	0	1.47118	0	33.9824	0	0	0
ENSG00000234184	2.36286	82.2828	51.2156	30.9503	7.35125	30.1593	127.086	350.444	549.799	0	25.8756
ENSG00000229752	7.08857	5.03772	8.90706	3.20176	5.881	7.35592	1.70586	8.4956	6.20365	4.93739	8.6252
ENSG00000235089	0	8.3962	0	0	0	0	0	12.7434	0	0	0
ENSG00000223026	0	1.67924	7.79368	0	0	0	0	19.1151	0	0	31.6257
ENSG00000117114	2.36286	4.1981	84.6171	62.4343	19.1132	27.2169	16.2056	341.948	13.1828	0	73.3142
ENSG00000224494	0	0.83962	2.22677	0	2.9405	3.67796	6.82343	129.558	0.775457	0	73.3142
ENSG00000227288	18.9028	8.3962	8.90706	4.26901	6.61612	5.88473	1.70586	53.0975	6.20365	8.22899	5.75013
ENSG00000227960	7.08857	18.4716	13.3606	0	19.8484	9.56269	7.67636	197.523	4.65274	1.6458	47.4386
ENSG00000234953	0	5.03772	0	0	5.881	1.47118	2.55879	38.2302	0	0	56.0638
ENSG00000242598	0	0	0	0	0.735125	2.94237	1.70586	29.7346	0	0	0
ENSG00000236676	0	0	6.6803	0	0	2.20678	0.852929	8.4956	0	0	0
ENSG00000234683	0	3.35848	0	0	0	0	0	8.4956	0	0	14.3753
ENSG00000215875	4.72571	1.67924	2.22677	0	0	0	3.41171	65.8409	0	0	0
ENSG00000233290	0	3.35848	18.9275	0	3.67562	8.09151	18.7644	38.2302	0	0	10.0627
ENSG00000230817	0	20.1509	7.79368	0	5.14587	6.62033	5.11757	82.8321	7.75457	0	66.1265
ENSG00000236268	0	6.71696	22.2677	0	11.762	10.2983	0	70.0887	0	0	20.1255
ENSG00000231364	0	0	10.0204	21.3451	7.35125	2.94237	0	21.239	0	0	4.3126
ENSG00000233008	2.36286	45.3395	2.22677	21.3451	15.4376	71.3524	41.7935	295.222	44.9765	0	86.252
ENSG00000237076	0	6.71696	2.22677	0	2.20537	4.41355	11.941	44.6019	0	0	33.0633
ENSG00000137941	304.808	406.376	67.9164	99.7881	147.76	319.247	88.7046	535.223	32.5692	371.95	166.754
ENSG00000233061	0	31.0659	0	12.807	3.67562	4.41355	0	76.4604	0	0	8.6252
ENSG00000229486	0	3.35848	0	0	0	5.88473	10.2351	27.6107	0	0	18.6879
ENSG00000271576	200.843	253.565	197.069	360.731	295.52	504.616	302.79	144.425	66.6893	332.451	169.629
ENSG00000142875	1468.52	2321.55	2310.27	2571.55	2886.1	3614.7	4914.58	2756.82	1290.36	1740.43	1835.73
ENSG00000213540	0	0	0	0	0.735125	10.2983	0	38.2302	17.0601	0	0
ENSG00000226970	5.90714	10.0754	6.6803	12.807	5.881	13.9762	5.11757	36.1063	10.8564	12.3435	119.315
ENSG00000199959	0	0	0	0	0	2.94237	0.852929	6.3717	0	0	0
ENSG00000203943	2.36286	40.3018	21.1543	124.869	49.2534	86.0642	178.262	250.62	1.55091	69.1235	194.067
ENSG00000249237	0	17.632	41.1952	0	0	0.735592	0.852929	31.8585	0	0	25.8756
ENSG00000240520	0	5.03772	3.34015	0	5.881	16.9186	16.2056	87.0799	0	0	0
ENSG00000137976	0	5.87734	0	0	8.8215	4.41355	5.11757	40.3541	0	0	14.3753
ENSG00000117133	1583.11	753.139	1186.87	1210.26	908.614	937.144	624.344	622.303	1676.54	1324.87	810.769
ENSG00000174021	4062.93	2380.32	2363.71	2796.2	2794.21	2670.93	3044.96	1450.62	2655.16	3188.73	4210.53
ENSG00000122432	0	87.3205	93.5242	44.8246	61.7505	77.9727	81.8812	201.771	62.812	59.2487	130.816
ENSG00000117151	1508.68	989.072	183.708	452.515	961.543	1107.07	933.104	641.418	319.488	821.253	2672.37
ENSG00000180869	0	0.83962	0	0	8.08637	20.5966	17.0586	59.4692	0	0	0
ENSG00000232622	0	2.51886	5.56691	0	0	12.5051	6.82343	42.478	2.32637	0	18.6879
ENSG00000117155	224.471	1379.5	533.31	450.914	318.309	440.62	191.056	700.887	421.073	1132.31	143.753
ENSG00000171517	0	7.55658	0	39.4883	27.9347	1.47118	23.882	53.0975	10.8564	0	34.5008
ENSG00000153898	1.18143	93.1978	159.214	77.3758	94.096	86.7998	235.408	505.488	554.452	0	43.126
ENSG00000162643	133.501	10.9151	4.45353	0	2.9405	36.044	2.55879	172.036	4.65274	0	5.75013
ENSG00000055732	0	33.5848	44.5353	0	4.41075	21.3322	35.823	344.072	6.20365	0	10.0627
ENSG00000280099	0	1.67924	0	0	0	18.3898	22.1761	76.4604	10.8564	0	2.87507
ENSG00000097096	0	63.8111	96.8643	45.8919	19.1132	60.3185	10.2351	450.267	40.3238	381.825	20.1255
ENSG00000162642	235.104	342.565	565.598	584.321	668.229	464.894	543.316	496.993	1007.32	306.118	626.764
ENSG00000223254	8.27	28.5471	96.8643	15.4752	13.2322	6.62033	30.7054	55.2214	39.5483	15.6351	60.3764
ENSG00000142867	661.6	621.319	671.37	514.949	593.981	651.734	851.223	550.09	1201.96	1517.42	1170.15
ENSG00000223653	0	13.4339	18.9275	9.07165	33.8157	12.5051	15.3527	135.93	21.7128	0	17.2504
ENSG00000153904	0	80.6035	169.234	27.7486	30.8752	25.0101	61.4109	163.54	7.75457	0	222.818
ENSG00000273264	0	3.35848	0	0	19.8484	0	0	8.4956	0	18.9267	0
ENSG00000282057	0	22.6697	0	0	0	13.2407	6.82343	144.425	0	0	66.1265
ENSG00000142871	281.18	223.339	31.1747	435.973	163.198	55.1694	46.9111	8.4956	49.6292	120.143	23.0005
ENSG00000230285	0	0	27.8346	0	0	8.09151	0	16.9912	0	0	43.126
ENSG00000117174	276.454	479.423	395.251	722.53	553.549	521.535	872.546	1034.34	894.877	14.8122	697.204
ENSG00000171502	1287.76	816.111	660.236	557.639	835.837	1296.85	908.369	711.507	149.663	97.102	560.638
ENSG00000201620	60.2528	0	17.8141	0	8.08637	2.94237	3.41171	8.4956	0	0	0
ENSG00000229505	0	8.3962	4.45353	0	21.3186	8.8271	5.11757	74.3365	0	0	7.18767
ENSG00000122417	581.263	555.828	890.706	961.061	710.131	818.714	772.753	879.295	1264.77	1312.52	1001.96
ENSG00000278281	0	3.35848	8.90706	0	1.47025	3.67796	0	12.7434	2.32637	0	0
ENSG00000231349	0	0	0	0	0	0	0	12.7434	0	0	12.9378
ENSG00000137975	2.36286	20.9905	0	0	24.9942	9.56269	34.1171	225.133	0	0	56.0638
ENSG00000016490	0	38.6225	4.45353	0	18.3781	1.47118	23.0291	146.549	0	0	14.3753
ENSG00000016602	0	0	25.6078	4.26901	2.9405	0	11.941	70.0887	0	0	2.87507
ENSG00000236915	0	5.87734	0	0	5.881	2.20678	0	2.1239	0	0	8.6252
ENSG00000153923	0	1.67924	0	1.06725	6.61612	13.2407	9.38222	76.4604	1.55091	0	33.0633
ENSG00000261737	0	109.151	2.22677	33.0848	92.6257	114.752	191.056	72.2126	1.55091	0	232.88
ENSG00000097033	2629.86	2628.01	1131.2	2026.71	1871.63	2365.66	2022.29	1471.86	1374.89	4075.82	5304.5
ENSG00000230721	14.1771	20.1509	53.4424	1.06725	39.6967	13.9762	3.41171	106.195	10.8564	11.5206	194.067
ENSG00000183291	1384.63	2112.48	2039.72	2193.74	2333.29	2606.2	2520.4	1663.01	3005.67	3025.8	1530.97
ENSG00000153936	157.13	199.83	190.388	208.114	231.564	206.701	349.701	214.514	285.368	0	149.503
ENSG00000267734	2.36286	26.0282	31.1747	16.0088	85.2745	32.366	27.2937	271.859	29.4674	0	0
ENSG00000267561	0	1.67924	2.22677	0	0	1.47118	0	12.7434	0	34.5617	0
ENSG00000235251	0	3.35848	0	2.13451	1.47025	1.47118	0	12.7434	0	6.58319	0
ENSG00000225568	2.36286	1.67924	0	1.06725	7.35125	1.47118	0	4.2478	0	0	4.3126
ENSG00000267272	0	73.0469	10.0204	90.7165	13.9674	25.0101	81.0282	133.806	15.5091	0	0
ENSG00000143013	1325.56	1658.25	573.392	1550.18	1093.13	1521.94	1236.75	1221.24	763.05	1726.44	553.45
ENSG00000227290	0	2.51886	0	15.4752	16.9079	10.2983	11.0881	74.3365	0	0	1.43753
ENSG00000199318	0	0	0	0	0	0	3.41171	16.9912	0	0	11.5003
ENSG00000279778	0	0	0	0	0	28.6881	7.67636	42.478	0	0	0
ENSG00000224235	0	0	0	0	0	7.35592	0	59.4692	1.55091	0	2.87507
ENSG00000239504	145.316	0	27.8346	0	1.47025	4.41355	0	0	0	0	0
ENSG00000274321	0	0	0	1.06725	0	5.88473	0	16.9912	0	0	41.6885
ENSG00000237505	0	25.1886	8.90706	3.73538	19.8484	19.861	15.3527	42.478	10.0809	13.1664	35.9383
ENSG00000237959	0	4.1981	0	0	0	0	0	59.4692	0	0	0
ENSG00000065243	1747.33	806.035	1117.84	1124.88	1194.58	1025.42	1097.72	811.33	1149.23	794.92	1944.98
ENSG00000207234	0	41.981	23.381	9.60527	30.1401	11.0339	20.4703	108.319	12.4073	19.7496	14.3753
ENSG00000241975	0	10.9151	2.22677	5.33626	12.4971	11.0339	7.67636	14.8673	10.0809	0	5.75013
ENSG00000137947	4251.96	1308.13	2440.54	1084.33	1471.72	734.121	949.31	1068.32	1534.63	1574.2	1161.53
ENSG00000235308	0	0	0	0	0	4.41355	5.9705	4.2478	0	0	0
ENSG00000137944	1412.99	521.404	753.76	656.894	788.789	617.162	780.43	630.799	584.694	26.3328	205.567
ENSG00000213516	411.137	507.13	1142.33	710.79	701.309	511.972	357.377	513.984	625.018	65.009	879.77
ENSG00000117226	170.126	467.668	415.292	438.107	574.868	344.257	336.907	509.736	423.399	1075.53	943.022
ENSG00000117228	516.284	2274.53	1786.98	993.079	5067.22	1783.81	849.517	1707.62	8592.84	1029.45	4863.17
ENSG00000234518	25.9914	73.8866	30.0613	33.6185	52.929	27.2169	28.1466	38.2302	46.5274	24.687	83.3769
ENSG00000162645	5203.01	2159.5	3850.08	1374.09	3604.32	2591.49	1331.42	2060.18	5556.92	733.203	4988.24
ENSG00000213512	2.36286	28.5471	5.56691	9.07165	18.3781	5.14914	4.26464	106.195	5.4282	1.6458	11.5003
ENSG00000162654	4339.39	2772.42	3546.12	2537.39	4086.56	2914.41	1214.57	2185.49	4156.45	1338.86	3280.45
ENSG00000154451	4648.92	3139.34	3765.46	1258.29	6721.25	2510.58	519.434	1425.14	11731.9	1018.75	9085.21
ENSG00000238081	2.36286	3.35848	2.22677	0	8.8215	0	0	27.6107	0	0	0
ENSG00000233235	0	0	0	0	1.47025	0	0	21.239	0	0	0
ENSG00000183347	72.0671	5.03772	6.6803	0	71.3071	16.183	7.67636	148.673	0	0	113.565
ENSG00000225492	205.568	156.169	212.656	54.4299	352.125	278.789	34.1171	116.815	504.047	3.29159	179.692
ENSG00000197147	4.72571	634.753	348.489	627.011	309.488	357.498	565.492	571.329	327.243	806.441	356.508
ENSG00000231999	400.504	227.537	208.203	152.617	60.2802	146.383	63.9697	159.293	183.008	337.388	104.94
ENSG00000230735	0	11.7547	16.7007	6.93714	2.9405	19.861	12.7939	29.7346	14.7337	54.3113	30.1882
ENSG00000171488	2184.46	473.546	406.385	186.236	190.397	357.498	349.701	635.046	299.326	1110.91	323.445
ENSG00000226394	0	4.1981	69.0297	0	30.8752	13.2407	0.852929	27.6107	89.953	88.0501	58.9389
ENSG00000231613	0	4.1981	0	0	0	4.41355	1.70586	16.9912	0	0	0
ENSG00000272931	0	21.8301	0	64.0352	1.47025	1.47118	5.11757	4.2478	20.1619	139.07	2.87507
ENSG00000171492	804.552	891.676	313.974	585.922	255.088	656.148	468.258	845.313	269.084	1129.84	441.323
ENSG00000272672	0	2.51886	0	0	8.8215	7.35592	0	14.8673	3.87728	0	0
ENSG00000252797	0	0	0	0	0	6.62033	0	14.8673	2.32637	0	43.126
ENSG00000228175	0	3.35848	20.0409	0	0	19.1254	9.38222	29.7346	29.4674	0	15.8129
ENSG00000162664	5915.41	2000.81	2242.35	2480.29	2353.87	1517.53	819.664	1174.52	1641.64	2407.8	1371.41
ENSG00000229201	0	9.23582	0	0	0	0	0	27.6107	0	0	31.6257
ENSG00000199666	0	0.83962	0	0	1.47025	0.735592	0.852929	42.478	0	0	10.0627
ENSG00000143032	0	0	21.1543	0	8.8215	0	0	0	0	0	0
ENSG00000233593	0	3.35848	4.45353	0	0	2.20678	3.41171	44.6019	20.1619	0	46.0011
ENSG00000225446	0	0	8.90706	0	0	10.2983	1.70586	8.4956	0	0	34.5008
ENSG00000272094	0	0	0	0	4.41075	0.735592	0	25.4868	1.55091	0	0
ENSG00000232882	0	3.35848	0	1.06725	0	2.94237	1.70586	0	1.55091	0	11.5003
ENSG00000122482	4706.81	1664.13	3320.11	1900.78	2394.3	1349.08	1387.71	1686.38	3101.05	2834.89	1996.73
ENSG00000232393	25.9914	45.3395	25.6078	27.2149	44.1075	30.8949	42.6464	48.8497	31.0183	18.1038	20.1255
ENSG00000162669	109.873	23.5094	2.22677	7.47077	22.7889	64.7321	118.557	172.036	0	0	40.2509
ENSG00000206817	0	0	0	0	0	2.94237	5.11757	0	0	0	0
ENSG00000215873	2.36286	8.3962	1.11338	1.06725	0	1.47118	0	8.4956	0	0	4.3126
ENSG00000097046	2.36286	144.415	82.3903	257.208	360.946	340.579	347.995	172.036	99.2585	64.1861	209.88
ENSG00000241318	0	16.7924	0	0	0	8.8271	16.2056	76.4604	1.55091	0	135.128
ENSG00000229067	18.9028	10.0754	44.5353	9.60527	13.2322	16.9186	17.0586	31.8585	15.5091	9.87478	24.4381
ENSG00000203914	2.36286	8.3962	2.22677	3.73538	4.41075	7.35592	0	42.478	1.55091	2.4687	163.879
ENSG00000069702	2.36286	522.244	752.647	52.2954	353.595	74.2948	196.174	384.426	1571.85	23.8641	567.826
ENSG00000239794	0	5.03772	6.6803	0	0	0	3.41171	10.6195	0.775457	0	11.5003
ENSG00000137948	20.0843	6.71696	18.9275	0	4.41075	8.09151	35.823	144.425	0	0	27.3131
ENSG00000172031	0	6.71696	6.6803	0	2.9405	19.1254	5.11757	50.9736	1.55091	0	1.43753
ENSG00000233228	0	21.8301	0	1.06725	0	14.7118	20.4703	33.9824	0	0	69.0016
ENSG00000230667	7.08857	5.03772	6.6803	17.6097	11.762	5.88473	3.41171	4.2478	6.20365	8.22899	0
ENSG00000189195	128.776	52.8961	84.6171	56.5644	36.7562	144.912	97.2339	348.32	91.5039	0.822899	51.7512
ENSG00000224678	0	8.3962	0	0	8.8215	0	0	8.4956	0	0	0
ENSG00000233401	0	3.35848	0	0	0	0	0	6.3717	0	0	0
ENSG00000273487	0	4.1981	6.6803	0	0	5.88473	0	8.4956	0	0	0
ENSG00000226773	0	1.67924	0	0	0	1.47118	20.4703	97.6994	0	0	28.7507
ENSG00000203910	0	2.51886	2.22677	0	0	2.94237	3.41171	27.6107	3.10183	0	2.87507
ENSG00000233125	0	0	1.11338	0	2.9405	4.41355	0	104.071	0	0	57.5013
ENSG00000174842	230.378	89.8393	69.0297	127.003	255.088	281.732	268.673	284.603	249.697	59.2487	139.441
ENSG00000122484	1645.73	1100.74	979.777	875.147	1377.62	979.808	1043.13	1270.09	1357.82	896.959	1323.97
ENSG00000242764	0	3.35848	8.90706	0	0	5.14914	0	16.9912	0	0	54.6263
ENSG00000162676	0	14.2735	2.22677	82.7121	6.61612	47.0779	52.0286	48.8497	24.8146	1.6458	81.9394
ENSG00000067208	1.18143	380.348	739.286	275.885	164.668	297.915	333.495	722.126	441.235	392.523	613.827
ENSG00000223787	0	0	4.45353	0	2.20537	1.47118	11.0881	25.4868	14.7337	0	23.0005
ENSG00000229992	0	13.4339	4.45353	24.5468	19.1132	5.88473	29.8525	8.4956	11.6319	12.3435	0
ENSG00000225505	0	64.6507	115.792	0	15.4376	28.6881	74.2048	63.717	44.201	0	8.6252
ENSG00000234202	0	9.23582	6.6803	0	5.14587	1.47118	0	8.4956	0	0	0
ENSG00000223896	0	136.018	90.184	56.0308	42.6372	86.7998	46.9111	229.381	245.044	1.6458	0
ENSG00000122406	41729.2	30306.1	40514.9	26272.6	33440.8	22353.2	24331.5	23335.3	37642.2	33473	35078.7
ENSG00000154511	17.7214	54.5753	236.037	34.6857	66.8964	147.854	865.723	223.01	608.734	23.0412	240.068
ENSG00000207523	38.9871	39.4621	37.855	27.7486	49.2534	4.41355	23.0291	19.1151	56.6084	0	43.126
ENSG00000207022	0	0	0	0	5.14587	0	0	12.7434	0	0	0
ENSG00000229052	0	3.35848	10.0204	0	1.47025	5.88473	34.9701	91.3277	71.342	0	28.7507
ENSG00000239710	0	0	0	0	0	1.47118	0	6.3717	0	0	11.5003
ENSG00000222664	0	5.03772	6.6803	0	0	5.14914	36.6759	42.478	0.775457	0	0
ENSG00000143033	2128.93	1000.83	1817.04	2137.71	1677.56	1583.73	1779.21	1875.4	2282.17	1190.73	779.143
ENSG00000117500	1955.26	823.667	1086.66	1121.15	949.781	943.764	1208.6	613.807	1371.01	1137.25	1187.4
ENSG00000122483	225.653	297.225	504.362	514.949	352.86	523.741	539.904	579.825	409.441	367.013	595.139
ENSG00000237003	0	13.4339	0	8.53802	0	2.94237	0	12.7434	7.75457	0	0
ENSG00000225297	23.6286	6.71696	15.5874	5.33626	3.67562	17.6542	2.55879	6.3717	5.4282	0	0
ENSG00000223745	9251.76	2987.37	4759.71	5980.35	6955.75	4192.87	6331.29	4281.78	6641.01	6047.48	4308.29
ENSG00000229567	4.72571	8.3962	6.6803	1.60088	2.20537	8.8271	5.9705	40.3541	5.4282	0	1.43753
ENSG00000117505	2247.08	2675.87	688.071	1725.75	1347.48	1891.94	2095.65	1522.84	659.138	680.537	1509.41
ENSG00000229635	0	5.03772	0	0	2.9405	0	4.26464	8.4956	0	0	0
ENSG00000207379	0	0	0	0	0	0	5.11757	2.1239	0	0	0
ENSG00000137942	124.05	575.979	404.158	468.524	687.342	620.84	338.613	658.409	181.457	500.322	422.635
ENSG00000212601	0	3.35848	0	5.86989	1.47025	0.735592	7.67636	12.7434	0	0	33.0633
ENSG00000137936	3.54428	62.1319	143.626	187.836	130.117	114.017	16.2056	140.177	462.172	297.066	189.754
ENSG00000224093	0	12.5943	36.7416	2.66813	21.3186	64.7321	0	33.9824	30.2428	0	0
ENSG00000230439	0	0	2.22677	0	0	0	9.38222	21.239	0.775457	0	0
ENSG00000260464	0	11.7547	8.90706	0	11.762	12.5051	0	0	5.4282	0	0
ENSG00000067334	5453.47	5106.57	4403.43	5520.9	5312.75	3824.34	2688.43	1852.04	8526.92	5458.29	6635.65
ENSG00000023909	0	124.264	87.9572	384.211	148.495	83.1219	185.938	267.612	199.292	534.884	263.069
ENSG00000223490	0	0	0	0	0	8.09151	6.82343	36.1063	0	0	0
ENSG00000234099	0	1.67924	0	0	12.4971	5.14914	23.882	91.3277	0	0	35.9383
ENSG00000229842	0	0	0	0	0	4.41355	0	10.6195	0	0	0
ENSG00000236689	0	1.67924	0	0	0	3.67796	0	4.2478	0	0	1.43753
ENSG00000226960	0	14.2735	0	0	0	7.35592	0	21.239	0	0	0
ENSG00000233129	0	1.67924	0	0	0	0.735592	8.52929	55.2214	0	0	8.6252
ENSG00000198691	0	51.2168	27.8346	0	47.048	80.1795	31.5584	331.329	0	0	194.067
ENSG00000137962	274.091	122.585	125.812	28.8158	127.912	41.1931	74.2048	533.099	17.8355	0	76.1893
ENSG00000226835	0	3.35848	0	0	0	0	0	29.7346	0	0	28.7507
ENSG00000178596	0	7.55658	0	0	0	0	0	4.2478	0	0	0
ENSG00000236098	0	0	0	0	0	0	0	19.1151	4.65274	0	25.8756
ENSG00000232918	0	10.0754	0	0	0	2.94237	0	53.0975	0	0	0
ENSG00000117528	2.36286	417.291	227.13	471.726	335.217	402.369	315.584	499.117	172.151	401.575	600.889
ENSG00000117525	0	50.3772	0	28.8158	88.215	48.5491	17.9115	70.0887	40.3238	0	90.5646
ENSG00000223675	0	19.3113	0	0	0	11.7695	0.852929	44.6019	0	0	48.8761
ENSG00000224081	0	36.9433	15.5874	4.26901	5.14587	33.8372	30.7054	284.603	3.87728	0	130.816
ENSG00000232857	0	0	0	0	0	3.67796	0	23.3629	0	0	0
ENSG00000263526	0	0.83962	4.45353	0	0	0	0	4.2478	0	0	7.18767
ENSG00000143036	0	20.1509	11.1338	0	8.8215	29.4237	23.0291	121.062	0	0	149.503
ENSG00000117519	2818.89	225.858	566.712	750.812	764.53	348.671	492.993	225.133	198.517	444.365	448.51
ENSG00000235501	0	50.3772	0	58.6989	24.2591	21.3322	41.7935	40.3541	1.55091	0	43.126
ENSG00000172339	28.3543	157.849	135.833	128.07	100.712	111.81	246.496	601.064	155.867	0	173.942
ENSG00000230427	0	5.03772	13.3606	0	6.61612	11.7695	1.70586	57.3453	0	0	28.7507
ENSG00000152078	0	57.9338	4.45353	0	8.08637	8.8271	23.882	157.169	0	0	64.689
ENSG00000271092	9.45142	1.67924	0	12.807	4.41075	5.88473	27.2937	12.7434	4.65274	0	0
ENSG00000231992	0	0	0	0	0	6.62033	5.11757	110.443	0	0	71.8767
ENSG00000206679	0	4.1981	0	0	0	0.735592	0	21.239	0	0	0
ENSG00000226026	0	6.71696	11.1338	0	3.67562	13.9762	3.41171	155.045	0	0	35.9383
ENSG00000122481	53.1643	55.4149	66.803	110.994	56.6046	33.1016	71.646	33.9824	89.1775	218.891	57.5013
ENSG00000228852	0	9.23582	22.2677	0	0	5.14914	17.0586	118.938	3.10183	0	21.563
ENSG00000237954	0	0	0	3.20176	0.735125	1.47118	0.852929	38.2302	0	0	0
ENSG00000233907	0	0	0	0	0	0	0	16.9912	0	0	0
ENSG00000228971	0	1.67924	0	0	0	1.47118	8.52929	61.5931	0	0	2.87507
ENSG00000271252	0	0	0	0	0	0.735592	0	23.3629	0	0	0
ENSG00000237435	0	6.71696	2.22677	0	13.9674	13.2407	28.9996	142.301	0	0	12.9378
ENSG00000200800	0	0	10.0204	0	1.47025	7.35592	0	19.1151	0	0	28.7507
ENSG00000231987	0	0	0	0	2.9405	0	0	25.4868	0	0	0
ENSG00000225923	0	0	0	0	0	0.735592	0	21.239	0	0	0
ENSG00000234422	0	1.67924	6.6803	0	1.47025	0	0	40.3541	0	0	0
ENSG00000228502	447.761	471.866	566.712	304.167	421.962	387.657	185.938	473.63	466.05	409.803	388.134
ENSG00000241992	0	16.7924	0	0	0	2.94237	3.41171	78.5843	0	0	0
ENSG00000137970	680.503	307.301	415.292	292.427	255.823	251.572	211.526	191.151	447.439	418.032	290.382
ENSG00000223229	0	0	0	0	0	0	0	38.2302	1.55091	0	0
ENSG00000117569	1869.02	412.253	563.372	338.853	637.353	543.602	383.818	503.365	913.488	455.886	846.707
ENSG00000188641	3473.4	2706.93	3203.2	1910.38	1900.3	2439.96	1959.18	2722.84	2436.49	1161.11	4075.41
ENSG00000232878	0	1.67924	8.90706	1.06725	7.35125	21.3322	11.0881	59.4692	23.2637	12.3435	83.3769
ENSG00000232542	0	10.0754	21.1543	0	6.61612	1.47118	3.41171	33.9824	6.97911	0	8.6252
ENSG00000228057	18.9028	39.4621	15.5874	20.8114	29.405	27.9525	5.11757	59.4692	16.2846	19.7496	28.7507
ENSG00000226128	0	8.3962	0	0	0	0	8.52929	0	0	0	0
ENSG00000230718	0	0.83962	0	2.13451	1.47025	2.20678	0	27.6107	4.65274	0	11.5003
ENSG00000235777	0	14.2735	8.90706	0	0	11.7695	26.4408	16.9912	3.10183	0	14.3753
ENSG00000270911	0	0.83962	0	0	20.5835	23.5389	5.11757	38.2302	0	0	2.87507
ENSG00000269998	0	0	0	0	0	0	0	40.3541	1.55091	0	25.8756
ENSG00000259946	0	1.67924	0	0	0	0	9.38222	53.0975	0	0	28.7507
ENSG00000225206	0	15.9528	0	1.06725	23.524	30.1593	81.8812	273.983	0	0	24.4381
ENSG00000226053	0	15.1132	0	0	5.881	26.4813	0	46.7258	0	0	0
ENSG00000280040	0	0	0	0	1.47025	4.41355	5.9705	0	0	0	0
ENSG00000162627	0	28.5471	1.11338	2.13451	22.0537	16.9186	16.2056	123.186	0	0	38.8134
ENSG00000117598	0	0	4.45353	0	4.41075	0.735592	0	63.717	0	0	31.6257
ENSG00000232825	0	0	0	0	7.35125	0	0	42.478	0	0	69.0016
ENSG00000227034	7.08857	10.9151	28.948	4.26901	8.8215	8.8271	14.4998	46.7258	7.75457	1.6458	8.6252
ENSG00000117600	0	15.1132	0	0	0	38.9864	13.6469	142.301	0	0	23.0005
ENSG00000233983	0	0	0	0	4.41075	5.88473	0	4.2478	0	0	0
ENSG00000224445	0	8.3962	5.56691	0	2.20537	5.14914	10.2351	42.478	0	0	10.0627
ENSG00000099260	0	85.6412	26.7212	0	89.6852	58.1118	34.1171	271.859	2.32637	0	191.192
ENSG00000223656	0	8.3962	0	0	0	0	6.82343	12.7434	0	0	0
ENSG00000156869	0	26.8678	0	7.47077	54.3992	47.0779	55.4404	231.505	124.849	9.87478	31.6257
ENSG00000201491	0	0	4.45353	0	1.47025	0	0	14.8673	0	0	0
ENSG00000231996	0	5.03772	0	0	0	0	0	0	0	0	0
ENSG00000162688	14.1771	57.9338	47.8755	52.829	65.4261	50.7558	130.498	89.2038	86.8512	15.6351	67.5641
ENSG00000228084	0	10.9151	0	40.022	27.9347	35.3084	34.1171	99.8233	2.32637	0	0
ENSG00000117620	743.118	280.433	191.502	356.462	283.023	647.321	751.43	518.232	170.601	235.349	646.89
ENSG00000202259	0	0	0	0	2.20537	0	3.41171	10.6195	1.55091	0	0
ENSG00000156875	2456.19	1930.29	3148.65	2260.44	2550.88	1427.05	2255.14	985.49	3265.45	1764.29	2903.82
ENSG00000241073	0	0	0	2.66813	5.14587	2.94237	0	16.9912	3.87728	0	0
ENSG00000156876	170.126	114.188	65.6896	122.2	99.2419	86.7998	149.263	310.09	98.483	212.308	7.18767
ENSG00000226952	0	0	0	0	0	0	1.70586	12.7434	0	0	37.3759
ENSG00000122435	9.45142	170.443	256.078	191.038	294.05	313.362	316.437	533.099	178.355	13.1664	90.5646
ENSG00000122477	0	15.1132	95.7509	10.1389	8.08637	19.861	2.55879	67.9648	20.1619	0	37.3759
ENSG00000137992	124.05	318.216	371.87	179.832	227.889	251.572	743.754	1365.67	320.264	273.202	202.692
ENSG00000271415	0	0.83962	0	0	2.9405	0	5.11757	8.4956	4.65274	0	0
ENSG00000225169	0	4.1981	0	2.13451	1.47025	0	11.941	4.2478	0.775457	9.05188	12.9378
ENSG00000230287	0	0	0	0	22.7889	0	7.67636	29.7346	0.775457	0	44.5635
ENSG00000224616	0	80.6035	66.803	173.962	33.0806	89.7422	42.6464	87.0799	58.1593	143.184	20.1255
ENSG00000137996	30.7171	464.31	967.53	703.319	883.62	697.341	518.581	658.409	913.488	565.331	938.709
ENSG00000207750	0	0	2.22677	1.60088	1.47025	0	0	6.3717	0	0	0
ENSG00000215871	2.36286	1.67924	0	3.20176	0	1.47118	1.70586	0	1.55091	0	0
ENSG00000223906	0	0	2.22677	0	0	0	4.26464	10.6195	0	0	7.18767
ENSG00000079335	1025.48	486.98	565.598	522.954	549.138	426.643	419.641	528.851	379.198	571.092	566.388
ENSG00000234332	300.083	212.424	149.193	210.249	382.265	125.051	32.4113	76.4604	91.5039	375.242	330.633
ENSG00000228086	0	0	0	2.66813	2.9405	0	1.70586	4.2478	3.10183	0	11.5003
ENSG00000181656	0	1.67924	0	0	0	1.47118	0	19.1151	0	0	0
ENSG00000213421	0	9.23582	0	0	0	11.7695	18.7644	42.478	0	0	0
ENSG00000230402	0	0.83962	0	0	0	3.67796	0	27.6107	0	0	0
ENSG00000224685	0	0	0	0	0	14.7118	0	8.4956	0	0	0
ENSG00000162692	9.45142	66.33	65.6896	0	62.4856	33.1016	4.26464	191.151	0	0	113.565
ENSG00000162694	9.45142	403.857	222.677	710.257	432.989	691.456	864.87	550.09	72.8929	635.278	310.507
ENSG00000162695	106.329	727.111	999.818	868.21	1151.94	1028.36	1009.87	1457	925.12	474.812	609.514
ENSG00000230946	0	15.9528	50.1022	23.4796	40.4319	13.9762	0	46.7258	12.4073	0	0
ENSG00000117543	2.36286	298.905	556.691	347.391	304.342	315.569	504.934	339.824	424.95	176.1	547.7
ENSG00000235795	0	0	2.22677	0	10.2917	0	4.26464	12.7434	5.4282	0	0
ENSG00000233184	2.36286	142.735	300.613	30.4167	191.868	198.61	476.787	180.532	152.765	0	169.629
ENSG00000252765	0	0	0	0	2.20537	2.94237	0	2.1239	0	0	23.0005
ENSG00000271578	0	0	0	0	0.735125	0	0	48.8497	0	0	0
ENSG00000225938	0	35.264	158.1	0	5.14587	8.8271	20.4703	84.956	47.3029	134.955	0
ENSG00000170989	9430.16	967.242	7438.51	484.533	919.641	528.891	2310.58	864.428	4320.85	1747.84	1620.1
ENSG00000260940	0	12.5943	18.9275	0	25.7294	15.4474	15.3527	59.4692	25.5901	0	64.689
ENSG00000228399	2.36286	2.51886	4.45353	1.06725	0	5.14914	0	8.4956	3.87728	1.6458	2.87507
ENSG00000173810	0	7.55658	21.1543	0	5.14587	0	24.7349	42.478	1.55091	0	2.87507
ENSG00000231671	0	19.3113	24.4944	0	0	3.67796	0.852929	14.8673	0	0	0
ENSG00000226715	0	5.03772	13.3606	0	1.47025	6.62033	0.852929	65.8409	0.775457	0	21.563
ENSG00000252530	0	0	0	0	0	4.41355	0	4.2478	0	0	0
ENSG00000183298	160.674	105.792	243.831	113.662	138.939	136.084	71.646	199.647	160.52	139.893	104.94
ENSG00000118733	80.3371	13.4339	5.56691	0	24.9942	5.88473	9.38222	157.169	12.4073	0	48.8761
ENSG00000252717	0	0	0	0	0	0	5.9705	0	0	0	0
ENSG00000162699	0	0	24.4944	0	5.881	13.2407	23.0291	87.0799	1.55091	0	81.9394
ENSG00000233359	0	0.83962	2.22677	0	0	4.41355	3.41171	19.1151	0	0	0
ENSG00000230864	0	0	1.11338	0	0	4.41355	4.26464	19.1151	0	0	2.87507
ENSG00000060718	153.586	35.264	24.4944	0.533626	21.3186	24.2745	16.2056	369.559	1.55091	0	70.4391
ENSG00000234257	0	0	0	0	2.9405	0	0	8.4956	0	0	0
ENSG00000230759	0	0	0	0	1.47025	0	7.67636	16.9912	0	0	30.1882
ENSG00000224613	0	5.03772	0	0	0	5.14914	0	36.1063	1.55091	0	1.43753
ENSG00000222069	0	0	0	0	0	0	0	12.7434	0	0	0
ENSG00000185946	2443.19	1994.94	3208.77	2115.29	2548.68	2108.94	2943.46	2319.3	2520.23	2028.45	1768.17
ENSG00000240038	780.924	326.612	980.89	326.579	557.96	278.054	449.493	431.152	482.334	401.575	409.697
ENSG00000243480	5.90714	15.9528	6.6803	2.66813	3.67562	11.7695	3.41171	63.717	6.97911	2.4687	1.43753
ENSG00000237763	0	0	2.22677	0	2.20537	8.09151	0	29.7346	0	0	12.9378
ENSG00000174876	0	0	0	0	0	4.41355	0	4.2478	0.775457	0	2.87507
ENSG00000227408	0	1.67924	0	0	0	2.20678	0.852929	6.3717	0.775457	0.822899	1.43753
ENSG00000187733	0	3.35848	0	0	0	0.735592	2.55879	8.4956	0	0	15.8129
ENSG00000225191	0	6.71696	0	0	0	13.9762	5.11757	8.4956	0	0	0
ENSG00000215869	0	21.8301	14.474	0	9.55662	21.3322	16.2056	361.063	0	0	11.5003
ENSG00000228347	0	9.23582	0	0	0	6.62033	0	12.7434	1.55091	0	0
ENSG00000225036	0	0	3.34015	0	11.762	1.47118	0	31.8585	0	0	0
ENSG00000230768	0	0	2.22677	0	4.41075	5.88473	1.70586	99.8233	0	0	0
ENSG00000227850	2.36286	5.03772	0	0	0	2.94237	3.41171	0	1.55091	1.6458	0
ENSG00000237897	0	0	2.22677	0	0	1.47118	1.70586	0	1.55091	1.6458	0
ENSG00000232952	23.6286	8.3962	15.5874	11.2062	47.048	14.7118	23.0291	74.3365	16.2846	24.687	14.3753
ENSG00000233047	0	0	7.79368	0	2.9405	8.8271	0.852929	121.062	0	0	18.6879
ENSG00000237480	0	27.7075	31.1747	0	30.8752	55.1694	63.1167	380.178	0	0	126.503
ENSG00000230932	0	16.7924	18.9275	0	0	0	1.70586	76.4604	0	0	0
ENSG00000270976	0	3.35848	13.3606	0	2.9405	0	0	38.2302	0	0	0
ENSG00000232551	0	0	0	0	10.2917	0	0	63.717	0	0	0
ENSG00000237460	0	3.35848	4.45353	0	0	7.35592	5.9705	36.1063	0	0	17.2504
ENSG00000198890	0	366.914	153.647	389.547	395.497	774.578	762.518	569.205	134.929	64.1861	100.627
ENSG00000162631	0	22.6697	17.8141	56.5644	8.08637	69.1456	34.1171	174.16	0	0	2.87507
ENSG00000224550	107.51	60.4526	66.803	64.0352	57.3397	46.3423	35.823	42.478	64.3629	65.8319	37.3759
ENSG00000134215	2047.41	336.688	371.87	2246.03	534.436	622.311	241.379	588.321	433.48	3591.13	881.208
ENSG00000230489	0	43.6602	32.2881	58.1653	20.5835	66.2033	40.0876	101.947	12.4073	4.93739	77.6268
ENSG00000226822	196.117	57.9338	83.5037	6.40352	66.8964	60.3185	86.1458	121.062	100.034	0	136.566
ENSG00000085491	789.194	381.187	443.126	272.149	375.649	631.873	715.607	424.78	193.089	926.584	86.252
ENSG00000280186	0	0	0	0	4.41075	4.41355	17.0586	25.4868	0	0	0
ENSG00000196427	0	3.35848	6.6803	0	7.35125	0	11.0881	48.8497	0	0	2.87507
ENSG00000241361	0	0	0	0	0	2.94237	3.41171	53.0975	1.55091	0	10.0627
ENSG00000243967	0	0	0	0	0	0	0.852929	10.6195	0	0	2.87507
ENSG00000186086	0	0	12.2472	0	4.41075	2.20678	3.41171	48.8497	0	0	4.3126
ENSG00000227832	0	0	0	2.13451	1.47025	1.47118	0	42.478	0	0	5.75013
ENSG00000162636	313.078	103.273	51.2156	106.725	166.138	164.773	205.556	212.39	208.598	172.809	132.253
ENSG00000162639	663.963	906.79	749.307	1472.27	1504.8	1276.25	1512.24	883.543	642.854	1812.02	760.455
ENSG00000134186	1265.31	1788.39	2784.57	2188.4	2310.5	1727.17	1931.03	2474.34	3434.5	1558.57	4473.6
ENSG00000143107	0	28.5471	17.8141	0	17.643	34.5728	0.852929	146.549	4.65274	0	80.5019
[truncated: 44,922 more rows]

## Sheet: Normalized Counts_Nonresponder
GeneID
ENSG00000223972	33.9013	23.8062	42.0666	71.7444	113.531	85.9518	55.1315	44.9233	29.8548	114.178	53.0534	39.9322	4.76	106.088	72.2372	87.3802
ENSG00000227232	234.65	166.644	189.813	178.165	165.622	114.602	204.191	201.406	243.432	190.921	249.009	125.387	250.376	214.533	143.722	140.215
ENSG00000278267	11.3004	0	3.07805	5.9787	2.00349	0	8.16763	3.7436	2.29653	0	11.9798	6.38916	5.712	3.92917	4.51482	2.0321
ENSG00000243485	5.98259	4.46367	5.13008	31.0892	4.00698	47.751	0	3.7436	1.53102	16.846	5.98991	7.98645	3.808	2.3575	9.02965	12.1926
ENSG00000237613	0	0	0	8.37018	0	11.9378	0.680636	0	0.765509	7.48709	0	0	0.952	0	1.50494	6.09629
ENSG00000268020	0	0	0	0	0	4.7751	0	0	0	0	0	0	5.712	0	0	0
ENSG00000240361	9.97098	22.3183	4.10406	16.7404	0	35.8133	0	0	0	22.4613	17.114	2.39593	0	0	0	14.2247
ENSG00000186092	0	0	2.05203	2.39148	0	23.8755	0	0	0	3.74355	0	0	0	1.57167	3.00988	0
ENSG00000238009	13.9594	4.46367	2.05203	22.7191	3.33915	47.751	0.680636	2.99488	3.06203	7.48709	0.855701	0.798645	0	1.57167	9.02965	6.09629
ENSG00000233750	0.664732	16.3668	0	13.1531	4.00698	62.0763	0	3.7436	0	14.9742	0.855701	5.59051	12.376	2.3575	0	0
ENSG00000268903	12.6299	120.519	43.0927	65.7657	0	71.6265	42.8801	123.539	29.0893	33.6919	28.2381	37.5363	121.856	56.58	17.3068	76.2036
ENSG00000269981	5.31786	32.7336	33.8585	16.7404	0	31.0382	17.6965	49.4156	18.3722	50.5379	9.41271	4.79187	10.472	49.5075	9.78212	21.337
ENSG00000239906	0	2.97578	0	2.39148	0	4.7751	2.72254	1.49744	2.29653	1.87177	0	0	3.808	2.3575	0	1.01605
ENSG00000241860	22.6009	20.8304	7.18211	23.9148	21.3706	11.9378	9.5289	26.2052	22.1998	14.9742	20.5368	17.5702	16.184	19.6458	13.5445	27.4333
ENSG00000279928	25.9246	63.9792	259.582	47.8296	50.0873	109.827	60.5766	46.4207	14.5447	443.61	46.2078	82.2604	4.76	116.303	40.6334	32.5136
ENSG00000279457	333.031	249.965	300.623	186.535	311.209	186.229	392.727	356.391	467.726	370.611	347.415	249.177	307.496	297.045	392.79	215.402
ENSG00000228463	46.5313	83.3218	6.15609	47.8296	86.818	162.353	12.9321	128.031	73.4888	147.87	51.342	45.5228	19.04	10.2158	72.2372	199.146
ENSG00000236679	3.32366	5.95156	4.10406	0	7.34614	0	3.40318	5.98977	1.53102	11.2306	5.98991	3.19458	2.856	0.785834	0.752471	0
ENSG00000236743	0.664732	0	0	1.19574	0.667831	0	0.680636	0.748721	0	1.87177	0	0	0	0	0	0
ENSG00000236601	0	1.48789	0	0	0	0	0	0	0.765509	0	0	0	0.952	0	0	3.04815
ENSG00000237094	11.9652	7.43945	0	11.9574	2.00349	4.7751	2.72254	9.73337	5.35856	9.35887	1.7114	4.79187	12.376	4.715	9.02965	9.14444
ENSG00000269732	0	0	0	1.19574	0	0	0	0	0	5.61532	1.7114	0	0	0	0	0
ENSG00000278566	0	4.46367	2.05203	0	0	4.7751	0	0.748721	0	7.48709	0	0	0.952	0	1.50494	4.06419
ENSG00000233653	3.98839	1.48789	2.05203	3.58722	5.34265	11.9378	0.680636	4.49233	0.765509	1.87177	2.5671	3.19458	2.856	3.92917	3.00988	1.01605
ENSG00000250575	0	2.97578	1.02602	3.58722	0	2.38755	2.04191	2.99488	2.29653	5.61532	2.5671	4.79187	2.856	1.57167	3.76235	0
ENSG00000278757	0	23.8062	11.2862	2.39148	0	0	0	0	0	1.87177	0	0	7.616	1.57167	0	0
ENSG00000230021	3.32366	2.97578	0	25.1105	0.667831	47.751	6.12572	1.49744	1.53102	39.3072	0.855701	0	0	18.86	6.01976	26.4173
ENSG00000225972	43.8723	223.183	65.665	86.0933	54.7621	90.7269	73.5087	71.8772	58.1787	217.126	30.8052	56.7038	60.928	81.7267	60.1976	56.8987
ENSG00000225630	100.375	736.505	213.411	217.625	80.1397	286.506	140.211	178.196	1597.62	651.377	88.9929	175.702	205.632	168.168	173.068	170.696
ENSG00000237973	2272.05	5241.83	3365.33	3338.51	2386.83	3817.69	2327.77	2660.95	2324.85	5574.14	2781.88	2658.69	3424.35	3320.93	3129.52	3867.08
ENSG00000229344	224.015	648.72	300.623	315.675	234.409	439.309	270.212	312.217	269.459	628.916	260.989	300.29	295.12	297.831	239.286	333.264
ENSG00000240409	4.65313	46.1246	1.02602	8.37018	2.67132	9.5502	4.76445	2.24616	3.82754	20.5895	5.98991	9.58374	12.376	5.50083	3.76235	3.04815
ENSG00000248527	2169.02	8085.19	3452.54	2959.46	188.328	4197.31	2303.27	2936.48	2634.88	6953.64	2704.87	3420.6	3344.38	3041.96	2373.29	3397.67
ENSG00000198744	286.5	983.495	488.383	504.602	367.307	842.805	511.158	498.648	550.401	1132.42	346.559	460.818	480.76	499.004	428.156	499.896
ENSG00000268663	0	1.48789	0	2.39148	0	0	0	0	0	5.61532	0	0	0	0	0	0
ENSG00000273547	0	4.46367	2.05203	0	0	4.7751	0	1.49744	0	9.35887	0	0	0.952	2.3575	1.50494	5.08024
ENSG00000229376	3.32366	1.48789	2.05203	7.17444	4.00698	4.7751	0.680636	4.49233	0.765509	9.35887	3.4228	3.19458	2.856	3.14333	3.00988	10.1605
ENSG00000228327	158.871	93.737	99.5235	155.446	119.542	133.703	116.389	152.739	154.633	121.665	88.9929	111.81	212.296	215.318	139.96	153.423
ENSG00000229905	0	0	0	1.19574	0	9.5502	0	0	0.765509	20.5895	0	0	0	0	2.25741	12.1926
ENSG00000237491	57.167	154.74	83.1073	142.293	51.423	133.703	91.2052	84.6055	49.7581	117.922	93.2714	56.7038	186.592	188.6	49.6631	103.637
ENSG00000230092	3.32366	65.4671	5.13008	23.9148	13.3566	7.16265	29.948	39.6822	31.3859	28.0766	5.98991	14.3756	10.472	27.5042	15.0494	27.4333
ENSG00000177757	3.32366	13.391	5.13008	21.5233	14.6923	81.1767	19.0578	6.73849	62.7717	11.2306	0	40.7309	69.496	17.2883	21.8216	11.1765
ENSG00000228794	346.99	129.446	340.637	199.689	298.52	498.998	400.214	229.857	133.199	241.459	124.077	248.379	253.232	249.895	282.176	325.136
ENSG00000225880	65.8085	43.1488	49.2488	84.8976	72.7936	35.8133	168.117	146.749	111.764	43.0508	47.0635	66.2875	99.008	70.725	127.92	89.4123
ENSG00000230368	15.9536	13.391	0	16.7404	30.7202	14.3253	0	19.4667	3.06203	29.9484	29.0938	23.1607	9.52	1.57167	9.02965	20.321
ENSG00000234711	0	2.97578	0	4.78296	0	7.16265	0	11.2308	0	35.5637	8.55701	7.98645	0	0	0	0
ENSG00000283040	0	0	0	0	0	9.5502	0	0	0	18.7177	0	0	0	0	0	2.0321
ENSG00000230699	0	0	0	5.9787	0	11.9378	0	0	0	50.5379	0	0	19.992	6.28667	0	1.01605
ENSG00000223764	34.5661	0	0	40.6552	5.34265	19.1004	0	0	0	0	29.0938	3.19458	30.464	22.0033	0	44.7061
ENSG00000187634	0.664732	11.9031	0	23.9148	4.00698	14.3253	5.44509	10.4821	1.53102	14.9742	0	0	0	0	4.51482	28.4494
ENSG00000188976	2396.36	1248.34	1959.69	1760.13	2386.83	1198.55	2905.63	2488	3042.9	1678.98	2472.98	2080.47	1327.09	2617.61	1455.28	2631.57
ENSG00000187961	0	0	12.3122	4.78296	1.33566	0	0	25.4565	0	0	0	0	1.904	14.145	18.0593	14.2247
ENSG00000187583	0	47.6125	0	40.6552	1.33566	0	0	48.6669	0	52.4097	0	0	13.328	0	39.8809	50.8024
ENSG00000187642	0	0	0	11.9574	0	19.1004	0	2.24616	0	0	0	0	0	0	0	4.06419
ENSG00000187608	722.564	992.422	919.31	1213.68	823.435	912.044	947.445	971.091	1498.1	1677.11	592.145	872.12	1649.82	1766.55	615.521	1078.03
ENSG00000224969	1.32946	8.92734	3.07805	11.9574	1.33566	7.16265	0	8.23593	6.88958	0	0	1.59729	0	13.3592	0	1.01605
ENSG00000188157	0	2.97578	62.587	64.57	2.67132	28.6506	4.76445	2.99488	9.1861	44.9226	0	0	4.76	0	2.25741	10.1605
ENSG00000217801	1.9942	31.2457	12.3122	11.9574	2.00349	0	19.0578	25.4565	32.1514	0	0	14.3756	44.744	7.0725	27.0889	30.4815
ENSG00000273443	0	0	0	2.39148	0	0	0	5.24105	0	0	0	0	0	16.5025	0	0
ENSG00000237330	0	0	0	4.78296	0	4.7751	0	0	0	0	0	0	0	0	0	0
ENSG00000131591	340.343	208.304	301.649	264.259	404.038	339.032	445.817	486.669	474.615	87.9733	557.917	241.989	173.264	385.844	361.186	533.425
ENSG00000272141	0	8.92734	26.6764	0	0	0	0	1.49744	0	0	0	0	0	0	4.51482	0
ENSG00000205231	7.97679	0	0	14.3489	12.021	0	40.8382	32.195	7.65509	0	9.41271	0	0	54.2225	21.0692	68.0752
ENSG00000162571	109.681	32.7336	6.15609	7.17444	72.1257	40.5884	86.4408	61.3951	51.2891	58.025	17.114	15.1743	19.04	126.519	158.771	84.332
ENSG00000186891	85.0857	185.986	568.413	2.39148	6.67831	19.1004	268.851	190.175	155.398	0	86.4258	284.318	26.656	140.664	13.5445	38.6098
ENSG00000186827	143.582	211.28	361.158	74.1359	74.797	105.052	321.941	243.334	42.8685	41.179	236.173	351.404	131.376	184.671	350.651	231.659
ENSG00000078808	39.8839	105.64	121.07	57.3955	110.192	83.5643	132.043	104.072	166.115	385.585	42.785	20.7648	91.392	234.964	72.2372	123.958
ENSG00000176022	91.733	2.97578	41.0406	74.1359	295.181	95.502	91.2052	61.3951	59.7097	7.48709	0	15.9729	64.736	73.8684	85.7816	160.536
ENSG00000184163	13.2946	11.9031	4.10406	0	5.34265	9.5502	4.08382	0	0	0	1.7114	0	0	1.57167	0	0
ENSG00000260179	6.64732	31.2457	0	0	2.67132	2.38755	4.76445	0	0	0	0	10.3824	13.328	18.0742	0	1.01605
ENSG00000160087	1349.41	1159.07	1361.52	151.859	96.1676	145.641	758.228	115.303	691.254	106.691	1458.97	1328.15	1198.57	176.813	66.9699	91.4444
ENSG00000230415	0	16.3668	1.02602	2.39148	0	0	6.12572	1.49744	1.53102	0	0	0	0	1.57167	4.51482	16.2568
ENSG00000162572	17.283	169.619	59.5089	163.816	76.1327	100.277	63.9798	143.754	68.8958	127.281	75.3017	43.9255	87.584	61.295	39.8809	122.942
ENSG00000131584	15.9536	16.3668	49.2488	37.0679	25.3776	26.2631	6.80636	37.436	17.6067	22.4613	18.8254	44.7241	112.336	47.9358	69.2273	24.3852
ENSG00000169972	198.09	206.817	179.553	87.289	21.3706	62.0763	208.275	256.063	357.493	14.9742	294.361	135.77	204.68	79.3692	21.0692	43.6901
ENSG00000127054	2769.27	2017.58	2115.64	1968.19	3647.02	1862.29	3375.27	3048.79	3404.98	2068.31	2075.93	2175.51	3382.46	3088.33	3520.81	2779.91
ENSG00000240731	16.6183	0	0	20.3276	15.3601	4.7751	2.04191	5.98977	11.4826	1.87177	0.855701	4.79187	14.28	0	3.00988	1.01605
ENSG00000224051	424.099	83.3218	447.343	143.489	16.0279	133.703	134.766	390.832	205.156	3.74355	390.2	322.652	547.4	108.445	10.5346	13.2086
ENSG00000169962	0	0	0	0	2.67132	42.9759	0	3.7436	0	37.4355	0	6.38916	300.832	33.7908	0	0
ENSG00000107404	99.0451	80.346	49.2488	107.617	42.0733	95.502	235.5	192.421	142.385	82.358	65.889	43.9255	61.88	195.673	46.6532	111.765
ENSG00000162576	0	0	0	7.17444	0	7.16265	0	4.49233	0	0	0	7.98645	0	3.14333	0	0
ENSG00000175756	1477.03	1243.88	1493.88	1289.01	1196.75	1017.1	2482.96	1615.74	2078.36	1036.96	1909.92	1400.82	2011.58	1573.24	1118.17	1046.53
ENSG00000223663	1.32946	0	0	7.17444	0	16.7129	5.44509	5.98977	0	20.5895	0	9.58374	0	0	0	6.09629
ENSG00000221978	4727.58	5073.7	5462.51	1474.35	1234.15	1773.95	6642.33	4287.18	5798.73	2133.82	6362.99	7002.52	6161.35	3232.13	2050.48	1562.68
ENSG00000224870	663.403	482.076	382.704	660.049	1134.64	389.171	371.627	766.69	235.777	359.38	935.281	789.86	360.808	707.25	715.599	723.427
ENSG00000242485	1103.46	441.903	926.492	1106.06	1509.3	952.633	1435.46	964.353	1108.46	658.864	1274.14	719.579	782.544	1207.83	1090.33	989.631
ENSG00000272455	40.5487	41.6609	2.05203	46.6339	42.0733	23.8755	5.44509	1.49744	32.9169	3.74355	30.8052	1.59729	2.856	0	13.5445	10.1605
ENSG00000235098	1.32946	47.6125	65.665	28.6978	1.33566	26.2631	1068.6	47.1694	6.12407	0	1.7114	31.9458	1.904	22.0033	10.5346	11.1765
ENSG00000225285	45.8665	40.173	45.1447	66.9615	78.1362	0	142.253	116.8	28.3238	31.8201	31.6609	83.8577	18.088	0	144.474	78.2357
ENSG00000179403	1.32946	244.014	32.8325	119.574	1.33566	42.9759	0.680636	26.954	0	48.6661	0	0.798645	0	0	6.01976	6.09629
ENSG00000215915	5.31786	75.8824	13.3382	160.229	14.0244	114.602	18.3772	9.73337	7.65509	54.2814	9.41271	19.1675	5.712	24.3608	21.8216	70.1073
ENSG00000160072	442.047	114.567	275.998	182.948	144.251	174.291	463.513	190.175	338.355	202.152	631.507	309.076	226.576	89.585	172.316	192.033
ENSG00000197785	380.892	133.91	166.215	102.834	113.531	85.9518	247.751	89.0978	318.452	80.4863	336.29	152.541	237.048	4.715	82.7718	90.4283
ENSG00000205090	0	0	0	0	0	0	5.44509	13.477	1.53102	0	6.84561	4.79187	0	0	0	4.06419
ENSG00000160075	2647.63	2959.41	2487.06	2353.22	3009.91	1883.78	2752.49	2705.13	3005.39	3069.71	3370.61	3375.07	2605.63	3860.8	2495.19	2717.93
ENSG00000215014	5.98259	78.8581	53.3528	92.072	62.7761	38.2008	61.9379	153.488	52.0546	131.024	56.4763	7.1878	35.224	347.338	25.584	57.9148
ENSG00000279244	1.32946	13.391	0	4.78296	0	0	0	0	0	9.35887	0	0	0	0	0	2.0321
ENSG00000228594	23.9304	11.9031	4.10406	28.6978	17.3636	14.3253	59.896	53.9079	50.5236	0	1.7114	0	0	0	45.1482	18.2889
ENSG00000272106	392.857	138.374	98.4975	150.663	211.035	200.554	931.11	688.823	824.453	277.022	209.647	75.8713	65.688	440.067	293.463	227.595
ENSG00000197530	852.851	531.176	367.314	22.7191	35.395	50.1386	127.279	101.077	373.568	14.9742	475.77	494.361	430.304	7.85834	44.3958	36.5777
ENSG00000189409	0	4.46367	0	0	0.667831	0	18.3772	10.4821	7.65509	0	0	0	0	3.14333	0	3.04815
ENSG00000248333	183.466	342.215	86.1853	490.253	652.471	434.534	783.412	836.321	708.096	638.275	152.315	193.272	212.296	675.817	522.967	562.891
ENSG00000272004	0.664732	1.48789	0	0	2.67132	4.7751	2.04191	0.748721	0	0	0.855701	1.59729	9.52	0	0	1.01605
ENSG00000189339	832.909	1007.3	671.014	862.129	745.967	981.283	717.39	1175.49	927.031	546.558	839.442	814.618	955.808	809.409	1103.12	724.443
ENSG00000269737	23.9304	1.48789	5.13008	43.0466	34.0594	90.7269	10.2095	33.6924	13.0136	7.48709	0.855701	8.78509	0	14.9308	11.2871	14.2247
ENSG00000215914	6.64732	1.48789	8.20813	2.39148	3.33915	4.7751	80.315	23.9591	22.9653	0	5.1342	3.99322	3.808	18.86	15.8019	20.321
ENSG00000008128	23.9304	44.6367	21.5463	60.9828	58.7691	47.751	296.757	99.5799	153.867	175.947	11.9798	15.9729	41.888	107.659	51.9205	67.0592
ENSG00000268575	117.658	65.4671	153.902	124.357	213.706	145.641	216.442	183.437	267.163	110.435	82.1473	81.4618	68.544	106.088	158.019	72.1394
ENSG00000227775	124.97	52.0761	119.018	147.076	273.143	157.578	127.279	229.109	69.6613	95.4604	141.191	117.401	45.696	136.735	131.682	206.258
ENSG00000215790	204.073	139.862	147.746	142.293	136.237	109.827	415.869	367.622	293.955	149.742	136.912	129.38	159.936	148.523	172.316	89.4123
ENSG00000008130	242.627	1822.66	2024.33	3167.52	222.388	1747.69	179.007	541.325	108.702	1909.21	300.351	1278.63	4513.43	2251.41	604.986	2378.57
ENSG00000078369	872.793	821.315	933.674	1089.32	710.572	1069.62	860.324	723.264	824.453	1080.01	808.637	791.457	986.272	1339.85	760.748	753.908
ENSG00000231050	4.65313	0	46.1707	44.2424	0	4.7751	30.6286	38.1848	24.4963	0	0	23.1607	73.304	0	6.01976	2.0321
ENSG00000169885	0	0	0	33.4807	1.33566	14.3253	0	0	0	0	0	0	0.952	0	0	0
ENSG00000178821	0	0	0	2.39148	0	0	4.08382	1.49744	9.1861	0	0	0	0	0	0	0
ENSG00000142609	1.9942	75.8824	0	101.638	0	179.066	3.40318	2.99488	0	110.435	0	0	10.472	0	15.0494	21.337
ENSG00000233542	0	2.97578	0	4.78296	0	19.1004	0.680636	0.748721	0	0	0	0	0	0	0	0
ENSG00000187730	0	50.5882	0	19.1318	17.3636	16.7129	4.08382	8.23593	12.2481	0	26.5267	0	0	1.57167	0	1.01605
ENSG00000226969	0	0	0	0	4.00698	0	0	7.48721	0	0	0	0	0	0	2.25741	7.11234
ENSG00000067606	52.5138	19.3426	45.1447	165.012	42.7412	200.554	34.7124	26.954	72.7233	91.7169	69.3118	43.1268	133.28	17.2883	72.9896	40.6419
ENSG00000271806	10.6357	29.7578	0	77.7231	8.01397	64.4639	1.36127	5.98977	7.65509	0	11.9798	0	0	0	13.5445	42.674
ENSG00000182873	33.2366	14.8789	22.5723	23.9148	10.6853	33.4257	40.1575	26.954	0	9.35887	28.2381	40.7309	0	51.865	19.5642	12.1926
ENSG00000162585	549.734	575.813	530.45	179.361	207.028	286.506	856.921	652.885	1002.82	336.919	459.511	492.764	419.832	274.256	221.226	312.943
ENSG00000234396	0	0	0	0	0	0	0	2.24616	0	1.87177	3.4228	0	0	0	0	0
ENSG00000157933	22.6009	8.92734	2.05203	34.6765	74.797	47.751	79.6344	29.2001	95.6886	71.1274	10.2684	23.9593	0	145.379	33.1087	73.1555
ENSG00000116151	197.425	141.349	123.122	451.99	197.01	386.783	419.952	356.391	558.056	213.382	199.378	194.869	221.816	148.523	258.85	174.76
ENSG00000272161	0	1.48789	0	25.1105	1.33566	21.488	17.0159	1.49744	11.4826	46.7943	0	0	0	0	13.5445	2.0321
ENSG00000269896	34.5661	0	2.05203	2.39148	9.34963	14.3253	56.4928	33.6924	3.06203	0	0	14.3756	0	0	10.5346	8.12839
ENSG00000272420	19.942	32.7336	57.4569	10.7617	4.00698	9.5502	14.974	20.2155	21.4342	37.4355	3.4228	21.5634	45.696	23.575	18.8118	24.3852
ENSG00000157916	1938.36	1639.65	2374.2	1558.05	1103.26	1313.15	1278.91	1662.16	1204.15	971.45	2181.18	2272.94	1983.97	1739.05	1265.66	1234.5
ENSG00000157911	323.725	133.91	191.865	43.0466	31.388	4.7751	404.298	161.724	471.553	121.665	423.572	371.37	534.072	106.873	6.01976	2.0321
ENSG00000149527	3.98839	0	0	9.56592	0	9.5502	59.2153	33.6924	1.53102	0	1.7114	0	0	17.2883	45.1482	9.14444
ENSG00000157881	235.98	78.8581	268.816	169.795	273.811	219.655	72.828	61.3951	135.495	52.4097	352.549	153.34	127.568	163.453	246.81	152.407
ENSG00000238164	0	2.97578	0	7.17444	6.67831	0	6.80636	2.24616	0	0	10.2684	0	0	6.28667	0	7.11234
ENSG00000157873	400.834	1147.16	879.295	1303.36	1509.97	945.47	1003.26	2090.43	1632.83	1628.44	428.706	1023.06	1850.69	1754.77	826.965	2413.12
ENSG00000228037	0	0	0	0	0	4.7751	0	2.99488	0	28.0766	10.2684	6.38916	29.512	111.588	0	0
ENSG00000157870	203.408	196.401	254.452	112.4	189.664	191.004	515.922	348.904	401.127	52.4097	318.321	209.245	243.712	255.396	136.95	140.215
ENSG00000142606	84.421	71.4187	24.6244	3.58722	116.203	19.1004	134.766	70.3798	58.1787	0	117.231	154.138	0	11.0017	109.108	72.1394
ENSG00000215912	0	16.3668	0	28.6978	0.667831	0	0	5.98977	9.1861	29.9484	0	0	0	0	1.50494	6.09629
ENSG00000233234	0	0	0	21.5233	0	2.38755	0	0	0	11.2306	0	0	0	11.0017	0	12.1926
ENSG00000231630	0	0	0	15.5446	0	0	0	0	0	0	0	0	0	0	0	0
ENSG00000169717	0	19.3426	59.5089	13.1531	0	74.0141	0	0	0	0	0	0	0	0	0	2.0321
ENSG00000177133	2.65893	26.782	27.7024	21.5233	0	14.3253	34.0318	25.4565	0	0	0	19.1675	0	0	11.2871	40.6419
ENSG00000142611	12.6299	35.7093	260.608	175.774	95.4998	93.1145	363.46	336.176	17.6067	116.05	20.5368	79.8645	89.488	12.5733	190.375	128.022
ENSG00000279839	0	0	0	84.8976	2.67132	85.9518	11.5708	2.99488	0	0	0	0	72.352	0	0	4.06419
ENSG00000272235	0	0	4.10406	20.3276	2.00349	23.8755	1.36127	2.99488	0	3.74355	0	10.3824	0	0	12.0395	16.2568
ENSG00000130762	0	0	0	25.1105	1.33566	0	0	0	0	0	1.7114	0	0	2.3575	0	0
ENSG00000162591	709.934	1419.45	556.101	211.646	83.4788	124.153	1500.12	506.135	2037.78	108.563	1272.43	1518.22	503.608	344.981	151.999	188.985
ENSG00000207776	0	0	0	0	0	0	1.36127	0	0.765509	0	0	1.59729	0	0	0	5.08024
ENSG00000238260	22.6009	38.6851	67.717	31.0892	78.804	26.2631	1.36127	74.8721	3.06203	0	29.9495	27.9526	0	54.2225	115.88	72.1394
ENSG00000158109	94.392	62.4913	368.34	174.578	173.636	181.454	84.3989	104.821	52.0546	33.6919	207.08	93.4414	434.112	229.463	177.583	182.889
ENSG00000116213	929.296	635.329	1189.15	823.865	653.138	809.38	835.821	694.064	990.568	370.611	1001.17	800.242	1070.05	639.668	711.837	674.656
ENSG00000078900	7.97679	2.97578	0	90.8763	25.3776	0	17.0159	10.4821	6.12407	3.74355	3.4228	0	0	0	21.0692	0
ENSG00000227589	0.664732	0	0	19.1318	1.33566	28.6506	0	0	0	24.3331	0	0	0	1.57167	3.00988	10.1605
ENSG00000235131	1.32946	8.92734	8.20813	13.1531	0	14.3253	0	0	0.765509	5.61532	0	0	0	0	0	2.0321
ENSG00000227372	827.592	660.623	619.713	63.3742	93.4963	97.8896	1133.94	479.181	754.026	29.9484	889.929	930.421	623.56	480.93	233.266	95.5086
ENSG00000162592	3.32366	58.0277	0	63.3742	2.00349	133.703	3.40318	14.2257	0.765509	35.5637	5.1342	3.99322	0	0	0	10.1605
ENSG00000235169	99.0451	122.007	99.5235	64.57	92.8285	124.153	273.616	137.765	91.861	0	109.53	90.2469	138.992	167.383	74.4946	59.9469
ENSG00000130764	282.511	116.055	120.044	406.552	401.366	219.655	340.318	305.478	326.872	353.765	266.979	232.406	197.064	381.915	258.097	275.349
ENSG00000266075	6.64732	0	0	39.4594	9.34963	14.3253	11.5708	3.7436	3.06203	67.3838	0	11.181	0	8.64417	5.26729	20.321
ENSG00000272153	0.664732	4.46367	0	2.39148	2.00349	9.5502	8.84827	4.49233	0	13.1024	0	0	0.952	3.92917	5.26729	3.04815
ENSG00000116198	285.17	319.896	873.139	277.412	144.919	346.195	48.3252	135.518	242.666	222.741	281.526	296.297	852.992	256.968	254.335	183.905
ENSG00000169598	584.964	358.581	446.317	521.343	792.715	494.223	703.778	641.654	269.459	421.149	563.907	317.062	280.84	947.715	617.026	383.05
ENSG00000198912	1330.79	1141.21	566.361	1296.18	1137.32	1062.46	1423.21	1203.19	1296.01	1177.35	1016.57	1731.46	1335.66	1649.46	991.004	907.331
ENSG00000236423	29.2482	23.8062	1.02602	167.404	48.7516	312.769	51.7283	22.4616	1.53102	342.535	28.2381	4.79187	0.952	37.72	9.02965	28.4494
ENSG00000233304	0.664732	2.97578	19.4943	58.5913	0	119.378	0	2.99488	0	61.7685	0	0	0	0	9.78212	3.04815
ENSG00000226374	0	0	0	9.56592	0	0	0	0	0	9.35887	0	0	0	0	1.50494	5.08024
ENSG00000229280	0	0	0	9.56592	0	4.7751	0	0	0	0	0	0	0	0	0	16.2568
ENSG00000235054	0	0	0	26.3063	0	31.0382	0	0	0	127.281	0	0	0	0	0	9.14444
ENSG00000227169	0	0	0	4.78296	0	9.5502	0	0	0	24.3331	0	0	0	0	0	0
ENSG00000232596	5.31786	0	2.05203	66.9615	0	109.827	0	0	0	89.8451	0	0	0	0	6.01976	17.2728
ENSG00000196581	10.6357	116.055	4.10406	138.706	0	346.195	0	15.7231	0	202.152	0	0	0	0	0	69.0913
ENSG00000231510	1.9942	4.46367	0	13.1531	0.667831	33.4257	0	0.748721	3.06203	29.9484	3.4228	0	0	0	0	5.08024
ENSG00000260972	0	0	0	14.3489	0	14.3253	0	0	0	0	0	0	0	0	0	0
ENSG00000283356	0	2.97578	0	4.78296	0	2.38755	0	0	0	9.35887	0	0	0	0	0	0
ENSG00000236948	0	0	0	8.37018	0	47.751	0	0	0	58.025	0	0	0	0	0	5.08024
ENSG00000131697	266.558	122.007	207.255	375.462	241.087	350.97	186.494	186.432	344.479	162.844	175.419	61.4956	428.4	24.3608	249.82	155.455
ENSG00000069424	5359.07	4215.19	4622.2	4321.41	5679.9	2788.66	6747.82	4413.71	5338.66	3034.14	6245.76	4676.07	4057.43	3712.28	6813.62	4396.44
ENSG00000116254	10.6357	55.0519	0	104.029	13.3566	200.554	17.0159	7.48721	16.0757	256.433	1.7114	3.19458	5.712	3.14333	9.02965	26.4173
ENSG00000116251	3650.71	2670.76	3868.08	4675.34	6392.48	3607.59	7273.96	7283.56	7559.4	3719.21	4086.83	2891.89	2237.2	4890.24	6098.02	4651.47
ENSG00000226944	0	0	0	8.37018	0	19.1004	2.04191	5.98977	4.59305	0	0	3.19458	9.52	0.785834	3.00988	0
ENSG00000158286	37.225	58.0277	36.9366	77.7231	4.67482	66.8514	101.415	44.1745	9.1861	69.2556	35.9394	32.7444	2.856	53.4367	45.9007	25.4012
ENSG00000116237	164.854	44.6367	12.3122	105.225	114.867	114.602	54.4509	46.4207	52.8201	0	52.1977	50.3146	24.752	71.5109	66.2174	52.8345
ENSG00000225077	0	26.782	0	123.161	0	155.191	0	10.4821	0	149.742	0	0	28.56	0	9.02965	54.8666
ENSG00000158292	0	2.97578	36.9366	17.9361	0	0	0	0	10.7171	0	0	0	0	0	0	13.2086
ENSG00000097021	1316.17	644.256	721.289	1146.71	1370.39	785.504	1147.55	2377.94	1469.78	1426.29	1439.29	404.114	753.984	1265.19	994.014	1314.77
ENSG00000069812	0	47.6125	0	38.2637	0	9.5502	0	4.49233	0	104.819	0	0	19.04	3.14333	9.78212	20.321
ENSG00000187017	3.32366	2.97578	4.10406	9.56592	0	4.7751	0	2.24616	0	0	0	0	0	0	0	8.12839
ENSG00000265392	0	0	0	10.7617	0	4.7751	0	0	0	0	0	0	0	0	3.76235	0
ENSG00000231868	0	0	0	2.39148	0	0	0	0	0	0	0	0	0	0	0	6.09629
ENSG00000215788	237.974	306.505	108.758	209.255	23.3741	312.769	1274.15	187.18	226.591	58.025	245.586	278.727	217.056	256.968	69.2273	28.4494
ENSG00000171680	0	16.3668	2.05203	74.1359	6.67831	11.9378	68.0636	2.99488	0	0	0	0	0	1.57167	85.0292	38.6098
ENSG00000162408	1090.83	401.73	332.429	552.432	554.3	422.596	629.588	504.638	750.199	642.018	823.184	887.294	694.96	628.667	497.383	462.302
ENSG00000253022	0	0	0	10.7617	1.33566	2.38755	0	3.7436	3.06203	0	0	0	0	0	1.50494	2.0321
ENSG00000229519	2.65893	55.0519	0	8.37018	3.33915	42.9759	9.5289	0.748721	3.82754	18.7177	8.55701	15.1743	0.952	6.28667	6.77223	1.01605
ENSG00000173662	26.5893	8.92734	0	263.063	0	136.09	10.8902	32.9437	3.06203	116.05	0	0	0	36.9342	0	25.4012
ENSG00000204859	1076.2	907.612	669.988	953.005	1411.13	680.452	731.003	1228.65	1201.85	490.405	1329.76	1538.19	1664.1	1313.13	1463.56	1292.41
ENSG00000162413	210.72	163.668	615.609	301.327	242.423	310.382	148.379	202.155	287.066	447.354	309.764	134.971	256.088	92.7284	290.454	425.724
ENSG00000116273	111.675	209.792	87.2113	102.834	44.0768	57.3012	194.662	101.077	306.969	65.5121	77.0131	169.313	68.544	9.43	85.0292	108.717
ENSG00000041988	442.712	233.599	575.595	538.083	731.943	429.759	201.468	300.986	384.285	417.405	379.931	311.471	406.504	509.22	489.106	385.082
ENSG00000007923	1063.57	549.031	699.743	587.108	1173.38	530.036	667.704	744.977	625.421	722.504	1053.37	1148.45	840.616	904.494	851.044	740.699
ENSG00000228750	0.664732	5.95156	30.7805	66.9615	0	162.353	0	0	0	78.6145	0	0	0	0	3.00988	33.5296
ENSG00000237436	17.283	7.43945	7.18211	2.39148	1.33566	0	14.974	25.4565	28.3238	1.87177	19.6811	8.78509	15.232	5.50083	3.00988	1.01605
ENSG00000171735	917.33	1269.17	1230.19	782.014	570.327	981.283	1251.01	816.106	949.996	1061.3	1298.1	999.903	1309	605.092	516.195	505.992
ENSG00000227950	1.9942	0	0	27.502	0.667831	9.5502	14.974	0.748721	8.4206	28.0766	0	0	0	0.785834	1.50494	8.12839
ENSG00000237365	1.9942	13.391	0	27.502	2.00349	47.751	0	0	3.06203	59.8967	0	0	0	0	1.50494	0
ENSG00000207056	0	1.48789	0	7.17444	0	7.16265	0	2.99488	0	0	0	0	0	0	1.50494	7.11234
ENSG00000237402	0	2.97578	0	14.3489	0	11.9378	2.04191	0.748721	1.53102	0	0	0	0	0	1.50494	0
ENSG00000237728	0	0	0	19.1318	2.00349	50.1386	0	0	0	0	0	0	0	0	0	6.09629
ENSG00000270171	0	0	0	51.4168	1.33566	26.2631	0	11.9795	0	0	0	0	0	0	0	2.0321
ENSG00000270035	0	0	0	0	0	19.1004	4.08382	2.99488	0	0	0	0	0	0	0	0
ENSG00000269978	0	0	0	10.7617	0	4.7751	0	0.748721	0	0	0	0	0	0	4.51482	4.06419
ENSG00000049245	1382.64	2347.89	2279.81	1894.05	1880.61	1747.69	1941.85	1452.52	1916.07	1274.68	1260.45	1730.66	2297.18	3361.01	2071.55	2578.73
ENSG00000269925	3.32366	8.92734	0	27.502	5.34265	4.7751	4.08382	2.24616	8.4206	14.9742	5.1342	0	0	14.145	0	3.04815
ENSG00000049246	43.8723	290.138	108.758	111.204	63.4439	310.382	168.117	397.571	274.052	267.664	38.5065	29.5499	16.184	161.096	677.223	342.408
ENSG00000236266	5.98259	1.48789	0	17.9361	2.00349	21.488	0	2.99488	12.2481	24.3331	1.7114	7.98645	0	24.3608	69.9798	22.3531
ENSG00000049247	3.98839	28.2699	0	45.4381	0	90.7269	92.5665	4.49233	42.8685	58.025	0	0	0	113.946	0.752471	35.5617
ENSG00000049249	11.9652	23.8062	0	123.161	13.3566	133.703	1.36127	22.4616	15.3102	306.971	0	0	5.712	0	28.5939	99.5728
ENSG00000270330	0	4.46367	0	7.17444	0	9.5502	0	0	0	0	0	0	0	0	0	0
ENSG00000116288	5208.18	4130.38	4954.63	3719.95	5977.09	4099.42	5671.74	4886.9	5817.1	5671.47	6367.27	3855.06	3092.1	5897.68	3871.46	4111.95
ENSG00000200344	2.65893	2.97578	1.02602	10.7617	3.33915	4.7751	2.72254	2.24616	9.1861	9.35887	16.2583	0.798645	0	0	6.77223	1.01605
ENSG00000116285	10.6357	52.0761	36.9366	92.072	0	171.904	0	29.2001	0	170.331	0	5.59051	0	0	7.52471	45.7222
ENSG00000238290	0	11.9031	0	27.502	0	81.1767	0	3.7436	0	13.1024	0	0	0	1.57167	0	28.4494
ENSG00000232848	3.32366	2.97578	0	43.0466	0	105.052	0	0.748721	0	59.8967	0	0	0	0	3.00988	22.3531
ENSG00000229305	0	1.48789	0	35.8722	0	47.751	0	1.49744	0	48.6661	0	0	10.472	0	1.50494	14.2247
ENSG00000227634	0	17.8547	0	7.17444	0	52.5261	0	0	0	16.846	0	0	0	0	9.02965	5.08024
ENSG00000200975	1.32946	0	0	17.9361	0	71.6265	0	5.98977	0	0	0	0	0	0	0.752471	12.1926
ENSG00000233645	1.9942	2.97578	0	4.78296	0	11.9378	0	0	0.765509	0	0	0	0	9.43	0	4.06419
ENSG00000251977	0	0	0	4.78296	0	9.5502	0	0	0	0	0	0	0	0	0	1.01605
ENSG00000162426	3.98839	7.43945	3.07805	118.378	0	62.0763	1.36127	19.4667	0	0	0	0	0	6.28667	1.50494	90.4283
ENSG00000142599	565.022	363.045	988.053	553.628	362.632	544.362	377.072	311.468	421.03	821.708	814.627	476.791	706.384	605.878	656.907	445.029
ENSG00000232912	29.9129	58.0277	45.1447	37.0679	6.67831	107.44	9.5289	23.2103	6.88958	72.9992	6.84561	37.5363	7.616	16.5025	28.5939	38.6098
ENSG00000221083	2.65893	5.95156	0	0	1.33566	19.1004	1.36127	8.23593	0	20.5895	0	0	0	1.57167	3.76235	8.12839
ENSG00000270282	10.6357	13.391	20.5203	50.2211	7.34614	81.1767	4.08382	21.7129	1.53102	46.7943	47.0635	8.78509	0	0	25.584	39.6259
ENSG00000234619	9.97098	0	8.20813	10.7617	9.34963	33.4257	4.08382	13.477	6.12407	37.4355	0	0	0	26.7183	5.26729	24.3852
ENSG00000224315	3.98839	0	0	38.2637	22.0384	19.1004	3.40318	32.9437	0	58.025	41.9293	0	0	0	45.9007	17.2728
ENSG00000222511	91.733	49.1003	84.1333	44.2424	40.7377	21.488	10.2095	37.436	6.12407	9.35887	31.6609	35.1404	52.36	18.0742	51.168	41.658
ENSG00000226545	5.98259	8.92734	12.3122	19.1318	14.0244	21.488	6.80636	20.9642	0.765509	0	0	0	11.424	0	6.01976	5.08024
ENSG00000228423	148.235	108.616	165.189	66.9615	86.818	93.1145	40.1575	134.021	40.572	138.511	210.502	186.084	132.328	49.5075	224.989	99.5728
ENSG00000229716	0	0	0	13.1531	0	11.9378	0	0	0	0	0	0	0	0	0	3.04815
ENSG00000074800	39683.2	21421.1	24136	24167.1	34920.9	19143.4	31348	40362.8	48163.5	33961.5	46591.2	24127.1	22127.3	33846.6	37396.3	35566.8
ENSG00000274258	1.32946	0	1.02602	0	0	2.38755	1.36127	0	0	1.87177	0	0	0	0	1.50494	3.04815
ENSG00000236269	86.4152	74.3945	43.0927	15.5446	5.34265	21.488	108.902	59.8977	69.6613	46.7943	29.0938	13.577	0	24.3608	42.8908	21.337
ENSG00000230679	12.6299	10.4152	19.4943	19.1318	10.6853	9.5502	4.08382	15.7231	6.12407	0	12.8355	21.5634	12.376	15.7167	8.27718	7.11234
ENSG00000201725	1.32946	0	0	1.19574	1.33566	4.7751	0	0	0	1.87177	1.7114	0	0	0	0	0
ENSG00000238249	45.8665	37.1972	29.7545	35.8722	51.423	81.1767	47.6445	33.6924	59.7097	59.8967	51.342	14.3756	15.232	21.2175	45.1482	38.6098
ENSG00000232208	110.346	0	0	11.9574	6.67831	19.1004	0	1.49744	6.88958	69.2556	79.5802	1.59729	39.984	1.57167	0	0
ENSG00000232663	15.2888	0	0	10.7617	0	14.3253	0	0	0	1.87177	2.5671	0.798645	0	0	0	0
ENSG00000131686	9.97098	7.43945	9.23414	68.1572	0	64.4639	1.36127	0	0	37.4355	0	0	31.416	185.457	18.0593	32.5136
ENSG00000265141	0	0	0	4.78296	0	16.7129	0	0	0	0	0	0	0	0	2.25741	18.2889
ENSG00000197241	17.9478	34.2215	17.4423	115.987	2.00349	105.052	0	5.24105	4.59305	54.2814	0	0	7.616	0	12.792	5.08024
ENSG00000142583	1679.11	929.931	5359.91	640.917	1821.84	842.805	755.506	1989.35	641.496	2199.33	1891.95	1517.43	526.456	1707.62	1176.86	2150.97
ENSG00000252404	0	1.48789	0	2.39148	0	4.7751	0	0	0	0	0	0	0	0	0	14.2247
ENSG00000180758	3.98839	50.5882	0	121.966	4.00698	169.516	24.5029	8.23593	0	112.306	44.4964	20.7648	22.848	0	24.8315	27.4333
ENSG00000228526	171.501	129.446	84.1333	51.4168	79.4719	121.765	2.72254	47.9181	19.9032	52.4097	25.671	101.428	0	3.14333	51.168	118.878
ENSG00000234546	9.97098	44.6367	0	46.6339	4.67482	76.4016	4.08382	7.48721	0.765509	0	34.228	15.9729	0	0	0.752471	1.01605
ENSG00000281937	0	0	0	0	0	14.3253	0	0	0	0	0	0	0	0	0	0
ENSG00000049239	414.793	770.727	574.569	691.138	619.747	642.251	960.377	688.075	202.094	823.58	492.028	348.209	674.016	410.991	457.502	958.134
ENSG00000171621	0	38.6851	8.20813	57.3955	0	40.5884	2.04191	13.477	1.53102	14.9742	11.9798	2.39593	20.944	0	0	21.337
ENSG00000235263	0	17.8547	0	2.39148	0	31.0382	0	0	0	0	0	0	0	0	9.02965	3.04815
ENSG00000171612	51.8491	59.5156	41.0406	82.5061	46.7482	81.1767	109.582	75.6208	45.165	157.229	86.4258	31.9458	9.52	33.7908	66.9699	129.038
ENSG00000231181	0	38.6851	0	0	12.021	14.3253	15.6546	5.24105	10.7171	0	0	0	4.76	0	22.5741	56.8987
ENSG00000188807	346.99	148.789	76.9512	174.578	120.877	171.904	494.142	187.929	471.553	71.1274	430.417	237.197	421.736	9.43	139.96	245.884
ENSG00000171608	1323.48	2535.36	2199.78	3487.97	2844.29	3275.72	1959.55	2104.65	1619.82	2270.46	1280.13	1998.21	3755.64	3334.29	2982.79	3374.3
ENSG00000179840	14.6241	65.4671	0	51.4168	8.01397	93.1145	10.8902	22.4616	17.6067	119.793	0	0	138.992	40.8633	54.1779	46.7382
ENSG00000233268	0	19.3426	0	22.7191	3.33915	35.8133	0.680636	3.7436	4.59305	0	0	1.59729	0	0	6.77223	14.2247
ENSG00000231789	49.1902	40.173	34.8845	68.1572	131.563	100.277	76.9119	78.6157	111.764	74.8709	59.8991	40.7309	0	40.8633	115.128	24.3852
ENSG00000171603	283.176	363.045	210.333	419.705	278.485	467.96	451.262	322.699	261.038	604.583	509.998	224.419	340.816	289.973	392.037	380.002
ENSG00000271264	0	0	6.15609	7.17444	0	4.7751	8.16763	0	0	0	0	0	0	0	0	0
ENSG00000280113	1.32946	17.8547	0	35.8722	0	38.2008	0	2.99488	3.06203	0	0	0	0	0	4.51482	15.2407
ENSG00000178585	212.714	111.592	265.738	83.7018	180.982	52.5261	257.28	102.575	259.507	336.919	139.479	144.555	48.552	227.892	188.118	74.1715
ENSG00000162441	470.63	468.685	203.151	411.335	566.988	573.012	603.724	492.658	478.443	713.146	423.572	436.859	758.744	708.036	624.551	490.751
ENSG00000228150	16.6183	19.3426	24.6244	40.6552	18.0314	31.0382	14.2934	51.6617	9.1861	39.3072	15.4026	28.7512	22.848	27.5042	18.8118	19.3049
ENSG00000173614	333.031	266.332	482.227	510.581	659.149	367.683	149.74	315.96	192.908	275.151	339.713	410.503	569.296	769.331	620.036	242.836
ENSG00000202415	3.98839	0	16.4163	7.17444	8.01397	4.7751	0	0.748721	0	0	17.114	0	0	0	1.50494	8.12839
ENSG00000283611	0	0	0	9.56592	1.33566	4.7751	0	1.49744	3.82754	9.35887	0	0	0	0	0.752471	4.06419
ENSG00000265521	3.98839	8.92734	0	4.78296	0	7.16265	0	0	0	0	0	0	9.52	0	0	11.1765
ENSG00000162444	0	246.99	270.868	88.4848	2.67132	157.578	2.72254	24.7078	4.59305	278.894	1.7114	146.951	211.344	223.177	42.1383	258.076
ENSG00000130939	1124.06	906.125	839.281	750.925	1160.69	952.633	1348.34	957.614	1446.05	829.196	1387.95	1043.83	408.408	637.311	1615.55	1055.67
ENSG00000224340	1.32946	0	0	7.17444	0	19.1004	1.36127	0	0	24.3331	0	0	0	0	0	25.4012
ENSG00000233623	8.64152	110.104	22.5723	29.8935	6.01048	45.3635	5.44509	5.24105	1.53102	28.0766	0	0	0	0	42.1383	5.08024
ENSG00000201746	0	0	0	5.9787	0	7.16265	4.08382	0	2.29653	0	0	0	0	3.14333	2.25741	1.01605
ENSG00000054523	182.801	613.01	348.845	626.568	295.181	993.221	372.988	483.674	119.419	1372.01	230.184	335.431	145.656	329.264	346.889	593.372
ENSG00000264881	1.9942	28.2699	3.07805	19.1318	1.33566	19.1004	2.04191	5.24105	0	43.0508	0	0	0.952	0	0	37.5938
ENSG00000199562	0	14.8789	3.07805	3.58722	1.33566	21.488	10.8902	4.49233	0	11.2306	5.1342	1.59729	6.664	9.43	1.50494	12.1926
ENSG00000142657	6680.56	9492.73	7023.08	7942.11	9399.72	6295.97	5995.04	7411.59	9775.55	9766.91	6750.62	6779.7	8445.2	11796.1	8562.36	9402.51
ENSG00000271989	3.98839	0	0	0	0	0	2.72254	0	0	0	0	0	3.808	0	0	0
ENSG00000251503	0	0	0	0	0	0	4.08382	3.7436	0	0	0	0	4.76	5.50083	2.25741	0
ENSG00000175279	73.1205	28.2699	53.3528	7.17444	18.0314	0	20.4191	32.195	21.4342	0	93.2714	55.1065	38.08	12.5733	6.77223	17.2728
ENSG00000241563	11.3004	1.48789	0	5.9787	7.34614	0	0	8.23593	3.06203	0	0.855701	0	0	0	1.50494	5.08024
ENSG00000160049	2254.77	1423.91	1481.57	1371.51	2724.08	1255.85	2453.01	2482.76	2174.04	913.425	2154.65	2072.48	1713.6	2051.81	2065.53	2539.11
ENSG00000142655	306.442	119.031	205.203	220.016	360.629	174.291	172.201	203.652	267.163	155.357	219.915	243.587	243.712	179.956	305.503	249.948
ENSG00000243267	6.64732	16.3668	6.15609	13.1531	2.00349	0	1.36127	5.98977	0	0	16.2583	2.39593	1.904	0	5.26729	15.2407
ENSG00000130940	17.9478	10.4152	65.665	191.318	49.4195	121.765	232.097	80.1131	82.6749	145.998	38.5065	37.5363	23.8	77.0117	75.2471	60.9629
ENSG00000272078	3.98839	0	0	16.7404	0	14.3253	33.3512	8.98465	0	0	0	10.3824	0	0	0.752471	0
ENSG00000225158	0	0	0	0	0	0	0	0	0	11.2306	0	0	0	0	0	1.01605
ENSG00000175262	2.65893	22.3183	0	75.3316	2.67132	253.08	0	10.4821	2.29653	0	0	3.99322	0	0	47.4056	106.685
ENSG00000215785	0	34.2215	0	11.9574	0	28.6506	0	0	0	18.7177	0	0.798645	0	0	2.25741	17.2728
ENSG00000120948	2444.22	1087.65	1908.39	1112.04	1745.04	959.795	1940.49	1524.4	2397.57	677.582	2556.83	2492.57	1855.45	1573.24	1583.95	1239.58
ENSG00000009724	29.2482	95.2249	0	108.812	9.34963	131.315	26.5448	26.954	60.4752	28.0766	6.84561	0	7.616	86.4417	8.27718	24.3852
ENSG00000271895	390.198	656.159	448.369	245.127	187.66	186.229	551.996	485.92	647.62	387.457	569.041	526.307	343.672	510.792	398.057	312.943
ENSG00000116649	274.534	83.3218	258.556	175.774	495.53	136.09	432.884	324.945	313.859	192.793	228.472	113.408	276.08	358.34	177.583	286.526
ENSG00000171824	2892.91	2132.15	2845.14	2080.59	3637.01	1795.44	2276.73	2827.17	3991.36	2343.46	2994.1	3062	2794.12	4678.07	3653.24	2269.85
ENSG00000226849	10.6357	5.95156	1.02602	9.56592	8.01397	35.8133	15.6546	24.7078	7.65509	37.4355	2.5671	6.38916	0	6.28667	5.26729	14.2247
ENSG00000230337	7.31205	5.95156	11.2862	64.57	1.33566	143.253	7.487	3.7436	0	28.0766	29.0938	0.798645	18.088	40.8633	18.8118	33.5296
ENSG00000198793	953.891	831.73	549.944	649.287	569.66	704.327	756.867	536.084	1090.85	947.117	599.846	698.016	931.056	771.689	674.214	520.217
ENSG00000225602	22.6009	25.2941	26.6764	7.17444	8.01397	31.0382	21.7803	11.2308	20.6687	58.025	1.7114	23.1607	0	0	14.2969	5.08024
ENSG00000253086	0	8.92734	10.2602	9.56592	3.33915	2.38755	8.16763	3.7436	18.3722	7.48709	3.4228	0	0	0	8.27718	5.08024
ENSG00000171819	1.32946	23.8062	18.4683	110.008	4.00698	42.9759	6.80636	5.98977	13.0136	35.5637	0	0	7.616	0	3.00988	1.01605
ENSG00000238173	0	7.43945	0	0	1.33566	0	0	0	0	0	0	0	0	0	0	2.0321
ENSG00000120942	1231.08	672.526	1420.01	950.613	2090.98	1029.03	1317.71	814.608	1430.74	634.531	2241.94	1797.75	577.864	1724.9	1258.88	1186.74
ENSG00000238199	3.98839	0	6.15609	31.0892	14.0244	2.38755	8.16763	25.4565	3.06203	3.74355	4.2785	2.39593	3.808	12.5733	27.8414	4.06419
ENSG00000224338	0	0	0	0	0	21.488	0	0	0	0	0	0	0	0	0	0
ENSG00000204624	0	11.9031	9.23414	197.297	0	334.257	0	1.49744	3.06203	46.7943	0	0	3.808	11.7875	2.25741	37.5938
ENSG00000235643	0	0	0	7.17444	0	19.1004	0	0	0	72.9992	0	0	0	0	0	0
ENSG00000116661	0	0	0	3.58722	0	4.7751	0	0	1.53102	3.74355	0	0	0	0	0	0
ENSG00000132879	182.137	398.754	224.697	289.369	374.653	276.956	1068.6	396.073	473.084	559.66	171.14	645.305	174.216	576.802	557.581	587.276
ENSG00000116663	418.117	627.889	839.281	1238.79	308.538	377.233	565.608	429.766	146.212	512.866	279.814	686.036	1845.93	715.109	308.513	728.507
ENSG00000116670	1514.92	1169.48	1569.8	821.474	846.809	668.514	2751.81	1713.07	2262.84	617.685	1495.76	956.776	846.328	1609.39	618.531	514.121
ENSG00000162490	7.97679	80.346	48.2227	174.578	29.3846	191.004	27.2254	31.4463	41.3375	95.4604	0	15.9729	0	0	15.0494	84.332
ENSG00000177674	1441.8	4561.87	2226.45	3388.73	566.988	2146.41	1683.21	1382.14	567.242	4679.43	1649.79	2299.3	5251.23	4013.25	1167.83	2501.51
ENSG00000215910	3.32366	23.8062	22.5723	71.7444	2.67132	76.4016	4.08382	0	0	86.1016	1.7114	0	0	10.2158	9.02965	1.01605
ENSG00000177553	0	0	0	7.17444	0	4.7751	0	0	0	3.74355	0	0	0	0	0	0
ENSG00000177000	831.58	1065.33	951.117	1109.65	1192.08	1301.22	583.986	938.147	570.304	1838.08	589.578	610.963	664.496	989.364	1420.66	1106.48
ENSG00000011021	559.705	1037.06	1031.15	869.303	1119.28	1026.65	869.853	944.137	1076.31	819.837	479.192	777.081	879.648	1308.41	766.015	724.443
ENSG00000242349	43.2076	35.7093	56.4309	29.8935	14.6923	47.751	18.3772	4.49233	3.82754	29.9484	11.9798	41.5295	18.088	143.808	19.5642	21.337
ENSG00000175206	10.6357	8.92734	18.4683	88.4848	12.6888	116.99	10.2095	2.99488	3.06203	91.7169	6.84561	12.7783	0	57.3658	13.5445	20.321
ENSG00000224904	0	0	0	14.3489	0	76.4016	0	0	0	0	0	0	0	0	30.0988	8.12839
ENSG00000199347	1.32946	1.48789	0	8.37018	2.67132	7.16265	0	3.7436	1.53102	16.846	0	3.99322	0	0	0	0
ENSG00000201801	0.664732	8.92734	0	0	0	0	4.08382	2.99488	3.82754	0	1.7114	1.59729	1.904	0	1.50494	2.0321
ENSG00000116685	70.4616	35.7093	270.868	83.7018	79.4719	81.1767	96.6503	80.1131	100.282	24.3331	135.201	89.4482	112.336	124.162	162.534	79.2518
ENSG00000083444	637.478	793.045	1444.63	1034.32	1003.08	845.193	1208.81	1175.49	820.625	1291.52	898.486	658.083	1960.17	1181.11	982.726	1837.02
ENSG00000116688	1532.21	1911.94	1654.96	1403.8	2063.6	1449.24	1472.22	898.465	1628.24	1692.08	2268.46	2377.57	1935.42	2564.96	1383.04	1569.79
ENSG00000270914	0	0	0	7.17444	0	14.3253	0	0	0	0	0	0	0	0	0	0
ENSG00000116691	941.926	2655.88	1746.28	1501.85	1495.94	1339.42	1908.5	1573.06	1224.05	1836.21	1439.29	2330.45	1911.62	1907.22	1352.94	1420.44
ENSG00000202461	0	0	0	4.78296	1.33566	7.16265	0	3.7436	0	0	0	2.39593	0	0	3.00988	0
ENSG00000243539	0	0	0	13.1531	0	19.1004	0	0	0	0	0	0	0	0	0	10.1605
ENSG00000120949	27.9188	107.128	32.8325	272.629	0	382.008	40.8382	31.4463	1.53102	108.563	138.624	17.5702	646.408	58.9375	25.584	173.744
ENSG00000201135	0	0	0	2.39148	0	11.9378	0	0	0	3.74355	0	0	0	0	2.25741	3.04815
ENSG00000227875	2.65893	20.8304	0	14.3489	0.667831	74.0141	0	0	0	3.74355	0	0	0	0	0	5.08024
ENSG00000028137	715.252	5853.36	7451.95	801.146	113.531	912.044	328.747	258.309	264.866	1336.45	1863.72	5331.75	15279.6	1660.47	245.305	846.368
ENSG00000225196	2.65893	20.8304	0	7.17444	0	38.2008	0	0	0	0	0	0	0	0	4.51482	2.0321
ENSG00000252969	0	7.43945	5.13008	8.37018	0	0	0	0	0	0	0	0	0	0.785834	3.76235	1.01605
ENSG00000048707	364.273	522.249	518.138	1139.54	786.705	1408.65	874.617	1270.58	1010.47	1723.9	545.937	341.82	242.76	979.149	1086.57	1255.84
ENSG00000239149	0	0	0	23.9148	2.00349	21.488	0.680636	2.99488	3.82754	22.4613	5.1342	0	24.752	0	2.25741	0
ENSG00000229484	0	0	0	10.7617	0	11.9378	1.36127	5.24105	3.82754	46.7943	0	0	0	0	6.01976	3.04815
ENSG00000162496	771.089	801.972	462.733	374.267	430.083	1255.85	646.604	110.062	483.801	1701.44	642.631	566.239	381.752	2142.18	360.433	328.184
ENSG00000221340	2.65893	0	0	0	0	11.9378	2.04191	0	0	0	0	1.59729	0	0	1.50494	8.12839
ENSG00000276830	0	1.48789	0	0	4.67482	4.7751	0	0	0	18.7177	0	0	0	2.3575	0	0
ENSG00000272482	2.65893	0	3.07805	0	0.667831	21.488	4.76445	0	3.06203	0	0	4.79187	0	0	0	0
ENSG00000204518	0	0	0	32.285	0	81.1767	0	1.49744	0	1.87177	0	0	0	0	9.02965	31.4975
ENSG00000226166	1.32946	0	0	0	0	9.5502	0	0	0	0	0	0	0	0	0	2.0321
ENSG00000188984	25.2598	78.8581	0	155.446	0	179.066	0	11.9795	0	385.585	0	0	0	0	16.5544	32.5136
ENSG00000157330	5.31786	11.9031	9.23414	81.3103	1.33566	315.157	0	0	0	108.563	0	0	0	0	7.52471	64.0111
ENSG00000116726	0	0	0	46.6339	0	64.4639	0	0	0	65.5121	0	0	0	0	0	0
ENSG00000116721	0	71.4187	0	31.0892	0	112.215	0	1.49744	7.65509	50.5379	2.5671	0	0.952	1.57167	2.25741	17.2728
ENSG00000228338	0	0	0	0	0	14.3253	0	0	0	20.5895	0	0	0	0	0	2.0321
ENSG00000239810	3.98839	2.97578	0	26.3063	0	66.8514	0	5.24105	0	13.1024	0	0	0	0	3.76235	38.6098
ENSG00000231103	16.6183	87.7855	0	292.956	9.34963	651.801	0	13.477	6.12407	78.6145	0	0	20.944	1.57167	6.77223	28.4494
ENSG00000179172	3.32366	5.95156	2.05203	19.1318	4.67482	64.4639	10.2095	6.73849	11.4826	46.7943	5.98991	8.78509	2.856	7.85834	10.5346	73.1555
ENSG00000120952	0	38.6851	0	78.9189	0	126.54	0	2.99488	0	0	0	0	0	60.5092	1.50494	6.09629
ENSG00000243073	0	0	1.02602	21.5233	0	19.1004	0	0	0	0	0	0	0	0	0	27.4333
ENSG00000187545	5.98259	25.2941	0	55.0041	0	31.0382	0	4.49233	0	78.6145	0	0	0	0	2.25741	11.1765
ENSG00000204510	0	0	0	7.17444	0	0	0	0	0	0	0	0	0	0	0	0
ENSG00000234064	0	0	4.10406	0	0	9.5502	0	0	0	0	0	0	0	0	0	0
ENSG00000232423	0	19.3426	0	10.7617	0	21.488	0	0	3.06203	3.74355	0.855701	0	0	0	0	0
ENSG00000274178	0	1.48789	0	1.19574	0	9.5502	0	0	0.765509	0	0	0	0	0.785834	0	0
ENSG00000274764	0	1.48789	0	1.19574	0	9.5502	0	0	0	0	0	0	0	0	0	0
ENSG00000229571	0	0	0	2.39148	0	14.3253	0	0	0	0	0	0	0	7.0725	0	3.04815
ENSG00000236179	0.664732	4.46367	0	14.3489	0	47.751	0	0.748721	0	22.4613	0	0	0	1.57167	0	1.01605
ENSG00000275774	1.32946	0	0	11.9574	0	0	0	0.748721	2.29653	3.74355	0	0	0	0.785834	1.50494	1.01605
ENSG00000280267	0	0	0	4.78296	0	7.16265	0	0.748721	0	5.61532	0	0	0	0	0	2.0321
ENSG00000179412	0.664732	0	0	2.39148	0.667831	9.5502	2.04191	0.748721	1.53102	1.87177	0.855701	2.39593	0	0	1.50494	1.01605
ENSG00000204505	0	4.46367	0	3.58722	0.667831	23.8755	0	4.49233	1.53102	0	0	0	0	0	0	23.3691
ENSG00000279169	0	0	0	13.1531	0	62.0763	0	0.748721	0	0	0	0	0	0	0	0
ENSG00000279804	0.664732	1.48789	0	3.58722	0	33.4257	0	0	0	0	0	0	0	0	0	1.01605
ENSG00000250894	0.664732	2.97578	0	0	0	14.3253	0	0	0	7.48709	0	0	0.952	0	0	0
ENSG00000204501	7.31205	19.3426	0	46.6339	1.33566	78.7892	0	2.24616	0	80.4863	0	0	0	0.785834	0.752471	35.5617
ENSG00000228229	0	0	0	9.56592	0	23.8755	0	0	0	0	0	0	0	0	0	0
ENSG00000204481	1.9942	53.564	2.05203	178.165	0	417.821	0	1.49744	13.0136	9.35887	0.855701	0	0	1.57167	10.5346	56.8987
ENSG00000204480	0	26.782	2.05203	69.3529	0	109.827	0	0	6.12407	63.6403	0	0	0	0	5.26729	14.2247
ENSG00000204479	0.664732	0	0	57.3955	0	119.378	0	8.98465	0	370.611	0	0	58.072	0	0	17.2728
ENSG00000204478	0	0	6.15609	20.3276	0	19.1004	0	0	3.06203	0	0	0	0	0	0	6.09629
ENSG00000162494	0	5.95156	38.9886	176.97	2.67132	319.932	2.72254	5.98977	4.59305	204.023	0	0	0	0	1.50494	26.4173
ENSG00000215909	0	26.782	0	15.5446	0	11.9378	0	1.49744	0	13.1024	0	0	0	0	0	11.1765
ENSG00000162493	4.65313	90.7612	2.05203	65.7657	0	97.8896	0	4.49233	3.06203	39.3072	0	0	0	0	0	22.3531
ENSG00000222952	1.32946	0	0	7.17444	0	0	0	0	0	0	0	0	0	0	0	0
ENSG00000253085	0	0	0	0	0.667831	14.3253	0	1.49744	0	0	0	0	0	0	0	1.01605
ENSG00000116731	891.406	1502.77	843.385	847.78	1178.72	1107.82	1908.5	1261.59	1760.67	1355.16	722.211	1045.43	1304.24	1612.53	1312.31	1343.22
ENSG00000189337	17.283	25.2941	0	358.722	12.021	393.946	40.8382	29.2001	6.12407	342.535	5.98991	25.5566	10.472	50.2933	29.3463	43.6901
ENSG00000252151	0	0	0	9.56592	0	0	0	0	0	0	0	0	0	0	0	0
ENSG00000231606	0	0	0	3.58722	0	14.3253	0	0	0	0	0	0	0	0	0	0
ENSG00000234593	10.6357	26.782	0	22.7191	0	28.6506	0	0	0	123.537	0	0	0	0	5.26729	2.0321
ENSG00000235829	1.9942	0	0	34.6765	0	7.16265	0	0	0	16.846	0	0	0	0	2.25741	9.14444
ENSG00000175147	1.9942	95.2249	12.3122	165.012	1.33566	162.353	0	2.24616	5.35856	202.152	4.2785	0.798645	0	0	2.25741	11.1765
ENSG00000171729	127.629	32.7336	84.1333	72.9402	21.3706	202.942	34.7124	5.98977	40.572	39.3072	75.3017	75.0726	331.296	6.28667	21.0692	20.321
ENSG00000204464	12.6299	0	2.05203	11.9574	1.33566	9.5502	0	1.49744	0	7.48709	11.1241	0	0	0	2.25741	0
ENSG00000215720	0	0	0	15.5446	1.33566	28.6506	1.36127	0	0	0	0	0	0	0	0	3.04815
ENSG00000278480	0	0	0	20.3276	0	14.3253	0	3.7436	0	14.9742	0	0	0	0	0	0
ENSG00000142621	4.65313	86.2976	15.3902	344.373	11.3531	386.783	17.0159	24.7078	2.29653	612.07	1.7114	0	32.368	40.8633	4.51482	116.846
ENSG00000233485	0	0	0	41.8509	0	42.9759	0	0	3.06203	136.639	0	0	0	0	0	0
ENSG00000228140	5.31786	44.6367	0	90.8763	1.33566	81.1767	4.08382	0	0	61.7685	0	0	0	0	21.0692	20.321
ENSG00000142634	99.7098	462.734	333.455	381.441	79.4719	281.731	210.317	223.868	124.778	612.07	97.5499	281.123	1048.15	296.259	218.969	202.194
ENSG00000162438	11.3004	68.4429	6.15609	156.642	2.67132	300.831	4.08382	8.98465	9.1861	87.9733	9.41271	0	0	14.145	1.50494	22.3531
ENSG00000142615	0	20.8304	19.4943	77.7231	0	102.665	4.08382	0.748721	1.53102	16.846	0.855701	0	0	0	3.76235	9.14444
ENSG00000215704	3.98839	0	0	45.4381	4.67482	97.8896	0	8.23593	3.06203	35.5637	6.84561	0	0	0	15.8019	17.2728
ENSG00000132906	537.104	1014.74	660.754	565.585	459.468	635.088	339.637	767.439	464.664	778.658	825.751	814.618	701.624	643.598	898.45	982.519
ENSG00000116138	679.356	937.37	680.248	1022.36	824.771	1489.83	377.072	724.762	325.341	829.196	674.292	1031.05	1190	978.363	1037.66	879.898
ENSG00000272510	0.664732	25.2941	0	10.7617	1.33566	16.7129	0	7.48721	3.82754	5.61532	0	0	0	0	12.792	6.09629
ENSG00000116771	18.6125	31.2457	19.4943	80.1146	2.67132	226.817	27.9061	17.2206	16.0757	48.6661	10.2684	4.79187	0	4.715	7.52471	28.4494
ENSG00000237301	7.97679	59.5156	0	58.5913	8.6818	47.751	8.84827	10.4821	11.4826	3.74355	0	0	0	99.8009	7.52471	24.3852
ENSG00000235084	39.2192	41.6609	34.8845	40.6552	90.1572	69.239	72.1474	78.6157	80.3784	97.3322	46.2078	37.5363	89.488	36.1483	51.9205	73.1555
ENSG00000252417	0	0	0	1.19574	0	0	1.36127	0	0	0	0	0	0	0.785834	0	3.04815
ENSG00000236500	1.9942	0	0	13.1531	0	26.2631	0	1.49744	0	31.8201	0	0	0	0	0	0
ENSG00000197312	346.99	306.505	312.935	297.739	257.783	456.022	152.462	125.785	87.268	441.739	199.378	269.143	523.6	347.338	267.127	287.542
ENSG00000271742	1.32946	0	0	2.39148	0	14.3253	1.36127	0	0	0	0	0	0	0	0	0
ENSG00000116786	119.652	284.187	176.475	270.237	186.325	205.329	549.273	236.596	378.927	619.557	187.398	237.996	300.832	248.323	149.742	124.974
ENSG00000237938	53.1786	111.592	30.7805	169.795	141.58	167.129	392.727	285.263	284.769	436.123	25.671	43.1268	1.904	166.597	176.831	159.52
ENSG00000162461	39.2192	99.6886	54.3788	113.595	46.7482	107.44	236.181	122.79	117.888	145.998	10.2684	22.3621	0	50.2933	12.792	136.15
ENSG00000224459	0	0	0	7.17444	0	23.8755	0	0	0	0	0	0	0	0	0	0
ENSG00000162460	0	2.97578	1.02602	26.3063	0	23.8755	0	0	0	59.8967	0	0	0	0	0	0
ENSG00000162458	0	4.46367	8.20813	202.08	6.67831	260.243	5.44509	3.7436	0	106.691	0	7.98645	0	1.57167	2.25741	84.332
ENSG00000224321	11.9652	11.9031	8.20813	40.6552	24.0419	14.3253	35.3931	26.954	27.5583	18.7177	8.55701	4.79187	9.52	17.2883	19.5642	26.4173
ENSG00000233954	116.328	196.401	84.1333	173.382	169.629	198.167	163.353	178.196	214.342	142.255	102.684	80.6631	36.176	95.8717	161.029	152.407
ENSG00000178715	53.1786	8.92734	21.5463	100.442	52.7586	28.6506	51.0477	35.1899	45.9305	33.6919	49.6306	15.1743	54.264	49.5075	112.871	30.4815
ENSG00000179743	414.793	528.201	476.071	451.99	689.201	355.745	721.474	1014.52	724.937	834.811	473.203	472.798	337.008	955.574	501.145	469.414
ENSG00000065526	499.879	459.758	584.829	1454.02	870.183	1561.46	1439.55	966.599	1412.36	1162.37	390.2	414.497	619.752	1500.16	1402.61	1121.72
ENSG00000270620	0	0	0	0	0	4.7751	2.72254	0	0	0	0	0	0	0	4.51482	5.08024
ENSG00000116809	1102.13	595.156	1059.87	1409.78	1497.28	778.341	1481.06	1125.33	2067.64	782.401	1225.36	763.504	1212.85	1492.3	1104.63	1085.14
ENSG00000234607	2.65893	2.97578	0	4.78296	0	0	4.08382	12.7283	7.65509	65.5121	0	0	0	0	3.00988	3.04815
ENSG00000231353	0	16.3668	16.4163	8.37018	0	7.16265	0	0	0	0	0	0	0	0	0	2.0321
ENSG00000224966	0	10.4152	0	7.17444	0	2.38755	0	0	0	0	0	0	0	0	0	0
ENSG00000183888	0	0	0	35.8722	0	64.4639	1.36127	0	0	65.5121	0	0	0	0	3.76235	12.1926
ENSG00000173641	0	0	12.3122	29.8935	0	0	0	0	0	0	0	0	0	0	0	0
ENSG00000186510	1.32946	2.97578	2.05203	4.78296	0	4.7751	1.36127	0.748721	0.765509	91.7169	0	0	0	0	0	2.0321
ENSG00000184908	17.283	4.46367	12.3122	34.6765	8.6818	16.7129	95.9697	24.7078	13.7792	31.8201	0	0	106.624	0	11.2871	1.01605
ENSG00000142627	0	19.3426	0	100.442	8.01397	66.8514	14.974	0	0	14.9742	3.4228	0	37.128	3.14333	30.0988	8.12839
ENSG00000227959	5.31786	0	0	25.1105	0	23.8755	0	0	0	0	0	0	0	3.92917	11.2871	9.14444
ENSG00000224621	0	17.8547	12.3122	31.0892	0	93.1145	0	0	0	5.61532	0	0	39.984	0	0	8.12839
ENSG00000142632	436.729	69.9308	361.158	243.931	678.516	367.683	222.568	475.438	195.97	63.6403	322.599	273.137	81.872	643.598	398.809	397.275
ENSG00000237276	9.30625	17.8547	7.18211	29.8935	6.67831	59.6888	27.2254	11.9795	4.59305	43.0508	12.8355	14.3756	25.704	0	33.8612	28.4494
ENSG00000132881	53.8433	16.3668	163.136	46.6339	111.528	90.7269	40.1575	111.559	58.9442	0	57.332	25.5566	25.704	163.453	55.6828	112.781
ENSG00000233929	1.32946	46.1246	6.15609	51.4168	12.6888	78.7892	28.5867	36.6873	31.3859	33.6919	11.1241	36.7377	23.8	33.7908	7.52471	21.337
ENSG00000037637	1005.08	699.308	1469.25	1064.21	1412.46	1126.92	856.921	721.018	1361.07	1269.06	1218.52	775.484	872.032	704.893	1225.77	941.877
ENSG00000055070	1282.93	1669.41	1579.04	1089.32	1504.62	1057.68	1834.99	1761.74	2005.63	1839.95	1804.67	1549.37	1610.78	1672.25	1278.45	1091.24
ENSG00000226457	10.6357	55.0519	2.05203	21.5233	8.6818	52.5261	9.5289	17.2206	3.06203	43.0508	4.2785	12.7783	39.032	27.5042	15.0494	5.08024
ENSG00000187144	53.8433	120.519	10.2602	334.807	22.0384	453.635	68.7442	107.816	45.9305	237.715	35.9394	59.0997	48.552	69.1534	31.6038	76.2036
ENSG00000157191	1655.85	2078.58	2916.96	2330.5	2229.89	2478.28	1240.12	1733.29	1599.91	1826.85	2055.39	3245.69	3683.29	3232.13	2517.01	2068.67
ENSG00000226029	1.32946	10.4152	0	60.9828	5.34265	9.5502	9.5289	38.1848	19.1377	9.35887	1.7114	7.98645	0	17.2883	25.584	50.8024
ENSG00000080947	114.334	63.9792	16.4163	170.991	30.0524	262.631	170.159	146.749	252.618	35.5637	119.798	113.408	106.624	112.374	120.395	95.5086
ENSG00000206652	0	0	4.10406	9.56592	0	7.16265	2.04191	4.49233	0	18.7177	9.41271	1.59729	0	7.0725	2.25741	0
ENSG00000261135	24.5951	8.92734	74.8991	37.0679	43.409	52.5261	13.6127	50.913	38.2754	9.35887	42.785	58.3011	18.088	15.7167	59.4452	87.3802
ENSG00000224174	7.97679	0	6.15609	8.37018	1.33566	19.1004	1.36127	1.49744	1.53102	0	7.70131	1.59729	0	1.57167	0	0
ENSG00000233421	2.65893	0	0	31.0892	16.6958	50.1386	1.36127	38.9335	0	0	0	1.59729	0	0	0	42.674
ENSG00000225710	1.9942	1.48789	0	38.2637	0	38.2008	0	1.49744	0	13.1024	3.4228	11.9797	0	0	0	28.4494
ENSG00000219481	430.082	822.803	424.771	774.84	95.4998	754.466	514.561	1187.47	252.618	325.689	272.113	814.618	767.312	292.33	392.79	512.088
ENSG00000271732	1.32946	0	0	14.3489	0	0	0	0	0.765509	0	0	0	0	0	1.50494	0
ENSG00000215908	394.851	547.543	561.231	615.806	171.633	818.93	735.767	511.376	614.703	217.126	391.055	810.624	328.44	192.529	186.613	264.173
ENSG00000186301	10.6357	0	62.587	53.8083	9.34963	38.2008	31.9899	59.149	60.4752	0	1.7114	42.3282	64.736	3.14333	66.9699	38.6098
ENSG00000282143	0.664732	1.48789	2.05203	1.19574	1.33566	7.16265	2.04191	0.748721	0	1.87177	0	0	0.952	0	1.50494	1.01605
ENSG00000207513	0	0	0	0	0	0	0	0	0	3.74355	0.855701	0	0	3.92917	0	0
ENSG00000237847	0	5.95156	0	3.58722	0	4.7751	0	0	0	0	0	0	0	0	0	0
ENSG00000280114	3.32366	22.3183	0	15.5446	2.67132	33.4257	15.6546	11.9795	8.4206	16.846	1.7114	0.798645	14.28	0	12.792	22.3531
ENSG00000236698	17.9478	38.6851	9.23414	31.0892	18.6993	42.9759	51.7283	28.4514	22.1998	52.4097	14.5469	7.1878	23.8	18.86	42.1383	44.7061
ENSG00000268869	0	0	0	1.19574	4.00698	2.38755	8.16763	1.49744	0	0	0	0	0	0	20.3167	0
ENSG00000279151	0	10.4152	3.07805	0	0	7.16265	0	0	0	0	0	0	0	0	0	0
ENSG00000279132	0	0	0	21.5233	0	4.7751	2.72254	0	0	5.61532	0	0	0	0	0	0
ENSG00000282740	0	0	2.05203	3.58722	1.33566	0	1.36127	0	1.53102	0	0	1.59729	0	0	2.25741	0
ENSG00000058453	142.917	133.91	98.4975	304.914	38.7342	346.195	148.379	190.175	68.8958	239.587	112.097	265.15	35.224	19.6458	57.9402	141.231
ENSG00000227684	0.664732	0	0	5.9787	0.667831	7.16265	0	0	0	0	0	0	1.904	0	5.26729	3.04815
ENSG00000207389	0	0	0	1.19574	0.667831	0	0	0	0	3.74355	0	0	0	1.57167	0	1.01605
ENSG00000186715	1.32946	0	19.4943	60.9828	6.67831	69.239	6.80636	41.9284	7.65509	61.7685	23.1039	50.3146	41.888	1.57167	33.1087	40.6419
ENSG00000230239	0	0	0	10.7617	0	14.3253	0	0	0	3.74355	0	0	0	0	0	12.1926
ENSG00000228549	20.6067	0	0	50.2211	52.7586	52.5261	0	28.4514	9.95161	31.8201	13.6912	0	0	0	0	54.8666
ENSG00000238142	43.2076	17.8547	36.9366	29.8935	20.0349	11.9378	31.9899	54.6566	14.5447	26.2048	65.0333	53.5092	32.368	34.5767	46.6532	80.2678
ENSG00000235241	3.98839	0	5.13008	13.1531	7.34614	4.7751	10.2095	19.4667	3.06203	9.35887	10.2684	9.58374	0.952	9.43	17.3068	40.6419
ENSG00000207005	2.65893	0	11.2862	21.5233	7.34614	42.9759	1.36127	11.2308	0	13.1024	0	7.1878	15.232	25.9325	6.77223	2.0321
ENSG00000272426	21.2714	28.2699	70.7951	11.9574	26.0454	59.6888	14.974	13.477	1.53102	31.8201	0	12.7783	19.992	35.3625	14.2969	18.2889
ENSG00000117122	539.763	915.052	231.88	57.3955	422.737	66.8514	280.422	397.571	268.694	0	1171.45	2764.91	167.552	83.2984	476.314	464.334
ENSG00000226526	0	0	0	1.19574	0	2.38755	1.36127	0	0	3.74355	0	5.59051	1.904	0	0	0
ENSG00000159363	277.193	117.543	282.154	253.497	268.468	265.018	314.454	298.74	252.618	318.201	320.032	169.313	257.04	369.342	56.4353	213.37
ENSG00000117118	1881.86	1767.61	2324.95	1387.06	1553.37	1377.62	1801.64	1547.61	2495.56	2822.63	2941.9	2022.97	2277.19	3091.47	1545.57	2042.26
ENSG00000117115	59.8259	3197.47	847.489	943.439	1.33566	1625.92	34.0318	300.237	19.9032	1040.71	39.3622	825	2684.64	1214.11	161.781	968.294
ENSG00000204362	0	0	0	165.012	0	107.44	0	2.24616	0	262.048	0	0	0	0	0	0
ENSG00000282843	0	0	4.10406	9.56592	0	19.1004	0	0	0	35.5637	0	0	0	0	0	0
ENSG00000142623	0	5.95156	0	72.9402	0	174.291	0	13.477	0	28.0766	0	0	6.664	3.14333	10.5346	2.0321
ENSG00000142619	21.2714	2.97578	2.05203	137.51	65.4474	202.942	0	124.288	0	31.8201	0	0	24.752	0	0	79.2518
ENSG00000266634	0	0	9.23414	4.78296	0	14.3253	0	1.49744	0	9.35887	0	0	0	0	0	0
ENSG00000159339	578.317	3384.95	699.743	921.916	879.533	1165.12	841.947	1278.82	545.808	3945.7	704.242	2104.43	1110.03	1645.54	908.232	1702.9
ENSG00000280226	0	10.4152	0	0	0	0	0	0	0	7.48709	0	0	0	0	0	1.01605
ENSG00000276747	0	31.2457	1.02602	58.5913	0	81.1767	2.72254	8.98465	14.5447	14.9742	0	0	0	0	0	16.2568
ENSG00000179051	724.558	249.965	608.427	585.913	1154.68	582.562	2077.98	967.347	2004.1	1366.39	613.537	452.832	1014.83	1244.76	708.827	856.529
ENSG00000074964	1.32946	279.723	380.652	683.963	4.00698	735.366	1.36127	40.4309	0.765509	525.968	35.0837	200.46	923.44	489.574	234.018	99.5728
ENSG00000236648	0	5.95156	3.07805	92.072	0	71.6265	0	0	0	65.5121	0	0	0	0	0	7.11234
ENSG00000117148	2.65893	13.391	0	33.4807	2.67132	33.4257	0	0	0	84.2298	0	0	0	0	0	4.06419
ENSG00000261781	0	8.92734	0	99.2464	0	109.827	0	2.99488	1.53102	59.8967	0	0	0	0	0	0
ENSG00000117154	0	20.8304	0	16.7404	0	31.0382	0	0	0	3.74355	0	0	0	0	0	4.06419
ENSG00000280222	7.97679	41.6609	0	43.0466	0	128.928	0	2.99488	12.2481	102.948	0	0	80.92	1.57167	31.6038	2.0321
ENSG00000230035	0	0	0	20.3276	0	7.16265	0	0	0	9.35887	0	0	0	0	0.752471	2.0321
ENSG00000225387	0	0	0	28.6978	0	69.239	0	0	3.06203	0	0	0	13.328	0	3.00988	0
ENSG00000179023	0	35.7093	10.2602	100.442	0	167.129	0	0	0	74.8709	0	0	39.984	0	0	6.09629
ENSG00000235282	0	0	0	7.17444	0	4.7751	0	0	0	0	0	0	0	0	0	0
ENSG00000225478	0	28.2699	6.15609	4.78296	0	4.7751	6.80636	0	0	16.846	0	0	0	0	0	14.2247
ENSG00000009709	0	8.92734	4.10406	77.7231	0	105.052	0	1.49744	0	22.4613	1.7114	0	3.808	10.2158	1.50494	27.4333
ENSG00000179002	0	0	0	47.8296	0	93.1145	0	2.99488	0	3.74355	0	0	0	0	2.25741	19.3049
ENSG00000255275	0	2.97578	0	11.9574	0	9.5502	0	0	0	3.74355	0	0	0	0	0	0
ENSG00000159423	166.183	183.01	425.797	461.556	226.395	520.486	271.574	309.97	401.892	95.4604	229.328	369.773	318.92	271.113	290.454	287.542
ENSG00000221662	0	4.46367	0	5.9787	0	28.6506	1.36127	7.48721	6.12407	0	0	0	0	0	0	5.08024
ENSG00000169991	11.9652	37.1972	77.9772	64.57	45.4125	57.3012	21.0997	53.1592	64.3027	247.074	8.55701	28.7512	19.04	25.1467	52.6729	93.4765
ENSG00000272084	3.32366	13.391	2.05203	0	5.34265	23.8755	0	0	0	3.74355	0	0	0	4.715	7.52471	12.1926
ENSG00000127481	1533.54	2199.1	2280.83	2026.78	1452.53	3469.11	2014	1937.69	2995.44	2515.66	1306.66	1670.76	1933.51	2374.79	2082.09	1728.3
ENSG00000230424	35.8955	53.564	34.8845	34.6765	48.0838	38.2008	42.1994	80.1131	75.7854	29.9484	33.3723	31.1471	29.512	45.5783	22.5741	37.5938
ENSG00000127463	1744.92	543.08	755.148	1012.79	1266.87	943.082	1254.41	762.947	1198.02	896.579	1992.93	1153.24	1387.06	1377.57	1113.66	1010.97
ENSG00000053372	1782.81	363.045	802.344	754.512	1863.92	876.231	1230.59	1078.16	1011.24	679.454	1682.31	828.993	517.888	1557.52	899.955	924.604
ENSG00000211454	40.5487	226.159	36.9366	601.457	27.3811	795.054	127.279	36.6873	78.0819	295.74	25.671	143.756	32.368	0	60.9501	50.8024
ENSG00000162482	17.9478	2.97578	0	63.3742	27.3811	140.865	27.9061	0.748721	27.5583	7.48709	4.2785	67.0862	74.256	0	11.2871	45.7222
ENSG00000270728	9.30625	0	0	34.6765	12.6888	21.488	47.6445	34.4412	33.6824	76.7427	10.2684	4.79187	0	26.7183	44.3958	47.7543
ENSG00000053371	1200.51	444.879	984.975	88.4848	37.3985	157.578	179.688	101.826	581.787	189.049	1013.15	671.66	1372.78	81.7267	72.2372	75.1876
ENSG00000200403	0	5.95156	6.15609	4.78296	2.67132	0	0	2.24616	2.29653	0	0	4.79187	2.856	11.0017	0.752471	0
ENSG00000040487	382.221	300.554	523.268	465.143	425.408	327.094	326.705	617.695	167.646	325.689	376.508	425.678	266.56	444.782	539.521	240.803
ENSG00000077549	4938.96	6152.42	6148.91	5977.51	5812.8	5734.9	6253.68	7850.34	7947.51	10575.5	5792.24	7029.67	7306.6	8710.18	6320.75	7347.05
ENSG00000240490	1.32946	7.43945	0	10.7617	0	16.7129	2.72254	1.49744	0.765509	31.8201	5.98991	11.181	0	0	11.2871	14.2247
ENSG00000235185	0	0	4.10406	11.9574	0	28.6506	0	9.73337	0	29.9484	0	0	11.424	0.785834	0	11.1765
ENSG00000173436	200.749	455.294	124.148	306.11	126.22	202.942	217.123	210.391	231.184	278.894	129.211	241.191	165.648	68.3675	96.3162	135.134
ENSG00000226396	42.5429	62.4913	44.1187	83.7018	90.825	62.0763	125.237	86.1029	93.3921	56.1532	57.332	28.7512	55.216	69.1534	63.2075	52.8345
ENSG00000158747	5.31786	5.95156	4.10406	38.2637	25.3776	26.2631	40.1575	71.8772	9.1861	24.3331	7.70131	22.3621	16.184	7.85834	20.3167	34.5456
ENSG00000158748	0	0	0	15.5446	0	9.5502	0	1.49744	6.88958	5.61532	0	10.3824	0	2.3575	0	0
ENSG00000162542	321.73	220.208	323.195	594.283	522.911	537.199	385.24	438.75	439.402	576.506	331.156	369.773	321.776	127.305	345.384	580.164
ENSG00000178828	0	0	0	5.9787	0	4.7751	0	0	0	0	0	0	0	0	0	0
ENSG00000235434	0	2.97578	13.3382	23.9148	0	9.5502	0	1.49744	0	13.1024	11.9798	0	0	0	0	8.12839
ENSG00000169914	150.229	438.927	191.865	469.926	175.639	606.438	205.552	247.078	241.135	230.228	107.818	187.682	95.2	251.467	161.029	282.461
ENSG00000242688	0	0	0	17.9361	0	16.7129	0	0	0	0	0	0	0	0	0	0
ENSG00000188257	3.98839	0	0	9.56592	0	4.7751	0	0	15.3102	0	0	0	0	0	0	13.2086
ENSG00000127472	9.97098	47.6125	0	71.7444	0	114.602	1.36127	9.73337	0	189.049	0	0	0	0	24.0791	18.2889
ENSG00000117215	0	26.782	0	23.9148	0	45.3635	0	0	0	82.358	0	0	15.232	0	0	27.4333
ENSG00000158786	0	0	0	9.56592	0	100.277	0	0	0	52.4097	0	0	0	0	0	27.4333
ENSG00000227066	9.97098	37.1972	0	53.8083	0	97.8896	0	34.4412	0	129.152	0	0	0	12.5733	13.5445	147.327
ENSG00000187980	0	74.3945	0	113.595	3.33915	281.731	0	14.2257	0.765509	78.6145	0	0	0	0	3.76235	65.0271
ENSG00000225986	0	0	2.05203	11.9574	0	16.7129	8.16763	7.48721	3.06203	58.025	0	0	17.136	0	5.26729	22.3531
ENSG00000162543	46.5313	47.6125	83.1073	220.016	81.4754	205.329	49.0058	104.821	0	247.074	51.342	51.1133	87.584	279.757	109.108	199.146
ENSG00000228105	0	0	0	10.7617	0	14.3253	0	0	0	0	0	0	0	0.785834	0	0
ENSG00000158816	3.98839	37.1972	7.18211	89.6805	0	253.08	0	18.718	4.59305	189.049	0	0	1.904	13.3592	0	66.0432
ENSG00000226664	0	16.3668	0	10.7617	0	26.2631	0	0	0	52.4097	0	0	0	0	2.25741	0
ENSG00000236963	5.98259	65.4671	0	43.0466	0	97.8896	0	1.49744	5.35856	16.846	0	0	19.04	0	3.76235	16.2568
ENSG00000226487	0	7.43945	0	10.7617	0	7.16265	0	0.748721	0	0	0	0	0	0	0	0
ENSG00000162545	0	0	0	13.1531	0	19.1004	1.36127	0	4.59305	71.1274	0	0	0	28.29	3.00988	2.0321
ENSG00000090432	1374	1160.55	1604.69	1217.26	1648.87	1114.99	2188.24	1542.37	3000.79	1995.31	1340.03	1308.98	1223.32	2101.32	1708.86	686.849
ENSG00000215520	7.31205	78.8581	0	5.9787	2.67132	38.2008	0	0	0	91.7169	0	0	0	0	7.52471	57.9148
ENSG00000158825	33.2366	1239.41	519.164	838.214	86.1502	768.791	77.5925	773.429	19.9032	1068.78	0	437.657	1608.88	884.849	165.544	1944.72
ENSG00000158828	56.5022	40.173	41.0406	65.7657	23.3741	128.928	28.5867	49.4156	87.268	3.74355	41.0736	38.3349	48.552	44.7925	88.7915	116.846
ENSG00000117242	41.2134	17.8547	4.10406	70.5487	35.395	64.4639	63.9798	56.1541	140.088	48.6661	52.1977	12.7783	9.52	30.6475	72.9896	60.9629
ENSG00000244038	7439.02	5667.37	7450.93	5062.76	7723.46	5126.07	9208.32	7065.68	12987.6	5944.75	8803.45	6424.3	5898.59	10751.8	7332.07	6759.77
ENSG00000117245	15.9536	1.48789	55.4048	162.621	12.6888	202.942	2.72254	1.49744	17.6067	48.6661	17.114	21.5634	0	0	11.2871	55.8827
ENSG00000235432	0	2.97578	0	50.2211	0	116.99	0	0	0	97.3322	0	0	0.952	0	0	18.2889
ENSG00000189410	0	0	0	4.78296	0	9.5502	0	0	0	22.4613	0	0	0	0	0	0
ENSG00000233069	2.65893	25.2941	0	14.3489	0	14.3253	0	0	1.53102	7.48709	0	0	0	0	2.25741	5.08024
ENSG00000127483	5580.43	3956.3	5778.52	3725.93	2904.4	3660.11	4600.42	5178.15	6191.43	2070.18	5636.5	6037.75	5071.31	3698.13	3292.81	2753.49
ENSG00000075151	1366.02	1355.47	740.783	1176.61	1230.14	1177.06	1334.73	2159.31	940.045	2268.59	1055.08	1209.15	1153.82	2111.53	1450.01	2157.07
ENSG00000221808	0	0	0	0	0	2.38755	1.36127	1.49744	0	0	0	0	0	0	0.752471	2.0321
ENSG00000233072	16.6183	83.3218	8.20813	80.1146	23.3741	229.205	12.2514	26.954	26.7928	170.331	29.0938	6.38916	10.472	0	79.7619	82.2999
ENSG00000236073	10.6357	2.97578	17.4423	9.56592	4.67482	21.488	18.3772	21.7129	13.0136	20.5895	13.6912	11.9797	21.896	5.50083	15.0494	23.3691
ENSG00000235112	3.98839	7.43945	0	11.9574	20.0349	19.1004	19.7384	21.7129	10.7171	29.9484	4.2785	15.1743	9.52	33.7908	32.3562	24.3852
ENSG00000117298	721.899	2218.44	910.076	1610.66	644.457	1714.26	1475.62	1598.52	447.057	4477.28	434.696	988.722	3199.67	1826.28	440.195	1685.62
ENSG00000236936	0	124.983	28.7284	92.072	0.667831	83.5643	2.72254	0	9.1861	164.716	0	0	61.88	66.01	26.3365	15.2407
ENSG00000231105	21.2714	241.038	0	51.4168	2.67132	116.99	73.5087	34.4412	0	205.895	20.5368	40.7309	166.6	25.9325	6.01976	125.99
ENSG00000236216	0	8.92734	0	2.39148	1.33566	2.38755	0	0	0	0	0	0	1.904	0	0	0
ENSG00000228823	0	0	0	15.5446	0	38.2008	0	0	0	0	0	0	0	0	3.76235	17.2728
ENSG00000236009	0	0	12.3122	14.3489	0	19.1004	0	2.99488	0	18.7177	1.7114	0	0	0	11.2871	0
ENSG00000227001	18.6125	8.92734	0	32.285	7.34614	47.751	8.84827	14.9744	9.95161	18.7177	6.84561	1.59729	5.712	20.4317	6.77223	24.3852
ENSG00000187952	0	0	0	0	0	0	1.36127	0	0	11.2306	0	0	0	1.57167	1.50494	0
ENSG00000186543	0	0	0	17.9361	0	7.16265	0	0	0	26.2048	0	0	0	0	0	1.01605
ENSG00000142794	192.108	516.298	409.38	239.148	410.716	403.496	277.019	177.447	165.35	353.765	138.624	596.588	84.728	517.864	79.7619	249.948
ENSG00000162551	103.033	5469.48	1066.03	2452.46	28.0489	950.245	25.8642	1082.65	0	4569	122.365	2079.67	10144.5	1582.67	30.0988	2490.33
ENSG00000233431	0	20.8304	0	8.37018	0	28.6506	0	2.99488	0	7.48709	0	14.3756	25.704	0	0	8.12839
ENSG00000076864	25.2598	22.3183	1.02602	45.4381	26.0454	74.0141	23.1416	79.3644	0	46.7943	41.0736	15.9729	9.52	0	64.7125	22.3531
ENSG00000090686	3311.03	2733.25	3157.05	638.525	476.831	945.47	2404.01	1079.66	2755.83	701.915	3006.93	1876.02	3372.94	716.68	616.273	581.18
ENSG00000231978	5.98259	0	0	11.9574	0	7.16265	0	1.49744	0	3.74355	0	0	0	14.9308	0	11.1765
ENSG00000187942	197.425	80.346	51.3008	56.1998	24.7097	16.7129	213.039	248.575	52.0546	71.1274	277.247	105.421	73.304	25.9325	83.5242	70.1073
ENSG00000142798	877.447	688.893	633.052	753.316	451.454	735.366	760.951	1498.19	268.694	344.406	711.087	462.415	365.568	330.05	454.492	738.667
ENSG00000232037	6.64732	8.92734	8.20813	37.0679	24.0419	45.3635	24.5029	14.9744	29.0893	86.1016	17.114	7.98645	7.616	18.86	19.5642	22.3531
ENSG00000283234	0	0	0	17.9361	0	16.7129	0	0	6.12407	1.87177	0	0	0	0	0	6.09629
ENSG00000219073	3.32366	11.9031	0	72.9402	2.67132	121.765	0	0	0	26.2048	0	0	1.904	0	1.50494	21.337
ENSG00000273610	0	0	0	1.19574	0	4.7751	0	0	0	26.2048	0	0	0	0	0	0
ENSG00000142789	0	4.46367	7.18211	135.119	1.33566	152.803	0	0	0	37.4355	0	0	32.368	0	2.25741	31.4975
ENSG00000278124	0	0	0	2.39148	0	2.38755	0	0	0	7.48709	0	0	0	0	0.752471	0
ENSG00000228397	9.97098	0	8.20813	2.39148	10.6853	7.16265	24.5029	13.477	6.88958	0	22.2482	34.3417	39.032	18.0742	18.0593	0
ENSG00000218510	768.43	175.571	436.057	735.38	813.418	465.572	161.991	634.167	152.336	157.229	833.453	539.085	337.008	322.192	525.977	712.25
ENSG00000070831	5141.04	10799.1	6053.49	5818.47	5604.44	5954.55	7885.85	6278.77	9326.96	11105.2	6131.1	6830.81	7919.69	9903.07	6598.41	6305.6
ENSG00000230068	19.2772	55.0519	9.23414	75.3316	26.7132	81.1767	113.666	91.344	44.3995	132.896	7.70131	23.9593	24.752	13.3592	61.7026	55.8827
ENSG00000271428	9.30625	2.97578	0	8.37018	2.00349	7.16265	1.36127	4.49233	13.7792	29.9484	0	0	0	31.4333	12.0395	0
ENSG00000271840	0	19.3426	0	63.3742	0	35.8133	5.44509	0	3.82754	63.6403	0	0	0	0	4.51482	17.2728
ENSG00000162552	0	77.3702	0	15.5446	0	31.0382	0	5.98977	7.65509	0	0	0	0	0	0	10.1605
ENSG00000279625	26.5893	66.955	0	16.7404	0	105.052	0	4.49233	0	97.3322	0	0	0	0	1.50494	2.0321
ENSG00000184677	567.681	241.038	673.066	705.487	985.718	1186.61	814.041	794.393	768.571	1362.65	631.507	844.966	585.48	792.12	1159.56	943.909
ENSG00000237200	0	2.97578	10.2602	4.78296	2.67132	9.5502	4.08382	1.49744	2.29653	20.5895	0	3.19458	0	0	0.752471	6.09629
ENSG00000070886	0	0	4.10406	37.0679	0	47.751	1.36127	3.7436	0	80.4863	0	0	13.328	0	8.27718	2.0321
ENSG00000173372	2.65893	1272.15	1334.85	670.81	32.0559	379.621	9.5289	755.459	4.59305	1138.04	10.2684	499.153	1079.57	380.343	26.3365	2394.83
ENSG00000159189	1.32946	255.917	604.323	221.212	13.3566	179.066	1.36127	233.601	27.5583	172.203	10.2684	154.138	455.056	64.4383	12.0395	868.721
ENSG00000173369	2.65893	676.99	1684.72	554.823	21.3706	327.094	0	584.002	32.1514	673.838	39.3622	142.159	866.32	309.618	1.50494	2250.55
ENSG00000133216	3.98839	49.1003	6.15609	229.582	6.67831	241.143	0	1.49744	0	247.074	3.4228	0	83.776	0	13.5445	18.2889
ENSG00000265422	0	0	0	2.39148	0	2.38755	0	0	0.765509	0	0	0	0	0	0	10.1605
ENSG00000225952	0	0	0	9.56592	0	31.0382	0	0	0	0	0	0	0	0	0	0
ENSG00000215906	0	25.2941	3.07805	41.8509	0	50.1386	0	1.49744	0	0	0	0	12.376	0	3.00988	0
ENSG00000227868	2.65893	19.3426	1.02602	34.6765	4.00698	85.9518	0	0.748721	0	93.5887	0	0	3.808	0	7.52471	27.4333
ENSG00000004487	1029.67	245.502	721.289	330.024	394.688	410.659	917.497	443.992	972.196	501.635	832.597	599.782	872.984	200.388	404.829	469.414
ENSG00000240553	0	0	0	2.39148	0	0	2.72254	0	0	0	0	0	1.904	7.85834	0	2.0321
ENSG00000263793	7.31205	11.9031	3.07805	5.9787	0	14.3253	8.16763	22.4616	7.65509	20.5895	11.9798	0.798645	0	8.64417	11.2871	7.11234
ENSG00000266802	0.664732	5.95156	0	5.9787	0	9.5502	5.44509	0	2.29653	11.2306	1.7114	0	0	0	6.77223	2.0321
ENSG00000169641	712.593	486.54	540.71	856.15	1630.17	713.878	3522.29	1576.81	3603.25	1553.57	379.075	331.438	467.432	638.097	1554.6	1447.87
ENSG00000229010	1.32946	0	0	0	1.33566	21.488	15.6546	30.6976	2.29653	11.2306	0	0	0	0	0	0
ENSG00000206935	16.6183	89.2734	6.15609	2.39148	8.01397	4.7751	21.7803	12.7283	4.59305	9.35887	5.1342	19.1675	2.856	0.785834	6.77223	9.14444
ENSG00000252578	0	5.95156	1.02602	0	1.33566	0	6.12572	0	0	0	0	0	0	0	0	0
ENSG00000179546	0	31.2457	0	82.5061	0	148.028	0	5.98977	2.29653	106.691	0	0	5.712	77.0117	1.50494	21.337
ENSG00000215381	6.64732	2.97578	0	15.5446	0	14.3253	1.36127	5.24105	3.06203	0	1.7114	0	1.904	1.57167	0	2.0321
ENSG00000261326	371.585	43.1488	140.564	163.816	317.887	157.578	4.08382	46.4207	24.4963	11.2306	403.891	171.709	251.328	15.7167	213.702	83.316
ENSG00000125944	6192.65	4237.51	6000.14	3789.3	6515.36	3442.85	7254.9	5705.25	6801.54	5843.68	7820.25	6138.38	5630.13	5883.54	4294.35	5361.69
ENSG00000125945	344.996	360.069	310.883	235.561	419.398	377.233	120.473	191.673	129.371	220.869	473.203	340.223	69.496	172.883	368.711	618.774
ENSG00000249087	509.85	135.398	391.938	455.577	502.877	293.669	283.825	504.638	434.809	166.588	583.588	725.968	420.784	948.501	895.44	499.896
ENSG00000271420	0	31.2457	5.13008	64.57	6.67831	152.803	15.6546	2.24616	0	71.1274	0	0	0	0	6.01976	17.2728
ENSG00000204219	0	92.2491	91.3154	57.3955	6.01048	100.277	138.169	7.48721	1.53102	181.562	3.4228	27.1539	0	146.951	15.0494	49.7864
ENSG00000232482	1.9942	14.8789	0	8.37018	0	26.2631	0	1.49744	0	0	0	0	0	0	4.51482	4.06419
ENSG00000088280	1.32946	0	1.02602	117.183	4.00698	300.831	2.72254	47.9181	17.6067	58.025	0	50.3146	1.904	0	14.2969	23.3691
ENSG00000007968	285.835	89.2734	49.2488	138.706	62.7761	176.679	232.097	79.3644	194.439	104.819	102.684	142.159	471.24	56.58	37.6235	103.637
ENSG00000235052	9.30625	0	0	10.7617	0	11.9378	0	0	0	18.7177	0	2.39593	0	0	3.76235	8.12839
ENSG00000117318	9.30625	110.104	225.723	22.7191	12.021	205.329	2427.15	52.4105	18.3722	116.05	13.6912	79.8645	83.776	23.575	69.2273	317.007
ENSG00000197880	0	13.391	13.3382	53.8083	0	143.253	0	8.23593	0	59.8967	0	0	22.848	447.925	17.3068	1.01605
ENSG00000229239	0	8.92734	0	25.1105	0	93.1145	0	0	0	0	0	0	0	1.57167	0.752471	7.11234
ENSG00000142676	7567.31	7772.73	9757.41	14551	15681.3	11598.7	17005	17103	18826.9	14025.2	8771.79	6964.98	7744.52	17491.1	16649.9	15594.3
ENSG00000011007	1189.21	1586.09	1375.89	1300.97	1404.45	1451.63	2818.51	1875.55	2103.62	2085.16	1365.7	1381.66	1100.51	1792.49	1108.39	1540.33
ENSG00000236810	109.016	22.3183	63.613	66.9615	118.206	85.9518	51.7283	71.1285	48.227	99.204	145.469	71.0794	42.84	38.5058	94.8113	96.5246
ENSG00000057757	1486.34	946.298	1254.82	355.135	315.884	398.721	1491.27	530.843	2544.55	175.947	1646.37	1192.38	740.656	411.777	409.344	329.2
ENSG00000011009	1930.38	1258.75	1903.26	1561.64	2379.48	1267.79	2149.45	1846.35	2195.48	2440.79	1862.86	1988.63	2677.03	2054.17	2043.71	1930.49
ENSG00000117308	550.398	220.208	348.845	326.437	531.593	553.912	304.244	432.761	221.998	277.022	869.392	439.255	575.008	550.869	567.363	530.377
ENSG00000117305	1395.27	845.121	970.611	1519.79	1834.53	1212.88	343.041	635.664	365.148	385.585	2045.98	1449.54	2133.43	761.473	1550.09	964.23
ENSG00000179163	828.921	755.848	1877.61	721.031	594.369	818.93	334.873	902.957	375.865	540.942	1570.21	1269.05	1945.89	1103.31	758.49	1149.15
ENSG00000188822	187.454	105.64	221.619	218.82	106.853	549.137	66.7023	53.9079	0	215.254	142.902	81.4618	238	637.311	60.1976	99.5728
ENSG00000229106	0	0	0	27.502	2.67132	19.1004	0	8.98465	0	61.7685	0	0	0	0	3.00988	0
ENSG00000232557	4.65313	0	3.07805	19.1318	0.667831	42.9759	0	0.748721	0	41.179	0	6.38916	3.808	6.28667	0	8.12839
ENSG00000230228	1.32946	0	0	9.56592	5.34265	0	1.36127	2.99488	3.06203	29.9484	0	0	0	1.57167	1.50494	4.06419
ENSG00000189266	3961.14	2776.4	3804.47	2334.08	3366.53	2127.31	3919.78	2994.14	4531.05	2045.85	4479.59	4505.95	3845.13	3471.81	3483.94	2857.13
ENSG00000188529	4586.65	2022.04	3705.97	2317.34	4204.66	2294.44	5244.3	3605.84	6156.99	2770.22	4963.92	3585.12	4607.68	2786.57	2629.13	3161.94
ENSG00000215905	2.65893	13.391	0	17.9361	0	97.8896	0	0	0	0	0	0	0	0	2.25741	13.2086
ENSG00000225315	0	7.43945	0	8.37018	0	14.3253	0	0	0	59.8967	0	0	0	0	0	8.12839
ENSG00000142661	0	43.1488	12.3122	214.038	2.67132	386.783	0	18.718	3.06203	306.971	0	0	4.76	3.14333	18.8118	41.658
ENSG00000142677	0	41.6609	1.02602	22.7191	0	57.3012	0	0.748721	0	20.5895	0	0	0	0	1.50494	7.11234
ENSG00000185436	0	38.6851	2.05203	44.2424	1.33566	174.291	0	4.49233	6.12407	24.3331	0	11.181	59.024	1.57167	9.02965	53.8506
ENSG00000230023	0.664732	23.8062	0	38.2637	4.00698	47.751	0	0	0	0	8.55701	0	0	0	0	15.2407
ENSG00000232298	0	0	0	7.17444	0	26.2631	0	0	0	5.61532	0	0	0	0	0	0
ENSG00000158055	0	31.2457	2.05203	84.8976	1.33566	85.9518	0	0	0	76.7427	5.1342	0	5.712	0	0	3.04815
ENSG00000001460	190.113	257.405	349.871	349.156	419.398	632.701	93.9278	134.021	148.509	488.533	361.961	143.756	93.296	318.263	363.443	322.087
ENSG00000001461	2458.18	1574.19	1515.43	2673.68	2633.26	2712.26	1448.39	1685.37	1306.72	1839.95	2496.93	2614.76	2403.8	1680.9	2298.04	2308.46
ENSG00000117602	323.06	296.09	289.336	170.991	243.758	577.787	213.72	294.996	238.073	301.356	450.099	586.205	114.24	832.984	371.72	230.643
ENSG00000184454	2.65893	32.7336	12.3122	84.8976	0	124.153	1.36127	0	0.765509	29.9484	0	0.798645	0	0	7.52471	41.658
ENSG00000227312	0	14.8789	0	9.56592	0	9.5502	0	0	0	28.0766	0	0	0	0	0	4.06419
ENSG00000239106	0	1.48789	0	7.17444	0	4.7751	0	1.49744	0	3.74355	0	0	0	0	0	4.06419
ENSG00000133226	5008.76	3761.38	4884.86	3576.46	4919.24	3237.52	8313.97	5336.88	7191.19	3734.19	5456.8	4375.77	3952.71	5222.65	4399.7	2927.24
ENSG00000169504	1267.64	1891.11	1723.71	789.189	454.125	1181.84	1221.06	746.475	1498.87	518.481	1257.88	1471.9	1806.9	770.117	401.819	749.844
ENSG00000238482	0.664732	0	0	2.39148	0.667831	0	4.08382	0.748721	1.53102	0	0	5.59051	8.568	0	4.51482	2.0321
ENSG00000020633	133.611	139.862	338.585	280.999	174.972	307.994	341.679	190.924	212.811	503.507	166.862	199.661	498.848	295.473	258.097	314.975
ENSG00000229162	3.98839	0	5.13008	5.9787	1.33566	11.9378	25.1835	0	0	11.2306	15.4026	0	0	52.6508	14.2969	0
ENSG00000261025	0	49.1003	0	40.6552	0	62.0763	0	2.99488	1.53102	3.74355	0	0	0	8.64417	5.26729	19.3049
ENSG00000233755	0	13.391	4.10406	7.17444	0	19.1004	0	0	3.06203	0	0	3.19458	0	0	0	0
ENSG00000233419	7.97679	11.9031	0	49.0253	0	47.751	0	2.99488	0	58.025	0	0	0	0	0	1.01605
ENSG00000231953	3.98839	119.031	6.15609	78.9189	0	200.554	20.4191	21.7129	7.65509	112.306	0	23.1607	5.712	0	21.8216	48.7703
ENSG00000117614	1369.35	1514.67	1825.28	1677.62	1885.29	1709.49	1732.22	2142.09	3061.27	1875.52	1828.63	1981.44	1714.55	2057.31	1925.57	1721.19
ENSG00000117616	7647.08	10058.1	10992.7	6679.4	9225.41	5543.89	7981.14	7691.61	6348.36	7187.61	9173.97	11212.2	7885.42	10009.9	11880	5336.29
ENSG00000272432	13.9594	8.92734	21.5463	3.58722	4.00698	2.38755	6.80636	13.477	9.1861	0	5.98991	8.78509	0	0	2.25741	15.2407
ENSG00000261349	22.6009	22.3183	35.9105	83.7018	112.863	57.3012	48.3252	127.283	45.165	123.537	13.6912	11.181	92.344	32.2192	64.7125	52.8345
ENSG00000187010	156.877	246.99	154.928	257.084	206.36	408.271	63.2991	194.667	75.7854	743.094	120.654	31.1471	187.544	664.029	95.5638	298.718
ENSG00000224183	21.9362	13.391	30.7805	49.0253	83.4788	52.5261	29.948	35.1899	51.2891	18.7177	57.332	43.1268	23.8	51.0792	58.6927	80.2678
ENSG00000259984	12.6299	16.3668	19.4943	8.37018	12.6888	4.7751	12.9321	26.2052	13.0136	33.6919	15.4026	12.7783	12.376	9.43	12.0395	9.14444
ENSG00000183726	3675.3	4532.11	4220	3559.72	2884.36	3738.9	3354.17	2599.56	4374.12	7342.97	4551.47	4231.22	4843.78	6374.68	3240.14	3634.41
ENSG00000188672	182.801	84.8097	37.9626	194.906	85.4823	300.831	90.5246	72.6259	48.9926	189.049	124.932	75.0726	3.808	81.7267	97.0687	107.701
ENSG00000238084	14.6241	10.4152	10.2602	23.9148	29.3846	19.1004	4.08382	13.477	21.4342	7.48709	20.5368	20.7648	30.464	30.6475	21.0692	10.1605
ENSG00000204178	279.852	63.9792	160.058	173.382	167.626	181.454	492.78	295.745	705.033	123.537	347.415	261.955	318.92	129.663	211.444	67.0592
ENSG00000157978	599.588	1417.96	964.455	650.483	124.884	1033.81	713.987	861.778	435.574	630.788	608.403	1154.84	929.152	921.783	104.593	212.354
ENSG00000225643	5.98259	17.8547	4.10406	5.9787	1.33566	33.4257	10.2095	7.48721	11.4826	0	27.3824	6.38916	7.616	22.0033	0	0
ENSG00000117643	10.6357	13.391	123.122	245.127	38.7342	434.534	0	35.9386	4.59305	127.281	0	12.7783	121.856	557.942	51.9205	102.621
ENSG00000233478	7.31205	20.8304	0	53.8083	2.67132	191.004	35.3931	20.9642	12.2481	364.996	0	0.798645	0	13.3592	6.01976	22.3531
ENSG00000162430	105.028	63.9792	132.356	70.5487	104.182	145.641	121.153	125.785	170.708	108.563	90.7043	146.951	142.8	107.659	95.5638	146.311
ENSG00000228172	17.283	35.7093	11.2862	21.5233	28.7167	4.7751	10.2095	2.99488	32.9169	0	28.2381	47.12	52.36	17.2883	30.8513	52.8345
ENSG00000117640	1327.47	1736.37	1008.57	1382.28	1698.29	1382.39	1359.91	1421.82	737.95	1516.14	1479.51	2157.94	2127.72	1608.6	1596.74	1712.04
ENSG00000127423	192.108	98.2007	27.7024	169.795	247.097	105.052	132.724	205.15	257.211	18.7177	536.524	133.374	87.584	0	86.5341	83.316
ENSG00000236528	3.32366	2.97578	0	4.78296	26.0454	28.6506	0	6.73849	9.95161	7.48709	5.1342	0	7.616	9.43	24.0791	15.2407
ENSG00000182749	1135.36	871.903	862.879	560.802	986.386	374.845	1067.92	1002.54	806.081	402.431	1348.58	1178.8	829.192	576.802	808.153	995.728
ENSG00000207302	0	0	0	7.17444	0	7.16265	0	0	0	0	0	0	0	0	0	14.2247
ENSG00000117632	12287.6	4669	9568.62	6191.54	11636.3	6713.79	8636.59	7210.93	14501	6641.05	13695.5	7325.17	7351.35	8518.44	9658.71	6294.42
ENSG00000229786	0	7.43945	0	5.9787	0	19.1004	0	0	1.53102	0	0	0	0	0	0	2.0321
ENSG00000223624	0	0	4.10406	10.7617	0	2.38755	0	0	6.88958	11.2306	0	0	0	13.3592	0.752471	0
ENSG00000158006	206.067	245.502	219.567	469.926	372.65	508.548	121.834	226.114	102.578	151.614	129.211	242.788	356.048	266.398	538.769	383.05
ENSG00000207237	0	16.3668	0	8.37018	1.33566	7.16265	0	0	0	13.1024	0	0	0	0	0	0
ENSG00000158008	7.97679	38.6851	9.23414	40.6552	12.021	95.502	2.72254	8.23593	0	104.819	0	0	0	0	18.8118	0
ENSG00000158014	0	1.48789	13.3382	110.008	0	121.765	0.680636	1.49744	7.65509	0	0	0	0	3.14333	0	16.2568
ENSG00000158022	0	25.2941	43.0927	77.7231	0	169.516	0	0.748721	4.59305	151.614	0	0	0	0	6.01976	20.321
ENSG00000175087	917.995	471.661	657.676	461.556	853.488	446.472	483.932	359.386	804.55	132.896	949.828	395.329	277.984	632.596	483.839	257.06
ENSG00000197245	1.9942	5.95156	0	8.37018	12.021	9.5502	0	6.73849	9.1861	0	0	0	0	2.3575	0	7.11234
ENSG00000282872	0	8.92734	0	20.3276	0	16.7129	0	0	0	9.35887	0	0	0	0.785834	0	1.01605
ENSG00000236782	2.65893	2.97578	9.23414	56.1998	35.395	35.8133	63.2991	18.718	15.3102	0	1.7114	3.99322	6.664	16.5025	15.8019	43.6901
ENSG00000142684	0.664732	0	2.05203	3.58722	0.667831	0	9.5289	0.748721	3.82754	0	0	0	0	0.785834	2.25741	4.06419
ENSG00000142675	249.939	313.945	57.4569	78.9189	169.629	253.08	205.552	853.542	26.0273	112.306	414.159	138.964	90.44	25.1467	439.443	394.227
ENSG00000188782	0	5.95156	3.07805	75.3316	0	78.7892	0	5.98977	0	48.6661	0	0	17.136	0	0	14.2247
ENSG00000236155	17.283	77.3702	22.5723	160.229	23.3741	298.444	2.72254	20.9642	1.53102	93.5887	15.4026	48.7173	8.568	7.0725	49.6631	89.4123
ENSG00000278572	0	4.46367	2.05203	33.4807	4.00698	7.16265	2.72254	1.49744	1.53102	0	1.7114	3.19458	1.904	3.14333	10.5346	2.0321
ENSG00000130695	1177.91	380.9	859.801	956.592	1349.02	923.982	861.685	905.204	1696.37	314.458	1499.19	1262.66	1605.07	953.216	1079.04	771.181
ENSG00000270733	4.65313	4.46367	4.10406	25.1105	26.7132	2.38755	15.6546	20.9642	52.8201	0	16.2583	11.9797	0.952	0	34.6136	8.12839
ENSG00000142669	6577.53	17877	12320.4	14492.4	9612.76	18417.6	9739.9	10345.1	10226.4	33001.2	7661.94	10352.8	15884.1	20276.1	11828.1	12931.2
ENSG00000158062	1384.64	3533.74	2441.92	2269.51	1405.78	2569	1924.84	1799.18	1547.86	4312.57	2099.89	3664.98	4889.47	4770.01	2766.83	2418.2
ENSG00000169442	3316.35	3386.44	4693	5353.33	4264.1	4522.02	2637.46	5754.67	3441.73	3554.5	4075.7	3588.31	5526.36	6463.48	4090.43	4780.51
ENSG00000176092	31.2424	77.3702	162.11	154.25	87.4858	162.353	2.04191	83.8567	45.165	232.1	81.2916	34.3417	113.288	76.2259	103.088	152.407
ENSG00000225854	2.65893	32.7336	0	7.17444	0	33.4257	0	5.98977	0	16.846	11.9798	0	8.568	1.57167	6.01976	28.4494
ENSG00000176083	0	16.3668	371.418	148.272	12.6888	76.4016	1.36127	5.98977	1.53102	46.7943	29.0938	0	61.88	0	21.0692	10.1605
ENSG00000131914	0	14.8789	0	111.204	1.33566	81.1767	0	4.49233	6.12407	241.459	0	0	0	0	10.5346	10.1605
ENSG00000117682	1365.36	672.526	1000.37	1100.08	1492.6	919.207	613.934	894.722	1077.84	664.48	1686.59	1276.23	1015.78	1220.4	1614.8	1070.92
ENSG00000223583	19.942	0	16.4163	28.6978	22.0384	102.665	8.84827	23.9591	3.06203	74.8709	0.855701	0	0	30.6475	13.5445	30.4815
ENSG00000225891	14.6241	8.92734	0	31.0892	12.6888	47.751	14.974	20.9642	14.5447	41.179	4.2785	0.798645	0	7.0725	10.5346	16.2568
ENSG00000198830	14377.5	9766.51	10106.3	6769.09	9865.2	7434.83	10723.4	8415.62	15868.2	9815.58	15107.4	10542.1	7596.01	10864.9	7346.37	6802.44
ENSG00000224129	0	0	0	10.7617	0	107.44	0	1.49744	0	56.1532	0	18.3688	0	0	6.01976	12.1926
ENSG00000117676	2412.31	3637.89	3508.97	3416.23	2612.55	3053.68	1632.85	2217.71	1584.6	3751.03	2698.88	3652.2	5105.58	4764.51	3183.7	3344.83
ENSG00000243905	0	20.8304	0	4.78296	0	19.1004	0	0	0	5.61532	0	0	0	0	9.02965	21.337
ENSG00000252802	0	8.92734	0	2.39148	0	16.7129	0	0	0	0	0	0	0	0	1.50494	3.04815
ENSG00000229247	0	0	0	1.19574	0	0	0	0	0	0	8.55701	0	0	0	0	0
ENSG00000238316	0.664732	16.3668	0	1.19574	0	4.7751	0	0	0	1.87177	0	0	0	0	0	1.01605
ENSG00000235069	0	0	0	5.9787	0	2.38755	0	0	0	0	0	0	0	0	0	0
ENSG00000260063	5.31786	49.1003	62.587	81.3103	5.34265	114.602	10.2095	40.4309	0	112.306	0	0	61.88	11.0017	6.01976	30.4815
ENSG00000117713	3035.17	1763.15	2477.83	2067.43	2636.6	2466.34	2640.87	1864.32	2775.73	2714.07	2461	2267.35	2251.48	3144.91	2747.27	1549.47
ENSG00000060642	819.615	807.924	639.208	533.3	821.432	947.858	241.626	312.217	192.143	230.228	1118.4	818.611	482.664	196.458	838.252	366.794
ENSG00000241188	2.65893	8.92734	0	0	0	16.7129	0	2.99488	0	28.0766	0	0	0	0	0	0
ENSG00000204160	72.4558	681.453	31.8065	218.82	76.1327	305.606	188.536	268.791	80.3784	293.868	30.8052	235.6	659.736	150.88	109.108	347.489
ENSG00000175793	0	0	2.05203	13.1531	0	0	0	0	0	0	0	0	0	0	0	0
ENSG00000142751	602.247	559.446	789.006	561.998	79.4719	374.845	619.379	798.885	846.653	117.922	916.456	641.312	576.912	168.954	34.6136	87.3802
ENSG00000198746	513.173	325.848	429.901	410.139	568.324	537.199	546.551	312.217	630.014	686.941	476.625	478.388	322.728	320.62	481.581	602.517
ENSG00000090273	4104.72	2599.34	3076	2859.01	5363.35	2919.97	4324.76	4592.65	5596.63	2583.05	4828.72	3351.11	4133.59	4251.36	3115.23	3294.03
ENSG00000131910	0	0	0	16.7404	0	2.38755	0	0	0	33.6919	0	0	18.088	0	0	0
ENSG00000175707	1.32946	38.6851	0	57.3955	1.33566	57.3012	0	0	2.29653	76.7427	0	0	12.376	0	4.51482	0
ENSG00000172746	1.32946	0	0	1.19574	4.00698	0	4.08382	4.49233	1.53102	3.74355	0	0	0	1.57167	9.78212	0
ENSG00000225294	6.64732	11.9031	6.15609	11.9574	10.6853	9.5502	17.6965	7.48721	13.7792	16.846	5.1342	7.98645	5.712	15.7167	12.0395	10.1605
ENSG00000253368	0	0	4.10406	0	1.33566	38.2008	0	15.7231	12.2481	0	0	0	0	0	0	0
ENSG00000158246	18.6125	0	0	9.56592	0	19.1004	8.16763	0	0	0	0	0	0	0	1.50494	0
ENSG00000280403	0	11.9031	0	0	0	7.16265	0	0	0	0	0	0	0	0	0	2.0321
ENSG00000090020	178.148	89.2734	45.1447	123.161	92.1606	183.841	203.51	101.077	60.4752	149.742	230.184	95.0387	217.056	1.57167	62.4551	82.2999
ENSG00000229985	0	7.43945	16.4163	21.5233	0	62.0763	1.36127	0	1.53102	37.4355	0	0	0	0	0	5.08024
ENSG00000214973	7.97679	0	0	33.4807	10.6853	76.4016	13.6127	8.98465	4.59305	69.2556	8.55701	4.79187	16.184	7.85834	11.2871	14.2247
ENSG00000225159	61.1554	23.8062	60.5349	64.57	66.7831	52.5261	100.734	95.8363	133.199	67.3838	99.2613	31.9458	28.56	48.7217	70.7322	70.1073
ENSG00000224311	0	0	0	0	0	9.5502	0	0	0	7.48709	0	0	12.376	0	3.00988	0
ENSG00000142784	386.874	412.145	891.608	414.922	204.356	281.731	909.33	658.126	718.813	181.562	569.041	515.126	580.72	314.333	277.662	422.676
ENSG00000252098	0	0	3.07805	10.7617	0	19.1004	0.680636	2.24616	6.88958	7.48709	0	0	0	0	0.752471	0
ENSG00000243659	16.6183	0	2.05203	28.6978	35.395	21.488	6.80636	32.9437	9.95161	84.2298	0	52.7106	19.992	5.50083	25.584	24.3852
ENSG00000186501	1318.16	752.872	1015.76	1091.71	1473.23	1329.87	936.555	1228.65	1784.4	1222.27	1593.31	1182.79	1556.52	2201.12	1314.57	1065.83
ENSG00000206888	1.9942	0	0	2.39148	10.0175	4.7751	9.5289	8.23593	5.35856	37.4355	1.7114	2.39593	0	1.57167	0.752471	4.06419
ENSG00000241547	40.5487	8.92734	55.4048	60.9828	25.3776	33.4257	27.9061	43.4258	45.9305	155.357	11.1241	23.9593	18.088	83.2984	17.3068	30.4815
ENSG00000142765	1711.69	1728.93	1666.25	364.701	295.849	310.382	4209.73	494.156	3278.67	149.742	2151.23	2505.35	2067.74	816.481	547.799	220.483
ENSG00000142733	15.2888	38.6851	99.5235	35.8722	55.43	171.904	36.7543	257.56	4.59305	248.946	130.067	75.0726	72.352	318.263	97.8212	273.317
ENSG00000142748	0	35.7093	72.8471	65.7657	0	85.9518	6.80636	0	7.65509	63.6403	0	0	0	11.0017	3.76235	31.4975
ENSG00000174950	0	0	0	7.17444	0	76.4016	0	11.9795	0	22.4613	0	0	0	0	3.00988	22.3531
ENSG00000231207	2.65893	0	0	37.0679	0	16.7129	0	2.99488	0	0	0	0	0	0	0	0
ENSG00000181773	13.2946	68.4429	0	15.5446	2.67132	28.6506	246.39	104.821	33.6824	102.948	5.1342	145.353	3.808	0	30.0988	4.06419
ENSG00000158195	5967.3	6564.57	8368.18	5639.11	4176.61	5429.29	7025.52	8053.99	8210.08	3017.3	6122.54	6984.95	8093.91	5574.7	6540.47	4955.27
ENSG00000241169	14.6241	16.3668	0	11.9574	4.00698	4.7751	20.4191	6.73849	5.35856	33.6919	2.5671	3.19458	0	5.50083	6.77223	6.09629
ENSG00000237429	19.942	23.8062	28.7284	28.6978	13.3566	28.6506	4.08382	8.98465	6.12407	31.8201	22.2482	18.3688	17.136	105.302	42.1383	30.4815
ENSG00000126705	89.0741	83.3218	119.018	88.4848	67.4509	59.6888	88.4827	77.867	96.4541	33.6919	103.54	100.629	208.488	20.4317	65.4649	72.1394
ENSG00000000938	311.759	8030.14	6144.81	7725.68	510.891	7375.14	363.46	2071.71	189.846	9952.22	638.353	5948.31	14076.3	10184.4	2912.81	8812.19
ENSG00000235912	9.30625	5.95156	14.3642	0	14.6923	19.1004	9.5289	17.9693	24.4963	35.5637	18.8254	9.58374	15.232	9.43	6.01976	9.14444
ENSG00000233975	20.6067	0	0	20.3276	0	2.38755	0	6.73849	6.12407	0	0	3.19458	19.04	0	9.02965	0
ENSG00000126709	2771.93	2286.89	1890.95	3144.8	1584.76	1537.58	1758.76	3661.25	1482.02	1265.32	2034	1483.88	2253.39	1975.59	1200.19	2631.57
ENSG00000225886	17.9478	1.48789	0	40.6552	0	54.9137	4.76445	3.7436	3.82754	22.4613	0	9.58374	0	5.50083	2.25741	5.08024
ENSG00000009780	701.957	824.291	890.582	424.488	608.394	802.217	713.987	637.162	378.927	741.222	355.972	796.249	805.392	1025.51	577.145	489.735
ENSG00000231344	1.32946	0	5.13008	2.39148	1.33566	7.16265	0	2.99488	1.53102	0	0	1.59729	0	0	0	0
ENSG00000230833	0	0	0	9.56592	1.33566	35.8133	0	8.23593	0	3.74355	0	0	0	0	0	0
ENSG00000117758	782.39	502.907	954.195	700.704	671.17	869.068	434.246	460.463	486.098	467.943	515.988	989.521	1269.97	844.771	704.312	798.614
ENSG00000269971	4.65313	31.2457	10.2602	5.9787	4.00698	2.38755	9.5289	26.954	35.9789	7.48709	1.7114	9.58374	0	51.865	1.50494	25.4012
ENSG00000270031	15.2888	10.4152	3.07805	4.78296	3.33915	7.16265	11.5708	1.49744	10.7171	65.5121	1.7114	6.38916	0	0	2.25741	10.1605
ENSG00000117751	421.44	324.36	288.31	297.739	773.348	303.219	577.86	424.525	939.279	132.896	386.777	520.716	129.472	365.413	556.076	705.138
ENSG00000252947	42.5429	0	35.9105	10.7617	10.0175	26.2631	4.76445	8.23593	39.0409	0	5.1342	21.5634	11.424	19.6458	32.3562	23.3691
ENSG00000130775	1510.27	3508.44	3743.93	4839.16	2885.7	3036.96	2039.19	2665.45	2879.84	5396.32	1829.49	5153.65	7659.8	4998.69	3818.79	6592.12
ENSG00000117748	3893.34	1809.27	2142.32	1999.28	3868.08	2191.77	1221.74	2350.24	1857.89	1147.4	3960.18	3417.4	3633.79	2674.98	2018.88	2983.12
ENSG00000130768	543.086	513.322	219.567	343.177	443.44	298.444	701.055	795.89	603.221	297.612	446.676	403.316	376.04	115.518	456.75	586.26
ENSG00000227050	1.32946	2.97578	0	4.78296	2.00349	0	1.36127	0	0	0	0	0	0	0	1.50494	0
ENSG00000158156	433.405	891.246	474.019	78.9189	28.7167	64.4639	81.6763	9.73337	122.481	306.971	457.8	1132.48	1830.7	9.43	43.6433	18.2889
ENSG00000158161	1820.7	636.817	781.824	1133.56	1313.62	1024.26	499.587	724.762	442.464	713.146	1921.05	1324.95	1843.07	991.722	1500.43	1278.19
ENSG00000238231	5.98259	7.43945	0	25.1105	7.34614	14.3253	4.08382	9.73337	0	11.2306	0	2.39593	26.656	0	7.52471	4.06419
ENSG00000240750	3.98839	41.6609	0	4.78296	15.3601	4.7751	6.80636	4.49233	1.53102	11.2306	0	16.7715	9.52	0	6.01976	26.4173
ENSG00000228589	65.8085	38.6851	61.5609	46.6339	81.4754	81.1767	35.3931	40.4309	58.9442	37.4355	69.3118	55.1065	66.64	73.0825	43.6433	34.5456
ENSG00000228943	0	2.97578	8.20813	27.502	0	74.0141	0	2.24616	0	35.5637	0	0	0	0	2.25741	8.12839
ENSG00000214812	5.31786	2.97578	8.20813	15.5446	6.67831	28.6506	4.08382	9.73337	9.1861	14.9742	3.4228	1.59729	7.616	37.72	6.01976	9.14444
ENSG00000169403	631.496	5557.27	3005.2	5790.97	1429.83	3683.99	377.072	1175.49	90.33	6528.75	1373.4	2933.42	10155.9	4819.52	1449.26	3887.4
ENSG00000126698	4806.68	2489.24	4679.66	2468.01	3321.79	2182.22	3891.2	3268.92	4309.81	2182.49	5776.84	5302.2	4222.12	3483.6	3000.1	2816.49
ENSG00000130770	3628.11	1678.34	2564.01	2301.8	3292.41	2182.22	3141.82	2755.29	3555.02	1287.78	3890.87	2560.46	2221.02	3592.05	2372.54	2198.73
ENSG00000270605	294.476	124.983	174.423	175.774	185.657	174.291	112.986	279.273	193.674	187.177	259.277	166.118	71.4	306.475	358.176	185.937
ENSG00000271398	1.32946	1.48789	4.10406	9.56592	10.0175	7.16265	6.12572	9.73337	0.765509	1.87177	2.5671	12.7783	5.712	8.64417	9.78212	6.09629
ENSG00000130766	405.487	1184.36	247.27	478.296	137.573	403.496	765.715	1013.02	1769.86	576.506	411.592	571.83	591.192	557.942	189.623	281.445
ENSG00000130772	402.163	37.1972	340.637	465.143	793.383	200.554	50.3671	135.518	182.191	205.895	649.477	331.438	399.84	201.173	250.573	186.953
ENSG00000204138	2744.01	1376.3	1887.87	2383.11	4191.97	1551.91	3446.74	3518.99	5442.77	2088.9	2241.08	1990.22	2325.74	2887.15	3550.16	2666.11
ENSG00000206779	1.32946	0	0	13.1531	1.33566	9.5502	7.487	0	3.82754	20.5895	4.2785	0	0	9.43	3.00988	3.04815
ENSG00000229820	26.5893	0	31.8065	26.3063	53.4265	16.7129	23.8223	26.954	37.5099	0	38.5065	6.38916	8.568	2.3575	25.584	22.3531
ENSG00000221216	11.9652	20.8304	30.7805	19.1318	12.6888	16.7129	21.7803	14.2257	37.5099	28.0766	2.5671	27.9526	18.088	15.7167	40.6334	24.3852
ENSG00000180198	1516.25	319.896	704.873	428.075	1334.33	592.113	978.754	922.424	725.702	306.971	1389.66	539.884	722.568	1090.74	599.719	602.517
ENSG00000242125	2731.38	1667.92	1357.42	1522.18	2824.26	1492.22	3823.13	3352.02	5669.36	1987.82	2750.22	1630.03	1121.46	3217.2	1760.03	1739.48
ENSG00000200087	63.1496	13.391	25.6504	14.3489	110.86	38.2008	23.1416	14.2257	13.7792	56.1532	55.6205	35.939	29.512	47.15	37.6235	29.4654
ENSG00000231468	3.98839	0	0	4.78296	1.33566	23.8755	8.16763	2.24616	1.53102	3.74355	6.84561	0.798645	0	0	1.50494	11.1765
ENSG00000279443	43.8723	38.6851	0	28.6978	20.0349	38.2008	89.8439	26.954	70.4268	0	15.4026	47.9187	1.904	0	25.584	28.4494
ENSG00000180098	645.455	726.09	711.029	504.602	755.317	625.538	522.728	542.074	617.766	426.764	782.966	869.724	915.824	843.199	753.975	748.828
ENSG00000197989	402.828	340.727	564.309	639.721	980.376	236.367	370.266	709.039	597.097	224.613	364.529	392.933	231.336	879.348	741.936	943.909
ENSG00000221539	27.254	19.3426	10.2602	29.8935	27.3811	23.8755	21.0997	22.4616	37.5099	7.48709	31.6609	30.3485	7.616	47.9358	19.5642	21.337
ENSG00000120656	910.683	955.225	989.079	765.274	825.439	938.307	626.866	807.87	499.877	630.788	1245.9	1277.83	1260.45	1472.65	943.598	911.395
ENSG00000188060	9.30625	0	0	29.8935	1.33566	100.277	1.36127	1.49744	0	0	5.1342	14.3756	41.888	0	23.3266	0
ENSG00000229388	3.32366	22.3183	29.7545	29.8935	30.7202	33.4257	0	11.9795	7.65509	43.0508	17.9697	25.5566	0	44.7925	3.00988	15.2407
ENSG00000162419	617.536	382.388	560.205	516.56	402.702	491.835	737.129	386.34	852.777	535.327	973.787	689.23	521.696	617.665	398.809	667.544
ENSG00000252777	0	0	0	0	0	0	4.08382	0.748721	0	7.48709	0	0	0	2.3575	1.50494	0
ENSG00000198492	6360.16	4441.35	6665	3972.25	4537.24	3901.26	9411.15	6906.95	6907.18	4634.51	7244.36	6560.07	6036.63	5374.32	4862.46	4356.82
ENSG00000116329	23.9304	38.6851	15.3902	77.7231	0	253.08	0	11.9795	3.06203	250.818	0	0	0	8.64417	3.00988	29.4654
ENSG00000233427	2.65893	0	0	5.9787	0	16.7129	2.72254	1.49744	6.12407	0	0	0	0	1.57167	0	0
ENSG00000159023	1734.29	2347.89	1468.23	1480.33	1433.16	1506.54	2297.83	1986.36	2196.24	1750.11	1747.34	1848.86	1960.17	1595.24	1469.57	1428.56
ENSG00000225616	5.31786	2.97578	2.05203	16.7404	22.0384	4.7751	28.5867	32.195	39.0409	0	6.84561	3.19458	1.904	20.4317	21.8216	7.11234
ENSG00000206704	0	0	0	0	2.67132	9.5502	2.04191	0	1.53102	0	4.2785	0	7.616	0	0	2.0321
ENSG00000277958	3.98839	0	0	7.17444	2.67132	11.9378	4.08382	1.49744	1.53102	0	0	0	0	7.85834	0	8.12839
ENSG00000253304	9.30625	0	0	7.17444	0	23.8755	0	0	0	0	0	0	0	0.785834	0	10.1605
ENSG00000225750	1.32946	0	0	9.56592	1.33566	19.1004	0	0	0	0	0	0	0	0	0	2.0321
ENSG00000116350	2302.63	1400.1	2071.53	809.516	507.551	835.643	1430.7	750.218	2229.16	1400.09	2584.22	1732.26	2243.87	1080.52	580.155	609.629
ENSG00000116353	796.349	538.616	510.956	888.435	1414.47	1060.07	1012.79	969.594	1485.85	1291.52	1120.97	844.168	608.328	1120.6	964.667	1453.97
ENSG00000237934	27.9188	53.564	0	16.7404	4.00698	50.1386	12.9321	0.748721	20.6687	0	13.6912	12.7783	46.648	10.2158	6.01976	0
ENSG00000060656	0.664732	23.8062	7.18211	56.1998	4.00698	114.602	0	58.4002	1.53102	125.409	0	51.1133	0	7.0725	27.0889	69.0913
ENSG00000230523	0	0	16.4163	11.9574	0	23.8755	0	0	0	22.4613	0	0	0	0	0	6.09629
ENSG00000228176	0	13.391	8.20813	10.7617	0	0	0	0	0	29.9484	0	0	0	0	0	0
ENSG00000270927	0	0	0	4.78296	0	31.0382	0	0	0	14.9742	0	0	0	0	0	0
ENSG00000233399	5.31786	22.3183	11.2862	25.1105	0	23.8755	1.36127	0	5.35856	7.48709	0	0	0	0	3.00988	4.06419
ENSG00000233372	0	0	0	1.19574	0	2.38755	0	0	0	7.48709	0	0	0	0	0	2.0321
ENSG00000231251	0	0	0	10.7617	0	11.9378	0	0	0	18.7177	0	0	0	0	0	6.09629
ENSG00000162510	13.2946	17.8547	2.05203	60.9828	8.6818	31.0382	81.6763	44.9233	4.59305	164.716	1.7114	25.5566	0	3.14333	0	10.1605
ENSG00000186056	31.9071	10.4152	19.4943	51.4168	44.7447	88.3394	47.6445	114.554	150.04	22.4613	10.2684	67.0862	36.176	60.5092	53.4254	50.8024
ENSG00000162511	13129.1	30730.9	23710.2	20345.5	17592	24959.5	19343	20005.1	17668.7	38448.1	16361.9	23278.1	32961.1	38574.2	20170	22651.8
ENSG00000264773	0.664732	2.97578	8.20813	0	2.00349	0	2.04191	2.24616	1.53102	48.6661	5.98991	8.78509	30.464	21.2175	4.51482	14.2247
ENSG00000223382	0	0	0	0	0	9.5502	0	0	0	0	0	0	0	0	0	2.0321
ENSG00000222784	0	0	0	8.37018	0	31.0382	0	3.7436	0	11.2306	0	0	0	0	7.52471	6.09629
ENSG00000235143	0	0	0	26.3063	0	9.5502	0	0	0	0	0	0	0	0	0	0
ENSG00000162512	1.9942	83.3218	123.122	88.4848	0	83.5643	1.36127	10.4821	12.2481	312.586	0	129.38	99.008	1.57167	13.5445	24.3852
ENSG00000266210	0	0	0	9.56592	0	0	0	0	0	0	0	0	0	0	0.752471	0
ENSG00000134644	3079.04	3356.68	2892.34	3325.35	4552.6	2764.78	3431.77	3790.77	3919.4	2171.26	3177.22	3815.92	2512.33	3319.36	4136.33	3973.77
ENSG00000237329	6.64732	0	0	9.56592	2.67132	33.4257	12.2514	21.7129	16.8412	72.9992	1.7114	4.79187	8.568	0	3.00988	13.2086
ENSG00000232768	1.9942	1.48789	0	14.3489	4.00698	9.5502	18.3772	15.7231	9.95161	3.74355	0	5.59051	0	18.0742	5.26729	8.12839
ENSG00000215900	8.64152	13.391	0	1.19574	2.67132	11.9378	0	0	0	31.8201	0	0	0	0	0	4.06419
ENSG00000225142	0	13.391	0	31.0892	0	23.8755	0	0	0	76.7427	0	0	31.416	0	0	12.1926
ENSG00000084628	1.32946	13.391	0	38.2637	0	85.9518	0	8.98465	0	29.9484	0	0	0	3.92917	17.3068	3.04815
ENSG00000060688	3183.4	1425.4	2638.91	1993.3	3389.91	1890.94	1926.2	1886.78	1870.14	857.272	3583.67	3588.31	1983.02	1903.29	2063.27	1786.21
ENSG00000229447	109.681	174.083	56.4309	108.812	76.8005	148.028	267.49	199.16	174.536	43.0508	115.52	67.8848	135.184	153.238	96.3162	120.91
ENSG00000121766	943.255	1218.58	842.359	924.307	1286.24	1165.12	724.197	879.747	678.241	1033.22	1023.42	739.545	635.936	1220.4	1198.69	1052.63
ENSG00000229044	0	8.92734	0	3.58722	2.00349	11.9378	1.36127	0.748721	0	7.48709	0	0	0	0	4.51482	10.1605
ENSG00000121769	7.31205	69.9308	29.7545	87.289	7.34614	136.09	12.9321	8.98465	7.65509	61.7685	44.4964	0	10.472	0.785834	33.1087	35.5617
ENSG00000168528	0	105.64	125.174	11.9574	3.33915	100.277	8.16763	26.954	38.2754	48.6661	1.7114	73.4753	11.424	70.725	0	1.01605
ENSG00000215899	3.32366	32.7336	0	46.6339	0	47.751	0	5.98977	0	1.87177	0	0	0	0	0.752471	24.3852
ENSG00000260386	35.8955	17.8547	468.889	180.557	21.3706	276.956	3.40318	4.49233	0	58.025	78.7245	49.516	1.904	7.0725	15.8019	35.5617
ENSG00000229167	0	0	0	5.9787	0	11.9378	0	0	0	0	0	0	0	6.28667	0	0
ENSG00000142910	1.32946	37.1972	215.463	11.9574	1.33566	62.0763	88.4827	8.98465	47.4615	84.2298	34.228	0	81.872	48.7217	0	17.2728
ENSG00000121764	11.3004	11.9031	11.2862	76.5274	2.67132	28.6506	12.9321	9.73337	7.65509	82.358	9.41271	30.3485	18.088	6.28667	6.77223	15.2407
ENSG00000162517	2382.4	1240.9	2088.97	1757.74	2726.09	1874.23	1583.16	1800.67	2614.21	1501.16	3498.1	2119.6	2589.44	1227.47	2365.01	2613.28
ENSG00000235790	24.5951	56.5398	19.4943	64.57	28.7167	62.0763	36.7543	35.9386	36.7444	14.9742	11.1241	28.7512	8.568	6.28667	37.6235	61.979
ENSG00000264078	0	43.1488	0	9.56592	0.667831	0	3.40318	6.73849	1.53102	14.9742	6.84561	5.59051	0	0	0.752471	17.2728
ENSG00000084636	26.5893	139.862	95.4195	241.54	58.7691	255.468	50.3671	107.816	110.999	119.793	0	15.1743	0	0	122.653	137.167
ENSG00000121753	0	31.2457	16.4163	63.3742	0	81.1767	17.6965	40.4309	0	119.793	0	0	0	172.883	12.0395	7.11234
ENSG00000254545	0	0	0	19.1318	0	0	0	0	0	0	0	0	0	3.14333	0	0
ENSG00000134668	0.664732	196.401	64.639	426.879	0	472.735	40.1575	5.24105	6.12407	1299.01	0	0	153.272	838.484	7.52471	277.381
ENSG00000203620	0	32.7336	0	81.3103	0	315.157	0	2.99488	0	155.357	0	0	0	0	0	62.995
ENSG00000269967	0	37.1972	44.1187	10.7617	1.33566	38.2008	2.72254	4.49233	1.53102	3.74355	0	0	0	0	5.26729	18.2889
ENSG00000184007	507.191	1923.84	1047.56	1564.03	842.802	1559.07	4197.48	1769.23	1702.49	3623.75	545.937	769.095	2178.18	2482.45	1204.71	1624.66
ENSG00000228634	4.65313	43.1488	16.4163	78.9189	4.00698	116.99	26.5448	44.1745	22.1998	116.05	3.4228	23.1607	67.592	80.155	30.0988	61.979
ENSG00000121774	396.845	349.654	247.27	336.003	400.031	408.271	871.214	631.172	601.69	387.457	468.068	516.723	375.088	590.161	574.887	413.532
ENSG00000203325	19.942	4.46367	12.3122	21.5233	19.3671	62.0763	55.1315	41.1797	16.8412	31.8201	0	7.98645	12.376	14.145	24.8315	21.337
ENSG00000121775	955.885	660.623	950.091	1245.96	1467.89	1036.2	596.237	837.819	691.254	1117.45	1468.38	1073.38	916.776	1046.73	1051.2	1110.54
ENSG00000266203	0	0	0	31.0892	5.34265	33.4257	0	4.49233	3.06203	39.3072	0	0	3.808	0	3.76235	13.2086
ENSG00000276493	0	0	0	2.39148	0	7.16265	0	0	4.59305	0	0	0	0	0	0.752471	2.0321
ENSG00000025800	3472.56	1908.96	3237.08	2518.23	3781.26	3383.16	2934.22	1863.57	4004.38	2292.92	3593.09	3517.23	2318.12	3527.61	3572.73	2317.61
ENSG00000084652	2487.43	2072.63	2572.22	2110.48	3885.44	2277.72	1770.33	2684.91	1720.1	1186.7	3356.06	3072.39	3648.07	2230.2	2376.3	3085.74
ENSG00000160050	824.268	621.938	581.751	373.071	819.428	565.849	700.374	744.229	377.396	291.997	1137.23	511.133	243.712	638.097	936.073	601.501
ENSG00000224066	1.32946	7.43945	1.02602	2.39148	3.33915	0	0.680636	2.99488	6.12407	0	0.855701	2.39593	3.808	5.50083	9.78212	3.04815
ENSG00000160051	102.369	133.91	30.7805	64.57	134.234	119.378	49.0058	230.606	258.742	200.28	5.98991	67.0862	41.888	17.2883	106.098	154.439
ENSG00000222046	43.8723	4.46367	49.2488	62.1785	21.3706	54.9137	17.6965	32.195	27.5583	59.8967	79.5802	3.99322	51.408	102.944	90.2965	53.8506
ENSG00000160055	552.392	650.208	799.266	448.403	443.44	553.912	224.61	450.73	264.1	222.741	294.361	583.809	1044.34	828.269	519.957	610.645
ENSG00000084623	5320.52	4078.3	4633.49	5032.87	7510.42	4214.03	8443.29	6502.64	9809.99	4258.28	6801.97	4735.96	5240.76	7580.94	5893.35	5575.06
ENSG00000220785	93.0625	59.5156	75.9252	107.617	206.36	219.655	195.343	219.375	146.978	106.691	121.51	92.6428	33.32	0	329.582	242.836
ENSG00000183615	2.65893	2.97578	6.15609	16.7404	13.3566	38.2008	21.7803	29.2001	9.1861	0	5.98991	0	1.904	3.14333	11.2871	70.1073
ENSG00000182866	114.334	68.4429	1091.68	579.934	109.524	2170.28	206.913	94.3388	32.1514	1134.29	95.8385	222.822	116.144	4288.29	361.186	377.97
ENSG00000277617	0	0	0	8.37018	0	0	0	0	0	3.74355	0	0	0	0	0	0
ENSG00000252450	0	0	0	3.58722	0	11.9378	0	0	0	14.9742	0	0	0	0	0	0
ENSG00000116478	2952.74	3065.05	3433.05	2941.52	3708.46	3189.77	3056.74	3199.28	3269.49	2914.35	3217.43	3130.69	3977.46	4465.89	3356.02	3213.76
ENSG00000175130	537.104	348.166	886.478	119.574	107.521	148.028	427.439	191.673	924.734	116.05	616.105	520.716	715.904	33.005	144.474	146.311
ENSG00000233775	0	2.97578	0	0	1.33566	9.5502	0	0	0	26.2048	0	0	0	0	0	0
ENSG00000162526	14.6241	0	4.10406	14.3489	19.3671	52.5261	8.16763	14.2257	0	99.204	0.855701	1.59729	2.856	0	13.5445	4.06419
ENSG00000225828	20.6067	7.43945	22.5723	2.39148	1.33566	11.9378	19.7384	6.73849	40.572	0	18.8254	22.3621	15.232	0	0.752471	2.0321
ENSG00000160058	1273.63	1459.62	1709.34	1983.73	1901.31	1649.8	2225.68	1477.98	4198.82	1905.47	1547.96	1570.14	1785.95	2410.94	1626.84	1736.43
ENSG00000224333	2.65893	0	0	2.39148	0	9.5502	0	0	0	0	0	0	0	0	0	0
ENSG00000270850	0	0	0	28.6978	0	31.0382	0	0	0	56.1532	0	0	0	0	0	0
ENSG00000229259	0	0	0	13.1531	0	4.7751	0	5.24105	0	44.9226	0	0	0	0	0	10.1605
ENSG00000263529	0	0	0	5.9787	0	9.5502	0	0	0	0	0	0	0	0	11.2871	0
ENSG00000254553	0.664732	1.48789	0	2.39148	0	4.7751	0	2.24616	0	0	3.4228	2.39593	0.952	0.785834	2.25741	3.04815
ENSG00000273274	41.8781	86.2976	2.05203	160.229	8.6818	236.367	0.680636	8.23593	0	175.947	0	0	36.176	55.0083	30.0988	62.995
ENSG00000160062	91.733	113.08	65.665	65.7657	146.923	52.5261	155.866	107.067	246.494	31.8201	75.3017	66.2875	36.176	20.4317	182.098	125.99
ENSG00000176261	465.977	471.661	506.852	496.232	513.562	441.697	281.103	432.761	317.686	312.586	500.585	565.441	564.536	829.054	561.343	545.618
ENSG00000200591	0.664732	0	0	2.39148	0	4.7751	0	0	1.53102	3.74355	0	11.181	4.76	0	3.76235	2.0321
ENSG00000162521	10489.5	6174.74	7958.8	6614.83	8358.57	5419.74	6016.14	6248.08	8350.17	4986.4	9854.25	10807.3	7060.99	8019.43	7037.1	6585.01
ENSG00000162520	0	25.2941	0	4.78296	11.3531	59.6888	1.36127	17.9693	0	31.8201	9.41271	3.99322	0	0	2.25741	2.0321
ENSG00000224409	0	0	0	10.7617	0	50.1386	0	0	0	37.4355	3.4228	0	0	0	3.00988	3.04815
ENSG00000162522	81.0973	8.92734	80.0292	57.3955	131.563	116.99	92.5665	95.8363	96.4541	39.3072	116.375	118.998	105.672	31.4333	177.583	98.5567
ENSG00000134684	5305.89	3352.21	3480.25	3407.86	5454.17	3053.68	5808.55	4124.7	5673.18	4411.77	6601.73	4347.82	3992.69	4300.87	3710.43	3277.77
ENSG00000116497	2014.8	2080.07	2542.47	1671.64	2255.93	1964.95	1128.49	1778.21	1027.31	1218.52	1705.41	1824.9	1672.66	1559.09	2970.75	1961.99
ENSG00000160097	0	0	0	15.5446	4.67482	19.1004	0	0	0	0	0	1.59729	0	1.57167	15.0494	4.06419
ENSG00000121905	0	0	0	16.7404	0	23.8755	0	0	0	22.4613	0	0	0	0	0	4.06419
ENSG00000121900	0	0	0	89.6805	0	83.5643	0	2.99488	0	0	0	0	0	6.28667	7.52471	14.2247
ENSG00000116514	18.6125	172.595	40.0146	148.272	21.3706	128.928	87.802	51.6617	66.5993	241.459	23.1039	36.7377	102.816	281.328	72.9896	120.91
ENSG00000278966	1.32946	1.48789	2.05203	10.7617	0	9.5502	1.36127	1.49744	0	5.61532	3.4228	1.59729	1.904	3.14333	1.50494	2.0321
ENSG00000217644	1.32946	0	0	11.9574	0	23.8755	0.680636	5.98977	0	61.7685	0	0	0	0	0	8.12839
ENSG00000239670	0	0	2.05203	22.7191	0	23.8755	0	2.24616	1.53102	0	0	0	0	0	1.50494	8.12839
ENSG00000236065	41.8781	52.0761	0	20.3276	5.34265	59.6888	5.44509	12.7283	40.572	22.4613	0	41.5295	9.52	0	22.5741	17.2728
ENSG00000004455	8108.4	4511.28	6400.29	4143.24	5571.04	3328.25	6331.96	5494.86	5541.52	2715.94	9386.18	8033.57	6046.15	3727.21	4428.29	4444.2
ENSG00000276645	3.32366	68.4429	10.2602	8.37018	5.34265	4.7751	4.76445	15.7231	3.82754	13.1024	0	14.3756	2.856	0	0	22.3531
ENSG00000142920	70.4616	50.5882	0	138.706	28.7167	329.482	239.584	81.6106	10.7171	14.9742	41.0736	0	129.472	191.743	90.2965	59.9469
ENSG00000278997	2.65893	65.4671	0	15.5446	14.6923	85.9518	4.08382	7.48721	0	54.2814	11.9798	4.79187	0	121.018	33.8612	43.6901
ENSG00000116525	348.984	322.872	245.218	98.0507	68.7866	71.6265	174.923	56.9028	270.225	28.0766	321.743	613.359	458.864	36.9342	98.5736	37.5938
ENSG00000279179	6.64732	113.08	13.3382	49.0253	17.3636	126.54	70.1055	30.6976	41.3375	187.177	28.2381	5.59051	13.328	3.14333	33.1087	57.9148
ENSG00000160094	435.4	313.945	352.949	331.22	276.482	322.319	291.312	274.781	401.892	160.973	425.283	616.554	589.288	255.396	270.137	163.584
ENSG00000270115	0	0	0	2.39148	5.34265	9.5502	0	0	0	0	0.855701	0	0	0	6.01976	6.09629
ENSG00000184389	1.32946	0	8.20813	0	0	23.8755	0	0	0	3.74355	2.5671	11.9797	0	0	0	2.0321
ENSG00000225313	12.6299	92.2491	45.1447	131.531	10.6853	128.928	11.5708	14.2257	38.2754	97.3322	1.7114	26.3553	55.216	93.5142	57.1878	100.589
ENSG00000134686	249.275	77.3702	235.984	396.986	347.94	334.257	315.815	247.827	322.279	516.609	298.64	157.333	552.16	366.984	313.78	246.9
ENSG00000222112	1.9942	0	0	2.39148	1.33566	0	2.72254	3.7436	3.06203	1.87177	0	0	0	0	0	4.06419
ENSG00000233246	9.30625	1.48789	7.18211	13.1531	10.6853	0	4.08382	18.718	10.7171	0	16.2583	7.1878	0	0	6.77223	6.09629
ENSG00000234512	0	32.7336	0	121.966	6.67831	157.578	0	0	0	59.8967	0	0	0	0	0	3.04815
ENSG00000121903	103.033	87.7855	57.4569	200.884	99.5068	296.056	40.8382	41.9284	36.7444	172.203	48.7749	6.38916	168.504	3.14333	85.7816	125.99
ENSG00000121904	21.2714	425.536	126.2	668.419	8.6818	1224.81	2.04191	38.1848	22.9653	1119.32	6.84561	0	41.888	69.9392	48.9106	213.37
ENSG00000227000	0	4.46367	0	39.4594	0	33.4257	0	0	0	0	0	0	0	0	1.50494	0
ENSG00000176256	0	0	0	2.39148	0	31.0382	0	0	0	0	0	0	0	0	21.8216	0
ENSG00000231163	0.664732	28.2699	10.2602	31.0892	3.33915	105.052	0	2.99488	0	59.8967	0	0	11.424	0	4.51482	16.2568
ENSG00000201148	3.32366	0	1.02602	3.58722	0	2.38755	0	1.49744	0	31.8201	0	0	0	0	0	20.321
ENSG00000142698	0	22.3183	0	41.8509	0	71.6265	2.72254	0	0	3.74355	0	0	6.664	28.29	1.50494	0
ENSG00000163866	1762.87	1101.04	1773.98	1517.39	1978.78	1337.03	1031.16	1118.59	1818.85	958.348	2018.6	1419.99	1517.49	2231.77	1719.4	1535.25
ENSG00000189280	3.98839	11.9031	0	2.39148	6.67831	16.7129	7.487	0	1.53102	63.6403	3.4228	0.798645	0	0	3.76235	8.12839
ENSG00000189433	0	0	0	22.7191	0	23.8755	0	0	0	0	0	0	0	0	0	0
ENSG00000255811	0	0	0	8.37018	0	9.5502	0	0	0	13.1024	0	0	0	0	3.76235	0
ENSG00000188910	0	5.95156	0	41.8509	4.00698	95.502	0	0	0	74.8709	0	0	0	0	0	0
ENSG00000187513	59.8259	95.2249	0	90.8763	269.804	62.0763	118.431	200.657	6.12407	48.6661	77.0131	15.9729	72.352	114.732	63.2075	386.098
ENSG00000230163	67.8027	61.0035	33.8585	75.3316	150.93	88.3394	61.9379	70.3798	58.1787	108.563	65.889	16.7715	20.944	45.5783	98.5736	46.7382
ENSG00000116544	37.8897	22.3183	34.8845	15.5446	0	74.0141	35.3931	20.2155	16.0757	9.35887	29.0938	39.9322	44.744	0	3.00988	3.04815
ENSG00000241014	17.283	119.031	2.05203	13.1531	17.3636	28.6506	4.08382	37.436	26.0273	22.4613	41.0736	35.1404	0	83.2984	27.0889	6.09629
ENSG00000163867	510.514	398.754	321.143	541.67	629.764	446.472	339.637	515.12	397.299	280.766	338.002	477.59	552.16	281.328	669.699	530.377
ENSG00000233940	0	10.4152	0	7.17444	0	4.7751	0	5.24105	0	35.5637	0	0	0	40.0775	0	11.1765
ENSG00000197056	220.026	180.035	162.11	650.483	838.128	508.548	264.087	756.208	217.404	196.536	441.542	298.693	300.832	688.39	769.777	535.458
ENSG00000228348	3.98839	0	0	7.17444	4.67482	0	2.72254	0	1.53102	20.5895	0	0	1.904	3.14333	0	0
ENSG00000116560	1552.15	2017.58	1548.26	1395.43	1597.45	952.633	4926.44	2417.62	4013.56	2010.28	1048.23	1579.72	1720.26	1817.63	1583.2	1591.13
ENSG00000201868	0	0	0	0	0.667831	4.7751	0	0.748721	0	0	0	0	0	0.785834	2.25741	4.06419
ENSG00000146463	1042.3	833.218	1489.77	617.002	892.89	592.113	767.757	724.013	863.494	535.327	1047.38	580.615	536.928	344.195	791.599	1061.77
ENSG00000240374	7.31205	0	0	8.37018	4.00698	9.5502	6.12572	7.48721	0	65.5121	0	0	25.704	0	0	10.1605
ENSG00000201542	0	2.97578	0	4.78296	1.33566	9.5502	3.40318	2.24616	4.59305	20.5895	0	0	0	2.3575	2.25741	6.09629
ENSG00000229994	174.825	178.547	97.4715	214.038	203.688	219.655	174.243	178.944	171.474	291.997	95.8385	114.206	192.304	161.882	196.395	161.552
ENSG00000227409	17.283	22.3183	11.2862	8.37018	4.00698	7.16265	1.36127	5.98977	2.29653	0	22.2482	27.1539	3.808	1.57167	14.2969	6.09629
ENSG00000278702	0	2.97578	0	0	0.667831	0	0	0	0	0	0	0	1.904	0	2.25741	2.0321
ENSG00000142687	1612.64	2388.06	1870.43	2226.47	1990.8	2674.06	1413.68	2133.85	1516.47	2088.9	1630.97	1602.88	2585.63	2016.45	2873.68	2083.92
ENSG00000236274	18.6125	40.173	11.2862	65.7657	46.0803	102.665	7.487	35.9386	31.3859	140.383	2.5671	13.577	3.808	11.7875	72.9896	56.8987
ENSG00000020129	1481.69	639.792	720.263	1108.45	1217.46	876.231	1167.29	1212.93	899.473	533.455	1363.99	1389.64	580.72	680.532	843.519	772.197
ENSG00000239636	402.828	368.997	321.143	380.245	587.691	214.88	991.687	717.275	555.759	277.022	599.846	456.026	149.464	371.699	821.698	607.597
ENSG00000116819	74.45	69.9308	121.07	72.9402	52.0908	45.3635	78.9538	50.1643	42.8685	13.1024	0	15.1743	0	0	54.1779	32.5136
ENSG00000126067	3869.41	2127.68	3136.53	2594.76	3564.21	2413.81	3546.79	2645.23	4246.28	3187.63	3854.08	2488.58	3566.19	2633.33	2857.13	2925.2
ENSG00000142686	1470.39	705.26	710.003	1223.24	558.307	530.036	1235.35	1245.87	1212.57	454.841	1879.12	1261.86	578.816	264.04	896.945	1098.35
ENSG00000092853	557.71	441.903	133.382	227.191	611.065	654.189	425.397	329.437	385.816	232.1	451.81	91.0455	133.28	194.887	88.7915	239.787
ENSG00000232335	0	4.46367	0	11.9574	0	7.16265	2.72254	0	0	22.4613	0	0	0	0	0	3.04815
ENSG00000134698	333.031	809.412	366.288	532.104	393.352	637.476	372.988	498.648	393.471	733.735	231.895	804.235	716.856	463.642	574.887	359.681
ENSG00000092847	1030.33	1343.56	1075.26	1574.79	1494.61	1348.97	1476.3	1325.98	2064.58	795.504	1062.78	1020.67	1369.93	836.913	1119.68	863.641
ENSG00000271164	0	55.0519	1.02602	21.5233	0	35.8133	10.2095	0	0	44.9226	0	5.59051	0	33.005	0	6.09629
ENSG00000126070	943.255	1102.53	854.671	777.231	466.146	1072.01	1063.15	1160.52	681.303	1463.73	609.259	965.562	1254.74	773.26	718.609	674.656
ENSG00000271554	2.65893	11.9031	0	1.19574	0	2.38755	0	0	1.53102	1.87177	0	2.39593	0	3.14333	3.00988	7.11234
ENSG00000232862	3.98839	0	0	0	14.6923	14.3253	6.80636	28.4514	2.29653	46.7943	0	0	0	0	21.8216	8.12839
ENSG00000092850	74.45	80.346	293.44	318.067	100.175	508.548	33.3512	315.96	112.53	101.076	75.3017	109.414	214.2	809.409	575.64	632.998
ENSG00000116863	1508.94	220.208	1262	576.347	204.356	331.87	350.528	407.304	438.636	159.101	1596.74	1289.01	1624.11	529.652	219.721	267.221
ENSG00000171812	0	2.97578	0	21.5233	6.67831	19.1004	3.40318	1.49744	0.765509	0	0	0	0	0	10.5346	38.6098
ENSG00000054116	1834	2039.9	3172.44	1868.94	2432.24	1738.14	1704.31	1989.35	1902.29	2854.45	2516.62	2815.22	2058.22	3189.7	2463.59	2070.71
ENSG00000116871	89.7388	136.886	127.226	173.382	60.1048	148.028	201.468	67.3849	96.4541	350.022	87.2815	100.629	158.032	139.878	137.702	145.295
ENSG00000264592	0	0	0	0	0	2.38755	0	0	0	11.2306	0	0	0	0	0	8.12839
ENSG00000054118	6543.62	4652.63	6503.91	6006.2	7554.5	5192.92	4392.14	5505.35	6360.61	5152.99	8147.98	7051.23	5583.48	7731.03	7072.47	6058.7
ENSG00000231849	0.664732	14.8789	0	1.19574	0.667831	4.7751	0	0.748721	1.53102	1.87177	0	0	0	13.3592	0	0
ENSG00000214193	81.7621	98.2007	66.691	145.88	164.954	74.0141	104.137	161.724	202.094	20.5895	130.067	92.6428	146.608	154.809	176.078	127.006
ENSG00000142694	26.5893	19.3426	11.2862	3.58722	2.00349	2.38755	6.12572	20.9642	17.6067	0	29.0938	20.7648	55.216	4.715	0	6.09629
ENSG00000116883	277.193	40.173	160.058	93.2677	172.3	59.6888	132.724	102.575	300.079	52.4097	342.28	99.032	60.928	125.733	270.137	44.7061
ENSG00000196182	767.766	1575.67	2057.16	554.823	315.884	661.351	576.499	430.515	846.653	567.147	863.402	992.715	1883.06	713.537	285.186	404.387
ENSG00000181817	1048.95	1386.71	1515.43	1332.05	1627.5	1184.23	725.558	1408.34	904.831	1948.52	1671.18	1685.14	1902.1	2348.07	1337.14	1290.38
ENSG00000116885	117.658	151.765	55.4048	309.697	139.577	327.094	149.74	244.083	86.5025	228.356	161.727	67.0862	51.408	352.839	330.335	198.129
ENSG00000201448	2.65893	0	0	7.17444	0	11.9378	0	2.99488	0	11.2306	0	0	15.232	0	7.52471	16.2568
ENSG00000116898	1857.93	1322.73	1067.06	1402.6	2404.86	1372.84	2821.24	2029.03	2052.33	1740.75	2248.78	1318.56	1186.19	2138.25	1439.48	1490.54
ENSG00000119535	8715.97	37573.7	12445.6	15069.9	5632.48	8757.54	10449.8	12298.5	11805.7	28035.4	13504.7	21432.4	41437.7	16238.5	11197.5	16276.1
ENSG00000230214	0	0	0	21.5233	0	11.9378	0	0	0	37.4355	0	0	0	0	5.26729	4.06419
ENSG00000234481	0	0	0	4.78296	0	19.1004	0	0	0	0	0	0	0	0	0	0
ENSG00000163873	0	214.256	2.05203	253.497	0	284.119	0	5.98977	0	230.228	0	11.181	171.36	0.785834	6.01976	46.7382
ENSG00000207328	0	2.97578	0	0	0	7.16265	0	0	0	0	0	0	0	0	0	2.0321
ENSG00000223944	0	0	0	17.9361	0	19.1004	0	0	0.765509	0	0	0	0	0	0	0
ENSG00000230451	0	0	0	0	0	14.3253	0	0	0	16.846	0	1.59729	0	0	0	0
ENSG00000233621	283.176	290.138	92.3414	316.871	408.712	179.066	148.379	303.981	95.6886	174.075	284.093	249.976	192.304	191.743	313.78	533.425
ENSG00000163874	85.7505	1565.26	278.05	807.125	322.562	401.108	2374.06	692.567	1216.39	1465.6	171.996	1037.44	843.472	1061.66	405.582	626.902
ENSG00000163875	2488.09	1578.65	2909.78	2011.24	2563.13	1812.15	2440.08	2106.15	2632.58	1650.9	2812.69	3184.2	2512.33	2511.52	2474.12	2180.44
ENSG00000263675	3.98839	0	0	3.58722	3.33915	0	0.680636	2.99488	0	0	0	0	0	0	4.51482	4.06419
ENSG00000163877	156.212	305.017	437.083	275.02	243.09	293.669	580.582	170.708	590.207	297.612	113.808	226.815	66.64	465.213	168.553	259.092
ENSG00000232273	0	53.564	5.13008	41.8509	3.33915	23.8755	19.0578	14.9744	12.2481	0	3.4228	0	0	0	2.25741	11.1765
ENSG00000237749	21.2714	68.4429	36.9366	51.4168	29.3846	57.3012	38.1156	49.4156	38.2754	33.6919	30.8052	51.1133	36.176	50.2933	25.584	22.3531
ENSG00000163879	3.98839	0	26.6764	52.6126	0	45.3635	0	34.4412	1.53102	116.05	0	0	5.712	37.72	10.5346	56.8987
ENSG00000134697	2516.68	1426.89	1467.2	1468.37	3089.39	1778.73	2398.56	2026.79	2480.25	1737.01	3345.79	2443.85	1858.3	2458.87	1961.69	2019.9
ENSG00000169218	9.97098	72.9066	0	95.6592	0	219.655	0	3.7436	0	222.741	1.7114	0	0	0	0	9.14444
ENSG00000116922	503.202	34.2215	325.247	377.854	727.936	424.984	189.897	333.181	128.605	39.3072	380.787	622.943	359.856	61.295	279.167	240.803
ENSG00000134690	461.324	98.2007	198.021	267.846	440.1	193.392	136.127	312.965	68.1303	31.8201	487.749	260.358	35.224	399.203	91.0489	239.787
ENSG00000183317	0	65.4671	0	147.076	0	267.406	0	8.23593	6.88958	160.973	0	0	0	6.28667	3.00988	8.12839
ENSG00000200421	0	0	0	2.39148	0	0	0	0	0	1.87177	0	0	0	0	0	9.14444
ENSG00000214141	0	0	0	68.1572	0	4.7751	0	0	26.7928	0	0	0	19.04	0	0	0
ENSG00000227416	0	0	0	4.78296	1.33566	16.7129	0	0	0	0	0	0	0	0	0	8.12839
ENSG00000185090	7.31205	0	0	10.7617	2.00349	14.3253	5.44509	2.99488	13.7792	71.1274	1.7114	0	19.992	0	20.3167	10.1605
ENSG00000196449	13.9594	81.8339	1.02602	29.8935	14.0244	64.4639	34.0318	19.4667	11.4826	0	11.1241	18.3688	3.808	7.85834	15.0494	32.5136
ENSG00000197982	203.408	178.547	213.411	95.6592	41.4055	42.9759	404.978	215.632	306.203	14.9742	217.348	167.715	394.128	45.5783	40.6334	65.0271
ENSG00000188786	196.096	1217.09	799.266	917.133	506.216	945.47	284.506	722.516	538.153	1377.63	249.865	57.5024	992.936	1240.05	489.858	829.096
ENSG00000235673	0	17.8547	0	20.3276	2.00349	45.3635	0.680636	8.98465	0	84.2298	0	0	0	0	5.26729	5.08024
ENSG00000204084	2307.29	2347.89	1660.09	1782.85	2487	1707.1	935.194	1722.06	1860.95	926.528	2615.88	3030.86	2480.91	1320.99	2421.45	2287.13
ENSG00000222282	0	0	0	0	3.33915	2.38755	0	0	0.765509	0	0	0	0	0	0	2.0321
ENSG00000183431	4174.52	2145.54	2924.14	2465.62	3441.33	2432.91	2677.62	2809.2	4375.65	2541.87	5123.08	3064.4	2916.93	3592.05	2908.3	2681.35
ENSG00000212541	7.31205	7.43945	0	0	1.33566	0	0	1.49744	2.29653	0	0	3.99322	0	4.715	0	7.11234
ENSG00000183386	346.325	464.221	358.079	438.837	586.355	210.104	776.606	569.028	278.645	74.8709	309.764	487.972	230.384	208.246	746.451	570.003
ENSG00000183520	1571.43	568.374	1313.3	840.605	1230.81	849.968	1036.61	822.096	977.555	413.662	1916.77	1344.92	932.96	1295.84	903.717	792.518
ENSG00000185668	0	0	0	2.39148	0	4.7751	0	0	0	0	0	0	0	0	0	4.06419
ENSG00000224592	0	0	0	13.1531	0	31.0382	0	0	0.765509	5.61532	0	0	0	0	0.752471	6.09629
ENSG00000223589	5.31786	38.6851	0	105.225	0	276.956	0	0.748721	0	106.691	4.2785	0	0	0	7.52471	44.7061
ENSG00000237290	0	0	0	10.7617	0	69.239	0	0	0	0	0	0	0	0	0	0
ENSG00000275350	0	8.92734	15.3902	23.9148	1.33566	4.7751	0	0.748721	0	14.9742	0	0	0	0	0	9.14444
ENSG00000238063	0	28.2699	2.05203	4.78296	0	26.2631	0	0	0	0	0	0	0	17.2883	0	4.06419
ENSG00000215895	61.1554	50.5882	43.0927	65.7657	49.4195	76.4016	166.075	78.6157	58.1787	67.3838	73.5903	54.3078	49.504	50.2933	40.6334	37.5938
ENSG00000116954	120.981	363.045	176.475	175.774	177.643	236.367	74.87	146.749	106.406	172.203	154.882	115.803	235.144	180.742	180.593	158.504
ENSG00000228436	18.6125	2.97578	21.5463	55.0041	31.388	59.6888	9.5289	4.49233	4.59305	52.4097	10.2684	15.9729	21.896	14.9308	18.8118	14.2247
ENSG00000214114	1042.3	766.263	1379.99	679.18	805.404	458.41	593.515	682.833	486.098	788.017	1548.82	1021.47	776.832	920.997	817.183	773.213
ENSG00000158315	5.98259	59.5156	0	52.6126	7.34614	114.602	9.5289	5.98977	1.53102	82.358	0.855701	15.9729	1.904	39.2917	14.2969	23.3691
ENSG00000199963	1.32946	1.48789	0	0	0	0	0	0	0	0	0	0	0	5.50083	0	1.01605
ENSG00000235549	0	0	0	17.9361	0	16.7129	0	1.49744	0	0	0	0	0	0	1.50494	0
ENSG00000174574	956.55	1321.25	1136.83	255.888	105.517	229.205	360.056	137.765	476.912	226.485	1028.55	1221.13	2205.79	104.516	100.831	190.001
ENSG00000168653	2648.29	1609.9	1718.58	1983.73	2627.25	1346.58	3329.67	2643.73	5139.63	1250.34	2931.63	1481.49	1861.16	2103.68	1842.8	1621.61
ENSG00000127603	3771.03	3428.1	3700.84	6266.87	8651.08	6226.73	6964.95	8601.31	6472.38	8892.79	3175.51	2302.49	2278.14	8518.44	10398.4	8676.04
ENSG00000206654	0	5.95156	0	0	0	4.7751	0	0	0	0	0	0	0	0	0	0
ENSG00000222378	0	0	0	0	0	0	0	0	1.53102	11.2306	0	0	0	0	0	2.0321
ENSG00000270040	35.8955	89.2734	24.6244	22.7191	5.34265	4.7751	21.7803	14.2257	16.8412	7.48709	36.7951	70.2807	27.608	22.0033	27.0889	12.1926
ENSG00000226438	6.64732	10.4152	8.20813	22.7191	14.0244	19.1004	5.44509	4.49233	16.0757	3.74355	3.4228	7.1878	0	6.28667	15.8019	2.0321
ENSG00000217897	2.65893	0	0	2.39148	2.67132	4.7751	3.40318	1.49744	0	3.74355	0	0	1.904	0	0.752471	4.06419
ENSG00000183682	9.97098	14.8789	4.10406	45.4381	11.3531	19.1004	21.0997	25.4565	14.5447	1.87177	15.4026	6.38916	8.568	1.57167	17.3068	17.2728
ENSG00000237624	5.31786	0	0	2.39148	1.33566	0	2.72254	5.24105	12.2481	0	10.2684	0	0	0	0	0
ENSG00000182109	102.369	163.668	121.07	306.11	115.535	176.679	166.756	111.559	124.778	59.8967	53.9091	91.0455	140.896	68.3675	176.831	138.183
ENSG00000243970	79.7679	34.2215	84.1333	133.923	57.4334	145.641	98.0116	68.8823	66.5993	16.846	68.4561	113.408	56.168	83.2984	97.8212	85.3481
ENSG00000090621	582.97	459.758	586.881	578.738	375.321	783.117	918.178	486.669	1042.62	417.405	478.337	892.086	611.184	1058.52	474.056	355.617
ENSG00000228060	0.664732	0	10.2602	5.9787	5.34265	4.7751	2.04191	1.49744	0	20.5895	1.7114	4.79187	0	0	3.00988	9.14444
ENSG00000201457	1.32946	0	0	0	0	2.38755	8.84827	5.98977	3.06203	1.87177	0	2.39593	0	0	0.752471	9.14444
ENSG00000163909	29.9129	11.9031	138.512	180.557	96.8355	90.7269	204.871	266.545	63.5372	0	60.7548	93.4414	184.688	22.0033	142.969	192.033
ENSG00000116981	0	0	0	11.9574	1.33566	21.488	0	0	0	7.48709	0	0	0	0	0	0
ENSG00000116983	0	101.176	0	26.3063	0	126.54	0	0	0	157.229	0	0	0	103.73	18.0593	24.3852
ENSG00000084072	2462.17	1562.28	2074.6	1523.37	2302.68	1229.59	2264.48	1629.22	2024	1248.47	2822.1	2006.2	2651.32	2784.99	1583.2	1695.78
ENSG00000225333	0	2.97578	0	16.7404	0	9.5502	1.36127	1.49744	0	0	0	1.59729	0	0	6.01976	6.09629
ENSG00000116985	55.8375	153.253	7.18211	47.8296	17.3636	83.5643	51.0477	45.672	6.12407	35.5637	11.1241	88.6496	15.232	29.8617	21.0692	61.979
ENSG00000198754	36.5603	0	0	2.39148	5.34265	0	27.2254	7.48721	51.2891	0	61.6105	0	0	0	0	0
ENSG00000261798	0	0	0	0	0	0	0	0	0	0	8.55701	0	0	0	0	0
ENSG00000043514	380.227	55.0519	249.322	418.509	360.629	446.472	353.25	265.796	312.328	441.739	665.735	281.123	74.256	424.35	509.423	215.402
ENSG00000202222	3.98839	5.95156	0	8.37018	8.6818	9.5502	10.8902	3.7436	15.3102	5.61532	2.5671	1.59729	9.52	7.0725	7.52471	13.2086
ENSG00000116990	0	0	464.785	9.56592	0	19.1004	0	0	0	22.4613	0	247.58	122.808	39.2917	1.50494	48.7703
ENSG00000207356	1.9942	0	0	4.78296	0	4.7751	0	0	0	0	0	0	0	0	0	0
ENSG00000168389	24.5951	251.453	93.3674	216.429	134.234	188.616	205.552	207.396	42.8685	497.892	131.778	47.9187	180.88	248.323	66.2174	215.402
ENSG00000228477	3.98839	5.95156	4.10406	4.78296	4.00698	21.488	21.7803	16.4719	14.5447	3.74355	5.1342	4.79187	1.904	6.28667	12.0395	14.2247
ENSG00000131236	10334.6	17220.8	17872.2	11231.6	9449.14	14048.3	8028.1	8831.91	8615.8	18115	13580	15125.5	18279.4	17346.5	12056.1	12348
ENSG00000131238	8309.15	13352.3	13751.7	9441.56	7672.04	7761.93	8764.55	7896.76	9226.68	9428.12	10096.4	12375.8	18029.9	13607.5	8923.55	9517.33
ENSG00000226745	0	7.43945	0	4.78296	0	19.1004	0	2.99488	0	14.9742	0	0	0	0	0	0
ENSG00000117000	753.806	671.038	794.136	722.227	919.603	692.39	1425.25	900.711	2151.84	2045.85	392.767	737.948	1296.62	851.844	1155.79	634.014
ENSG00000207508	0	0	0	2.39148	0	0	2.72254	1.49744	0	0	0	0	1.904	0	1.50494	2.0321
ENSG00000188800	1.32946	8.92734	10.2602	3.58722	0	19.1004	0	0	0	74.8709	7.70131	0	0	0	0	6.09629
ENSG00000259943	866.811	294.602	488.383	578.738	914.928	296.056	102.095	450.73	379.692	293.868	612.682	445.644	405.552	205.888	887.915	581.18
ENSG00000084073	1249.03	983.495	1478.49	710.27	1017.77	962.183	619.379	560.792	492.222	698.171	2039.13	1824.1	1276.63	737.898	520.71	718.346
ENSG00000231296	1.32946	8.92734	8.20813	14.3489	3.33915	7.16265	9.5289	1.49744	0.765509	11.2306	3.4228	5.59051	4.76	0	6.01976	8.12839
ENSG00000049089	195.431	270.796	281.128	749.729	402.034	804.605	679.955	903.706	268.694	1459.98	211.358	173.306	207.536	476.215	1052.71	1062.79
ENSG00000227311	1.32946	0	2.05203	10.7617	1.33566	7.16265	0	5.98977	4.59305	0	0	0	0	1.57167	4.51482	18.2889
ENSG00000084070	1769.52	3753.94	2313.67	3508.3	194.339	2516.48	1312.27	1957.16	733.357	1849.31	2007.47	2727.37	6085.19	3771.22	647.125	1271.08
ENSG00000213172	0	41.6609	27.7024	68.1572	0	35.8133	0	0	0	69.2556	0	12.7783	48.552	26.7183	21.0692	34.5456
ENSG00000187801	54.508	14.8789	0	92.072	92.1606	52.5261	93.9278	30.6976	115.592	129.152	0	182.091	34.272	125.733	30.0988	72.1394
ENSG00000260920	6.64732	19.3426	69.7691	66.9615	34.7272	42.9759	13.6127	4.49233	27.5583	82.358	27.3824	28.7512	26.656	0.785834	16.5544	14.2247
ENSG00000279667	7.31205	0	6.15609	19.1318	0	16.7129	0	1.49744	3.06203	0	0	0	0	0	6.01976	7.11234
ENSG00000187815	237.974	22.3183	58.4829	47.8296	40.7377	85.9518	66.7023	47.1694	52.0546	37.4355	130.922	59.8984	357.952	22.0033	91.8014	12.1926
ENSG00000238287	39.2192	26.782	37.9626	27.502	52.7586	33.4257	33.3512	37.436	3.06203	3.74355	17.9697	23.1607	13.328	13.3592	54.9303	40.6419
ENSG00000164002	223.35	81.8339	173.397	102.834	309.873	293.669	154.504	209.642	309.266	56.1532	219.915	71.0794	301.784	91.1567	224.236	226.579
ENSG00000238186	10.6357	25.2941	0	9.56592	9.34963	23.8755	0.680636	7.48721	25.2618	11.2306	11.1241	7.98645	0	10.2158	0	9.14444
ENSG00000117010	239.968	374.948	260.608	205.667	224.391	253.08	265.448	113.057	306.203	127.281	144.613	198.863	159.936	44.7925	103.841	186.953
ENSG00000236505	0	17.8547	0	8.37018	0	21.488	0	0	3.06203	7.48709	0	0	1.904	0	2.25741	0
ENSG00000233910	0	10.4152	0	17.9361	0	26.2631	0	2.99488	1.53102	0	0	0	12.376	0	0	0
ENSG00000117016	0	23.8062	229.828	125.553	2.67132	105.052	17.6965	0	0	101.076	0	0	0	0	71.4847	36.5777
ENSG00000237899	8.64152	53.564	21.5463	29.8935	1.33566	126.54	1.36127	3.7436	0	50.5379	2.5671	0	6.664	3.92917	6.77223	7.11234
ENSG00000272145	57.8317	43.1488	74.8991	88.4848	72.7936	52.5261	14.2934	79.3644	107.937	106.691	80.4359	33.5431	123.76	63.6525	43.6433	116.846
ENSG00000066136	1425.19	1035.57	1332.79	1591.53	2138.39	1348.97	1253.73	1340.21	1080.13	2193.72	1955.28	1404.82	1579.37	1666.75	1933.1	2011.78
ENSG00000198974	0	0	0	5.9787	0	0	0	0	0	20.5895	0	0	0	0	0	0
ENSG00000207962	7.31205	8.92734	0	8.37018	1.33566	7.16265	0	0	0	0	0	0	0	0	0.752471	0
ENSG00000117013	27.9188	5.95156	0	72.9402	26.7132	66.8514	5.44509	35.1899	0	56.1532	0	0	43.792	0	65.4649	0
ENSG00000264582	0	0	0	2.39148	0	4.7751	0	0	0	0	0	0	0	0	0	6.09629
ENSG00000179862	0	8.92734	8.20813	0	0	0	0	0	0	0	3.4228	1.59729	0	0	0	0
ENSG00000229528	0	11.9031	0	17.9361	0	26.2631	0	1.49744	0	0	0	3.99322	0	0	0	2.0321
ENSG00000228940	1.32946	13.391	16.4163	84.8976	2.67132	88.3394	0	5.98977	9.1861	65.5121	0	0	16.184	0	11.2871	39.6259
ENSG00000233118	0	0	0	3.58722	0	7.16265	0	0	0	0	0	0	0	0	0	0
ENSG00000171793	1701.05	608.547	1197.36	747.338	1636.85	818.93	1338.13	794.393	1132.95	546.558	1678.03	1170.01	861.56	581.517	547.799	579.148
ENSG00000281207	39.2192	13.391	33.8585	72.9402	22.7062	64.4639	36.0737	11.2308	5.35856	24.3331	5.98991	3.99322	1.904	9.43	5.26729	4.06419
ENSG00000171790	21.2714	75.8824	0	37.0679	18.6993	179.066	104.818	20.9642	26.0273	131.024	104.395	11.9797	0	86.4417	34.6136	49.7864
ENSG00000010803	1015.05	566.886	1153.24	710.27	1135.31	730.59	1184.99	775.675	1050.28	585.865	1048.23	499.952	334.152	475.429	1176.11	965.246
ENSG00000235358	1.9942	2.97578	0	15.5446	4.00698	11.9378	2.04191	0	10.7171	24.3331	0	0	1.904	0	3.00988	2.0321
ENSG00000213987	0	0	0	4.78296	0	4.7751	0	0	0	0	0	0	0	0	0	0
ENSG00000229901	0	0	0	0	5.34265	0	0	0	0	0	0	0	0	0	0	6.09629
ENSG00000127129	0	0	0	3.58722	0	28.6506	0	0	0	0	0	0	0	0	3.76235	0
ENSG00000127124	408.146	987.958	806.448	563.194	332.58	649.414	526.812	281.519	134.73	692.556	412.448	813.819	708.288	662.458	644.115	374.922
ENSG00000230881	0	23.8062	0	0	4.67482	4.7751	0	0	0	7.48709	0	0	0	0	0	5.08024
ENSG00000230638	23.9304	0	0	33.4807	0	4.7751	10.8902	0	0	0	0	0	62.832	0	0	26.4173
ENSG00000227538	5.98259	44.6367	0	14.3489	0	57.3012	0	0	4.59305	101.076	0	0	1.904	40.0775	0	5.08024
ENSG00000228776	0	16.3668	11.2862	8.37018	0	26.2631	0	4.49233	0	13.1024	0	0	0	0	0	1.01605
ENSG00000044012	0	0	0	10.7617	0	21.488	0	0	0	59.8967	0	0	0	0	0	2.0321
ENSG00000198815	1411.23	1287.02	1094.76	987.681	522.911	742.528	1499.44	1042.97	1533.31	576.506	1168.89	1040.63	626.416	799.193	618.531	632.998
ENSG00000227527	7.97679	32.7336	23.5984	8.37018	10.6853	33.4257	0	10.4821	1.53102	20.5895	3.4228	2.39593	14.28	4.715	12.792	36.5777
ENSG00000177181	9.30625	107.128	0	72.9402	16.0279	157.578	2.72254	7.48721	0	41.179	0	27.1539	99.008	7.85834	34.6136	37.5938
ENSG00000235002	1.32946	0	0	20.3276	0	26.2631	3.40318	2.24616	0	58.025	0	0	0	3.92917	0	2.0321
ENSG00000066185	172.83	218.72	311.909	161.425	147.591	157.578	58.5347	131.775	82.6749	185.306	366.24	223.621	279.888	551.655	331.839	198.129
ENSG00000127125	2005.5	1889.62	2590.69	1957.43	2427.56	2005.54	1250.33	1806.66	1595.32	1325.22	2149.52	2654.7	3354.85	2202.69	2401.89	2270.87
ENSG00000186409	169.507	458.27	97.4715	644.504	248.433	768.791	137.488	372.863	139.323	802.991	194.244	87.0523	323.68	261.683	594.452	360.697
ENSG00000230116	0	0	0	0	2.67132	4.7751	0	0	0	0	0	0	0	0	0	0
ENSG00000236876	4.65313	23.8062	3.07805	25.1105	10.6853	23.8755	12.2514	15.7231	4.59305	31.8201	10.2684	3.19458	9.52	18.86	9.78212	14.2247
ENSG00000236180	0	55.0519	0	11.9574	2.00349	33.4257	0.680636	1.49744	0	59.8967	0	3.99322	21.896	8.64417	9.02965	6.09629
ENSG00000171960	939.267	507.37	467.863	676.789	1471.23	713.878	1125.77	1162.01	1576.95	636.403	1040.53	471.999	666.4	1280.91	770.53	782.357
ENSG00000234917	13.9594	22.3183	0	5.9787	31.388	0	33.3512	11.9795	19.1377	0	26.5267	13.577	19.04	0	53.4254	23.3691
ENSG00000065978	755.801	592.18	724.367	558.411	476.163	553.912	1468.13	783.162	1443.75	484.789	900.197	690.828	739.704	757.544	472.551	447.061
ENSG00000164007	0	154.74	0	280.999	0	334.257	0	5.98977	19.9032	181.562	0	0	7.616	0	1.50494	12.1926
ENSG00000117385	1858.59	656.159	1467.2	338.394	102.846	329.482	57.1734	80.1131	221.232	155.357	1649.79	1039.04	1839.26	25.9325	109.108	261.124
ENSG00000164008	8.64152	26.782	3.07805	17.9361	21.3706	14.3253	10.8902	25.4565	24.4963	1.87177	25.671	23.9593	11.424	20.4317	39.1285	23.3691
ENSG00000228452	7.97679	23.8062	0	9.56592	11.3531	23.8755	7.487	20.9642	10.7171	9.35887	5.98991	18.3688	0	1.57167	10.5346	10.1605
ENSG00000274386	39.2192	72.9066	0	62.1785	15.3601	179.066	32.6705	20.9642	6.88958	179.69	37.6508	6.38916	99.96	18.0742	46.6532	71.1234
ENSG00000177868	306.442	416.609	286.258	221.212	301.192	202.942	501.629	354.145	414.906	314.458	320.888	319.458	442.68	477.787	373.225	296.686
ENSG00000164010	247.945	160.692	304.727	382.637	416.726	386.783	180.369	201.406	231.949	338.791	405.602	253.969	595.952	271.113	418.374	271.285
ENSG00000228192	19.2772	34.2215	25.6504	77.7231	43.409	85.9518	8.84827	26.2052	16.8412	41.179	11.1241	11.9797	0	4.715	36.8711	50.8024
ENSG00000164011	898.053	415.121	844.411	717.444	1070.53	305.606	137.488	303.981	126.309	305.099	866.825	658.083	847.28	114.732	477.819	571.019
ENSG00000233708	0.664732	0	0	81.3103	0	152.803	0	0	0	134.768	0	0	15.232	3.14333	0	10.1605
ENSG00000237090	1.32946	0	0	0	1.33566	9.5502	0	0	0	0	0	0	0	1.57167	0	0
ENSG00000225099	6.64732	5.95156	2.05203	10.7617	6.67831	23.8755	1.36127	2.99488	4.59305	58.025	3.4228	3.99322	1.904	7.0725	3.00988	5.08024
ENSG00000117394	1479.69	964.152	966.507	648.091	1320.3	749.691	2640.19	1084.15	1263.85	1033.22	1668.62	665.271	747.32	2662.4	991.004	852.465
ENSG00000227533	29.2482	47.6125	14.3642	80.1146	3.33915	200.554	50.3671	95.0876	0	82.358	93.2714	1.59729	6.664	0	43.6433	32.5136
ENSG00000207256	0	2.97578	5.13008	10.7617	0	16.7129	0	0	0	0	0	0	1.904	0	4.51482	0
ENSG00000283136	3.98839	0	0	5.9787	0	4.7751	0	0	0	5.61532	0	0	8.568	0	0	13.2086
ENSG00000186973	0	38.6851	0	26.3063	0	16.7129	0	2.99488	0	24.3331	0	0.798645	0	78.5834	3.00988	3.04815
ENSG00000117395	2169.02	778.166	1384.1	1035.51	2382.15	871.456	2872.96	2145.09	2505.51	1091.24	2965	1068.59	1060.53	1877.36	1389.06	956.102
ENSG00000243710	57.167	196.401	79.0032	485.471	76.1327	620.763	66.0217	172.955	19.1377	520.353	41.0736	47.12	15.232	93.5142	227.246	252.996
ENSG00000199240	0	0	0	0	1.33566	4.7751	0	0.748721	0	0	0	0	0	0	4.51482	0
ENSG00000179178	114.999	1.48789	68.7431	40.6552	4.00698	40.5884	70.7861	197.662	16.8412	0	248.153	85.455	169.456	0	13.5445	0
ENSG00000253313	0	0	0	4.78296	0	19.1004	0	0	7.65509	14.9742	0	0	0	0	0	0
ENSG00000066056	1494.32	1008.79	359.105	532.104	165.622	806.992	1223.78	2264.88	1080.9	211.51	1724.24	1412.8	544.544	372.485	316.79	311.927
ENSG00000117400	7704.91	6275.92	5517.91	2201.36	5255.16	1033.81	2102.48	5350.36	4376.41	1398.21	7764.63	8141.38	3930.81	2491.88	4641.99	4312.11
ENSG00000234694	44.5371	4.46367	52.3268	28.6978	31.388	66.8514	4.08382	11.9795	10.7171	76.7427	29.0938	44.7241	11.424	0	40.6334	18.2889
ENSG00000117399	630.831	26.782	196.995	167.404	541.611	131.315	462.152	831.829	525.139	41.179	571.608	263.553	163.744	286.043	104.593	180.857
ENSG00000066322	2892.25	2175.29	3610.55	2361.59	2686.02	2292.05	1543	1493.7	1311.32	2390.25	3281.61	4170.52	4452.51	2373.22	2413.17	2400.92
ENSG00000159479	1028.34	406.194	1393.33	787.993	1045.16	785.504	521.367	554.802	887.225	514.738	1330.61	1146.85	1434.66	838.484	1153.54	813.855
ENSG00000229431	28.5835	7.43945	7.18211	7.17444	1.33566	0	10.2095	5.98977	21.4342	13.1024	6.84561	20.7648	10.472	8.64417	1.50494	3.04815
ENSG00000198198	835.568	488.028	776.694	1018.77	984.383	1365.68	603.724	901.46	776.991	1259.7	816.339	688.432	1285.2	585.446	930.054	873.802
ENSG00000178922	98.3804	84.8097	120.044	0	5.34265	9.5502	96.6503	9.73337	58.1787	0	130.922	101.428	85.68	22.7892	15.8019	10.1605
ENSG00000229348	9.97098	5.95156	4.10406	22.7191	7.34614	40.5884	13.6127	54.6566	16.8412	20.5895	5.1342	0	0	12.5733	21.0692	42.674
ENSG00000142949	16.6183	133.91	0	297.739	36.0629	441.697	132.043	68.8823	174.536	149.742	49.6306	0	7.616	1.57167	121.9	77.2197
ENSG00000066135	1107.44	453.806	1221.98	1450.43	1746.38	1143.64	668.384	657.377	816.032	288.253	887.362	972.749	1060.53	1264.41	1358.96	1074.98
ENSG00000236200	70.4616	56.5398	44.1187	51.4168	86.1502	88.3394	47.6445	52.4105	45.9305	48.6661	51.342	40.7309	19.992	54.2225	51.9205	59.9469
ENSG00000126091	1092.16	498.443	652.546	296.544	290.506	563.462	804.512	289.006	700.44	275.151	878.805	771.491	715.904	170.526	240.791	168.664
ENSG00000229444	37.8897	52.0761	11.2862	56.1998	6.01048	107.44	21.0997	13.477	8.4206	91.7169	29.0938	36.7377	4.76	11.7875	14.2969	19.3049
ENSG00000233674	0.664732	0	0	2.39148	2.67132	0	0	0	0	22.4613	0	0	0	0	6.01976	0
ENSG00000283477	0.664732	29.7578	0	3.58722	3.33915	19.1004	16.3353	3.7436	12.2481	0	3.4228	4.79187	0	2.3575	0	0
ENSG00000224751	26.5893	4.46367	0	35.8722	12.021	21.488	6.80636	36.6873	1.53102	0	29.9495	39.9322	1.904	0	21.8216	19.3049
ENSG00000117407	1.32946	0	0	0	0	4.7751	0	0	6.12407	0	0	6.38916	0	0	0	1.01605
ENSG00000237950	33.2366	84.8097	25.6504	11.9574	99.5068	66.8514	38.7962	79.3644	52.8201	71.1274	46.2078	87.0523	54.264	30.6475	54.1779	106.685
ENSG00000117408	884.759	438.927	556.101	699.508	1099.92	728.203	1302.74	1165.76	709.627	595.224	640.92	984.729	767.312	1218.83	956.39	970.326
ENSG00000132768	1546.83	727.578	1448.73	799.95	1540.69	649.414	1254.41	1106.61	1136.01	767.427	1914.2	1546.97	1336.61	1204.68	902.212	818.935
ENSG00000117410	4375.27	10445	7204.68	5239.73	3725.16	3896.48	5702.37	3913.56	5196.27	7240.02	5969.37	6737.37	8404.26	6514.56	3931.66	4312.11
ENSG00000117411	29.2482	11.9031	8.20813	60.9828	54.7621	42.9759	74.87	31.4463	84.206	0	13.6912	23.1607	36.176	36.1483	39.1285	21.337
ENSG00000159214	113.004	236.574	144.668	258.28	186.325	281.731	302.883	325.694	130.902	71.1274	177.13	189.279	145.656	113.16	326.572	216.418
ENSG00000196517	19.942	2.97578	3.07805	57.3955	89.4893	64.4639	14.974	83.8567	0	65.5121	5.1342	0.798645	0	0	3.00988	11.1765
ENSG00000230615	61.8201	75.8824	44.1187	193.71	51.423	307.994	44.2413	49.4156	32.1514	230.228	11.1241	27.1539	0.952	72.2967	48.9106	61.979
ENSG00000227163	0.664732	0	0	1.19574	0	14.3253	0	0	0	0	0	0.798645	0	0	0	23.3691
ENSG00000171872	2.65893	77.3702	0	126.748	10.6853	93.1145	0	8.98465	0	217.126	0	87.8509	0	0	19.5642	42.674
ENSG00000233514	19.942	2.97578	8.20813	31.0892	33.3915	38.2008	38.1156	29.9488	38.2754	0	35.9394	11.181	7.616	14.145	15.0494	42.674
ENSG00000283039	0	0	0	27.502	0	81.1767	0	0	0	5.61532	0	0	0	0	3.00988	4.06419
ENSG00000226804	1.32946	0	0	0	0	33.4257	0	2.99488	0	0	0	0	0	0	0	0
ENSG00000200171	0	0	0	4.78296	0	21.488	0	0	0	13.1024	0	0	0	18.86	1.50494	0
ENSG00000238037	0	41.6609	0	41.8509	0	88.3394	0	1.49744	0	52.4097	0	0	0	0	0	6.09629
ENSG00000271329	0.664732	31.2457	12.3122	32.285	0.667831	21.488	0	1.49744	3.82754	29.9484	0	0	0	1.57167	9.02965	5.08024
ENSG00000178028	1796.77	1150.14	1618.03	1687.19	2080.29	1155.57	1853.37	1667.4	2026.3	1561.06	1986.94	1454.33	1311.86	1408.21	2342.44	1629.74
ENSG00000117419	1820.7	1426.89	764.382	801.146	1483.92	773.566	1587.92	1208.44	1949.75	516.609	1915.91	1324.15	1714.55	1346.92	949.618	730.539
ENSG00000233602	0	1.48789	0	31.0892	0	31.0382	0	0	0	0	0	0	0	0	0	5.08024
ENSG00000199385	0	1.48789	0	1.19574	0	0	0	2.24616	0	11.2306	0	0	0	0	0	0
ENSG00000187147	3847.47	2728.79	4056.87	2298.21	3175.54	1444.47	2503.38	3889.61	3533.59	1233.5	3818.14	4795.86	3698.52	1574.02	4463.66	2588.89
ENSG00000263381	4.65313	8.92734	18.4683	4.78296	8.6818	14.3253	5.44509	5.24105	1.53102	0	10.2684	0.798645	0	0	5.26729	2.0321
ENSG00000126106	451.353	217.232	368.34	206.863	440.768	293.669	215.081	175.201	169.177	286.381	326.878	228.412	211.344	183.885	455.245	248.932
ENSG00000198520	5561.15	2779.38	2833.86	2471.6	5498.92	2160.73	4562.98	4852.46	3804.58	2491.33	5932.57	3162.63	2460.92	3937.03	4416.25	4170.88
ENSG00000199377	17.283	5.95156	24.6244	40.6552	6.67831	35.8133	6.12572	15.7231	4.59305	9.35887	12.8355	17.5702	26.656	34.5767	7.52471	6.09629
ENSG00000200169	5.31786	8.92734	4.10406	17.9361	18.0314	31.0382	20.4191	21.7129	7.65509	43.0508	1.7114	8.78509	18.088	9.43	9.02965	15.2407
ENSG00000142945	562.363	93.737	136.46	339.59	478.835	382.008	203.51	374.36	365.913	207.767	429.562	83.8577	191.352	58.1517	137.702	286.526
ENSG00000225721	1.9942	8.92734	0	21.5233	3.33915	0	0	5.24105	16.0757	29.9484	1.7114	0	5.712	0	18.8118	1.01605
ENSG00000142937	6144.78	5317.72	6150.96	8333.11	10271.9	5589.26	11887.3	10304.6	11143.5	7146.43	7737.25	5810.14	4712.4	9323.91	10025.9	7853.04
ENSG00000200913	6.64732	11.9031	37.9626	10.7617	7.34614	4.7751	49.6864	38.1848	19.1377	3.74355	32.5166	7.98645	19.992	14.9308	8.27718	5.08024
ENSG00000234093	10.6357	8.92734	17.4423	19.1318	26.0454	23.8755	20.4191	19.4667	38.2754	18.7177	13.6912	11.9797	11.424	22.0033	19.5642	16.2568
ENSG00000142959	32.5719	196.401	12.3122	209.255	14.6923	281.731	14.974	33.6924	11.4826	63.6403	41.9293	68.6835	43.792	8.64417	48.1581	32.5136
ENSG00000173846	43.2076	406.194	165.189	339.59	31.388	181.454	333.512	294.996	94.1576	550.301	55.6205	443.248	285.6	620.023	52.6729	283.478
ENSG00000188396	0	22.3183	45.1447	4.78296	0	0	2.72254	0	3.06203	0	0	7.1878	23.8	0	0	0
ENSG00000222009	61.8201	324.36	87.2113	118.378	125.552	133.703	83.0376	204.401	75.7854	597.096	41.9293	183.688	477.904	191.743	99.3261	221.499
ENSG00000117425	65.8085	107.128	0	173.382	53.4265	336.645	130.001	69.631	49.7581	39.3072	177.986	51.1133	47.6	69.1534	109.861	74.1715
ENSG00000226499	8.64152	2.97578	4.10406	15.5446	6.01048	16.7129	19.0578	17.2206	24.4963	48.6661	15.4026	1.59729	7.616	3.14333	5.26729	0
ENSG00000070785	1189.21	724.602	1111.18	917.133	1269.55	974.121	1180.9	1090.89	783.115	1420.68	1475.23	1299.4	739.704	781.119	1009.82	778.293
ENSG00000253039	2.65893	7.43945	0	1.19574	0	9.5502	0	0	0	14.9742	0.855701	0	0	0	3.00988	0
ENSG00000229815	1.9942	0	0	0	19.3671	21.488	0	3.7436	0	18.7177	0	0	0	20.4317	0.752471	5.08024
ENSG00000232369	0	0	0	0	0	4.7751	0	6.73849	0	11.2306	0	0	15.232	0	0	2.0321
ENSG00000268949	0	20.8304	0	11.9574	2.67132	62.0763	4.76445	0.748721	0	0	0	0	28.56	1.57167	9.78212	14.2247
ENSG00000126107	2347.17	1870.28	2389.59	362.309	910.921	704.327	877.34	302.483	1374.85	1025.73	2142.67	3505.25	2776.99	121.804	902.212	261.124
ENSG00000126088	7883.06	5472.46	5327.07	4711.22	8798	3426.13	9490.79	8205.98	5688.49	4411.77	10490.9	8850.58	7001.01	6391.97	5834.66	6500.68
ENSG00000162415	89.0741	111.592	1.02602	184.144	32.7237	174.291	53.7702	31.4463	11.4826	282.638	0	5.59051	0.952	2.3575	79.0094	87.3802
ENSG00000234315	2.65893	77.3702	2.05203	11.9574	9.34963	26.2631	2.72254	5.98977	4.59305	78.6145	3.4228	3.19458	3.808	3.14333	4.51482	10.1605
ENSG00000281912	31.2424	44.6367	65.665	66.9615	28.0489	54.9137	30.6286	55.4053	45.9305	89.8451	18.8254	12.7783	151.368	16.5025	30.0988	50.8024
ENSG00000186603	651.438	2.97578	201.099	124.357	9.34963	71.6265	205.552	274.032	119.419	0	1013.15	83.8577	181.832	106.873	1.50494	6.09629
ENSG00000132781	995.104	452.318	540.71	648.091	1105.26	527.649	780.689	884.988	884.163	649.505	1102.14	650.895	575.008	1191.32	892.43	724.443
ENSG00000132773	1033.66	562.422	760.278	816.691	1162.69	537.199	1146.87	1029.49	1171.99	746.838	824.04	805.833	1096.7	679.746	932.311	1262.95
ENSG00000070759	393.521	403.218	639.208	450.794	496.866	353.357	373.669	342.165	368.21	394.944	347.415	279.526	521.696	109.231	332.592	297.702
ENSG00000236872	0	1.48789	0	7.17444	0.667831	23.8755	0	2.24616	0	0	0	0	0	3.14333	2.25741	14.2247
ENSG00000280670	78.4384	370.484	58.4829	396.986	212.37	100.277	53.0896	69.631	194.439	196.536	104.395	239.593	107.576	186.243	55.6828	60.9629
ENSG00000132763	206.067	136.886	248.296	167.404	203.688	176.679	121.153	190.175	39.8065	430.508	209.647	182.091	29.512	173.669	133.187	295.67
ENSG00000117450	4739.54	3282.28	4507.29	5040.05	7358.16	2843.57	6585.83	8093.67	4645.87	3736.06	4748.28	3759.22	3307.25	3860.8	4857.95	8146.68
ENSG00000234379	0	49.1003	0	26.3063	0	50.1386	0	2.24616	3.06203	20.5895	0	4.79187	0	0	0	5.08024
ENSG00000117448	6677.23	4069.38	5877.02	5226.58	6944.1	3870.22	6591.28	7362.17	4750.75	4540.92	8249.81	5738.26	6739.21	6076.85	4891.81	6672.39
ENSG00000280836	0	0	0	2.39148	0	0	0.680636	0	0	0	0	2.39593	0	0.785834	0	0
ENSG00000132780	4252.96	1224.53	2574.27	3658.97	6181.44	2946.24	4400.99	3371.49	4838.01	2729.05	4346.1	2299.3	2679.88	4377.09	3786.43	3016.65
ENSG00000281112	6.64732	4.46367	5.13008	4.78296	1.33566	21.488	4.08382	0	0	11.2306	5.98991	0	0	0	5.26729	2.0321
ENSG00000281825	1.9942	0	0	4.78296	2.00349	0	5.44509	1.49744	1.53102	0	0	0	0	3.14333	2.25741	0
ENSG00000159588	4.65313	13.391	28.7284	106.421	38.0664	128.928	64.6604	98.8312	75.7854	33.6919	37.6508	23.9593	24.752	4.715	48.9106	94.4925
ENSG00000159592	2609.07	1922.35	2958	2318.54	3164.85	2189.38	1852.01	1875.55	3153.9	2420.2	2407.09	2026.96	3191.11	2222.34	2544.86	2347.07
ENSG00000225447	18.6125	47.6125	38.9886	15.5446	18.0314	66.8514	11.5708	14.9744	19.1377	0	11.1241	2.39593	38.08	7.85834	21.8216	30.4815
ENSG00000234329	17.283	0	0	7.17444	18.6993	23.8755	66.0217	29.9488	112.53	0	22.2482	27.9526	12.376	74.6542	23.3266	51.8185
ENSG00000159596	1877.2	962.664	2199.78	1132.37	1743.71	938.307	471	790.649	564.945	475.43	1870.56	1905.57	1747.87	883.277	1575.67	1161.34
ENSG00000197429	95.0567	229.135	17.4423	208.059	132.23	226.817	119.111	134.021	132.433	114.178	203.657	202.856	217.056	179.956	184.355	152.407
ENSG00000230896	0	2.97578	0	14.3489	6.01048	7.16265	1.36127	0	0	22.4613	4.2785	0	0	0	2.25741	10.1605
ENSG00000236111	5.31786	0	4.10406	45.4381	14.0244	47.751	21.0997	20.9642	10.7171	87.9733	3.4228	3.99322	4.76	11.0017	5.26729	15.2407
ENSG00000086015	126.299	163.668	101.576	289.369	112.196	489.448	138.169	179.693	166.115	374.355	47.9192	145.353	17.136	116.303	126.415	116.846
ENSG00000232467	3.98839	0	2.05203	3.58722	0	7.16265	1.36127	4.49233	0	97.3322	8.55701	0	0	0	1.50494	12.1926
ENSG00000117461	156.212	65.4671	205.203	168.599	94.832	312.769	27.2254	110.062	12.2481	226.485	76.1574	44.7241	39.032	187.028	49.6631	112.781
ENSG00000226957	2.65893	102.664	24.6244	43.0466	8.01397	121.765	26.5448	11.2308	4.59305	95.4604	0	32.7444	0	25.9325	21.8216	31.4975
ENSG00000227857	0	0	0	2.39148	4.67482	14.3253	2.72254	0	0	5.61532	3.4228	11.181	0	0	0	0
ENSG00000117472	0.664732	56.5398	8.20813	44.2424	1.33566	100.277	0	0	0	166.588	0	0	35.224	0	1.50494	0
ENSG00000085998	766.436	252.941	683.326	785.601	359.961	623.151	1733.58	832.578	1157.45	625.172	635.786	967.159	893.928	860.488	370.968	470.43
ENSG00000171357	59.1612	61.0035	66.691	20.3276	38.0664	38.2008	40.8382	56.1541	43.634	0	5.1342	27.9526	7.616	48.7217	45.9007	26.4173
ENSG00000085999	616.871	0	119.018	161.425	409.38	238.755	153.824	208.144	262.569	213.382	405.602	80.6631	167.552	165.811	37.6235	71.1234
ENSG00000132128	4872.49	3073.98	4468.3	3774.95	5000.05	3130.08	3616.22	3515.99	3994.42	1828.72	6480.22	4947.6	4009.83	3169.27	5485.51	4169.86
ENSG00000173660	3368.2	4060.45	2720.99	3436.56	4107.16	2869.84	4637.17	4207.06	5541.52	3610.65	3893.44	2517.33	2510.43	4071.4	3420.73	3174.14
ENSG00000117481	1393.28	1480.45	1208.65	1312.92	1885.95	1191.39	2124.26	1913.73	1675.7	1838.08	1565.93	1863.24	979.608	1629.82	1271.68	1635.84
ENSG00000225779	0.664732	5.95156	0	10.7617	3.33915	4.7751	6.12572	2.99488	3.06203	0	1.7114	5.59051	0	4.715	3.00988	15.2407
ENSG00000117480	99.7098	129.446	37.9626	206.863	124.217	121.765	109.582	148.247	71.9578	293.868	26.5267	278.727	457.912	100.587	115.88	177.808
ENSG00000232022	25.9246	154.74	11.2862	141.097	10.6853	193.392	19.0578	29.2001	9.1861	59.8967	25.671	35.939	5.712	0	27.0889	65.0271
ENSG00000224863	6.64732	0	0	37.0679	1.33566	7.16265	0	2.24616	0	18.7177	0	0	0	0	17.3068	12.1926
ENSG00000197587	1.32946	105.64	0	93.2677	0	136.09	0	0	12.2481	52.4097	0	0	17.136	0	0	24.3852
ENSG00000269956	2.65893	83.3218	2.05203	88.4848	6.01048	26.2631	3.40318	3.7436	0	22.4613	0.855701	28.7512	79.016	20.4317	3.00988	6.09629
ENSG00000162456	0	0	0	53.8083	0	33.4257	0	0	0	18.7177	0	1.59729	0	32.2192	0	3.04815
ENSG00000079277	1461.08	2798.72	1871.45	1868.94	1081.89	1764.4	1103.31	1317	911.721	1918.57	1388.8	2257.77	2324.79	1664.4	1735.95	2037.18
ENSG00000142961	463.983	1029.62	1030.12	471.122	827.442	795.054	500.948	473.192	37.5099	378.098	354.26	931.22	1130.02	1005.87	649.382	1058.72
ENSG00000123472	158.871	11.9031	63.613	142.293	118.206	226.817	28.5867	66.6362	42.103	168.46	122.365	184.487	325.584	103.73	148.989	142.247
ENSG00000233647	1.32946	65.4671	11.2862	35.8722	0	35.8133	0	3.7436	0	50.5379	0	4.79187	0	0	0.752471	3.04815
ENSG00000186118	4.65313	22.3183	0	51.4168	10.0175	85.9518	23.8223	6.73849	28.3238	3.74355	0	11.181	0	0	30.0988	21.337
ENSG00000228237	0	38.6851	1.02602	17.9361	8.01397	26.2631	0.680636	3.7436	6.12407	14.9742	0	6.38916	4.76	13.3592	6.77223	14.2247
ENSG00000159658	2127.81	1993.77	3889.63	634.938	746.635	709.102	2445.52	1106.61	2313.37	718.761	2050.26	3357.5	4075.51	1182.68	705.817	768.133
ENSG00000236476	0	0	0	16.7404	0	16.7129	0	0	0	0	0	0	25.704	0	0	5.08024
ENSG00000142973	0	26.782	0	39.4594	1.33566	85.9518	0	1.49744	0	56.1532	0	0	11.424	41.6492	6.77223	2.0321
ENSG00000154198	3.32366	46.1246	27.7024	41.8509	0	126.54	0	0	0	48.6661	3.4228	11.9797	0	1.57167	6.01976	25.4012
ENSG00000238145	0	0	0	3.58722	0	14.3253	1.36127	1.49744	3.06203	3.74355	0	0	0	0	3.76235	8.12839
ENSG00000187048	8.64152	0	27.7024	47.8296	0	35.8133	0	1.49744	0	102.948	0	0	6.664	0	0	8.12839
ENSG00000259832	3.98839	5.95156	0	19.1318	0	23.8755	0	0	0	0	0	0	0	0	2.25741	5.08024
ENSG00000261196	0	0	0	1.19574	0	0	0	0	0	0	0	0	0	0	3.00988	5.08024
ENSG00000261593	0	0	0	7.17444	0	7.16265	0	0	0	0	0	0	0	0	0	2.0321
ENSG00000186377	17.283	66.955	6.15609	74.1359	2.67132	114.602	2.72254	5.98977	0	29.9484	0	0	1.904	0	32.3562	30.4815
ENSG00000186160	13.2946	58.0277	0	70.5487	8.6818	105.052	12.2514	3.7436	3.82754	116.05	2.5671	1.59729	28.56	0	27.0889	30.4815
ENSG00000225154	12.6299	25.2941	0	20.3276	0	52.5261	2.72254	14.9744	8.4206	29.9484	0	0	0	1.57167	7.52471	12.1926
ENSG00000225506	25.9246	8.92734	0	32.285	1.33566	52.5261	25.8642	29.2001	5.35856	9.35887	3.4228	0	0	0	16.5544	23.3691
ENSG00000162365	6.64732	2.97578	26.6764	75.3316	2.67132	140.865	0	2.24616	3.82754	108.563	9.41271	11.9797	0	0	10.5346	9.14444
ENSG00000225514	0	28.2699	0	35.8722	0	47.751	0	0	0	18.7177	0	0	0	0	2.25741	25.4012
ENSG00000224805	21.9362	168.131	30.7805	20.3276	30.0524	126.54	34.7124	31.4463	48.227	127.281	25.671	53.5092	17.136	99.015	35.3661	27.4333
ENSG00000162366	142.917	1380.76	215.463	1058.23	1185.4	71.6265	326.705	568.279	828.28	2120.72	134.345	432.067	481.712	27.5042	238.533	752.892
ENSG00000162367	899.383	1002.84	832.099	1051.06	1672.25	754.466	1070.64	873.009	1045.68	1175.47	754.728	895.281	395.08	1180.32	878.886	814.871
ENSG00000226252	48.5255	116.055	27.7024	34.6765	68.7866	52.5261	29.948	65.8874	48.9926	69.2556	68.4561	79.0658	17.136	14.145	49.6631	59.9469
ENSG00000123473	489.243	275.26	328.325	216.429	559.642	267.406	160.63	283.017	309.266	164.716	576.742	145.353	18.088	45.5783	190.375	186.953
ENSG00000162368	552.392	1327.2	1009.6	643.308	542.279	828.48	1049.54	675.346	816.798	1385.11	806.926	777.88	861.56	708.036	531.244	550.698
ENSG00000225762	3.98839	23.8062	21.5463	44.2424	10.6853	71.6265	10.2095	12.7283	10.7171	14.9742	15.4026	56.7038	4.76	24.3608	8.27718	23.3691
ENSG00000237424	231.327	56.5398	121.07	90.8763	191	33.4257	163.353	83.108	155.398	3.74355	250.72	23.9593	46.648	0	239.286	100.589
ENSG00000186564	6.64732	17.8547	0	23.9148	12.021	9.5502	6.80636	0	7.65509	3.74355	9.41271	3.19458	19.04	0	3.00988	0
ENSG00000271355	0	0	0	3.58722	0	38.2008	0	2.99488	0	0	0	0	0	0	0	1.01605
ENSG00000229554	0	8.92734	0	16.7404	0	31.0382	0	0	0	50.5379	0	0	0	0	1.50494	14.2247
ENSG00000227883	4.65313	14.8789	0	2.39148	0	26.2631	0	4.49233	2.29653	13.1024	0	0	0	0	1.50494	2.0321
ENSG00000227947	5.31786	0	0	8.37018	11.3531	4.7751	5.44509	5.24105	0	22.4613	0	0	0	0	0	0
ENSG00000269113	15.2888	0	0	40.6552	0	85.9518	0	1.49744	0	177.818	0	0	0	0	3.00988	8.12839
ENSG00000225028	0	20.8304	0	41.8509	0	40.5884	0	0	0	3.74355	0	0	28.56	0	0	0
ENSG00000226133	0	16.3668	0	11.9574	0	59.6888	0	2.99488	0	35.5637	0	3.99322	0	0	2.25741	27.4333
ENSG00000237180	0	0	0	5.9787	0	19.1004	0	0	0	0	0	0	0	0	1.50494	2.0321
ENSG00000242267	3.32366	34.2215	7.18211	19.1318	0	85.9518	16.3353	4.49233	0	74.8709	0	0	0	4.715	27.8414	25.4012
ENSG00000279096	0	0	0	51.4168	0	145.641	0	2.99488	0	76.7427	0	3.19458	0	1.57167	9.02965	4.06419
ENSG00000223720	0.664732	0	0	0	0	19.1004	0	2.99488	0	5.61532	2.5671	0	12.376	0	4.51482	8.12839
ENSG00000117834	3.98839	126.471	0	69.3529	10.6853	171.904	27.9061	51.6617	5.35856	144.127	0	38.3349	104.72	11.7875	9.02965	22.3531
ENSG00000272491	1.32946	19.3426	0	0	2.67132	7.16265	6.80636	14.2257	0	0	0	3.99322	18.088	3.14333	0	0
ENSG00000279214	2.65893	0	0	2.39148	0.667831	4.7751	2.72254	0	2.29653	0	2.5671	0	0	0	0	0
ENSG00000132122	549.069	1072.77	320.117	353.939	295.181	405.884	665.662	764.444	471.553	84.2298	409.881	420.087	202.776	356.768	398.809	371.874
ENSG00000224986	3.98839	2.97578	0	17.9361	0	19.1004	24.5029	0	0	89.8451	0	0	0	11.0017	0	5.08024
ENSG00000235105	15.2888	20.8304	14.3642	2.39148	4.00698	4.7751	6.80636	0	8.4206	0	9.41271	11.9797	14.28	0	0	0
ENSG00000223175	0	11.9031	0	4.78296	0	14.3253	2.04191	2.24616	0	0	0	4.79187	0	2.3575	0.752471	5.08024
ENSG00000232514	0	34.2215	0	8.37018	0	45.3635	0	0	0	29.9484	0	0	0	0	0	44.7061
ENSG00000186094	13.9594	220.208	10.2602	80.1146	0	212.492	0	11.2308	3.06203	174.075	9.41271	0	14.28	1.57167	19.5642	57.9148
ENSG00000162373	358.955	89.2734	258.556	358.722	510.891	233.98	560.163	453.725	726.468	469.815	444.964	264.351	416.976	529.652	543.284	203.21
ENSG00000229846	3.32366	0	0	7.17444	0	0	0	0	0	13.1024	0	0	0	0	0	3.04815
ENSG00000230114	5.98259	47.6125	0	28.6978	0	21.488	0	0	0	14.9742	0	0	1.904	0	0.752471	12.1926
ENSG00000225623	2.65893	5.95156	0	14.3489	0	0	0	0	1.53102	24.3331	1.7114	0	0	0	5.26729	13.2086
ENSG00000237478	0	0	0	2.39148	1.33566	16.7129	0	0	0	119.793	0	0	0	0	13.5445	0
ENSG00000215887	5.98259	7.43945	4.10406	50.2211	5.34265	90.7269	0	4.49233	0	18.7177	1.7114	0	0	0	23.3266	0
ENSG00000279324	7.97679	41.6609	0	66.9615	0	76.4016	0	1.49744	0	138.511	0	0	100.912	0	7.52471	4.06419
ENSG00000233595	1.32946	0	0	2.39148	1.33566	9.5502	0	0	0	0	3.4228	0	0	0	0	0
ENSG00000162374	29.9129	83.3218	102.602	77.7231	2.67132	229.205	34.0318	35.1899	29.0893	160.973	0	1.59729	0	18.86	58.6927	53.8506
ENSG00000230828	0	23.8062	0	0	0	4.7751	0	0	0	0	11.9798	0	0	0	0	5.08024
ENSG00000237337	0	0	0	17.9361	0	35.8133	1.36127	0	0	11.2306	0	0	1.904	0	0	8.12839
ENSG00000233407	0	2.97578	0	8.37018	0	0	0	0	0	0	0	0	0	0	0	8.12839
ENSG00000234080	11.9652	62.4913	8.20813	62.1785	5.34265	71.6265	17.6965	17.9693	16.8412	18.7177	6.84561	6.38916	1.904	9.43	3.00988	14.2247
ENSG00000229316	0	2.97578	0	0	0	4.7751	0	0	0	18.7177	0	0	0	0	0	0
ENSG00000225671	0	50.5882	0	71.7444	1.33566	66.8514	0	0	6.12407	80.4863	0	0	0	0	9.78212	11.1765
ENSG00000185104	315.083	499.931	248.296	251.105	217.713	434.534	335.554	285.263	435.574	325.689	257.566	153.34	202.776	330.836	267.879	324.119
ENSG00000225767	27.9188	59.5156	5.13008	32.285	12.6888	59.6888	19.0578	12.7283	14.5447	82.358	13.6912	22.3621	37.128	8.64417	15.0494	17.2728
ENSG00000207194	1.32946	5.95156	4.10406	19.1318	0.667831	14.3253	3.40318	5.98977	10.7171	9.35887	0.855701	0	0	0.785834	3.00988	18.2889
ENSG00000230585	2.65893	0	0	43.0466	0	62.0763	23.8223	0	5.35856	179.69	0	0	0	0	9.78212	12.1926
ENSG00000237130	13.2946	0	13.3382	4.78296	0.667831	21.488	1.36127	7.48721	3.06203	44.9226	12.8355	14.3756	0	0	4.51482	5.08024
ENSG00000123080	308.436	133.91	367.314	203.276	390.013	162.353	32.6705	83.8567	413.375	0	302.062	392.933	250.376	411.777	285.939	286.526
ENSG00000265538	0	14.8789	0	8.37018	0	19.1004	0	0	0	0	0	0	0	0	0	0
ENSG00000275816	0	2.97578	0	13.1531	0	7.16265	0	0	0	0	0	0	0	0	0	0
ENSG00000204006	0	0	0	3.58722	0	28.6506	0	2.24616	0	5.61532	0	0	0	3.14333	6.01976	9.14444
ENSG00000200262	0	2.97578	0	0	0	9.5502	0	0	0	0	0	0	0	0	0.752471	11.1765
ENSG00000213478	7.97679	38.6851	1.02602	23.9148	12.021	78.7892	13.6127	10.4821	9.1861	54.2814	1.7114	7.98645	1.904	14.145	15.8019	13.2086
ENSG00000203356	13.9594	58.0277	14.3642	87.289	1.33566	157.578	0	10.4821	0	104.819	17.114	16.7715	55.216	18.86	18.0593	38.6098
ENSG00000123091	418.781	1184.36	696.665	93.2677	65.4474	186.229	340.318	212.637	525.904	331.304	224.194	785.866	626.416	144.593	82.7718	208.29
ENSG00000233406	20.6067	93.737	26.6764	119.574	10.6853	148.028	174.243	200.657	157.695	132.896	39.3622	40.7309	19.04	22.0033	33.1087	34.5456
ENSG00000236434	0	46.1246	2.05203	11.9574	0.667831	0	3.40318	1.49744	2.29653	26.2048	0	11.181	0	13.3592	2.25741	24.3852
ENSG00000085831	15.9536	40.173	12.3122	325.241	0	269.793	0.680636	7.48721	0	95.4604	0.855701	7.1878	18.088	5.50083	11.2871	22.3531
ENSG00000261664	0	23.8062	0	41.8509	1.33566	64.4639	0	8.23593	0	26.2048	0	0	0	26.7183	0	6.09629
ENSG00000085832	2705.46	2896.92	2086.92	2540.95	4033.03	2748.07	3702.66	3028.58	4227.14	3563.86	2410.51	2357.6	3013.08	3597.55	4397.44	2324.72
ENSG00000232027	9.97098	0	0	43.0466	46.0803	97.8896	91.2052	50.1643	35.9789	69.2556	0	0	1.904	48.7217	107.603	105.669
ENSG00000238140	7.97679	37.1972	0	28.6978	2.67132	52.5261	14.2934	12.7283	9.95161	26.2048	2.5671	0	0	0	3.76235	34.5456
ENSG00000227070	2.65893	0	2.05203	20.3276	14.6923	0	18.3772	2.24616	6.12407	18.7177	33.3723	22.3621	0	51.0792	18.0593	0
ENSG00000252032	0	0	1.02602	4.78296	2.67132	0	0	0	0	0	1.7114	0	0	0	0.752471	0
ENSG00000227742	3.32366	4.46367	0	69.3529	4.00698	28.6506	5.44509	4.49233	0	84.2298	7.70131	21.5634	0	0	9.02965	1.01605
ENSG00000117859	3846.14	2078.58	3477.17	2884.13	3692.44	2110.59	2434.63	2425.86	3911.75	3629.37	4464.19	2986.93	4482.02	3142.55	3943.7	2941.46
ENSG00000236973	0	13.391	0	4.78296	5.34265	38.2008	18.3772	5.98977	7.65509	13.1024	0	0	0	7.85834	27.0889	3.04815
ENSG00000232846	21.2714	0	0	27.502	0	19.1004	25.8642	23.2103	12.2481	72.9992	0	0	0	0	18.0593	8.12839
ENSG00000212624	0	1.48789	0	0	0	4.7751	0.680636	0	0	3.74355	0	0	0	0	0	0
ENSG00000078618	5603.69	6729.72	5539.46	5101.03	5996.45	3891.71	5156.5	5712.74	5057.72	5598.47	6266.3	5648.02	4690.51	5725.58	6523.17	4999.97
ENSG00000266993	12.6299	1.48789	9.23414	15.5446	5.34265	2.38755	5.44509	3.7436	6.12407	28.0766	0	5.59051	40.936	0	16.5544	6.09629
ENSG00000272175	1.32946	0	0	1.19574	4.00698	2.38755	0	0	1.53102	0	0	0	0	0	0.752471	0
ENSG00000230604	0	0	0	0	0	0	0	0	5.35856	0	0	0	9.52	10.2158	4.51482	2.0321
ENSG00000169213	21.2714	75.8824	0	148.272	9.34963	405.884	0	1.49744	0.765509	396.816	26.5267	0	6.664	143.022	8.27718	100.589
ENSG00000200839	1.32946	4.46367	0	0	0	9.5502	0	0	0	0	0	0	0	0	0	6.09629
ENSG00000229032	0	0	0	8.37018	0	4.7751	0	0	0	0	0	0	0	0	5.26729	0
ENSG00000264613	0	0	0	7.17444	0	7.16265	0	0	0	0	0	0	0	0	0	0
ENSG00000117862	2635.66	2358.3	2814.36	2790.86	2903.06	1972.12	2762.7	2613.04	2867.6	2510.05	3533.19	2630.74	3335.81	3556.68	3292.06	2841.89
ENSG00000198841	498.549	380.9	404.25	385.028	319.891	307.994	641.84	610.956	487.629	411.79	874.526	373.766	581.672	283.686	364.948	414.548
ENSG00000223390	0	17.8547	0	11.9574	3.33915	19.1004	10.8902	5.98977	6.12407	22.4613	0	0	0.952	0	6.01976	0
ENSG00000228369	9.97098	49.1003	6.15609	49.0253	3.33915	23.8755	21.0997	22.4616	17.6067	80.4863	0	23.9593	0.952	0	15.8019	12.1926
ENSG00000134717	2204.25	1428.37	2458.33	2244.4	2312.03	1764.4	2853.23	1653.92	3104.9	1282.16	2804.13	2143.56	2561.83	2223.91	2452.3	2172.31
ENSG00000157077	15.9536	50.5882	45.1447	115.987	8.6818	226.817	79.6344	32.9437	79.6129	183.434	37.6508	14.3756	34.272	40.8633	45.9007	78.2357
ENSG00000241745	8.64152	11.9031	0	16.7404	4.00698	28.6506	0	2.99488	4.59305	50.5379	0	0	27.608	0	0	7.11234
ENSG00000228407	1.32946	13.391	2.05203	66.9615	9.34963	35.8133	46.2832	20.9642	25.2618	41.179	10.2684	0	3.808	1.57167	6.01976	3.04815
ENSG00000223429	2.65893	0	0	11.9574	0	23.8755	0	0	10.7171	3.74355	0	0	0	0	0	33.5296
ENSG00000224255	0	0	0	15.5446	0	78.7892	1.36127	24.7078	0	1.87177	3.4228	0	0	0	1.50494	2.0321
ENSG00000236004	0	0	12.3122	4.78296	0	42.9759	0	0	0	0	0	0	0	0	3.00988	4.06419
ENSG00000237663	0	0	0	25.1105	1.33566	38.2008	0	4.49233	0	61.7685	0	0	0	0	0	22.3531
ENSG00000213735	5.31786	10.4152	0	37.0679	11.3531	74.0141	8.16763	10.4821	3.06203	78.6145	1.7114	0	0	0	0	45.7222
ENSG00000154222	323.06	257.405	278.05	747.338	534.265	806.992	231.416	237.345	502.939	814.221	370.518	223.621	245.616	645.955	416.869	467.382
ENSG00000272100	0	0	1.02602	11.9574	0	19.1004	1.36127	0	0	0	0	3.99322	0	0	0	0
ENSG00000224680	13.9594	46.1246	6.15609	7.17444	0	4.7751	6.80636	0	6.12407	3.74355	3.4228	12.7783	9.52	1.57167	4.51482	0
ENSG00000085840	1014.38	116.055	120.044	334.807	568.324	386.783	537.022	387.089	686.661	102.948	1074.76	185.286	0	252.253	69.9798	75.1876
ENSG00000134748	3347.59	2263.08	2692.27	1359.56	2694.03	1847.96	1954.11	1597.77	2852.29	1474.96	3567.42	2241.8	2660.84	2492.66	2333.41	2464.93
ENSG00000134744	1496.31	912.076	1214.8	1371.51	1698.96	1606.82	2126.31	1562.58	1785.17	1287.78	1606.15	1328.94	661.64	2078.53	1719.4	1207.07
ENSG00000272371	1.32946	0	8.20813	0	2.67132	0	0	6.73849	0	0	0	0	0	0	8.27718	0
ENSG00000236290	10.6357	4.46367	0	26.3063	40.7377	16.7129	8.16763	22.4616	22.1998	58.025	0	0	0	0	14.2969	45.7222
ENSG00000116157	935.278	241.038	675.118	821.474	1124.63	811.767	2021.49	658.874	1077.07	222.741	1009.73	522.314	446.488	763.044	1424.43	671.608
ENSG00000182183	11.9652	22.3183	25.6504	66.9615	0.667831	183.841	0	11.2308	0	394.944	6.84561	33.5431	100.912	253.824	24.8315	25.4012
ENSG00000162377	900.712	214.256	808.5	473.513	733.278	348.582	506.393	604.967	189.846	222.741	1230.5	469.603	580.72	496.647	431.166	865.673
ENSG00000233664	2.65893	0	0	4.78296	2.67132	35.8133	2.72254	1.49744	7.65509	0	0	4.79187	0	1.57167	1.50494	1.01605
ENSG00000239640	0	0	0	2.39148	0	26.2631	0	0.748721	0	56.1532	0	0	0	0	0	0
ENSG00000162378	669.385	764.775	506.852	395.79	257.783	367.683	814.041	233.601	617.766	353.765	315.754	612.561	811.104	764.616	382.255	335.296
ENSG00000252018	0	0	0	1.19574	0	16.7129	0	0	0	14.9742	0	0	0	0	2.25741	0
ENSG00000228929	50.5196	102.664	49.2488	118.378	104.182	109.827	138.85	119.795	134.73	91.7169	78.7245	41.5295	49.504	100.587	100.831	71.1234
ENSG00000203995	3.32366	19.3426	6.15609	51.4168	0	85.9518	0	22.4616	0	28.0766	0	1.59729	1.904	1.57167	8.27718	18.2889
ENSG00000242391	0	0	0	3.58722	0	9.5502	0	1.49744	0	7.48709	0	0	0	0	0.752471	1.01605
ENSG00000121310	102.369	305.017	160.058	620.589	42.0733	1040.97	639.798	1142.55	396.533	924.656	73.5903	267.546	239.904	894.279	631.323	1086.16
ENSG00000230953	11.3004	5.95156	15.3902	14.3489	1.33566	19.1004	19.7384	53.1592	11.4826	5.61532	0	1.59729	0	27.5042	18.0593	33.5296
ENSG00000231866	0	0	0	0	0	0	0	0	0	0	0	0	0	0	0	13.2086
ENSG00000116171	2147.75	3124.57	2798.97	2016.02	2092.98	2187	2315.52	2850.38	2200.84	1963.49	2415.64	3238.5	2297.18	3149.62	2727.71	2672.21
ENSG00000264834	0	0	0	9.56592	1.33566	7.16265	2.72254	0.748721	0	14.9742	0	0.798645	0	0	3.76235	0
ENSG00000266188	0	0	1.02602	14.3489	0	19.1004	0	0	0	13.1024	0	0	0	3.92917	0.752471	2.0321
ENSG00000237279	1.9942	14.8789	0	13.1531	0	16.7129	0	0	0	24.3331	0	0	0	0	0	8.12839
ENSG00000279054	0	0	0	1.19574	0.667831	9.5502	0	0	0	11.2306	0	0	0	0	3.00988	5.08024
ENSG00000174348	1.32946	19.3426	0	41.8509	0	102.665	0	0	0	222.741	0	0	0	0	0	13.2086
ENSG00000162383	0	0	11.2862	31.0892	0	40.5884	0	0	0	0	0	0	0	0	12.0395	5.08024
ENSG00000277397	0	0	0	26.3063	1.33566	23.8755	0	0	0	1.87177	0	0	0	0	0	0
ENSG00000157184	709.269	473.149	383.73	174.578	42.7412	148.028	102.776	43.4258	231.184	18.7177	767.564	806.631	469.336	46.3642	39.1285	137.167
ENSG00000236723	3.32366	16.3668	4.10406	1.19574	2.00349	4.7751	0	0	0.765509	0	0	3.19458	0	0.785834	0	3.04815
ENSG00000162384	1552.15	822.803	1709.34	1112.04	1741.7	890.556	989.645	1292.29	1234	756.196	1408.48	1344.12	1257.59	1950.44	1409.38	1598.24
ENSG00000259818	0	2.97578	0	38.2637	10.6853	152.803	9.5289	1.49744	0	119.793	0	0	0	1.57167	0	2.0321
ENSG00000162385	684.674	565.398	522.242	521.343	673.173	589.725	901.843	800.383	1021.95	421.149	810.349	487.972	675.92	965.789	604.986	436.901
ENSG00000226754	19.942	11.9031	32.8325	0	8.6818	23.8755	31.3093	13.477	6.88958	13.1024	7.70131	4.79187	0	0	13.5445	0
ENSG00000157193	136.27	209.792	25.6504	300.131	164.954	360.52	329.428	134.77	150.805	323.817	128.355	115.005	177.072	43.2208	152.752	140.215
ENSG00000228838	0	0	0	0	1.33566	7.16265	0	1.49744	3.82754	0	0	6.38916	0	0	1.50494	0
ENSG00000225030	1.9942	11.9031	0	11.9574	0.667831	14.3253	0	3.7436	0	9.35887	0	0	0	0	0	0
ENSG00000232762	0	0	0	37.0679	5.34265	16.7129	31.9899	4.49233	3.82754	0	0	0	0	0	0	0
ENSG00000225675	0	0	0	2.39148	0	0	0	0.748721	12.2481	16.846	0	0	0	0	9.02965	3.04815
ENSG00000226938	0	0	0	15.5446	0	28.6506	0	0	0	0	0	0	0	0	0	0
ENSG00000230138	0	90.7612	36.9366	135.119	0	410.659	0	20.9642	4.59305	372.483	0	0	0	34.5767	24.8315	61.979
ENSG00000236253	2.65893	44.6367	9.23414	47.8296	1.33566	50.1386	0	10.4821	0	95.4604	0	0	0	0	18.0593	47.7543
ENSG00000143006	0	1.48789	0	0	0	2.38755	0	1.49744	0	13.1024	0	0	0	0	0	0
ENSG00000174332	2.65893	17.8547	0	66.9615	0	71.6265	0	1.49744	0	41.179	0	0	0	0	7.52471	8.12839
ENSG00000058804	1657.18	141.349	628.948	643.308	887.547	885.781	473.723	375.109	623.124	318.201	1712.26	543.877	926.296	215.318	428.908	596.42
ENSG00000201003	0	0	0	3.58722	0	2.38755	1.36127	0	1.53102	0	0	0	0	0	0	2.0321
ENSG00000229687	0	5.95156	0	4.78296	0	4.7751	0	0	0	0	0	0	0	0	3.00988	22.3531
ENSG00000058799	1068.22	526.713	1036.28	1034.32	1129.97	1167.51	628.908	765.193	660.634	1658.39	1001.17	967.957	1525.1	680.532	1395.83	985.567
ENSG00000211452	11.9652	0	0	47.8296	7.34614	93.1145	4.08382	11.2308	0	9.35887	5.1342	7.98645	0	2.3575	7.52471	9.14444
ENSG00000081870	1676.45	1517.65	1433.34	993.66	1227.47	1122.15	1218.34	1231.65	1202.61	1096.86	1851.74	1563.75	1411.82	952.43	1097.85	946.957
ENSG00000116212	805.655	428.512	615.609	487.862	520.24	405.884	362.098	511.376	267.163	507.251	373.086	686.036	460.768	535.938	711.837	682.785
ENSG00000219102	5.98259	2.97578	0	4.78296	2.67132	2.38755	6.80636	2.99488	4.59305	13.1024	1.7114	0	0	0	0	0
ENSG00000203985	0	0	0	46.6339	0	88.3394	0	11.2308	0	20.5895	0	0	0	0	3.00988	0
ENSG00000116209	5366.38	6302.7	5504.57	5215.82	5369.36	4111.36	5617.29	5541.28	7128.42	5046.3	5535.53	6411.52	6832.51	7081.93	5773.71	5358.64
ENSG00000280378	61.8201	169.619	20.5203	353.939	82.811	513.323	195.343	285.263	246.494	312.586	68.4561	130.978	72.352	82.5125	216.712	211.338
ENSG00000116205	1175.25	403.218	878.269	991.269	1339.67	923.982	412.465	1149.29	468.491	1156.76	921.59	776.283	548.352	1097.02	1417.65	1098.35
ENSG00000225183	5.31786	41.6609	4.10406	0	2.67132	4.7751	2.04191	5.98977	4.59305	3.74355	0	5.59051	0	0	1.50494	2.0321
ENSG00000256407	0.664732	0	41.0406	14.3489	8.01397	176.679	0	0	0	9.35887	0	0	0	1.57167	3.00988	14.2247
ENSG00000157211	0	0	0	5.9787	0	14.3253	0	0	0	13.1024	0	0	0	0	0	0
ENSG00000280425	5.31786	55.0519	0	59.787	0	114.602	0	4.49233	0	35.5637	0	0	0	1.57167	31.6038	8.12839
ENSG00000215883	341.672	71.4187	165.189	375.462	304.531	171.904	224.61	288.258	164.584	69.2556	204.512	169.313	72.352	108.445	125.663	295.67
ENSG00000116221	4250.96	2295.81	3288.38	1724.26	3811.31	2227.58	3202.39	3143.13	4024.28	1366.39	5600.56	2314.47	3279.64	2965.74	2374.04	2379.59
ENSG00000157216	265.228	354.118	406.302	257.084	466.146	322.319	486.655	380.35	491.457	189.049	196.811	384.148	201.824	174.455	407.087	387.114
ENSG00000198711	43.8723	77.3702	103.628	121.966	108.856	88.3394	111.624	125.785	259.507	190.921	118.942	130.978	1.904	45.5783	56.4353	194.065
ENSG00000225632	9.30625	43.1488	23.5984	0	44.0768	31.0382	57.8541	36.6873	5.35856	1.87177	0	57.5024	0	44.0067	10.5346	17.2728
ENSG00000232245	1.32946	0	0	5.9787	1.33566	11.9378	0	0	0	0	0	0	0	0	0	1.01605
ENSG00000235741	0	0	0	23.9148	0	21.488	0	0	0	0	0	0	0	0	0	0
ENSG00000227453	3.98839	0	2.05203	14.3489	5.34265	16.7129	3.40318	2.99488	3.06203	0	1.7114	0	3.808	1.57167	0	6.09629
ENSG00000162390	853.516	907.612	294.467	822.669	1741.7	513.323	1575.67	2363.71	770.102	552.173	779.543	1114.11	651.168	810.194	2050.48	2438.52
ENSG00000162391	20.6067	46.1246	7.18211	40.6552	22.7062	71.6265	25.1835	26.954	16.0757	41.179	2.5671	2.39593	3.808	0	12.792	12.1926
ENSG00000230728	0	14.8789	0	17.9361	12.6888	19.1004	2.72254	20.9642	6.12407	1.87177	1.7114	11.181	0	0	7.52471	21.337
ENSG00000184313	60.4906	166.644	23.5984	64.57	90.825	174.291	87.1214	148.247	62.0062	7.48709	100.973	105.421	104.72	25.1467	95.5638	150.375
ENSG00000271723	3.32366	0	0	4.78296	1.33566	0	2.04191	2.24616	0	0	0	0	1.904	1.57167	1.50494	4.06419
ENSG00000243725	36.5603	8.92734	43.0927	20.3276	50.0873	116.99	16.3353	36.6873	22.9653	43.0508	63.3219	35.939	41.888	22.0033	21.0692	49.7864
ENSG00000162396	352.308	127.958	170.319	138.706	344.601	150.416	2.72254	65.8874	0	0	299.495	260.358	126.616	0	287.444	177.808
ENSG00000006555	3.98839	81.8339	51.3008	33.4807	33.3915	95.502	42.1994	49.4156	9.1861	256.433	3.4228	9.58374	47.6	36.1483	117.385	79.2518
ENSG00000237453	0.664732	0	0	14.3489	0.667831	11.9378	6.80636	0	0	0	0	0	50.456	0	3.76235	4.06419
ENSG00000162398	0.664732	17.8547	0	15.5446	0	74.0141	12.2514	0	0.765509	14.9742	0	2.39593	0	0	6.01976	12.1926
ENSG00000116133	3247.88	1022.18	1533.89	772.448	1011.76	823.705	2732.07	2180.28	907.128	160.973	3241.39	3148.26	1560.33	750.471	567.363	457.222
ENSG00000233203	2.65893	34.2215	0	2.39148	1.33566	16.7129	2.04191	0	0.765509	0	0	0	19.992	0	3.00988	9.14444
ENSG00000143001	0	0	0	3.58722	0	7.16265	0	0	0	26.2048	0	0	0	0	0	0
ENSG00000162399	0	0	0	8.37018	0	59.6888	0	3.7436	0	0	0	0	0	0	0	2.0321
ENSG00000169174	0	1.48789	0	21.5233	0	59.6888	0	0	0	13.1024	0	0	0	1.57167	0.752471	8.12839
ENSG00000162402	1469.06	1348.03	503.774	1022.36	1139.32	1143.64	1630.12	1156.77	1556.28	1315.86	1477.8	1556.56	851.088	1253.4	1006.05	1277.17
ENSG00000231090	1.9942	10.4152	0	15.5446	0.667831	35.8133	0	4.49233	0	13.1024	0	5.59051	0	0	3.76235	15.2407
ENSG00000231095	2.65893	44.6367	2.05203	78.9189	11.3531	109.827	2.04191	10.4821	1.53102	132.896	1.7114	0	3.808	0	10.5346	29.4654
ENSG00000265822	0	13.391	0	1.19574	0	7.16265	0	1.49744	0	28.0766	2.5671	0	0	0	0	24.3852
ENSG00000231900	0	0	0	4.78296	0	9.5502	0	0	0	37.4355	0	0	0	0	0	0
ENSG00000232198	5.31786	0	0	4.78296	0	11.9378	4.08382	0	0	0	0	0	0	0	0	2.0321
ENSG00000199831	0	0	0	2.39148	0	14.3253	0	0	0	7.48709	0	0	0	0	0	0
ENSG00000272051	0	0	0	13.1531	0	14.3253	0	0	0	0	0	0	0	0	0	2.0321
ENSG00000234810	5.98259	61.0035	32.8325	111.204	0	181.454	0	13.477	1.53102	166.588	13.6912	0	0	51.865	18.0593	58.9308
ENSG00000230250	0	2.97578	0	0	0	9.5502	0	0	0	0	0	0	0	0	3.00988	11.1765
ENSG00000233079	0	11.9031	0	2.39148	0	7.16265	0	1.49744	0	13.1024	0	0	0	0	1.50494	14.2247
ENSG00000235612	0.664732	41.6609	10.2602	13.1531	0	28.6506	6.12572	5.24105	0	11.2306	0	0	0	0	0	5.08024
ENSG00000229871	11.3004	0	0	11.9574	0	33.4257	0	2.99488	0	24.3331	0	0	8.568	0	5.26729	20.321
ENSG00000260971	1.9942	5.95156	4.10406	9.56592	0	21.488	0	0.748721	0	0	0	0	0	0	0	5.08024
ENSG00000223956	1.9942	0	0	15.5446	0	11.9378	0	0	0	0	0	0	0	0	0	0
ENSG00000162407	53.1786	32.7336	9.23414	72.9402	14.6923	95.502	151.782	89.8465	137.792	56.1532	23.9596	11.181	13.328	3.14333	15.0494	94.4925
ENSG00000236776	0	0	0	31.0892	1.33566	0	7.487	8.23593	0	31.8201	0	1.59729	0	0	0	14.2247
ENSG00000224980	0	0	0	0	0	14.3253	0	0	0	24.3331	0	0	0	0	0	2.0321
ENSG00000225475	19.2772	23.8062	12.3122	16.7404	10.6853	52.5261	15.6546	20.9642	22.9653	22.4613	13.6912	11.181	11.424	11.0017	6.01976	26.4173
ENSG00000162409	13.2946	473.149	7.18211	95.6592	0	224.43	0	17.9693	30.6203	69.2556	66.7447	0	0	0	74.4946	155.455
ENSG00000187889	9.97098	93.737	8.20813	98.0507	0	296.056	3.40318	10.4821	1.53102	372.483	8.55701	0	0	0	45.9007	35.5617
ENSG00000229913	5.31786	153.253	0	19.1318	1.33566	179.066	2.72254	2.99488	0	56.1532	0	0	0	0	0	84.332
ENSG00000157131	9.30625	86.2976	53.3528	59.787	0	159.966	2.04191	5.98977	0	155.357	2.5671	0	0	0	8.27718	110.749
ENSG00000021852	0	2.97578	17.4423	27.502	0	93.1145	0	2.24616	3.82754	59.8967	9.41271	0	0	0	0	12.1926
ENSG00000236341	1.32946	0	0	0	0	0	0	0	0	0	0	0	5.712	0	0	0
ENSG00000173406	59.1612	307.993	44.1187	120.77	4.67482	279.343	8.16763	21.7129	5.35856	295.74	3.4228	0	72.352	0	48.9106	119.894
ENSG00000227935	14.6241	110.104	2.05203	63.3742	8.6818	245.918	0	0	0	87.9733	0	0	25.704	1.57167	0	6.09629
ENSG00000226759	2.65893	53.564	3.07805	65.7657	0	69.239	0.680636	0.748721	0	59.8967	0	0	0	0	22.5741	26.4173
ENSG00000229887	0	0	0	22.7191	12.021	31.0382	8.16763	12.7283	3.06203	11.2306	3.4228	4.79187	0	1.57167	6.77223	2.0321
ENSG00000223416	10.6357	49.1003	9.23414	105.225	28.0489	114.602	5.44509	8.98465	31.3859	97.3322	5.1342	14.3756	9.52	4.715	15.0494	23.3691
ENSG00000235038	6.64732	75.8824	9.23414	60.9828	3.33915	107.44	0	5.98977	1.53102	31.8201	0	0	0	0	9.02965	23.3691
ENSG00000162600	663.403	346.678	715.133	443.62	545.618	584.95	230.055	274.032	209.749	413.662	688.839	499.153	805.392	777.189	466.532	555.779
ENSG00000264128	0	20.8304	0	0	0	0	0	0	0	11.2306	0	0	0	0	0	0
ENSG00000184292	22.6009	31.2457	22.5723	2.39148	0	0	0	0	0	0	1.7114	0	13.328	0	0	4.06419
ENSG00000185839	35.8955	28.2699	6.15609	32.285	24.0419	14.3253	31.3093	13.477	17.6067	3.74355	22.2482	14.3756	15.232	11.0017	15.0494	14.2247
ENSG00000162601	533.78	535.64	396.042	683.963	729.271	687.615	685.4	838.567	974.493	610.198	416.726	496.757	406.504	551.655	1120.43	685.833
ENSG00000283445	0	84.8097	8.20813	95.6592	0	66.8514	0	4.49233	0	86.1016	0	1.59729	46.648	0	4.51482	33.5296
ENSG00000177606	243.292	1525.09	913.154	95.6592	2.67132	93.1145	1247.61	122.79	1512.65	37.4355	411.592	2244.19	1375.64	34.5767	3.00988	26.4173
ENSG00000234807	0	31.2457	26.6764	47.8296	0	40.5884	1.36127	4.49233	3.06203	71.1274	17.9697	0	4.76	80.9409	0	18.2889
ENSG00000272226	0	66.955	0	4.78296	0.667831	0	0	0	0	0	0	0	0	0	0	7.11234
ENSG00000231740	4.65313	35.7093	0	2.39148	0	21.488	0	0	0	9.35887	0	0.798645	0	0	0	5.08024
ENSG00000232453	0	22.3183	64.639	33.4807	0	42.9759	0	2.99488	0	11.2306	0	22.3621	0	0	1.50494	7.11234
ENSG00000237352	27.254	197.889	4.10406	56.1998	21.3706	133.703	4.08382	26.954	19.9032	194.664	50.4863	22.3621	0	26.7183	53.4254	106.685
ENSG00000228121	11.9652	40.173	12.3122	19.1318	16.0279	40.5884	5.44509	13.477	6.12407	116.05	15.4026	1.59729	0	11.0017	0	2.0321
ENSG00000224609	7.31205	14.8789	2.05203	16.7404	0	45.3635	2.72254	2.99488	0	5.61532	0	0	0	0	8.27718	6.09629
ENSG00000270457	1.32946	17.8547	0	5.9787	0.667831	9.5502	3.40318	0	0	18.7177	3.4228	25.5566	0	0	0	2.0321
ENSG00000172456	590.282	206.817	270.868	528.517	828.778	491.835	334.873	611.705	489.16	1083.76	468.068	333.834	235.144	500.576	642.61	530.377
ENSG00000266150	0	0	0	0	0	7.16265	0	0	0	0	0	0	0	8.64417	0	0
ENSG00000226883	0	102.664	0	44.2424	0	14.3253	0	0	0	185.306	0	0	0	0	0.752471	0
ENSG00000134709	122.975	255.917	178.527	237.952	209.699	334.257	592.834	328.688	49.7581	97.3322	137.768	61.4956	239.904	17.2883	138.455	184.921
ENSG00000134716	83.0915	35.7093	64.639	88.4848	40.0698	81.1767	59.896	134.021	42.8685	37.4355	94.1271	62.2943	189.448	0	49.6631	211.338
ENSG00000265535	0	0	0	9.56592	0	9.5502	0	0	0	43.0508	0	0	0	0	0	10.1605
ENSG00000162598	15.2888	166.644	51.3008	119.574	4.00698	401.108	2.04191	20.2155	0	518.481	25.671	2.39593	14.28	0	22.5741	55.8827
ENSG00000229332	0	0	0	4.78296	0	19.1004	0	0	0	14.9742	0	0	0	0	0	0
ENSG00000238242	0	0	11.2862	16.7404	0	31.0382	0	0	0	18.7177	0	0	0	0	1.50494	4.06419
ENSG00000226476	18.6125	251.453	12.3122	69.3529	1.33566	69.239	5.44509	0	3.06203	256.433	10.2684	0	3.808	3.14333	20.3167	34.5456
ENSG00000231252	11.3004	122.007	0	69.3529	0	148.028	0	13.477	16.0757	39.3072	1.7114	0	0	7.0725	4.51482	59.9469
ENSG00000162599	1314.18	681.453	755.148	679.18	1913.34	1332.25	1820.02	1957.91	667.524	1531.11	1187.71	1107.72	1348.03	910.781	829.222	1888.83
ENSG00000237928	12.6299	11.9031	0	50.2211	2.67132	57.3012	0	0	0	0	0	0	0	0	4.51482	10.1605
ENSG00000270742	0.664732	0	1.02602	9.56592	1.33566	9.5502	2.72254	7.48721	1.53102	28.0766	0	0	3.808	6.28667	1.50494	7.11234
ENSG00000237853	2.65893	22.3183	4.10406	5.9787	2.67132	31.0382	4.08382	1.49744	1.53102	9.35887	0	0	6.664	0	9.02965	6.09629
ENSG00000223920	0	28.2699	0	0	0	7.16265	0	1.49744	0	0	0	0	0	0	0	8.12839
ENSG00000162604	991.78	1220.07	1066.03	1112.04	1272.22	966.958	1035.93	1025.75	1376.38	1246.6	1223.65	1148.45	1232.84	1242.4	1307.79	1010.97
ENSG00000271200	7.97679	8.92734	4.10406	0	1.33566	0	10.8902	4.49233	14.5447	0	3.4228	4.79187	3.808	0	3.00988	7.11234
ENSG00000132849	630.166	1053.43	970.611	748.533	870.183	1050.52	860.324	968.096	659.103	1276.55	512.565	874.516	810.152	845.557	948.865	785.405
ENSG00000200575	1.32946	0	0	0	0	0	0	1.49744	0	0	0	0	8.568	0	0	0
ENSG00000212360	0	0	0	0	0	2.38755	0	0	0	13.1024	0	0	0	0	0	0
ENSG00000242860	3.98839	5.95156	0	14.3489	4.00698	47.751	0	11.2308	10.7171	54.2814	1.7114	1.59729	0	26.7183	4.51482	26.4173
ENSG00000234204	0	0	0	2.39148	0	16.7129	0	0	0	0	0	0	0	0	0	0
ENSG00000234088	0	5.95156	0	8.37018	0	0	0	4.49233	0	7.48709	0	0	0	0	0	0
ENSG00000240563	1.32946	66.955	28.7284	75.3316	0	157.578	0	2.99488	0	147.87	0	0	1.904	0	7.52471	72.1394
ENSG00000237227	1.32946	0	0	0	0	16.7129	0	0	0	7.48709	0	0	0	0	0	4.06419
ENSG00000132854	6.64732	25.2941	3.07805	101.638	11.3531	155.191	1.36127	10.4821	4.59305	233.972	22.2482	0	0	20.4317	37.6235	6.09629
ENSG00000201153	0	8.92734	0	0	0	0	0	0	0	1.87177	0	0	0	0	0	0
ENSG00000162607	2119.83	864.464	1323.56	811.908	1602.13	926.37	1449.07	956.865	941.576	759.94	2019.45	1374.47	651.168	1621.96	1077.54	746.796
ENSG00000116641	263.234	534.152	195.969	511.777	188.996	756.854	240.264	205.15	234.246	690.684	230.184	160.528	384.608	259.325	493.621	449.093
ENSG00000132855	16.6183	20.8304	30.7805	26.3063	6.67831	42.9759	10.8902	25.4565	4.59305	3.74355	8.55701	4.79187	0	0	12.792	24.3852
ENSG00000278967	6.64732	0	0	4.78296	0	9.5502	0	0	0	20.5895	0	0	0	0	0	2.0321
ENSG00000213703	1.32946	2.97578	0	9.56592	0	4.7751	4.08382	2.99488	3.06203	41.179	0	0	0	0	9.78212	2.0321
ENSG00000235545	7.31205	175.571	67.717	44.2424	21.3706	64.4639	14.974	4.49233	1.53102	59.8967	5.1342	1.59729	0	15.7167	25.584	42.674
ENSG00000125703	1126.06	605.571	757.2	700.704	813.418	704.327	319.218	377.355	275.583	372.483	1037.11	584.608	872.032	404.704	829.222	398.291
ENSG00000234318	6.64732	0	0	2.39148	0	16.7129	6.80636	0	0	16.846	0	2.39593	0	0	4.51482	0
ENSG00000229537	0	0	0	0	0	11.9378	0	0	0	0	0	0	0	0	0	5.08024
ENSG00000227485	0	13.391	0	2.39148	0	16.7129	0	0	0	0	0	0	0	0	0	2.0321
ENSG00000229225	0	0	0	0	0	4.7751	0	0	0	13.1024	0	0	9.52	0	1.50494	0
ENSG00000203605	9.97098	43.1488	2.05203	9.56592	0	23.8755	0	0	0	3.74355	0	0	0.952	1.57167	5.26729	0
ENSG00000224209	18.6125	59.5156	1.02602	56.1998	1.33566	152.803	3.40318	9.73337	0	194.664	0	1.59729	31.416	1.57167	0	71.1234
ENSG00000252259	6.64732	0	0	0	0	4.7751	0	0	0	5.61532	0	0	0	0	1.50494	1.01605
ENSG00000228734	1.32946	14.8789	0	4.78296	2.67132	4.7751	0	0.748721	0	13.1024	0	0	0	0	3.00988	3.04815
ENSG00000223683	3.98839	0	0	33.4807	0	23.8755	0	0	0	0	0	0	7.616	0	0	2.0321
ENSG00000230798	0	2.97578	26.6764	0	0	9.5502	0	0	0	71.1274	0	0	0	0	0	2.0321
ENSG00000252784	2.65893	17.8547	0	21.5233	0	4.7751	0	0	0	48.6661	0	0	0	0	0	6.09629
ENSG00000236674	0	25.2941	0	66.9615	0	121.765	0	1.49744	0	119.793	0	0	0	7.0725	0	88.3962
ENSG00000088035	1115.42	474.637	928.544	804.733	1017.77	838.03	321.26	627.428	267.928	262.048	1377.68	839.376	895.832	623.952	854.806	730.539
ENSG00000142856	945.914	754.36	568.413	613.415	678.516	592.113	1007.34	780.916	740.247	344.406	1010.58	862.536	585.48	626.309	732.906	491.767
ENSG00000203965	338.349	352.63	235.984	303.718	332.58	224.43	161.991	283.017	210.515	172.203	332.868	424.08	431.256	46.3642	346.889	340.376
ENSG00000264271	0.664732	1.48789	0	0	0	4.7751	0	0	1.53102	0	0	0	0	0	5.26729	0
ENSG00000251720	0	0	1.02602	0	0	4.7751	2.04191	0	0.765509	1.87177	0	1.59729	0	1.57167	2.25741	0
ENSG00000116652	33.9013	29.7578	0	21.5233	14.6923	50.1386	11.5708	38.1848	44.3995	58.025	0	83.8577	0	40.8633	66.2174	17.2728
ENSG00000079739	1639.89	1156.09	989.079	1118.02	1854.57	1146.02	2241.33	1492.2	1713.21	1033.22	1776.43	1167.62	1267.11	1790.91	1535.79	1222.31
ENSG00000244256	15.2888	17.8547	8.20813	74.1359	9.34963	124.153	38.1156	34.4412	19.9032	76.7427	22.2482	19.9661	7.616	13.3592	6.77223	57.9148
ENSG00000185483	0	58.0277	10.2602	46.6339	0	269.793	0	2.99488	0	290.125	22.2482	0	0	0	6.77223	37.5938
ENSG00000177452	0	8.92734	0	0	0	7.16265	0	0	0	0	0	0	0	0	0	0
ENSG00000228056	0	13.391	0	5.9787	0	11.9378	0	0	0	69.2556	0	0	0	0	0	0
ENSG00000207190	0	13.391	0	0	0	0	0	0.748721	0	0	0	0	0	0	0	0
ENSG00000200508	1.32946	0	0	3.58722	0	9.5502	0	0	0	20.5895	0	0	0	0	1.50494	4.06419
ENSG00000223949	3.98839	144.325	45.1447	34.6765	0	140.865	0	11.2308	6.12407	37.4355	0	0	0	0	29.3463	69.0913
ENSG00000177414	6.64732	38.6851	0	13.1531	0	45.3635	1.36127	4.49233	0	35.5637	5.1342	0	0	0	3.00988	21.337
ENSG00000158966	53.8433	151.765	88.2374	204.472	55.43	510.936	167.436	60.6464	43.634	342.535	30.8052	62.2943	12.376	139.878	102.336	211.338
ENSG00000264470	1.32946	2.97578	3.07805	4.78296	0	7.16265	0	0	1.53102	7.48709	0	0	0	0	0	8.12839
ENSG00000162437	214.709	49.1003	134.408	196.101	125.552	109.827	267.49	242.586	211.28	46.7943	387.632	213.238	191.352	80.155	121.9	174.76
ENSG00000162434	4316.77	3556.06	5073.65	1146.71	882.204	885.781	840.585	859.532	1929.08	2094.51	3434.78	4868.54	6799.19	1519.8	936.826	1489.53
ENSG00000233877	3.98839	7.43945	3.07805	7.17444	4.67482	14.3253	11.5708	10.4821	5.35856	0	13.6912	0.798645	8.568	0	15.0494	5.08024
ENSG00000226891	97.7156	46.1246	8.20813	81.3103	107.521	214.88	4.08382	43.4258	6.12407	172.203	54.7648	78.2672	97.104	12.5733	48.1581	131.07
ENSG00000185031	0	7.43945	9.23414	17.9361	5.34265	95.502	0	0	0	0	0	0	0	0	0	5.08024
ENSG00000272506	15.2888	13.391	25.6504	45.4381	35.395	38.2008	0	20.2155	0	14.9742	17.9697	5.59051	59.976	0	20.3167	20.321
ENSG00000212257	9.30625	0	6.15609	3.58722	5.34265	9.5502	0	4.49233	0	5.61532	5.1342	3.99322	2.856	0	1.50494	10.1605
ENSG00000265996	11.9652	14.8789	20.5203	3.58722	26.0454	2.38755	0.680636	7.48721	6.12407	11.2306	18.8254	27.9526	12.376	5.50083	15.0494	24.3852
ENSG00000199135	9.97098	10.4152	9.23414	16.7404	9.34963	14.3253	2.72254	13.477	4.59305	24.3331	17.114	9.58374	5.712	7.0725	12.792	19.3049
ENSG00000231485	1.9942	1.48789	4.10406	2.39148	0	0	2.04191	2.99488	2.29653	0	1.7114	0	0	0	1.50494	3.04815
ENSG00000235804	0	11.9031	0	4.78296	0	14.3253	0	0	0	0	0	0	0	0	3.00988	0
ENSG00000234496	0	0	0	1.19574	0	0	0	0	0	11.2306	0	0	0	0	0	2.0321
ENSG00000162433	850.857	244.014	311.909	504.602	500.873	482.285	926.346	718.023	1258.5	466.072	820.617	249.177	178.024	269.541	213.702	570.003
ENSG00000231622	4.65313	0	0	2.39148	4.67482	11.9378	2.72254	0	0	44.9226	0	0.798645	0	0	6.01976	0
ENSG00000116675	519.156	183.01	313.961	160.229	143.584	405.884	217.123	95.8363	269.459	263.92	326.022	236.399	214.2	137.521	121.9	144.279
ENSG00000229294	1.32946	2.97578	0	3.58722	6.67831	0	0	0	10.7171	14.9742	0	0	0	0	0	5.08024
ENSG00000234144	5.31786	2.97578	6.15609	11.9574	11.3531	14.3253	2.72254	9.73337	7.65509	3.74355	7.70131	0	8.568	3.14333	1.50494	4.06419
ENSG00000213625	3756.4	7500.45	3692.63	3649.4	3994.96	2521.25	3903.45	4732.67	5479.51	4456.69	3255.94	4218.44	5471.15	3201.49	2672.02	4253.18
ENSG00000116678	1266.31	883.806	445.291	253.497	715.247	379.621	824.931	438.002	1539.44	542.814	1437.58	475.194	309.4	14.145	331.839	382.034
ENSG00000237852	1.32946	1.48789	0	19.1318	0	38.2008	0	4.49233	1.53102	16.846	17.114	3.99322	0	0	4.51482	11.1765
ENSG00000224570	0.664732	8.92734	2.05203	14.3489	1.33566	47.751	5.44509	0	13.7792	0	0	0	0	0	18.0593	0
ENSG00000239319	0	0	0	2.39148	0	9.5502	0	1.49744	0	29.9484	0	0	0	0	0	13.2086
ENSG00000184588	1052.27	1980.38	2509.63	1434.89	1694.29	1172.29	2668.09	781.665	1199.55	2740.28	761.574	2915.85	3886.07	2552.39	887.163	2674.24
ENSG00000227466	0	0	0	10.7617	0	0	0	0	0	35.5637	0	0	0	0	1.50494	7.11234
ENSG00000223152	0	20.8304	0	2.39148	0	0	0	0	0	9.35887	0	0	0	0	0.752471	0
ENSG00000118473	260.575	316.92	45.1447	165.012	438.097	298.444	306.286	156.483	156.929	196.536	230.184	246.781	121.856	91.1567	44.3958	310.911
ENSG00000264720	7.31205	0	6.15609	4.78296	22.0384	16.7129	8.84827	2.24616	8.4206	16.846	15.4026	11.9797	0	9.43	0.752471	9.14444
ENSG00000248458	0	8.92734	0	4.78296	1.33566	33.4257	6.12572	0	1.53102	0	1.7114	0	0	0	24.8315	4.06419
ENSG00000152760	543.751	455.294	862.879	645.7	1203.43	372.458	357.334	393.827	444.761	159.101	640.064	660.479	753.032	493.503	580.907	307.863
ENSG00000172410	0	44.6367	8.20813	0	4.00698	11.9378	0	0	0	29.9484	0	0	0	0	0	0
ENSG00000152763	142.253	122.007	63.613	155.446	150.93	136.09	52.409	63.6413	6.88958	149.742	89.8486	62.2943	72.352	31.4333	264.117	61.979
ENSG00000231080	0	0	0	0	1.33566	9.5502	0	0	0	1.87177	1.7114	0	0	0	0	0
ENSG00000198160	1394.61	1975.92	1258.92	957.788	886.211	857.131	2226.36	1287.8	2853.05	1396.34	1624.98	1522.22	2087.74	1304.48	1079.04	973.374
ENSG00000116704	686.668	778.166	430.927	666.027	502.209	339.032	723.516	345.16	636.138	919.041	581.877	392.135	282.744	300.974	498.888	447.061
ENSG00000203963	7.97679	84.8097	2.05203	96.855	2.67132	126.54	12.9321	4.49233	0.765509	168.46	0	0	0	0	6.77223	20.321
ENSG00000252433	0.664732	0	3.07805	8.37018	0	11.9378	0	0	0.765509	0	0	0	0	0	7.52471	0
ENSG00000275678	0	69.9308	26.6764	43.0466	0	52.5261	2.04191	4.49233	0	132.896	0	0	0	1.57167	7.52471	24.3852
ENSG00000162594	16.6183	35.7093	6.15609	51.4168	1.33566	124.153	8.84827	10.4821	15.3102	230.228	21.3925	0	9.52	7.85834	10.5346	64.0111
ENSG00000253074	0	10.4152	3.07805	0	0	14.3253	0	0	0	0	0	0	0	0	3.76235	0
ENSG00000252116	2.65893	23.8062	12.3122	10.7617	0	16.7129	0	0	0	0	0	0	0	0	3.00988	20.321
ENSG00000228523	1.32946	0	2.05203	4.78296	1.33566	0	0	0	6.12407	3.74355	0	1.59729	1.904	0	3.00988	0
ENSG00000081985	458.665	306.505	491.462	471.122	164.286	245.918	1284.36	1253.36	1.53102	396.816	780.399	194.071	516.936	172.883	361.186	752.892
ENSG00000142864	6141.46	3630.45	3790.1	3798.87	7912.46	3325.86	6657.98	4868.93	6359.85	3144.58	6679.6	4204.07	3705.19	4843.09	4632.96	3815.26
ENSG00000223263	0.664732	0	0	0	1.33566	0	4.08382	2.99488	0	11.2306	7.70131	0	0	0	0	4.06419
ENSG00000235200	1.32946	1.48789	7.18211	8.37018	0	42.9759	0	0	0	31.8201	0	0	0	0	0.752471	25.4012
ENSG00000238139	0	0	0	7.17444	0	35.8133	0	0	0	7.48709	0	0	0	0	0	11.1765
ENSG00000242482	8.64152	7.43945	6.15609	0	0	14.3253	0	0	0	0	0	0	0	0	4.51482	0
ENSG00000232048	0.664732	0	0	13.1531	1.33566	42.9759	0	0	5.35856	87.9733	0	0	0	0	8.27718	12.1926
ENSG00000116717	684.674	1788.44	355.001	235.561	301.86	456.022	4459.53	706.044	2415.18	894.708	879.66	826.597	437.92	499.79	513.185	420.644
ENSG00000172380	0.664732	23.8062	77.9772	22.7191	0	105.052	0	11.2308	3.06203	52.4097	0	0	0	34.5767	9.78212	79.2518
ENSG00000238778	0	0	0	1.19574	0	11.9378	0	0	0	3.74355	0	0	0	0	0	3.04815
ENSG00000232284	7.97679	63.9792	15.3902	92.072	0	78.7892	2.72254	9.73337	0	72.9992	23.1039	19.1675	6.664	0	22.5741	42.674
ENSG00000235055	0	0	28.7284	14.3489	0	47.751	0	1.49744	0	116.05	0	0	0	38.5058	0	6.09629
ENSG00000162595	277.858	7.43945	0	21.5233	134.902	31.0382	216.442	188.678	435.574	0	294.361	0	59.024	0	3.00988	85.3481
ENSG00000228431	0	8.92734	0	2.39148	2.00349	31.0382	0	2.99488	0	29.9484	0	0	0	3.14333	0	10.1605
ENSG00000116729	1.32946	187.474	101.576	280.999	2.67132	245.918	0	54.6566	0	1046.32	51.342	215.634	851.088	510.006	71.4847	366.794
ENSG00000234383	5.31786	2.97578	2.05203	26.3063	6.67831	19.1004	5.44509	5.98977	3.06203	0	1.7114	4.79187	7.616	3.14333	17.3068	6.09629
ENSG00000229133	1.32946	5.95156	0	27.502	9.34963	11.9378	8.16763	2.99488	6.12407	7.48709	3.4228	0	3.808	0	6.01976	6.09629
ENSG00000116745	13.9594	58.0277	14.3642	38.2637	0	124.153	0	12.7283	0	110.435	12.8355	0	0	0	6.01976	61.979
ENSG00000024526	194.102	37.1972	97.4715	31.0892	96.1676	112.215	94.6084	34.4412	63.5372	65.5121	124.932	50.3146	29.512	0	33.1087	38.6098
ENSG00000233589	0	0	0	0	1.33566	4.7751	1.36127	0	0	14.9742	0	0	0	0	6.01976	8.12839
ENSG00000234264	22.6009	41.6609	0	25.1105	0	35.8133	0	2.99488	0	48.6661	1.7114	0	0	0	3.00988	16.2568
ENSG00000225167	3.32366	0	0	0	0	14.3253	0	0	0	0	0	0	0	0	2.25741	0
ENSG00000223883	2.65893	13.391	0	11.9574	2.00349	45.3635	0	0	0	16.846	4.2785	0	0	0	0	4.06419
ENSG00000235446	3.32366	0	0	0	0	4.7751	0	0	0	69.2556	0	0	0	0	0	1.01605
ENSG00000229639	4.65313	59.5156	21.5463	2.39148	0	35.8133	0	0	0	72.9992	11.1241	0	0	0	7.52471	0
ENSG00000033122	130.952	180.035	47.1967	166.208	90.1572	479.898	181.049	101.826	173.77	340.663	43.6407	34.3417	82.824	69.9392	171.563	181.873
ENSG00000270615	0.664732	55.0519	0	26.3063	0	14.3253	5.44509	0	0	11.2306	14.5469	11.9797	5.712	0	3.76235	2.0321
ENSG00000240692	5.98259	0	0	0	0	0	0	0	0	0	0	0	0	6.28667	0.752471	0
ENSG00000229359	0	0	0	16.7404	0	33.4257	4.08382	0	0	112.306	0	0	0	0	0	16.2568
ENSG00000237919	1.9942	0	0	0	0	2.38755	0	0	0	0	0	0	0	0	0	2.0321
ENSG00000066557	889.412	501.419	536.606	395.79	721.257	475.123	768.438	484.422	1013.53	288.253	1506.03	816.215	658.784	821.982	851.044	511.072
ENSG00000244389	3.98839	0	14.3642	0	0	0	6.80636	4.49233	1.53102	14.9742	0	1.59729	0	0	1.50494	2.0321
ENSG00000116754	4948.93	3615.57	4592.45	4629.91	5892.27	3934.68	6896.88	6406.06	6074.31	5055.66	6593.17	4343.83	4100.27	6130.29	5976.12	4693.13
ENSG00000228988	8.64152	25.2941	0	8.37018	2.00349	19.1004	17.0159	8.23593	3.82754	31.8201	0	11.181	0	0.785834	13.5445	10.1605
ENSG00000118454	723.229	1032.6	911.102	601.457	844.806	604.05	1165.25	1008.53	1364.9	627.044	792.379	618.151	1276.63	583.874	972.944	688.881
ENSG00000197568	138.264	197.889	123.122	236.757	285.164	191.004	277.019	392.33	200.563	39.3072	213.925	138.166	327.488	355.197	236.276	410.484
ENSG00000226088	0	8.92734	8.20813	7.17444	2.67132	14.3253	1.36127	0	0	3.74355	0	0.798645	0	0	3.00988	15.2407
ENSG00000279230	0	11.9031	0	7.17444	2.67132	19.1004	4.08382	1.49744	0	0	0	0	0	0	3.00988	5.08024
ENSG00000116761	160.865	89.2734	119.018	135.119	217.713	148.028	125.237	35.9386	86.5025	106.691	176.274	111.81	5.712	176.027	237.781	105.669
ENSG00000278636	0	0	3.07805	3.58722	0	14.3253	0	0	0	0	0	0	0	0	0	5.08024
ENSG00000271992	7.97679	31.2457	0	14.3489	1.33566	40.5884	0	0	2.29653	76.7427	3.4228	0	18.088	0	1.50494	28.4494
ENSG00000233020	3.98839	50.5882	0	4.78296	4.00698	85.9518	5.44509	2.99488	0	0	1.7114	0	0	0	6.01976	22.3531
ENSG00000237033	10.6357	52.0761	33.8585	34.6765	0	64.4639	0	10.4821	3.82754	67.3838	7.70131	0	0	0	6.01976	73.1555
ENSG00000229051	7.97679	53.564	2.05203	34.6765	0	45.3635	0	0	1.53102	99.204	1.7114	0	1.904	0	12.0395	25.4012
ENSG00000226208	0.664732	0	0	0	0	4.7751	0	0	0	14.9742	0	0	0	0	0	3.04815
ENSG00000050628	100.375	46.1246	49.2488	41.8509	4.00698	217.267	19.7384	11.9795	0	204.023	40.2179	0	0	11.0017	20.3167	84.332
ENSG00000235782	0	5.95156	3.07805	0	1.33566	42.9759	0	5.98977	0	13.1024	0	0	0	0	3.00988	9.14444
ENSG00000269933	0	0	0	0	0	33.4257	0	2.99488	0	0	0	0	0	0	0	0
ENSG00000235079	1.32946	17.8547	7.18211	2.39148	1.33566	19.1004	3.40318	9.73337	1.53102	7.48709	0	3.19458	0	3.92917	1.50494	10.1605
ENSG00000132485	4842.57	2516.02	4113.3	2166.68	3445.34	1910.04	3648.89	3446.36	3124.81	1400.09	5220.63	4902.88	3653.78	2359.86	3880.49	2705.74
ENSG00000207721	9.97098	4.46367	0	0	4.67482	11.9378	3.40318	3.7436	5.35856	0	3.4228	2.39593	0	3.14333	4.51482	6.09629
ENSG00000229956	61.1554	177.059	76.9512	92.072	12.021	241.143	25.8642	30.6976	25.2618	162.844	65.889	34.3417	33.32	84.87	80.5143	89.4123
ENSG00000226324	10.6357	62.4913	0	45.4381	8.6818	176.679	0	5.98977	0	61.7685	16.2583	0	0	11.0017	19.5642	30.4815
ENSG00000172260	228.668	699.308	746.939	210.45	191.667	307.994	479.168	131.026	15.3102	155.357	349.982	152.541	277.984	311.976	699.798	221.499
ENSG00000231985	7.97679	11.9031	17.4423	16.7404	0.667831	9.5502	5.44509	0	0	43.0508	0	5.59051	0	0	16.5544	7.11234
ENSG00000271618	4.65313	32.7336	0	40.6552	4.00698	107.44	10.2095	3.7436	0	63.6403	8.55701	11.181	15.232	0	37.6235	2.0321
ENSG00000228853	5.98259	20.8304	0	0	0	0	0	0	0	7.48709	0	0	0	0	7.52471	0
ENSG00000233994	59.1612	84.8097	36.9366	69.3529	22.7062	97.8896	34.7124	27.7027	15.3102	74.8709	67.6004	39.9322	14.28	51.0792	100.831	64.0111
ENSG00000227207	1.9942	0	13.3382	3.58722	0	7.16265	13.6127	5.24105	0	3.74355	0	3.99322	0	0	15.0494	25.4012
ENSG00000212366	1.32946	1.48789	0	0	0	4.7751	3.40318	0	0	3.74355	0.855701	0	0	0	5.26729	0
ENSG00000225087	1.9942	25.2941	0	8.37018	0	14.3253	0	0	0	3.74355	1.7114	0	0	0	4.51482	6.09629
ENSG00000227016	4.65313	25.2941	0	16.7404	0	9.5502	0	0	1.53102	18.7177	4.2785	0	0	17.2883	3.00988	11.1765
ENSG00000280317	7.97679	53.564	14.3642	32.285	0	88.3394	1.36127	6.73849	0	16.846	0	0	0	0	15.8019	18.2889
ENSG00000229636	1.9942	0	30.7805	95.6592	0	85.9518	0	0	0	106.691	0	0	0	18.0742	0	0
ENSG00000251825	0	0	0	0	0	14.3253	0	0	0	0	0.855701	0	0	0	0	0
ENSG00000233973	2.65893	8.92734	16.4163	15.5446	0	42.9759	0	1.49744	5.35856	20.5895	24.8153	0	0	0	8.27718	0
ENSG00000223479	9.97098	22.3183	6.15609	23.9148	0	19.1004	0.680636	0	0	39.3072	0	0	0	0	2.25741	24.3852
ENSG00000252005	0.664732	37.1972	0	8.37018	0	31.0382	0	0	0	0	0	0	0	0	0	7.11234
ENSG00000162620	97.7156	96.7128	73.8731	113.595	44.7447	74.0141	0	111.559	18.3722	235.843	106.107	0	0	114.732	63.96	132.086
ENSG00000254685	498.549	449.343	594.063	251.105	432.087	315.157	64.6604	239.591	75.0199	269.535	514.276	446.442	821.576	132.806	307.008	381.018
ENSG00000259030	12.6299	41.6609	82.0813	37.0679	26.7132	40.5884	25.1835	31.4463	16.8412	106.691	0	33.5431	0	0	42.8908	37.5938
ENSG00000116783	4.65313	19.3426	0	23.9148	0.667831	11.9378	0	12.7283	1.53102	29.9484	0	7.98645	0	0	1.50494	1.01605
ENSG00000237324	1.9942	34.2215	0	4.78296	0	59.6888	0	1.49744	0	61.7685	0	0	0	0	1.50494	61.979
ENSG00000233894	13.2946	84.8097	13.3382	9.56592	0	11.9378	0	0	0	5.61532	0	0	9.52	0	3.00988	2.0321
ENSG00000162621	29.9129	273.772	18.4683	74.1359	0	159.966	0	0	0	63.6403	0	0	73.304	0	51.9205	69.0913
ENSG00000178965	15.2888	68.4429	29.7545	76.5274	0	245.918	2.72254	14.2257	0	76.7427	2.5671	6.38916	0	0	6.01976	72.1394
ENSG00000234497	37.225	46.1246	65.665	94.4635	0	205.329	2.72254	4.49233	0	177.818	1.7114	0	1.904	0	11.2871	23.3691
ENSG00000272864	1.32946	2.97578	0	7.17444	0	23.8755	0	6.73849	1.53102	14.9742	0	0	0	0	3.00988	8.12839
ENSG00000116791	910.018	358.581	957.273	336.003	785.369	756.854	318.538	511.376	399.596	72.9992	1289.54	775.484	255.136	650.67	1291.99	865.673
ENSG00000162623	826.262	291.626	592.011	462.751	728.603	436.922	598.96	467.951	617.766	321.945	872.815	384.947	633.08	416.492	602.729	413.532
ENSG00000229943	0	34.2215	0	0	0	19.1004	0	0	0	13.1024	0	0	13.328	0	0	2.0321
ENSG00000261213	0	0	0	7.17444	0	0	0	0	0	0	0	0	0	0	1.50494	8.12839
ENSG00000224127	0	0	0	2.39148	0	0	0	0	0	3.74355	0	0	0	0	3.00988	0
ENSG00000162624	3.98839	0	4.10406	45.4381	1.33566	54.9137	0	0.748721	0	18.7177	0	0	0	1.57167	4.51482	52.8345
ENSG00000224149	0	0	0	4.78296	0	7.16265	0	0	0	0	0	0	0	0	0	0
ENSG00000206999	0	0	0	21.5233	0	14.3253	1.36127	0	0	13.1024	1.7114	0	0	0	0	2.0321
ENSG00000137968	618.866	84.8097	1.02602	38.2637	6.67831	143.253	0.680636	5.98977	0	198.408	812.06	29.5499	0	11.0017	353.661	21.337
ENSG00000224493	0	0	23.5984	0	0	14.3253	0	0	0	0	18.8254	0	0	0	0	0
ENSG00000252338	0	8.92734	0	2.39148	0	4.7751	0	0	0	11.2306	0	0	0	0	0	5.08024
ENSG00000230863	2.65893	0	6.15609	11.9574	4.67482	23.8755	12.9321	21.7129	12.2481	14.9742	1.7114	0	1.904	11.0017	12.0395	10.1605
ENSG00000178193	0	37.1972	0	28.6978	0	14.3253	4.08382	1.49744	0	13.1024	0	0	0	0	3.00988	18.2889
ENSG00000117054	3150.17	2007.16	2301.35	1630.99	2761.48	1924.37	1917.35	1954.16	1369.5	817.965	4218.6	3617.86	2541.84	2856.5	2441.01	1475.3
ENSG00000181227	30.5777	71.4187	27.7024	26.3063	28.0489	19.1004	5.44509	11.9795	21.4342	112.306	17.9697	2.39593	1.904	6.28667	42.8908	2.0321
ENSG00000137955	848.863	581.765	409.38	518.951	823.435	663.739	1332.69	759.952	1594.55	773.042	587.011	786.665	591.192	1344.56	789.342	756.956
ENSG00000057468	19.2772	43.1488	7.18211	43.0466	4.00698	35.8133	1.36127	17.9693	4.59305	14.9742	6.84561	5.59051	59.976	18.0742	9.02965	39.6259
ENSG00000154007	2.65893	0	0	9.56592	0	21.488	0	0	0	26.2048	0	0	0	0	0	2.0321
ENSG00000225605	1.32946	1.48789	3.07805	29.8935	0	35.8133	2.04191	0	0	33.6919	11.1241	0	0	0	1.50494	21.337
ENSG00000230027	0	4.46367	0	26.3063	0	47.751	0	2.24616	0	22.4613	0	0	0	0	6.01976	0
ENSG00000184005	120.317	319.896	20.5203	220.016	61.4404	319.932	15.6546	60.6464	13.0136	284.51	30.8052	54.3078	378.896	12.5733	161.781	114.813
ENSG00000223905	11.3004	25.2941	17.4423	33.4807	16.6958	57.3012	0	25.4565	0	52.4097	0	6.38916	1.904	20.4317	6.77223	9.14444
ENSG00000272855	0	53.564	2.05203	8.37018	0	11.9378	0	1.49744	0	16.846	1.7114	0	0	0	3.00988	9.14444
ENSG00000226415	239.968	168.131	207.255	173.382	252.44	226.817	287.909	272.534	293.19	204.023	252.432	170.111	224.672	243.608	147.484	167.648
ENSG00000237552	0	23.8062	0	17.9361	0	16.7129	0	0	0	5.61532	0	0	0	0	0	9.14444
ENSG00000117069	73.7853	5.95156	5.13008	46.6339	10.6853	54.9137	36.0737	26.2052	25.2618	67.3838	52.1977	8.78509	52.36	0	0	47.7543
ENSG00000276081	1.9942	10.4152	5.13008	10.7617	0.667831	2.38755	0	0	0	7.48709	0	0	0	0	1.50494	2.0321
ENSG00000230498	0.664732	10.4152	19.4943	7.17444	0	21.488	0	2.99488	0	41.179	0	15.1743	8.568	0	0	4.06419
ENSG00000142892	1088.17	413.633	549.944	564.389	619.747	527.649	523.409	727.757	601.69	662.608	1013.15	801.041	1020.54	964.218	510.175	509.04
ENSG00000226084	114.999	127.958	112.862	174.578	229.734	136.09	245.029	218.627	266.397	202.152	126.644	90.2469	119.952	219.248	219.721	185.937
ENSG00000228187	2.65893	1.48789	2.05203	0	0	0	2.72254	0	0	0	1.7114	0	0	1.57167	3.00988	4.06419
ENSG00000154027	63.1496	156.228	123.122	117.183	136.905	248.305	16.3353	29.2001	36.7444	134.768	34.228	11.181	90.44	36.9342	55.6828	88.3962
ENSG00000233099	0	0	1.02602	1.19574	0	19.1004	0	0	0	1.87177	0	0	0	0	1.50494	0
ENSG00000036549	2141.1	1612.87	1835.54	982.898	1137.32	881.006	1312.95	1042.22	1284.52	1342.06	1838.05	1408.01	1143.35	565.8	1297.26	857.545
ENSG00000251785	2.65893	0	0	0	0	4.7751	0	0	2.29653	0	0	0	0	0	0	1.01605
ENSG00000243437	11.9652	28.2699	6.15609	19.1318	8.01397	31.0382	0.680636	6.73849	3.06203	9.35887	6.84561	7.98645	0	3.92917	18.0593	6.09629
ENSG00000077254	2243.47	3249.55	2832.83	2386.7	2513.05	1926.75	2320.97	2421.36	2216.91	2102	1874.84	2126.79	2518.99	3049.03	2888.73	2069.69
ENSG00000232672	0	0	0	56.1998	0	121.765	0	0	0	0	0	0	0	0	15.8019	9.14444
ENSG00000180488	327.713	675.502	373.47	477.1	466.146	658.964	313.093	438.002	400.361	739.35	389.344	182.89	396.032	128.091	404.077	597.437
ENSG00000219201	20.6067	20.8304	14.3642	4.78296	6.67831	9.5502	5.44509	5.24105	8.4206	3.74355	19.6811	13.577	3.808	9.43	3.76235	8.12839
ENSG00000235613	19.942	68.4429	0	87.289	24.0419	47.751	74.87	33.6924	58.1787	59.8967	21.3925	26.3553	27.608	161.882	50.4155	55.8827
ENSG00000232015	0	50.5882	0	5.9787	0	23.8755	0	0	8.4206	11.2306	0	0	0	0	4.51482	9.14444
ENSG00000235927	5.31786	35.7093	9.23414	34.6765	10.0175	69.239	14.2934	19.4667	4.59305	80.4863	11.1241	6.38916	5.712	8.64417	11.2871	59.9469
ENSG00000162614	13.9594	2771.94	368.34	175.774	39.402	544.362	162.672	48.6669	13.7792	671.967	11.9798	402.517	129.472	440.067	131.682	247.916
ENSG00000162613	4219.72	2285.4	3548.99	2887.71	4105.82	2600.04	4785.55	3532.47	6200.62	2064.57	3447.62	3422.19	3132.08	3665.13	4602.11	2986.17
ENSG00000162616	440.053	333.287	190.839	198.493	284.496	222.042	184.452	250.822	389.644	175.947	499.729	467.207	502.656	157.953	251.325	158.504
ENSG00000137960	21.9362	492.491	33.8585	68.1572	85.4823	100.277	728.28	23.9591	314.624	18.7177	46.2078	511.931	57.12	18.86	12.0395	96.5246
ENSG00000273338	94.392	154.74	190.839	44.2424	30.7202	23.8755	130.682	94.3388	47.4615	89.8451	157.449	174.105	186.592	66.01	34.6136	30.4815
ENSG00000213561	0	28.2699	12.3122	56.1998	0	126.54	8.84827	7.48721	5.35856	89.8451	0	0	0	0	0	28.4494
ENSG00000251958	0	0	0	2.39148	0	4.7751	0	0	0	0	1.7114	0	0	0	0	0
ENSG00000213560	3.98839	0	2.05203	5.9787	5.34265	4.7751	14.974	5.98977	6.88958	14.9742	13.6912	1.59729	1.904	6.28667	4.51482	2.0321
ENSG00000233333	0	0	0	8.37018	0	33.4257	14.974	1.49744	0	13.1024	0	0	0	4.715	3.00988	2.0321
ENSG00000237413	3.98839	34.2215	30.7805	22.7191	0	124.153	0	5.24105	3.06203	101.076	0	0	0	0	2.25741	11.1765
ENSG00000122420	7.97679	90.7612	16.4163	44.2424	1.33566	140.865	1.36127	40.4309	2.29653	183.434	5.98991	1.59729	0	3.14333	98.5736	119.894
ENSG00000212308	4.65313	0	0	3.58722	0	4.7751	0	0	0	0	5.1342	0	0	0	3.00988	1.01605
ENSG00000137959	2539.94	1981.87	1876.58	1277.05	1073.2	935.92	187.856	1371.66	230.418	1169.86	1449.56	1103.73	1557.47	616.879	969.934	1919.32
ENSG00000137965	2436.91	2054.78	1057.82	1242.37	1587.43	630.313	1243.52	1153.03	1550.92	2029	2461.85	1437.56	1826.89	1542.59	1492.9	1551.51
ENSG00000238015	5.31786	4.46367	0	0	5.34265	0	0	6.73849	0	3.74355	0	7.1878	0	0	0	2.0321
ENSG00000235400	3.98839	0	12.3122	7.17444	9.34963	38.2008	8.16763	1.49744	3.06203	7.48709	5.1342	3.19458	3.808	6.28667	4.51482	14.2247
ENSG00000162618	17.9478	183.01	75.9252	43.0466	0	102.665	4.08382	31.4463	0	82.358	25.671	0	0	182.313	13.5445	105.669
ENSG00000230787	6.64732	5.95156	0	13.1531	1.33566	78.7892	0	4.49233	0	211.51	0	0	0	1.57167	21.0692	0
ENSG00000232676	6.64732	46.1246	2.05203	2.39148	6.67831	57.3012	2.72254	5.98977	3.06203	0	31.6609	1.59729	0	3.14333	3.76235	10.1605
ENSG00000235756	3.32366	0	0	0	0	7.16265	0	0	0	0	0	0	0	0	0.752471	0
ENSG00000260322	4.65313	44.6367	0	26.3063	0	133.703	0	20.2155	0	258.305	0	0	0	0	19.5642	30.4815
ENSG00000236407	0.664732	0	0	19.1318	0	23.8755	5.44509	1.49744	0	14.9742	0	0	0	0	9.02965	18.2889
ENSG00000225598	0	0	0	4.78296	0	4.7751	0	0	0	7.48709	0	0	0	0	1.50494	6.09629
ENSG00000213559	3.32366	116.055	0	26.3063	0	19.1004	0	5.98977	1.53102	87.9733	0	0	0	1.57167	0	36.5777
ENSG00000227062	3.32366	13.391	4.10406	10.7617	0	9.5502	0	0	0	14.9742	7.70131	0	0	0	3.00988	4.06419
ENSG00000234108	0	8.92734	0	16.7404	0	57.3012	0	0	0	87.9733	0	0	0	0	3.00988	45.7222
ENSG00000224326	4.65313	16.3668	5.13008	9.56592	0	28.6506	0	1.49744	0	46.7943	2.5671	0	0	0	2.25741	2.0321
ENSG00000234184	12.6299	46.1246	14.3642	57.3955	1.33566	200.554	9.5289	7.48721	0	87.9733	9.41271	47.9187	64.736	337.908	7.52471	22.3531
ENSG00000229752	9.30625	0	2.05203	9.56592	2.67132	9.5502	8.16763	7.48721	7.65509	11.2306	0	1.59729	1.904	7.85834	10.5346	4.06419
ENSG00000235089	3.32366	0	0	23.9148	0	19.1004	0	0	3.06203	63.6403	0	0	0	0	0	8.12839
ENSG00000223026	0.664732	8.92734	0	1.19574	0	2.38755	2.04191	1.49744	0	28.0766	6.84561	0	0	0	2.25741	1.01605
ENSG00000117114	31.9071	287.163	170.319	119.574	0	202.942	5.44509	11.9795	3.06203	174.075	43.6407	3.19458	0.952	33.7908	75.2471	78.2357
ENSG00000224494	10.6357	13.391	22.5723	76.5274	0	62.0763	0	6.73849	0	110.435	22.2482	0	0	0	1.50494	1.01605
ENSG00000227288	3.98839	5.95156	0	29.8935	9.34963	23.8755	6.80636	13.477	4.59305	50.5379	5.1342	3.19458	5.712	9.43	10.5346	24.3852
ENSG00000227960	2.65893	40.173	5.13008	65.7657	2.00349	152.803	2.72254	2.99488	3.06203	72.9992	0	1.59729	0	15.7167	9.02965	17.2728
ENSG00000234953	1.32946	5.95156	0	22.7191	0.667831	28.6506	0	0	0	56.1532	0	0	0	0	4.51482	18.2889
ENSG00000242598	0	0	0	8.37018	0	42.9759	0	1.49744	0	14.9742	0	0	0	0	3.00988	4.06419
ENSG00000236676	0	25.2941	4.10406	4.78296	0	2.38755	0	2.99488	0	1.87177	0	0	0	0	0	13.2086
ENSG00000234683	0	0	0	4.78296	0	11.9378	0	0	0	9.35887	0	0	0	0	2.25741	0
ENSG00000215875	5.31786	11.9031	25.6504	21.5233	4.67482	107.44	1.36127	2.99488	0.765509	76.7427	6.84561	0	0	0	0.752471	4.06419
ENSG00000233290	1.9942	29.7578	0	34.6765	0	28.6506	0	0	0	72.9992	0	0	0	0	0	0
ENSG00000230817	0	28.2699	0	10.7617	1.33566	47.751	2.72254	2.99488	0	125.409	16.2583	8.78509	0	4.715	17.3068	15.2407
ENSG00000236268	4.65313	0	18.4683	17.9361	0	16.7129	0	2.24616	0	3.74355	6.84561	0	0	20.4317	1.50494	29.4654
ENSG00000231364	3.32366	0	0	4.78296	0	9.5502	0	0	0	13.1024	0	0	0	11.7875	0	0
ENSG00000233008	37.8897	99.6886	8.20813	96.855	3.33915	131.315	36.7543	23.2103	32.9169	131.024	22.2482	4.79187	0	37.72	66.9699	45.7222
ENSG00000237076	7.31205	37.1972	0	27.502	0	64.4639	1.36127	2.24616	0.765509	59.8967	0	0.798645	0	0	8.27718	14.2247
ENSG00000137941	182.137	272.284	119.018	233.169	98.1711	539.586	191.939	537.582	27.5583	310.714	155.738	151.743	66.64	263.254	166.296	187.969
ENSG00000233061	3.98839	4.46367	0	5.9787	2.67132	42.9759	42.1994	5.98977	26.7928	72.9992	0	0	0	0	13.5445	10.1605
ENSG00000229486	0	17.8547	0	4.78296	0	19.1004	0	0	0	29.9484	0	0	0	0	1.50494	7.11234
ENSG00000271576	588.953	252.941	277.024	353.939	333.915	97.8896	572.415	437.253	535.856	41.179	884.795	642.11	586.432	220.033	319.047	309.895
ENSG00000142875	6558.25	4996.33	5401.97	4505.55	8230.35	3507.31	2827.36	5284.47	2960.22	3342.99	6291.11	7603.1	6033.78	2262.41	5803.05	6508.81
ENSG00000213540	0	16.3668	0	27.502	20.0349	40.5884	0	15.7231	1.53102	93.5887	0	0	0	0	12.792	3.04815
ENSG00000226970	11.3004	2.97578	12.3122	13.1531	22.0384	23.8755	12.2514	8.98465	9.1861	22.4613	17.114	4.79187	15.232	9.43	7.52471	19.3049
ENSG00000199959	0	8.92734	0	4.78296	0	0	3.40318	0	0	26.2048	0	0	0	0	0	0
ENSG00000203943	225.344	150.277	177.501	174.578	122.213	195.779	73.5087	156.483	56.6476	22.4613	158.305	133.374	217.056	21.2175	163.286	192.033
ENSG00000249237	1.32946	0	0	7.17444	0	35.8133	0	1.49744	0	71.1274	0	0	0	0	0.752471	46.7382
ENSG00000240520	8.64152	43.1488	12.3122	25.1105	0.667831	47.751	0.680636	2.24616	0	63.6403	4.2785	0	0	0	9.02965	13.2086
ENSG00000137976	0	13.391	0	32.285	2.67132	28.6506	0	4.49233	0	93.5887	5.1342	0	0	0	5.26729	11.1765
ENSG00000117133	1005.08	718.651	897.764	705.487	811.414	565.849	1061.79	957.614	1194.96	525.968	1189.42	705.203	631.176	1357.13	793.856	822.999
ENSG00000174021	2640.98	3425.12	3079.07	2690.42	2450.94	2337.41	2975.06	2598.06	3047.49	1791.29	3048.01	2905.47	3411.02	3884.38	2107.67	1976.21
ENSG00000122432	95.7214	223.183	121.07	126.748	77.4684	226.817	40.1575	139.262	36.7444	142.255	46.2078	117.401	99.96	94.3	145.979	140.215
ENSG00000117151	937.937	1410.52	940.856	294.152	83.4788	377.233	595.556	812.362	616.234	784.273	1184.29	821.805	1604.12	503.719	177.583	131.07
ENSG00000180869	0.664732	11.9031	0	51.4168	0.667831	19.1004	0	3.7436	0	104.819	0	0	0	0	4.51482	6.09629
ENSG00000232622	3.32366	38.6851	2.05203	13.1531	0	21.488	0	1.49744	0	33.6919	0	0	0	0	0	10.1605
ENSG00000117155	461.989	473.149	462.733	341.982	191	551.524	664.981	599.725	768.571	670.095	521.977	532.696	469.336	507.648	277.662	590.324
ENSG00000171517	1.32946	32.7336	0	31.0892	0	64.4639	1.36127	0	0	222.741	3.4228	0.798645	36.176	0	15.0494	37.5938
ENSG00000153898	112.34	159.204	31.8065	139.902	86.1502	331.87	445.817	114.554	16.0757	389.329	5.1342	3.19458	337.008	41.6492	83.5242	169.68
ENSG00000162643	10.6357	19.3426	16.4163	112.4	19.3671	169.516	0	20.9642	1.53102	121.665	1.7114	0	44.744	0	56.4353	34.5456
ENSG00000055732	21.2714	163.668	28.7284	133.923	1.33566	226.817	33.3512	29.9488	3.82754	278.894	1.7114	16.7715	0	0	42.8908	47.7543
ENSG00000280099	3.98839	74.3945	0	2.39148	2.67132	62.0763	0	0	0	48.6661	5.1342	0	0	3.14333	1.50494	2.0321
ENSG00000097096	5.98259	66.955	36.9366	95.6592	9.34963	444.084	31.3093	20.2155	0	265.792	5.1342	0	0	12.5733	15.0494	56.8987
ENSG00000162642	682.015	706.747	855.697	490.253	763.998	532.424	607.127	618.443	767.805	555.917	951.539	568.635	767.312	594.876	503.403	567.971
ENSG00000223254	3.32366	56.5398	9.23414	40.6552	0.667831	31.0382	29.2673	5.98977	42.103	28.0766	5.1342	27.1539	59.024	64.4383	19.5642	24.3852
ENSG00000142867	722.564	846.609	943.934	679.18	749.974	630.313	689.484	639.408	920.907	636.403	540.803	690.029	975.8	1066.38	602.729	723.427
ENSG00000223653	11.3004	38.6851	13.3382	45.4381	2.67132	109.827	6.12572	24.7078	3.82754	1.87177	0.855701	1.59729	11.424	2.3575	11.2871	71.1234
ENSG00000153904	48.5255	119.031	19.4943	23.9148	56.0978	159.966	208.955	100.329	14.5447	86.1016	136.912	50.3146	6.664	0	33.8612	89.4123
ENSG00000273264	5.31786	31.2457	0	7.17444	0	0	1.36127	4.49233	0	0	16.2583	0	0	0	3.00988	3.04815
ENSG00000282057	0.664732	34.2215	20.5203	87.289	0	88.3394	0	5.24105	9.1861	74.8709	1.7114	0	3.808	2.3575	25.584	4.06419
ENSG00000142871	50.5196	38.6851	70.7951	2.39148	0	16.7129	71.4668	0	9.1861	0	0	20.7648	1.904	0	6.01976	26.4173
ENSG00000230285	0	4.46367	11.2862	7.17444	0	40.5884	0	0	0	0	0	0	12.376	0	0	19.3049
ENSG00000117174	1286.26	749.896	1199.41	905.175	1254.19	883.394	1219.7	775.675	911.721	716.889	1016.57	813.819	341.768	684.461	955.638	993.695
ENSG00000171502	1071.55	1728.93	1515.43	1098.89	1354.36	491.835	816.082	1287.05	1075.54	806.734	1057.65	1383.25	868.224	807.837	1969.22	1135.94
ENSG00000201620	11.3004	0	20.5203	4.78296	0	4.7751	0	9.73337	0	0	2.5671	26.3553	9.52	0	12.0395	16.2568
ENSG00000229505	25.9246	56.5398	0	37.0679	14.0244	107.44	8.16763	2.99488	0	0	1.7114	3.19458	0.952	3.14333	43.6433	19.3049
ENSG00000122417	804.326	468.685	957.273	541.67	978.372	799.829	928.387	941.891	688.958	733.735	685.416	696.418	610.232	976.791	1624.58	703.106
ENSG00000278281	0	2.97578	2.05203	7.17444	2.67132	4.7751	0	0	0	1.87177	0.855701	1.59729	0	3.92917	1.50494	8.12839
ENSG00000231349	0	0	0	4.78296	0	0	0	0	0	9.35887	0	0	1.904	0	0	4.06419
ENSG00000137975	11.9652	132.422	6.15609	40.6552	1.33566	167.129	5.44509	5.98977	1.53102	187.177	9.41271	0	14.28	12.5733	9.02965	23.3691
ENSG00000016490	9.30625	58.0277	72.8471	92.072	1.33566	171.904	1.36127	2.24616	0	147.87	1.7114	3.99322	18.088	7.0725	12.792	37.5938
ENSG00000016602	22.6009	43.1488	49.2488	19.1318	0	69.239	0	2.99488	0	46.7943	1.7114	0.798645	11.424	0	7.52471	23.3691
ENSG00000236915	0	0	0	0	1.33566	0	0	5.24105	0.765509	3.74355	0	3.99322	0	2.3575	0	7.11234
ENSG00000153923	19.942	46.1246	4.10406	32.285	8.6818	90.7269	0	4.49233	0	46.7943	21.3925	7.98645	32.368	0	16.5544	15.2407
ENSG00000261737	210.055	83.3218	93.3674	131.531	50.7551	107.44	70.7861	127.283	62.0062	26.2048	207.935	140.561	153.272	9.43	57.1878	57.9148
ENSG00000097033	2399.02	2658.86	2298.28	1161.06	822.1	1337.03	2412.17	1403.1	2429.72	1229.76	2907.67	2169.92	3884.16	1383.07	893.935	856.529
ENSG00000230721	18.6125	59.5156	4.10406	84.8976	13.3566	109.827	21.0997	14.9744	12.2481	140.383	1.7114	0	8.568	9.43	13.5445	76.2036
ENSG00000183291	2615.06	2213.98	2946.72	1805.57	2321.38	2335.02	2225.68	2052.99	1945.16	1847.44	2974.42	2503.75	3423.39	3243.13	2244.62	1935.57
ENSG00000153936	377.568	374.948	423.744	215.233	289.839	331.87	291.312	271.786	279.411	282.638	387.632	555.857	369.376	297.045	313.028	276.365
ENSG00000267734	21.2714	52.0761	15.3902	80.1146	14.0244	233.98	29.2673	23.2103	19.1377	114.178	5.98991	20.7648	13.328	9.43	18.0593	56.8987
ENSG00000267561	0	0	0	5.9787	0.667831	2.38755	0	0	0	11.2306	0	0.798645	0	0	1.50494	2.0321
ENSG00000235251	1.32946	0	2.05203	14.3489	1.33566	38.2008	2.72254	4.49233	21.4342	0	5.1342	1.59729	0	0	2.25741	8.12839
ENSG00000225568	1.32946	0	4.10406	19.1318	0	19.1004	0	0	1.53102	56.1532	1.7114	0	0	3.14333	9.02965	0
ENSG00000267272	51.1844	0	14.3642	55.0041	64.1118	460.797	76.9119	38.9335	23.7308	80.4863	6.84561	134.172	12.376	143.808	20.3167	89.4123
ENSG00000143013	908.689	1031.11	1568.78	1237.59	865.509	7776.25	620.059	652.885	858.135	1808.13	1298.95	885.697	1716.46	5771.95	954.133	844.336
ENSG00000227290	19.2772	74.3945	0	26.3063	0	83.5643	0	0	0.765509	59.8967	20.5368	1.59729	42.84	18.86	12.0395	11.1765
ENSG00000199318	2.65893	19.3426	5.13008	10.7617	0	26.2631	0	0	0	7.48709	0	0	0	0	0	0
ENSG00000279778	61.1554	0	0	25.1105	17.3636	62.0763	36.0737	0	4.59305	58.025	70.1675	0	51.408	19.6458	16.5544	52.8345
ENSG00000224235	1.32946	31.2457	24.6244	2.39148	0	47.751	0	0	0	74.8709	0	0	0	0	6.77223	15.2407
ENSG00000239504	0	0	0	10.7617	0	0	0	0	0	0	0	0	0	0	0.752471	6.09629
ENSG00000230053	0	4.46367	0	1.19574	0	26.2631	0	0	0	0	0	0	0	0	0	7.11234
ENSG00000274321	1.9942	22.3183	0	11.9574	0	16.7129	0	0	0	13.1024	0	0	0	0	0	11.1765
ENSG00000237505	19.942	83.3218	12.3122	27.502	6.01048	62.0763	5.44509	2.99488	24.4963	39.3072	5.98991	26.3553	13.328	3.14333	21.8216	17.2728
ENSG00000237959	0	0	0	23.9148	0	62.0763	0	9.73337	0	22.4613	0	0	0	0	0	4.06419
ENSG00000065243	1038.31	987.958	1355.37	880.065	1277.56	792.667	1057.03	1134.31	1545.56	1304.63	947.261	891.288	1409.91	653.028	1330.37	961.182
ENSG00000207234	27.9188	26.782	31.8065	40.6552	56.0978	76.4016	31.3093	43.4258	36.7444	54.2814	16.2583	17.5702	26.656	38.5058	67.7223	44.7061
ENSG00000241975	10.6357	14.8789	11.2862	10.7617	8.6818	0	14.2934	16.4719	19.1377	20.5895	2.5671	2.39593	15.232	3.92917	11.2871	11.1765
ENSG00000137947	1302.88	1767.61	1427.19	1125.19	1616.15	1088.72	1515.1	730.752	2617.27	744.966	1402.49	1447.94	2093.45	1396.43	1359.71	1171.5
ENSG00000235308	1.32946	0	0	4.78296	5.34265	2.38755	0	7.48721	0	0	0	0	0	0	1.50494	0
ENSG00000137944	735.194	1644.12	832.099	594.283	1077.88	587.337	620.74	692.567	1028.08	919.041	1209.96	1155.64	675.92	572.873	899.202	792.518
ENSG00000213516	402.828	235.087	272.92	422.096	487.516	506.161	804.512	792.147	1400.88	430.508	317.465	380.155	611.184	685.247	520.71	776.261
ENSG00000117226	746.494	572.837	856.723	731.793	906.246	747.303	484.613	629.674	804.55	956.476	474.058	1435.96	2043.94	539.082	884.153	688.881
ENSG00000117228	1129.38	4799.93	7827.47	8030.59	1192.75	2757.62	407.701	965.85	458.54	4293.85	1345.16	8793.08	15309.1	2430.58	1207.72	4766.28
ENSG00000234518	35.8955	69.9308	30.7805	46.6339	46.0803	52.5261	52.409	56.1541	52.0546	35.5637	38.5065	47.9187	95.2	34.5767	53.4254	37.5938
ENSG00000162645	867.476	2719.86	4689.92	5063.96	2448.27	2580.94	1140.75	2631.75	1267.68	4548.41	1201.4	3756.83	9143.96	3215.63	4418.51	5393.19
ENSG00000213512	13.2946	32.7336	29.7545	46.6339	33.3915	105.052	20.4191	18.718	14.5447	91.7169	12.8355	14.3756	2.856	3.92917	20.3167	41.658
ENSG00000162654	4046.89	4746.37	5321.94	5498.01	9544.64	2869.84	4325.44	7896.76	3576.46	5134.27	3847.23	6433.08	6289.87	3107.97	5857.23	10077.2
ENSG00000154451	878.776	9525.47	7753.6	8336.7	1464.55	2420.98	1023.68	1998.34	746.371	6899.36	1257.88	8052.74	13005.3	2559.46	1150.53	5183.88
ENSG00000238081	0	23.8062	2.05203	4.78296	0	19.1004	2.72254	1.49744	0	3.74355	0	0	3.808	0	4.51482	2.0321
ENSG00000233235	0.664732	0	0	4.78296	0	9.5502	0	0	3.06203	18.7177	1.7114	0	0	0	1.50494	12.1926
ENSG00000183347	20.6067	2.97578	11.2862	77.7231	6.01048	119.378	0	14.2257	0	198.408	0	95.8374	0	0	5.26729	44.7061
ENSG00000215874	0	0	0	0	0	4.7751	0	0	3.06203	1.87177	0	0	0	0	3.00988	0
ENSG00000225492	414.793	809.412	516.086	724.619	541.611	288.894	190.578	446.238	104.109	402.431	389.344	977.541	914.872	392.131	353.661	1015.03
ENSG00000197147	530.456	1102.53	381.678	193.71	307.87	448.859	307.647	258.309	657.572	454.841	146.325	408.107	67.592	75.44	316.79	504.976
ENSG00000231999	148.9	142.837	156.98	247.518	210.367	148.028	309.009	202.903	164.584	164.716	195.1	157.333	147.56	110.017	161.029	209.306
ENSG00000230735	28.5835	4.46367	9.23414	23.9148	25.3776	4.7751	0.680636	11.9795	9.1861	13.1024	19.6811	25.5566	16.184	14.145	17.3068	19.3049
ENSG00000171488	572.334	659.135	537.632	249.91	113.531	604.05	293.354	103.323	381.223	288.253	453.521	733.156	455.056	224.748	196.395	123.958
ENSG00000226394	17.283	4.46367	0	17.9361	3.33915	14.3253	24.5029	5.98977	9.95161	28.0766	11.1241	7.98645	0	2.3575	17.3068	9.14444
ENSG00000231613	0	0	0	0	4.00698	9.5502	0	2.24616	0	0	0	0.798645	0	0	3.00988	16.2568
ENSG00000272931	2.65893	2.97578	17.4423	8.37018	2.67132	2.38755	10.2095	14.9744	2.29653	28.0766	23.9596	0	0	18.86	6.01976	16.2568
ENSG00000171492	1080.19	1065.33	664.858	473.513	685.194	725.815	286.548	438.75	274.052	451.097	646.054	1035.04	994.84	231.035	776.55	702.09
ENSG00000272672	1.32946	0	0	14.3489	11.3531	26.2631	0	11.9795	0	104.819	5.1342	0	0	4.715	9.02965	2.0321
ENSG00000252797	0	2.97578	0	2.39148	0	26.2631	0	1.49744	0	14.9742	0	0	0	0	0	9.14444
ENSG00000228175	8.64152	32.7336	13.3382	5.9787	24.0419	9.5502	34.7124	12.7283	15.3102	0	27.3824	46.3214	0	0	15.0494	17.2728
ENSG00000162664	1169.26	1679.83	875.191	1037.9	1587.43	737.753	3908.21	2431.1	4075.57	1343.93	1045.67	550.266	923.44	1237.69	1504.19	1095.3
ENSG00000229201	0	8.92734	2.05203	13.1531	0	31.0382	0.680636	0	0	26.2048	4.2785	0	16.184	0	0	5.08024
ENSG00000199666	3.98839	19.3426	2.05203	13.1531	0	45.3635	0	2.99488	0	0	3.4228	0	0	0	0	8.12839
ENSG00000143032	0	0	0	11.9574	0	11.9378	0	0	0	13.1024	0	0	0	0	0	0
ENSG00000233593	5.98259	0	0	8.37018	1.33566	45.3635	272.254	2.99488	0	35.5637	9.41271	0	0	11.7875	13.5445	17.2728
ENSG00000225446	0	0	0	25.1105	0	19.1004	0	1.49744	1.53102	63.6403	0	0	0	0	0	2.0321
ENSG00000272094	0	32.7336	0	15.5446	0	14.3253	0	0	0	0	0	0	0	0	0	0
ENSG00000232882	0	2.97578	0	9.56592	0	0	0	2.99488	0	0	0	0	0	0	1.50494	0
ENSG00000122482	1830.01	1022.18	1738.07	1708.71	2686.68	1730.97	3089.41	2072.46	3293.22	1705.19	1648.08	1312.97	1188.1	2544.53	2375.55	1723.22
ENSG00000232393	29.9129	26.782	19.4943	41.8509	50.7551	45.3635	66.0217	52.4105	44.3995	95.4604	31.6609	27.1539	19.992	34.5767	38.376	40.6419
ENSG00000162669	169.507	270.796	74.8991	115.987	122.213	100.277	97.3309	66.6362	81.1439	61.7685	11.9798	190.077	15.232	6.28667	74.4946	105.669
ENSG00000206817	1.9942	4.46367	0	1.19574	0	0	0	0	0	5.61532	0	0	0	0	1.50494	6.09629
ENSG00000215873	1.32946	0	2.05203	11.9574	1.33566	23.8755	10.2095	1.49744	10.7171	14.9742	0	0	0	0	1.50494	4.06419
ENSG00000097046	1137.36	401.73	862.879	466.339	595.037	322.319	671.788	426.022	531.263	239.587	951.539	489.569	397.936	378.772	392.79	308.879
ENSG00000241318	2.65893	13.391	2.05203	26.3063	1.33566	105.052	1.36127	2.99488	25.2618	0	1.7114	0	1.904	0	0	4.06419
ENSG00000229067	13.9594	2.97578	8.20813	37.0679	20.0349	14.3253	12.2514	23.9591	18.3722	0	18.8254	9.58374	17.136	28.29	13.5445	17.2728
ENSG00000203914	7.31205	2.97578	0	7.17444	6.67831	42.9759	6.80636	11.9795	2.29653	48.6661	3.4228	1.59729	1.904	6.28667	3.00988	6.09629
ENSG00000069702	22.6009	290.138	155.954	376.658	2.00349	503.773	24.5029	22.4616	30.6203	335.047	20.5368	1.59729	246.568	627.095	91.8014	620.806
ENSG00000239794	0	0	0	0	0	4.7751	0	0	0	20.5895	0	0	0	0	0	16.2568
ENSG00000137948	10.6357	53.564	15.3902	70.5487	0	69.239	0	2.99488	0	37.4355	0	0	30.464	2.3575	7.52471	32.5136
ENSG00000172031	3.98839	10.4152	0	11.9574	0	97.8896	0	4.49233	0	48.6661	0.855701	0	0	0	3.00988	31.4975
ENSG00000233228	25.2598	0	0	43.0466	0	52.5261	0	4.49233	0	22.4613	11.9798	0	0	0	11.2871	0
ENSG00000230667	2.65893	0	2.05203	2.39148	4.00698	19.1004	6.80636	5.98977	9.1861	0	5.1342	4.79187	0	6.28667	10.5346	17.2728
ENSG00000189195	143.582	163.668	68.7431	221.212	192.335	217.267	50.3671	105.57	39.8065	116.05	39.3622	106.22	7.616	135.163	231.761	222.515
ENSG00000224678	5.31786	0	0	0	1.33566	0	0	0	0	48.6661	0	0	0	0	0	0
ENSG00000233401	2.65893	0	0	3.58722	0	14.3253	0	2.99488	0	0	0	2.39593	0	0	9.78212	6.09629
ENSG00000273487	0	7.43945	0	0	0	19.1004	0	4.49233	0	16.846	0	9.58374	0	0	4.51482	3.04815
ENSG00000226773	8.64152	102.664	0	25.1105	0	38.2008	0	11.9795	0	93.5887	0	0	0	0	1.50494	53.8506
ENSG00000203910	4.65313	55.0519	12.3122	8.37018	5.34265	19.1004	0	8.98465	3.82754	54.2814	0	2.39593	71.4	0	8.27718	7.11234
ENSG00000233125	0	0	0	69.3529	0	64.4639	0	0	0	18.7177	0	0	0	0	0	9.14444
ENSG00000174842	484.59	504.394	229.828	265.454	299.856	250.693	269.532	241.837	211.28	288.253	398.757	290.707	286.552	177.598	312.275	178.825
ENSG00000122484	1624.61	1717.02	1568.78	1114.43	1801.81	1181.84	1546.4	1700.35	1756.08	829.196	1713.97	1392.84	1053.86	1113.53	2266.44	1642.95
ENSG00000242764	1.32946	50.5882	11.2862	2.39148	3.33915	97.8896	0	0	0	0	0.855701	0	0	0	9.78212	0
ENSG00000162676	23.9304	20.8304	106.706	28.6978	8.6818	38.2008	35.3931	25.4565	6.12407	91.7169	1.7114	23.9593	62.832	17.2883	42.8908	34.5456
ENSG00000067208	96.3862	330.311	77.9772	431.662	225.059	728.203	89.1633	333.93	128.605	716.889	58.1877	115.005	349.384	697.034	401.819	742.731
ENSG00000223787	0	0	10.2602	2.39148	1.33566	19.1004	0	2.24616	4.59305	24.3331	0	0	0	7.85834	0	5.08024
ENSG00000229992	0	0	0	29.8935	8.01397	40.5884	6.12572	26.2052	6.12407	91.7169	1.7114	0.798645	0	0	8.27718	45.7222
ENSG00000225505	6.64732	74.3945	48.2227	9.56592	20.0349	40.5884	36.7543	35.1899	19.9032	50.5379	4.2785	21.5634	16.184	47.15	27.0889	39.6259
ENSG00000234202	1.9942	26.782	0	14.3489	0	0	0	0	0	3.74355	0	0	0	0	8.27718	2.0321
ENSG00000223896	15.2888	127.958	0	47.8296	17.3636	90.7269	25.1835	81.6106	0	466.072	0	159.729	130.424	46.3642	45.1482	88.3962
ENSG00000122406	25376.2	28220.8	29111.1	33206.9	33196.5	29054.1	37397.5	33064.3	43930.2	34096.2	27582.7	26084.5	25019.5	37475.6	36862.8	35116.7
ENSG00000154511	123.64	220.208	148.772	65.7657	59.4369	262.631	95.289	86.8516	62.7717	316.33	73.5903	77.4685	114.24	210.603	93.3063	131.07
ENSG00000207523	27.254	43.1488	49.2488	44.2424	21.3706	47.751	38.7962	33.6924	29.8548	44.9226	41.0736	42.3282	16.184	27.5042	43.6433	35.5617
ENSG00000207022	0	2.97578	0	4.78296	0	0	0	0	0	3.74355	0	0	0	0	0	0
ENSG00000229052	33.9013	0	16.4163	35.8722	0	62.0763	0	14.9744	4.59305	59.8967	33.3723	0	3.808	22.7892	8.27718	67.0592
ENSG00000252121	3.98839	17.8547	16.4163	3.58722	0	2.38755	0	0	0	13.1024	0	0	0	0	0	1.01605
ENSG00000239710	0	0	0	21.5233	0	7.16265	0	0	3.06203	3.74355	8.55701	0.798645	0	18.0742	0	5.08024
ENSG00000252752	0	0	0	5.9787	0	0	0	0	0	0	0	0	0	0	0	5.08024
ENSG00000222664	0	16.3668	0	16.7404	0	21.488	0	0	0	14.9742	0	0	0	1.57167	1.50494	26.4173
ENSG00000143033	3453.28	1242.39	3188.86	2190.6	3813.98	2036.58	1160.48	1865.06	2474.12	1796.9	2863.17	2343.22	1873.54	2201.12	2542.6	2484.24
ENSG00000117500	981.145	1339.1	877.243	868.107	776.019	835.643	1023.68	887.983	1100.8	1048.19	946.405	1435.96	2042.99	761.473	772.787	845.352
ENSG00000122483	816.291	319.896	531.476	495.036	850.149	549.137	571.054	708.29	445.526	604.583	727.346	571.83	615.944	595.662	790.846	610.645
ENSG00000237003	1.9942	0	0	7.17444	4.00698	11.9378	2.72254	5.24105	6.12407	37.4355	0	1.59729	0	0	2.25741	24.3852
ENSG00000225297	9.97098	0	0	5.9787	14.0244	19.1004	0	14.2257	14.5447	52.4097	6.84561	12.7783	0	22.7892	15.0494	17.2728
ENSG00000223745	4465.67	4363.98	4654.01	6116.21	7987.92	3848.73	8843.5	7859.32	7223.34	5813.73	5188.11	5418.8	6309.86	5661.14	11812.3	7583.79
ENSG00000229567	11.9652	7.43945	11.2862	8.37018	13.3566	23.8755	12.2514	9.73337	5.35856	13.1024	6.84561	6.38916	0	0	12.0395	7.11234
ENSG00000117505	2831.76	2905.85	1901.21	658.853	530.258	732.978	2201.86	1317	2242.94	1042.58	2039.99	3089.96	2606.58	1008.22	908.232	1104.44
ENSG00000229635	0	17.8547	0	2.39148	0	26.2631	0	2.99488	0	24.3331	0	0	0	0	0.752471	0
ENSG00000207379	0	1.48789	0	4.78296	0	4.7751	0	0	0	7.48709	0	0	0	0	0	0
ENSG00000137942	531.786	361.557	834.151	309.697	783.365	539.586	715.348	531.592	583.318	713.146	469.78	431.268	377.944	399.989	691.52	497.864
ENSG00000212601	3.32366	50.5882	10.2602	5.9787	1.33566	21.488	0	2.99488	0	0	0	0	0	18.0742	6.77223	9.14444
ENSG00000137936	55.1728	107.128	22.5723	132.727	23.3741	286.506	39.4769	48.6669	50.5236	290.125	30.8052	52.7106	35.224	3.92917	56.4353	115.83
ENSG00000224093	4.65313	14.8789	9.23414	20.3276	11.3531	62.0763	15.6546	5.24105	38.2754	67.3838	23.1039	0	0	0	10.5346	14.2247
ENSG00000230439	14.6241	0	7.18211	16.7404	4.00698	16.7129	0	0	0	71.1274	25.671	9.58374	68.544	0	1.50494	14.2247
ENSG00000260464	2.65893	0	0	4.78296	18.6993	23.8755	10.8902	11.9795	1.53102	0	5.1342	23.9593	26.656	0	1.50494	22.3531
ENSG00000067334	3026.53	5191.25	2671.74	2670.09	3020.6	2072.39	7322.96	4368.04	5305.74	5519.86	3546.02	3011.69	2499.95	4588.48	3073.09	3432.21
ENSG00000023909	86.4152	477.612	120.044	105.225	63.4439	191.004	155.866	100.329	84.9715	282.638	115.52	205.252	106.624	73.0825	250.573	233.691
ENSG00000223490	13.2946	1.48789	2.05203	13.1531	0	31.0382	4.08382	1.49744	0	44.9226	0.855701	0	0	0	0.752471	15.2407
ENSG00000234099	17.283	99.6886	60.5349	68.1572	1.33566	28.6506	3.40318	13.477	0	52.4097	16.2583	0	35.224	0	18.0593	46.7382
ENSG00000229842	0	0	0	0	0	9.5502	0	0	0	0	0	0	0	0	1.50494	0
ENSG00000250890	0	0	0	3.58722	0	0	0	0	0	0	0	0	0	0	0	3.04815
ENSG00000236689	0	0	0	2.39148	0	0	0	1.49744	0	9.35887	0	0	0	0	1.50494	4.06419
ENSG00000226960	0.664732	0	0	7.17444	0	26.2631	2.04191	4.49233	0	93.5887	0	0	0	0	14.2969	0
ENSG00000233129	7.31205	13.391	0	4.78296	0	11.9378	1.36127	0	0	101.076	0	0	0	0	0	5.08024
ENSG00000198691	15.9536	138.374	16.4163	328.829	1.33566	389.171	1.36127	10.4821	3.06203	385.585	0	10.3824	0	3.92917	7.52471	102.621
ENSG00000233482	0	0	0	0	0	0	0	0	0	9.35887	0	0	0	0	0	2.0321
ENSG00000137962	114.999	502.907	194.943	167.404	15.3601	439.309	2.72254	65.1387	38.2754	301.356	31.6609	31.1471	12.376	66.01	48.9106	162.568
ENSG00000226835	0	17.8547	24.6244	11.9574	0	33.4257	0	0	0	3.74355	0	0	0	7.85834	0	19.3049
ENSG00000178596	0	38.6851	0	0	0	0	0	0	0	61.7685	0	0	0	0	0	0
ENSG00000236098	0	13.391	0	2.39148	0	33.4257	0	1.49744	0.765509	18.7177	5.1342	0	0	0	0	12.1926
ENSG00000232918	0	2.97578	0	13.1531	0	76.4016	0	5.98977	0	0	0	0	0	0	0	0
ENSG00000117528	628.837	430	436.057	520.147	502.877	520.486	445.817	287.509	450.119	510.994	403.035	737.149	516.936	317.477	647.125	347.489
ENSG00000117525	4.65313	111.592	47.1967	25.1105	2.67132	28.6506	41.5188	5.24105	4.59305	16.846	0	64.6902	27.608	23.575	11.2871	55.8827
ENSG00000223675	1.32946	0	0	49.0253	0	85.9518	0	5.98977	3.06203	37.4355	0	0	0	0	6.01976	14.2247
ENSG00000224081	15.9536	230.623	4.10406	59.787	0.667831	183.841	0	12.7283	3.06203	71.1274	0	0	0	0	6.01976	89.4123
ENSG00000232857	0	0	0	16.7404	0	0	0	0	0	0	0	0	0	0	0	5.08024
ENSG00000263526	5.31786	17.8547	0	4.78296	0	4.7751	0	0	0	0	0	0	0	0	0	0
ENSG00000143036	3.32366	25.2941	0	66.9615	0.667831	112.215	2.72254	3.7436	0	114.178	0	30.3485	23.8	5.50083	4.51482	66.0432
ENSG00000117519	618.201	113.08	835.177	479.492	747.303	389.171	1661.43	1477.23	128.605	520.353	474.058	84.6563	588.336	353.625	181.345	1142.04
ENSG00000235501	4.65313	1.48789	71.8211	19.1318	2.67132	33.4257	112.986	56.9028	3.06203	0	14.5469	0	75.208	0	3.76235	27.4333
ENSG00000172339	188.784	321.384	294.467	328.829	233.073	522.874	111.624	117.549	139.323	258.305	226.761	218.829	380.8	469.928	293.463	296.686
ENSG00000230427	0	14.8789	0	11.9574	1.33566	21.488	2.72254	0	0	82.358	0	0	0	0	4.51482	15.2407
ENSG00000152078	25.9246	20.8304	0	51.4168	1.33566	88.3394	25.1835	19.4667	0	131.024	1.7114	21.5634	0	0	24.8315	73.1555
ENSG00000271092	19.942	14.8789	22.5723	8.37018	4.67482	7.16265	0	4.49233	5.35856	20.5895	10.2684	11.9797	5.712	3.92917	8.27718	8.12839
ENSG00000231992	16.6183	5.95156	14.3642	5.9787	0	38.2008	0.680636	4.49233	0	0	0	0	0	0	6.01976	37.5938
ENSG00000206679	0	1.48789	0	3.58722	0	19.1004	0	0	3.06203	20.5895	0	0	0	0	3.00988	9.14444
ENSG00000226026	9.30625	93.737	2.05203	45.4381	1.33566	112.215	1.36127	10.4821	0	114.178	1.7114	0	0	40.8633	17.3068	22.3531
ENSG00000122481	73.1205	35.7093	70.7951	35.8722	54.0943	69.239	104.137	112.308	77.3164	114.178	68.4561	79.8645	106.624	88.7992	46.6532	99.5728
ENSG00000228852	33.9013	61.0035	15.3902	41.8509	3.33915	81.1767	1.36127	8.23593	5.35856	29.9484	1.7114	23.1607	0	0	14.2969	13.2086
ENSG00000228504	0	5.95156	0	0	0	0	0	0	0	5.61532	0	0	0	0	1.50494	0
ENSG00000230434	0	0	0	5.9787	0	4.7751	0	0	0	0	0	0	14.28	0	0	0
ENSG00000237954	0	0	13.3382	7.17444	0	31.0382	0	1.49744	0	3.74355	0	0	0	0	0	2.0321
ENSG00000233907	0	0	0	0	0	21.488	0	2.24616	0	0	0	0	0	0	0	3.04815
ENSG00000228971	0	5.95156	0	27.502	0.667831	45.3635	0	0	0	110.435	0	0	0	7.85834	9.78212	27.4333
ENSG00000271252	2.65893	11.9031	0	2.39148	0	21.488	0	0	0	22.4613	0	0	0	0	0	0
ENSG00000237435	6.64732	113.08	57.4569	32.285	0	107.44	6.80636	4.49233	4.59305	95.4604	13.6912	0	0	0	16.5544	62.995
ENSG00000200800	0	0	0	3.58722	0	50.1386	0	0	0	93.5887	0	0	0	0	0	9.14444
ENSG00000231987	5.31786	0	0	0	0	52.5261	0	0	0	29.9484	0	0	0	0	3.76235	6.09629
ENSG00000225923	0	0	0	0	0	16.7129	0	0	0	0	5.1342	0	0	0	10.5346	10.1605
ENSG00000234422	3.98839	10.4152	0	2.39148	0	26.2631	0	2.99488	1.53102	0	0	1.59729	0	0	3.00988	6.09629
ENSG00000228502	212.05	171.107	211.359	477.1	498.202	596.888	574.457	565.284	571.069	660.736	188.254	161.326	171.36	447.925	508.67	439.949
ENSG00000241992	2.65893	2.97578	0	4.78296	1.33566	38.2008	0	0	0	54.2814	0	0	0	0	3.76235	5.08024
ENSG00000137970	259.91	291.626	342.689	263.063	304.531	219.655	380.475	303.232	487.629	333.176	359.394	321.055	237.048	355.197	487.601	305.831
ENSG00000223229	0	8.92734	0	13.1531	0	11.9378	0	0	0	0	0	0	0	0	0	6.09629
ENSG00000117569	733.864	654.671	358.079	324.046	805.404	489.448	815.402	429.766	1557.81	623.301	561.34	353.8	481.712	457.355	566.61	514.121
ENSG00000188641	2222.86	2716.89	4116.38	5012.54	3689.1	3247.07	1421.17	2324.78	2928.84	4014.95	1966.4	2784.87	5442.59	3841.15	4378.63	4666.71
ENSG00000232878	27.9188	50.5882	23.5984	3.58722	3.33915	23.8755	0.680636	8.23593	17.6067	22.4613	8.55701	1.59729	41.888	25.1467	21.8216	20.321
ENSG00000232542	5.31786	0	14.3642	27.502	1.33566	31.0382	3.40318	5.98977	1.53102	46.7943	6.84561	11.181	5.712	8.64417	2.25741	5.08024
ENSG00000228057	23.2656	29.7578	8.20813	29.8935	36.0629	66.8514	25.8642	37.436	29.8548	95.4604	16.2583	11.181	17.136	22.0033	37.6235	68.0752
ENSG00000226128	1.32946	0	0	0	0	9.5502	0	0	0	0	0	0	0	0	1.50494	0
ENSG00000230718	2.65893	28.2699	5.13008	0	0	4.7751	0	0	0	50.5379	0	0	0	0.785834	0	0
ENSG00000235777	3.98839	50.5882	33.8585	19.1318	8.01397	14.3253	2.04191	14.9744	6.12407	24.3331	28.2381	0	0	7.0725	9.02965	13.2086
ENSG00000270911	5.98259	23.8062	0	19.1318	0	26.2631	2.04191	2.99488	4.59305	0	0	0	0	0	5.26729	8.12839
ENSG00000269998	7.31205	31.2457	2.05203	7.17444	0	71.6265	4.76445	2.99488	0	41.179	7.70131	0	0	0	9.02965	12.1926
ENSG00000259946	0	0	0	7.17444	0	38.2008	0	1.49744	0	44.9226	0	6.38916	0	0	30.8513	15.2407
ENSG00000225206	24.5951	113.08	24.6244	71.7444	6.67831	169.516	0	14.9744	0	138.511	17.114	22.3621	0	0	12.792	48.7703
ENSG00000226053	16.6183	11.9031	0	39.4594	0	42.9759	0	0	1.53102	9.35887	0	1.59729	0	0	0	0
ENSG00000280040	1.9942	0	0	14.3489	0	19.1004	0	0	0	1.87177	0	0	0	0	3.00988	6.09629
ENSG00000162627	83.7563	35.7093	2.05203	29.8935	14.0244	66.8514	23.8223	80.8619	3.06203	56.1532	35.0837	1.59729	48.552	73.8684	39.8809	74.1715
ENSG00000117598	9.97098	74.3945	7.18211	22.7191	0	26.2631	0	4.49233	0	14.9742	0	0	1.904	0	1.50494	18.2889
ENSG00000232825	1.32946	0	0	5.9787	0	52.5261	0	0	0	26.2048	0	0	0	0	0	3.04815
ENSG00000227034	9.30625	14.8789	4.10406	21.5233	14.6923	28.6506	9.5289	20.9642	16.8412	22.4613	3.4228	3.19458	3.808	18.86	21.8216	26.4173
ENSG00000117600	0.664732	2.97578	7.18211	60.9828	0	52.5261	2.72254	4.49233	0	320.073	0	0	0.952	0	19.5642	20.321
ENSG00000233983	7.31205	0	0	11.9574	0	2.38755	0	0	0	0	0.855701	0	0	0	0	2.0321
ENSG00000224445	9.97098	25.2941	2.05203	27.502	0	40.5884	1.36127	4.49233	0	22.4613	1.7114	0	0.952	0	13.5445	8.12839
ENSG00000099260	13.9594	153.253	184.683	105.225	2.67132	243.53	0	0.748721	0	299.484	0	0	0	3.14333	45.1482	232.675
ENSG00000223656	0	38.6851	0	5.9787	0	4.7751	0	0	0	11.2306	0	0	0	0	0	0
[truncated: 47,841 more rows]

## Sheet: GSEA Responder Comparison
NAME	SIZE	ES	NES	NOM p-val	FDR q-val	FWER p-val	RANK AT MAX
HALLMARK_MYC_TARGETS_V1	200	0.485237	3.61299	0	0	0	7297
HALLMARK_DNA_REPAIR	150	0.429597	2.89335	0	0	0	6065
HALLMARK_OXIDATIVE_PHOSPHORYLATION	200	0.388681	2.29706	0	0	0	7087
HALLMARK_REACTIVE_OXYGEN_SPECIES_PATHWAY	49	0.390811	2.06808	0	0	0	6195
HALLMARK_HEME_METABOLISM	198	0.214098	1.84699	0	0	0	7040
HALLMARK_E2F_TARGETS	200	0.238638	1.73427	0	0.0035828	0.001	6183
HALLMARK_MYC_TARGETS_V2	58	0.301827	1.71624	0	0.00307097	0.001	5924
HALLMARK_UNFOLDED_PROTEIN_RESPONSE	112	0.268985	1.66555	0	0.00806131	0.002	6362
HALLMARK_APICAL_JUNCTION	197	0.217571	1.5911	0	0.0167197	0.005	4052
OXPHOS_SUBUNITS	87	0.481022	2.80604	0	0	0	7173
COMPLEX_I	59	0.498512	2.78403	0	0	0	6195
CV_SUBUNITS	19	0.656387	2.63287	0	0	0	7789
OXPHOS	153	0.384058	2.58927	0	0	0	6260
CI_SUBUNITS	37	0.514778	2.55662	0	0	0	7087
ROS_AND_GLUTATHIONE_METABOLISM	27	0.548895	2.45702	0	0	0	5796
NUCLEOTIDE_SYNTHESIS_AND_PROCESSING	24	0.569335	2.4483	0	0	0	5883
PROTEIN_IMPORT_SORTING_AND_HOMEOSTASIS	85	0.367521	2.20051	0	0.0019727	0.002	5812
PROTEIN_IMPORT_AND_SORTING	47	0.398394	2.18884	0	0.00175351	0.002	5812
CI_ASSEMBLY_FACTORS	22	0.518226	2.1775	0	0.00157816	0.002	3068
CHAPERONES	16	0.548763	2.12961	0	0.00143469	0.002	1604
MITOCHONDRIAL_DYNAMICS_AND_SURVEILLANCE	104	0.317709	2.09514	0	0.00187876	0.003	5242
MITOCHONDRIAL_RIBOSOME_ASSEMBLY	24	0.486292	2.09455	0	0.00173424	0.003	3732

## Sheet: GSEA Nonresponder Comparison
NAME	SIZE	ES	NES	NOM p-val	FDR q-val	FWER p-val	RANK AT MAX
HALLMARK_OXIDATIVE_PHOSPHORYLATION	200	-0.656545	-4.70104	0	0	0	5611
HALLMARK_INTERFERON_ALPHA_RESPONSE	97	-0.64062	-4.27957	0	0	0	6013
HALLMARK_MTORC1_SIGNALING	200	-0.486487	-3.83052	0	0	0	6316
HALLMARK_UNFOLDED_PROTEIN_RESPONSE	113	-0.504003	-3.58621	0	0	0	6040
HALLMARK_MYC_TARGETS_V2	58	-0.558034	-3.46005	0	0	0	5611
HALLMARK_MYC_TARGETS_V1	200	-0.493913	-3.32044	0	0	0	6692
HALLMARK_APOPTOSIS	161	-0.392864	-3.23645	0	0	0	5650
HALLMARK_PROTEIN_SECRETION	96	-0.480284	-3.1905	0	0	0	4045
HALLMARK_FATTY_ACID_METABOLISM	157	-0.444002	-3.01803	0	0	0	6073
HALLMARK_REACTIVE_OXYGEN_SPECIES_PATHWAY	48	-0.523957	-2.99863	0	0	0	6481
HALLMARK_IL6_JAK_STAT3_SIGNALING	87	-0.488762	-2.94835	0	0	0	4293
HALLMARK_ALLOGRAFT_REJECTION	200	-0.414289	-2.93988	0	0	0	5274
HALLMARK_PEROXISOME	103	-0.354836	-2.54622	0	0	0	5725
HALLMARK_COMPLEMENT	200	-0.343093	-2.38167	0	0	0	5234
HALLMARK_P53_PATHWAY	200	-0.282359	-2.37573	0	0	0	5956
HALLMARK_TNFA_SIGNALING_VIA_NFKB	200	-0.31343	-2.27841	0	0	0	5824
HALLMARK_WNT_BETA_CATENIN_SIGNALING	42	-0.385022	-2.09348	0	0	0	6427
HALLMARK_PI3K_AKT_MTOR_SIGNALING	105	-0.319958	-2.07233	0	0.000680272	0.001	6405
HALLMARK_ANDROGEN_RESPONSE	100	-0.295376	-1.92968	0	0.00131195	0.002	6266
HALLMARK_HEME_METABOLISM	198	-0.234606	-1.8692	0	0.00126671	0.002	7246
HALLMARK_UV_RESPONSE_UP	158	-0.245536	-1.78276	0	0.00122449	0.002	6191
HALLMARK_KRAS_SIGNALING_UP	199	-0.211864	-1.61496	0	0.0056287	0.005	5021
YAO_TEMPORAL_RESPONSE_TO_PROGESTERONE_CLUSTER_13	178	-0.600945	-4.95901	0	0	0	4281
REACTOME_MITOCHONDRIAL_TRANSLATION	94	-0.674753	-4.70767	0	0	0	5497
REACTOME_ANTIGEN_ACTIVATES_B_CELL_RECEPTOR_BCR_LEADING_TO_GENERATION_OF_SECOND_MESSENGERS	85	-0.644486	-4.45736	0	0	0	5696
REACTOME_FCERI_MEDIATED_NF_KB_ACTIVATION	135	-0.603731	-4.3224	0	0	0	5696
BROWNE_INTERFERON_RESPONSIVE_GENES	66	-0.666772	-4.25653	0	0	0	6390
WIELAND_UP_BY_HBV_INFECTION	103	-0.577925	-4.2183	0	0	0	7588
MOOTHA_VOXPHOS	86	-0.665889	-4.15093	0	0	0	4723
YAO_TEMPORAL_RESPONSE_TO_PROGESTERONE_CLUSTER_17	184	-0.558807	-4.14936	0	0	0	5203
REACTOME_CD22_MEDIATED_BCR_REGULATION	60	-0.682379	-4.13432	0	0	0	5696
OUELLET_OVARIAN_CANCER_INVASIVE_VS_LMP_UP	118	-0.575845	-4.1195	0	0	0	4947
SCHLOSSER_MYC_TARGETS_REPRESSED_BY_SERUM	161	-0.510733	-4.0635	0	0	0	6765
REACTOME_FC_EPSILON_RECEPTOR_FCERI_SIGNALING	185	-0.526313	-4.06159	0	0	0	5696
HUANG_GATA2_TARGETS_UP	149	-0.569173	-4.06137	0	0	0	5548
WELCSH_BRCA1_TARGETS_UP	199	-0.478968	-4.03788	0	0	0	5378
VERHAAK_GLIOBLASTOMA_MESENCHYMAL	216	-0.49459	-4.02994	0	0	0	6777
THEILGAARD_NEUTROPHIL_AT_SKIN_WOUND_DN	226	-0.527885	-4.02109	0	0	0	6369
REACTOME_ANTIGEN_PROCESSING_CROSS_PRESENTATION	99	-0.533077	-3.9954	0	0	0	5325
REACTOME_RESPIRATORY_ELECTRON_TRANSPORT_ATP_SYNTHESIS_BY_CHEMIOSMOTIC_COUPLING_AND_HEAT_PRODUCTION_BY_UNCOUPLING_PROTEINS	111	-0.583792	-3.99099	0	0	0	4723
IVANOVA_HEMATOPOIESIS_INTERMEDIATE_PROGENITOR	133	-0.470749	-3.97587	0	0	0	4753
[truncated: 511 more rows]
